# Supplementary material for: The genome of the emerging barley pathogen Ramularia collo-cygni
Source: BMC Genomics. 2016 Aug 9;17:584. doi: 10.1186/s12864-016-2928-3 (PMC4979122; doi:10.1186/s12864-016-2928-3)
Supplement: Additional file 1: Table S1. — Blast2GO annotation of Ramularia collo-cygni gene models. (XLSX 1285 kb) [file 12864_2016_2928_MOESM1_ESM.xlsx]

## Sheet: Sheet1
Sequence name	Sequence desc.	Sequence length	Hit desc.	Hit ACC	E-Value	Similarity	Bit-Score	Alignment length	Positives
maker-contig_117-snap-gene-0.114-mRNA-1	involucrin repeat protein	7051	gi|453084588|gb|EMF12632.1|hypothetical protein SEPMUDRAFT_125773 [Sphaerulina musiva SO2202]	EMF12632	0	67	922.154	1010	680
augustus_masked-contig_51-processed-gene-1.140-mRNA-1	nonribosomal peptide	5312	gi|358383963|gb|EHK21622.1|hypothetical protein TRIVIDRAFT_52861 [Trichoderma virens Gv29-8]	EHK21622	0	65	4880.46	5442	3587
fgenesh_masked-contig_13-processed-gene-0.119-mRNA-1	denitrification regulatory protein nirq	5000	gi|398404862|ref|XP_003853897.1|hypothetical protein MYCGRDRAFT_91809 [Zymoseptoria tritici IPO323] >gi|339473780|gb|EGP88873.1| hypothetical protein MYCGRDRAFT_91809 [Zymoseptoria tritici IPO323]	XP_003853897	0	78	4913.21	3904	3071
maker-contig_134-snap-gene-0.394-mRNA-1	peptide synthetase	4850	gi|452839761|gb|EME41700.1|non-ribosomal peptide synthetase-like protein [Dothistroma septosporum NZE10]	EME41700	0	74	5824.59	4916	3659
fgenesh_masked-contig_175-processed-gene-0.41-mRNA-1	nonribosomal peptide synthase	4718	gi|169612726|ref|XP_001799780.1|hypothetical protein SNOG_09488 [Phaeosphaeria nodorum SN15] >gi|111061633|gb|EAT82753.1| hypothetical protein SNOG_09488 [Phaeosphaeria nodorum SN15]	XP_001799780	0	54	1599.72	2991	1625
fgenesh_masked-contig_246-processed-gene-0.103-mRNA-1	nonribosomal peptide	4536	gi|573981097|ref|XP_006668469.1|non-ribosomal peptide synthase, putative [Cordyceps militaris CM01] >gi|346325386|gb|EGX94983.1| non-ribosomal peptide synthase, putative [Cordyceps militaris CM01]	XP_006668469	0	51	2323.89	4425	2295
genemark-contig_55-processed-gene-3.77-mRNA-1	nonribosomal peptide synthetase	4460	gi|358381237|gb|EHK18913.1|Non-robosomal peptide synthetase [Trichoderma virens Gv29-8]	EHK18913	0	49	1853.95	4421	2189
snap_masked-contig_87-processed-gene-1.122-mRNA-1	dynein heavy chain	4327	gi|398392217|ref|XP_003849568.1|hypothetical protein MYCGRDRAFT_87640 [Zymoseptoria tritici IPO323] >gi|339469445|gb|EGP84544.1| hypothetical protein MYCGRDRAFT_87640 [Zymoseptoria tritici IPO323]	XP_003849568	0	94	7852.66	4297	4050
fgenesh_masked-contig_193-processed-gene-1.97-mRNA-1	histone acetylase complex subunit paf400 protein	4162	gi|398394032|ref|XP_003850475.1|hypothetical protein MYCGRDRAFT_61343 [Zymoseptoria tritici IPO323] >gi|339470353|gb|EGP85451.1| hypothetical protein MYCGRDRAFT_61343 [Zymoseptoria tritici IPO323]	XP_003850475	0	89	6220.19	3868	3471
maker-contig_38-fgenesh-gene-0.269-mRNA-1	lovastatin nonaketide synthase	4092	gi|471560362|gb|EMR62487.1|putative lovastatin nonaketide synthase protein [Eutypa lata UCREL1]	EMR62487	0	78	3171.33	2546	1988
augustus_masked-contig_14-processed-gene-0.66-mRNA-1	nonribosomal peptide synthase	3991	gi|158392448|emb|CAO91861.1|putative PKS-NRPS protein [Penicillium expansum]	CAO91861	0	73	4668.6	4019	2960
augustus_masked-contig_10-processed-gene-0.104-mRNA-1	ubiquitin-protein ligase	3977	gi|398412359|ref|XP_003857505.1|hypothetical protein MYCGRDRAFT_98370 [Zymoseptoria tritici IPO323] >gi|339477390|gb|EGP92481.1| hypothetical protein MYCGRDRAFT_98370 [Zymoseptoria tritici IPO323]	XP_003857505	0	76	2977.96	2804	2136
fgenesh_masked-contig_1-processed-gene-2.48-mRNA-1	elongation factor 2	3925	gi|398407831|ref|XP_003855381.1|elongation factor 2 [Zymoseptoria tritici IPO323] >gi|339475265|gb|EGP90357.1| hypothetical protein MYCGRDRAFT_55760 [Zymoseptoria tritici IPO323]	XP_003855381	0	96	1620.52	845	816
maker-scaffold_m42-snap-gene-0.127-mRNA-1	nonribosomal siderophore peptide synthase	3626	gi|615406963|ref|XP_007582183.1|putative nonribosomal siderophore peptide synthase protein [Neofusicoccum parvum UCRNP2] >gi|485925862|gb|EOD50346.1| putative nonribosomal siderophore peptide synthase protein [Neofusicoccum parvum UCRNP2]	EOD50346	0	64	2145.16	2462	1576
snap_masked-contig_100-processed-gene-0.55-mRNA-1	non-ribosomal peptide synthetase	3339	gi|407917051|gb|EKG10373.1|AMP-dependent synthetase/ligase [Macrophomina phaseolina MS6]	EKG10373	0	50	1549.26	3441	1748
maker-contig_86-fgenesh-gene-0.373-mRNA-1	abc transporter	3239	gi|398393682|ref|XP_003850300.1|ATP-binding cassette glutathione S-conjugate transporter [Zymoseptoria tritici IPO323] >gi|339470178|gb|EGP85276.1| putative ABC transporter [Zymoseptoria tritici IPO323]	XP_003850300	0	92	2625.51	1522	1411
fgenesh_masked-scaffold_m42-processed-gene-2.64-mRNA-1	vacuolar protein sorting-associated protein vps13 protein	3233	gi|398406128|ref|XP_003854530.1|hypothetical protein MYCGRDRAFT_108516 [Zymoseptoria tritici IPO323] >gi|339474413|gb|EGP89506.1| hypothetical protein MYCGRDRAFT_108516 [Zymoseptoria tritici IPO323]	XP_003854530	0	92	5490.24	3249	3020
maker-contig_38-snap-gene-0.355-mRNA-1	hypothetical protein MYCFIDRAFT_84294	3041	gi|452977898|gb|EME77662.1|hypothetical protein MYCFIDRAFT_84294 [Pseudocercospora fijiensis CIRAD86]	EME77662	0	62	1894.78	2323	1462
fgenesh_masked-contig_280-processed-gene-0.11-mRNA-1	lysergyl peptide synthetase subunit 1	3014	gi|242815755|ref|XP_002486632.1|aminoadipate-semialdehyde dehydrogenase, putative [Talaromyces stipitatus ATCC 10500] >gi|218714971|gb|EED14394.1| aminoadipate-semialdehyde dehydrogenase, putative [Talaromyces stipitatus ATCC 10500]	XP_002486632	0	54	891.338	1544	834
genemark-contig_129-processed-gene-0.50-mRNA-1	tor2 phosphatidylinositol 3 and 4-kinase	2968	gi|453087744|gb|EMF15785.1|hypothetical protein SEPMUDRAFT_161897 [Sphaerulina musiva SO2202]	EMF15785	0	63	2499.55	3006	1920
fgenesh_masked-contig_30-processed-gene-1.114-mRNA-1	polyketide synthase	2926	gi|398411139|ref|XP_003856913.1|polyketide synthase [Zymoseptoria tritici IPO323] >gi|339476798|gb|EGP91889.1| polyketide synthase [Zymoseptoria tritici IPO323]	XP_003856913	0	80	4017.23	2938	2355
fgenesh_masked-contig_206-processed-gene-1.142-mRNA-1	upf0648 protein	2908	gi|398406839|ref|XP_003854885.1|hypothetical protein MYCGRDRAFT_68159 [Zymoseptoria tritici IPO323] >gi|339474769|gb|EGP89861.1| hypothetical protein MYCGRDRAFT_68159 [Zymoseptoria tritici IPO323]	XP_003854885	0	84	4166.3	2889	2429
augustus_masked-contig_163-processed-gene-0.152-mRNA-1	non-ribosomal peptide synthetase	2778	gi|296805028|ref|XP_002843341.1|non-ribosomal peptide synthetase [Arthroderma otae CBS 113480] >gi|238845943|gb|EEQ35605.1| non-ribosomal peptide synthetase [Arthroderma otae CBS 113480]	XP_002843341	0	66	2397.47	2669	1764
fgenesh_masked-contig_174-processed-gene-0.39-mRNA-1	armadillo-like helical protein	2765	gi|398392485|ref|XP_003849702.1|hypothetical protein MYCGRDRAFT_47408 [Zymoseptoria tritici IPO323] >gi|339469579|gb|EGP84678.1| hypothetical protein MYCGRDRAFT_47408 [Zymoseptoria tritici IPO323]	XP_003849702	0	81	1028.47	758	621
augustus_masked-scaffold_m42-processed-gene-0.88-mRNA-1	nonribosomal peptide synthase	2713	gi|322702964|gb|EFY94582.1|nonribosomal peptide synthase [Metarhizium anisopliae ARSEF 23] >gi|594713043|gb|EXU95985.1| nonribosomal peptide synthetase [Metarhizium robertsii]	EFY94582	0	59	1929.84	2687	1600
maker-contig_17-augustus-gene-1.203-mRNA-1	pksn polyketide synthase for alternapyrone biosynthesis	2703	gi|171678329|ref|XP_001904114.1|hypothetical protein [Podospora anserina S mat+] >gi|170937234|emb|CAP61891.1| unnamed protein product [Podospora anserina S mat+]	XP_001904114	0	64	2132.07	2380	1529
fgenesh_masked-contig_135-processed-gene-0.162-mRNA-1	translational activator gcn1	2684	gi|398396148|ref|XP_003851532.1|hypothetical protein MYCGRDRAFT_73209 [Zymoseptoria tritici IPO323] >gi|339471412|gb|EGP86508.1| hypothetical protein MYCGRDRAFT_73209 [Zymoseptoria tritici IPO323]	XP_003851532	0	89	4002.59	2639	2371
maker-contig_172-fgenesh-gene-0.202-mRNA-1	hypothetical protein DOTSEDRAFT_57076	2638	gi|452836752|gb|EME38695.1|hypothetical protein DOTSEDRAFT_57076 [Dothistroma septosporum NZE10]	EME38695	1.74203e-174	51	612.453	1540	789
maker-contig_179-augustus-gene-0.253-mRNA-1	rrna biogenesis protein rrp5	2634	gi|398407171|ref|XP_003855051.1|hypothetical protein MYCGRDRAFT_99211 [Zymoseptoria tritici IPO323] >gi|339474935|gb|EGP90027.1| hypothetical protein MYCGRDRAFT_99211 [Zymoseptoria tritici IPO323]	XP_003855051	0	82	2447.54	1834	1516
augustus_masked-contig_187-processed-gene-0.175-mRNA-1	tfiiic transcription initiation factor complex subunits tfc3	2634	gi|453087289|gb|EMF15330.1|hypothetical protein SEPMUDRAFT_147246 [Sphaerulina musiva SO2202]	EMF15330	1.95643e-166	68	558.14	512	351
maker-contig_80-augustus-gene-0.101-mRNA-1	cell morphogenesis protein	2563	gi|398392335|ref|XP_003849627.1|putative cell morphogenesis protein [Zymoseptoria tritici IPO323] >gi|339469504|gb|EGP84603.1| putative cell morphogenesis protein [Zymoseptoria tritici IPO323]	XP_003849627	0	88	4084.64	2545	2251
fgenesh_masked-contig_51-processed-gene-5.78-mRNA-1	heat repeat protein	2533	gi|398396606|ref|XP_003851761.1|hypothetical protein MYCGRDRAFT_43197 [Zymoseptoria tritici IPO323] >gi|339471641|gb|EGP86737.1| hypothetical protein MYCGRDRAFT_43197 [Zymoseptoria tritici IPO323]	XP_003851761	0	79	3135.51	2543	2031
maker-contig_118-augustus-gene-3.254-mRNA-1	polyketide synthase	2512	gi|398408701|ref|XP_003855816.1|polyketide synthase, partial [Zymoseptoria tritici IPO323] >gi|339475700|gb|EGP90792.1| polyketide synthase [Zymoseptoria tritici IPO323]	XP_003855816	0	80	3343.9	2414	1948
snap_masked-contig_123-processed-gene-2.95-mRNA-1	beige beach domain-containing protein	2512	gi|398405588|ref|XP_003854260.1|hypothetical protein MYCGRDRAFT_70309 [Zymoseptoria tritici IPO323] >gi|339474143|gb|EGP89236.1| hypothetical protein MYCGRDRAFT_70309 [Zymoseptoria tritici IPO323]	XP_003854260	0	85	3506.07	2301	1970
maker-contig_13-augustus-gene-0.392-mRNA-1	voltage-gated chloride channel	2510	gi|452984512|gb|EME84269.1|hypothetical protein MYCFIDRAFT_106625, partial [Pseudocercospora fijiensis CIRAD86]	EME84269	0	83	1201.04	905	755
augustus_masked-contig_280-processed-gene-0.23-mRNA-1	polyketide synthase	2490	gi|322705202|gb|EFY96790.1|polyketide synthase, putative [Metarhizium anisopliae ARSEF 23]	EFY96790	0	62	1953.72	2539	1578
genemark-contig_58-processed-gene-0.40-mRNA-1	polyketide synthase	2460	gi|398408671|ref|XP_003855801.1|putative polyketide synthase [Zymoseptoria tritici IPO323] >gi|339475685|gb|EGP90777.1| putative polyketide synthase [Zymoseptoria tritici IPO323]	XP_003855801	0	69	2101.63	2010	1405
maker-contig_87-fgenesh-gene-1.203-mRNA-1	nacht domain protein	2454	gi|452839499|gb|EME41438.1|hypothetical protein DOTSEDRAFT_46432 [Dothistroma septosporum NZE10]	EME41438	0	79	2538.84	2066	1636
fgenesh_masked-contig_37-processed-gene-12.140-mRNA-1	phosphatidylinositol 3-kinase tor2	2435	gi|398408617|ref|XP_003855774.1|TOR1 phosphatidylinositol 3-kinase [Zymoseptoria tritici IPO323] >gi|339475658|gb|EGP90750.1| TOR1 phosphatidylinositol 3-kinase [Zymoseptoria tritici IPO323]	XP_003855774	0	94	4471.38	2435	2310
maker-contig_177-fgenesh-gene-0.298-mRNA-1	alpha- -glucan synthase ags2	2413	gi|452984982|gb|EME84739.1|glycoside hydrolase family 13 glycosyltransferase family 5 protein [Pseudocercospora fijiensis CIRAD86]	EME84739	0	87	3914	2402	2110
maker-contig_152-fgenesh-gene-0.144-mRNA-1	myosin type ii heavy chain	2411	gi|452984650|gb|EME84407.1|hypothetical protein MYCFIDRAFT_214725 [Pseudocercospora fijiensis CIRAD86]	EME84407	0	90	3867	2419	2191
maker-contig_206-fgenesh-gene-0.149-mRNA-1	alpha- -glucan synthase	2389	gi|398397937|ref|XP_003852426.1|putative alpha 1,3 glucan synthase [Zymoseptoria tritici IPO323] >gi|339472307|gb|EGP87402.1| putative alpha 1,3 glucan synthase [Zymoseptoria tritici IPO323]	XP_003852426	0	77	3008.78	2418	1872
snap_masked-contig_37-processed-gene-12.206-mRNA-1	phosphatidylinositol 3- and 4-kinase	2386	gi|398406298|ref|XP_003854615.1|hypothetical protein MYCGRDRAFT_39514 [Zymoseptoria tritici IPO323] >gi|339474498|gb|EGP89591.1| hypothetical protein MYCGRDRAFT_39514 [Zymoseptoria tritici IPO323]	XP_003854615	0	83	2839.29	1931	1622
maker-contig_51-fgenesh-gene-1.142-mRNA-1	sensor histidine kinase response	2373	gi|452981714|gb|EME81474.1|hypothetical protein MYCFIDRAFT_189575 [Pseudocercospora fijiensis CIRAD86]	EME81474	0	80	2977.19	2337	1870
augustus_masked-contig_204-processed-gene-0.220-mRNA-1	1-phosphatidylinositol-3-phosphate 5-kinase	2372	gi|398398748|ref|XP_003852831.1|hypothetical protein MYCGRDRAFT_41102 [Zymoseptoria tritici IPO323] >gi|339472713|gb|EGP87807.1| hypothetical protein MYCGRDRAFT_41102 [Zymoseptoria tritici IPO323]	XP_003852831	0	84	3002.23	2063	1733
augustus_masked-contig_137-processed-gene-2.316-mRNA-1	bimb_emeni cell division-associated protein bimb	2355	gi|398398786|ref|XP_003852850.1|hypothetical protein MYCGRDRAFT_92316 [Zymoseptoria tritici IPO323] >gi|339472732|gb|EGP87826.1| hypothetical protein MYCGRDRAFT_92316 [Zymoseptoria tritici IPO323]	XP_003852850	0	64	1592.4	1950	1253
maker-contig_282-snap-gene-0.161-mRNA-1	polyketide synthase	2352	gi|407923276|gb|EKG16355.1|Beta-ketoacyl synthase [Macrophomina phaseolina MS6]	EKG16355	0	75	2569.65	2173	1645
augustus_masked-contig_55-processed-gene-3.236-mRNA-1	capsule-associated protein	2350	gi|453088922|gb|EMF16962.1|glycosyltransferase family 90 protein [Sphaerulina musiva SO2202]	EMF16962	0	77	908.286	685	529
maker-contig_301-snap-gene-0.98-mRNA-1	polyketide synthase	2344	gi|539435647|gb|ERF71956.1|hypothetical protein EPUS_06515 [Endocarpon pusillum Z07020]	ERF71956	0	69	2546.16	2415	1690
augustus_masked-scaffold_m21-processed-gene-4.171-mRNA-1	nucleoporin	2338	gi|398412119|ref|XP_003857389.1|hypothetical protein MYCGRDRAFT_66037 [Zymoseptoria tritici IPO323] >gi|339477274|gb|EGP92365.1| hypothetical protein MYCGRDRAFT_66037 [Zymoseptoria tritici IPO323]	XP_003857389	0	75	2011.88	1812	1362
maker-contig_55-snap-gene-3.318-mRNA-1	alpha- -glucan synthase	2330	gi|398410682|ref|XP_003856689.1|hypothetical protein MYCGRDRAFT_32133 [Zymoseptoria tritici IPO323] >gi|339476574|gb|EGP91665.1| hypothetical protein MYCGRDRAFT_32133 [Zymoseptoria tritici IPO323]	XP_003856689	0	78	3210.24	2367	1867
augustus_masked-contig_189-processed-gene-0.221-mRNA-1	methyl methanesulfonate-sensitivity protein 22	2297	gi|398411765|ref|XP_003857219.1|hypothetical protein MYCGRDRAFT_89657 [Zymoseptoria tritici IPO323] >gi|339477104|gb|EGP92195.1| hypothetical protein MYCGRDRAFT_89657 [Zymoseptoria tritici IPO323]	XP_003857219	0	61	1664.82	2338	1446
fgenesh_masked-contig_186-processed-gene-0.86-mRNA-1	paired amphipathic helix protein sin3a	2295	gi|398402610|ref|XP_003853229.1|histone deacetylase complex protein, partial [Zymoseptoria tritici IPO323] >gi|339473111|gb|EGP88205.1| histone deacetylase complex protein [Zymoseptoria tritici IPO323]	XP_003853229	0	82	1733.77	1287	1066
maker-contig_51-fgenesh-gene-3.181-mRNA-1	chromosome segregation atpase family protein	2289	gi|452840763|gb|EME42701.1|hypothetical protein DOTSEDRAFT_175956 [Dothistroma septosporum NZE10]	EME42701	0	78	2603.55	2310	1815
augustus_masked-contig_92-processed-gene-1.171-mRNA-1	tho complex component	2284	gi|452841192|gb|EME43129.1|hypothetical protein DOTSEDRAFT_45118 [Dothistroma septosporum NZE10]	EME43129	0	66	1944.86	2219	1482
maker-contig_37-snap-gene-7.219-mRNA-1	aaa family atpase	2275	gi|452981612|gb|EME81372.1|hypothetical protein MYCFIDRAFT_139817 [Pseudocercospora fijiensis CIRAD86]	EME81372	0	73	2751.47	2295	1696
maker-contig_87-augustus-gene-0.149-mRNA-1	acetyl- carboxylase	2270	gi|398405026|ref|XP_003853979.1|acetyl-CoA carboxylase acc1 [Zymoseptoria tritici IPO323] >gi|339473862|gb|EGP88955.1| acc1 acetyl-CoA carboxylase [Zymoseptoria tritici IPO323]	XP_003853979	0	96	4243.34	2269	2182
fgenesh_masked-contig_51-processed-gene-3.63-mRNA-1	histidine kinase hhk2p	2264	gi|452840527|gb|EME42465.1|hypothetical protein DOTSEDRAFT_73332 [Dothistroma septosporum NZE10]	EME42465	0	76	1730.69	1478	1127
augustus_masked-contig_233-processed-gene-0.136-mRNA-1	polyketide synthase	2237	gi|512201310|gb|EPE30140.1|Thiolase-like protein [Glarea lozoyensis ATCC 20868]	EPE30140	0	64	1063.91	1217	779
fgenesh_masked-contig_10-processed-gene-1.78-mRNA-1	calcium channel subunit cch1	2229	gi|452847199|gb|EME49131.1|hypothetical protein DOTSEDRAFT_68005 [Dothistroma septosporum NZE10]	EME49131	0	83	3140.13	2264	1889
augustus_masked-contig_124-processed-gene-0.231-mRNA-1	dna polymerase epsilon catalytic subunit a	2227	gi|398390385|ref|XP_003848653.1|hypothetical protein MYCGRDRAFT_76789 [Zymoseptoria tritici IPO323] >gi|339468528|gb|EGP83629.1| hypothetical protein MYCGRDRAFT_76789 [Zymoseptoria tritici IPO323]	XP_003848653	0	92	3965.23	2229	2067
genemark-contig_51-processed-gene-2.46-mRNA-1	e3 ubiquitin-protein ligase ubr1	2215	gi|398396042|ref|XP_003851479.1|hypothetical protein MYCGRDRAFT_100492 [Zymoseptoria tritici IPO323] >gi|339471359|gb|EGP86455.1| hypothetical protein MYCGRDRAFT_100492 [Zymoseptoria tritici IPO323]	XP_003851479	0	79	2886.67	2149	1718
fgenesh_masked-scaffold_m40-processed-gene-1.129-mRNA-1	pre-mrna splicing helicase	2214	gi|398399610|ref|XP_003853127.1|hypothetical protein MYCGRDRAFT_71536 [Zymoseptoria tritici IPO323] >gi|339473009|gb|EGP88103.1| hypothetical protein MYCGRDRAFT_71536 [Zymoseptoria tritici IPO323]	XP_003853127	0	94	3875.48	2189	2073
fgenesh_masked-contig_245-processed-gene-0.133-mRNA-1	guanine nucleotide exchange factor	2213	gi|398392399|ref|XP_003849659.1|hypothetical protein MYCGRDRAFT_75696 [Zymoseptoria tritici IPO323] >gi|339469536|gb|EGP84635.1| hypothetical protein MYCGRDRAFT_75696 [Zymoseptoria tritici IPO323]	XP_003849659	0	90	2657.09	1581	1437
fgenesh_masked-contig_37-processed-gene-1.88-mRNA-1	ccr4-not transcription complex subunit	2200	gi|398406495|ref|XP_003854713.1|hypothetical protein MYCGRDRAFT_90353 [Zymoseptoria tritici IPO323] >gi|339474597|gb|EGP89689.1| hypothetical protein MYCGRDRAFT_90353 [Zymoseptoria tritici IPO323]	XP_003854713	0	83	3127.42	2157	1809
maker-scaffold_m46-fgenesh-gene-0.119-mRNA-1	polyketide synthase	2179	gi|398390367|ref|XP_003848644.1|polyketide synthase [Zymoseptoria tritici IPO323] >gi|339468519|gb|EGP83620.1| polyketide synthase [Zymoseptoria tritici IPO323]	XP_003848644	0	89	3706.38	2186	1963
maker-contig_247-snap-gene-0.61-mRNA-1	fatty acid synthase subunit beta dehydratase	2168	gi|398404332|ref|XP_003853632.1|hypothetical protein MYCGRDRAFT_69244 [Zymoseptoria tritici IPO323] >gi|339473515|gb|EGP88608.1| hypothetical protein MYCGRDRAFT_69244 [Zymoseptoria tritici IPO323]	XP_003853632	0	96	3983.33	2094	2014
maker-contig_229-fgenesh-gene-0.157-mRNA-1	regulatory protein ral2	2167	gi|452847297|gb|EME49229.1|hypothetical protein DOTSEDRAFT_68109 [Dothistroma septosporum NZE10]	EME49229	0	78	1232.24	1023	802
maker-contig_116-fgenesh-gene-0.248-mRNA-1	hect-domain-containing protein	2167	gi|449303739|gb|EMC99746.1|hypothetical protein BAUCODRAFT_30147 [Baudoinia compniacensis UAMH 10762]	EMC99746	0	87	1031.94	648	570
maker-contig_109-fgenesh-gene-0.119-mRNA-1	rna helicase-like splicing factor	2162	gi|452978534|gb|EME78297.1|hypothetical protein MYCFIDRAFT_190635 [Pseudocercospora fijiensis CIRAD86]	EME78297	0	89	1774.6	1169	1046
snap_masked-contig_118-processed-gene-1.105-mRNA-1	lea domain containing protein	2156	gi|452842332|gb|EME44268.1|hypothetical protein DOTSEDRAFT_71936 [Dothistroma septosporum NZE10]	EME44268	0	90	1897.86	1308	1187
fgenesh_masked-contig_37-processed-gene-3.77-mRNA-1	glycine dehydrogenase	2139	gi|398406272|ref|XP_003854602.1|glycine dehydrogenase [decarboxylating], mitochondrial [Zymoseptoria tritici IPO323] >gi|339474485|gb|EGP89578.1| hypothetical protein MYCGRDRAFT_69333 [Zymoseptoria tritici IPO323]	XP_003854602	0	92	1803.88	1056	982
maker-contig_71-fgenesh-gene-2.243-mRNA-1	glutamate synthase	2136	gi|398390710|ref|XP_003848815.1|hypothetical protein MYCGRDRAFT_110982 [Zymoseptoria tritici IPO323] >gi|339468691|gb|EGP83791.1| hypothetical protein MYCGRDRAFT_110982 [Zymoseptoria tritici IPO323]	XP_003848815	0	97	4169	2137	2085
fgenesh_masked-scaffold_m5-processed-gene-1.72-mRNA-1	acyl- synthetase	2136	gi|452979260|gb|EME79022.1|hypothetical protein MYCFIDRAFT_198907 [Pseudocercospora fijiensis CIRAD86]	EME79022	0	90	1214.13	713	648
genemark-contig_18-processed-gene-0.20-mRNA-1	myb dna-binding domain-containing protein	2114	gi|449301140|gb|EMC97151.1|hypothetical protein BAUCODRAFT_23520 [Baudoinia compniacensis UAMH 10762]	EMC97151	0	58	754.592	1239	731
fgenesh_masked-contig_123-processed-gene-3.89-mRNA-1	filament-forming protein (tpr p270)	2111	gi|453082407|gb|EMF10454.1|TPR_MLP1_2-domain-containing protein [Sphaerulina musiva SO2202]	EMF10454	0	78	2105.1	1952	1533
maker-contig_192-fgenesh-gene-0.151-mRNA-1	nad binding rossmann fold	2109	gi|398391008|ref|XP_003848964.1|hypothetical protein MYCGRDRAFT_111127 [Zymoseptoria tritici IPO323] >gi|339468840|gb|EGP83940.1| hypothetical protein MYCGRDRAFT_111127 [Zymoseptoria tritici IPO323]	XP_003848964	0	58	926.006	1299	763
maker-contig_127-snap-gene-0.479-mRNA-1	autophagy regulatory protein	2099	gi|398409028|ref|XP_003855979.1|hypothetical protein MYCGRDRAFT_83423 [Zymoseptoria tritici IPO323] >gi|339475864|gb|EGP90955.1| hypothetical protein MYCGRDRAFT_83423 [Zymoseptoria tritici IPO323]	XP_003855979	0	79	1470.29	1246	990
maker-contig_123-snap-gene-3.300-mRNA-1	nucleoporin sonb	2086	gi|398405062|ref|XP_003853997.1|hypothetical protein MYCGRDRAFT_108776 [Zymoseptoria tritici IPO323] >gi|339473880|gb|EGP88973.1| hypothetical protein MYCGRDRAFT_108776 [Zymoseptoria tritici IPO323]	XP_003853997	0	73	1787.31	1610	1185
maker-contig_1-fgenesh-gene-2.140-mRNA-1	pks-nrps protein	2085	gi|453080699|gb|EMF08749.1|hypothetical protein SEPMUDRAFT_158881 [Sphaerulina musiva SO2202]	EMF08749	0	79	1798.87	1403	1119
maker-contig_124-fgenesh-gene-0.291-mRNA-1	phosphatidylinositol	2069	gi|398390111|ref|XP_003848516.1|hypothetical protein MYCGRDRAFT_96825 [Zymoseptoria tritici IPO323] >gi|339468391|gb|EGP83492.1| hypothetical protein MYCGRDRAFT_96825 [Zymoseptoria tritici IPO323]	XP_003848516	0	72	1714.12	1760	1270
fgenesh_masked-contig_236-processed-gene-0.82-mRNA-1	abc transporter	2063	gi|398390920|ref|XP_003848920.1|putative ABC transporter [Zymoseptoria tritici IPO323] >gi|339468796|gb|EGP83896.1| putative ABC transporter [Zymoseptoria tritici IPO323]	XP_003848920	0	85	2399.01	1610	1376
augustus_masked-contig_172-processed-gene-0.180-mRNA-1	abc multidrug	2059	gi|212536286|ref|XP_002148299.1|multidrug resistance-associated protein, putative [Talaromyces marneffei ATCC 18224] >gi|210070698|gb|EEA24788.1| multidrug resistance-associated protein, putative [Talaromyces marneffei ATCC 18224]	XP_002148299	0	61	1105.51	1504	927
augustus_masked-contig_72-processed-gene-0.62-mRNA-1	kinase-like protein	2054	gi|452844856|gb|EME46790.1|hypothetical protein DOTSEDRAFT_125401 [Dothistroma septosporum NZE10]	EME46790	3.52287e-51	52	196.438	318	167
genemark-scaffold_m18-processed-gene-2.68-mRNA-1	band 7 protein	2031	gi|398410830|ref|XP_003856763.1|hypothetical protein MYCGRDRAFT_107731 [Zymoseptoria tritici IPO323] >gi|339476648|gb|EGP91739.1| hypothetical protein MYCGRDRAFT_107731 [Zymoseptoria tritici IPO323]	XP_003856763	4.03479e-79	69	301.597	405	281
genemark-contig_288-processed-gene-0.22-mRNA-1	heat repeat protein	2030	gi|398390908|ref|XP_003848914.1|hypothetical protein MYCGRDRAFT_96289 [Zymoseptoria tritici IPO323] >gi|339468790|gb|EGP83890.1| hypothetical protein MYCGRDRAFT_96289 [Zymoseptoria tritici IPO323]	XP_003848914	0	91	3364.32	2021	1856
fgenesh_masked-contig_17-processed-gene-5.147-mRNA-1	mms19 nucleotide excision repair protein homolog	2024	gi|452987719|gb|EME87474.1|hypothetical protein MYCFIDRAFT_158718 [Pseudocercospora fijiensis CIRAD86]	EME87474	0	82	1359.74	1006	826
augustus_masked-scaffold_m40-processed-gene-1.240-mRNA-1	trna-splicing endonuclease	2023	gi|398398643|ref|XP_003852779.1|hypothetical protein MYCGRDRAFT_41426, partial [Zymoseptoria tritici IPO323] >gi|339472660|gb|EGP87755.1| hypothetical protein MYCGRDRAFT_41426 [Zymoseptoria tritici IPO323]	XP_003852779	0	75	2232.22	1822	1378
maker-contig_85-fgenesh-gene-0.205-mRNA-1	adenylate cyclase	2021	gi|452981790|gb|EME81550.1|adenylate cyclase [Pseudocercospora fijiensis CIRAD86]	EME81550	0	86	3073.88	2042	1760
maker-contig_60-snap-gene-2.193-mRNA-1	polyketide	2021	gi|539433508|gb|ERF70234.1|hypothetical protein EPUS_00422 [Endocarpon pusillum Z07020]	ERF70234	0	53	1073.54	2033	1081
augustus_masked-contig_71-processed-gene-0.135-mRNA-1	sec7 domain-containing protein	2016	gi|398390844|ref|XP_003848882.1|hypothetical protein MYCGRDRAFT_76357 [Zymoseptoria tritici IPO323] >gi|339468758|gb|EGP83858.1| hypothetical protein MYCGRDRAFT_76357 [Zymoseptoria tritici IPO323]	XP_003848882	0	91	3133.58	1865	1703
fgenesh_masked-contig_1-processed-gene-0.55-mRNA-1	dead deah box helicase	2012	gi|398390642|ref|XP_003848781.1|hypothetical protein MYCGRDRAFT_76076 [Zymoseptoria tritici IPO323] >gi|339468657|gb|EGP83757.1| hypothetical protein MYCGRDRAFT_76076 [Zymoseptoria tritici IPO323]	XP_003848781	0	92	2211.03	1367	1258
fgenesh_masked-contig_6-processed-gene-0.111-mRNA-1	proteasome activator subunit 4	1999	gi|452985420|gb|EME85177.1|hypothetical protein MYCFIDRAFT_47416 [Pseudocercospora fijiensis CIRAD86]	EME85177	0	87	3240.67	1998	1746
fgenesh_masked-contig_109-processed-gene-0.40-mRNA-1	conserved leucine-rich repeat protein	1986	gi|398392145|ref|XP_003849532.1|hypothetical protein MYCGRDRAFT_95955 [Zymoseptoria tritici IPO323] >gi|339469409|gb|EGP84508.1| hypothetical protein MYCGRDRAFT_95955 [Zymoseptoria tritici IPO323]	XP_003849532	0	62	1501.11	2039	1280
fgenesh_masked-contig_37-processed-gene-9.74-mRNA-1	dead deah box	1979	gi|398407067|ref|XP_003854999.1|hypothetical protein MYCGRDRAFT_68519 [Zymoseptoria tritici IPO323] >gi|339474883|gb|EGP89975.1| hypothetical protein MYCGRDRAFT_68519 [Zymoseptoria tritici IPO323]	XP_003854999	0	94	3625.48	1980	1869
fgenesh_masked-contig_167-processed-gene-0.22-mRNA-1	sh3 domain-containing protein	1971	gi|398410516|ref|XP_003856607.1|hypothetical protein MYCGRDRAFT_67041 [Zymoseptoria tritici IPO323] >gi|339476492|gb|EGP91583.1| hypothetical protein MYCGRDRAFT_67041 [Zymoseptoria tritici IPO323]	XP_003856607	0	83	2826.97	1986	1662
fgenesh_masked-contig_37-processed-gene-10.88-mRNA-1	glycoside hydrolase family 3 protein	1962	gi|453083130|gb|EMF11176.1|glycoside hydrolase family 3 protein [Sphaerulina musiva SO2202]	EMF11176	0	96	1511.89	829	796
fgenesh_masked-contig_322-processed-gene-0.60-mRNA-1	negative regulator of mitosis	1958	gi|398390017|ref|XP_003848469.1|hypothetical protein MYCGRDRAFT_96834 [Zymoseptoria tritici IPO323] >gi|339468344|gb|EGP83445.1| hypothetical protein MYCGRDRAFT_96834 [Zymoseptoria tritici IPO323]	XP_003848469	0	77	2463.72	1974	1529
fgenesh_masked-contig_71-processed-gene-2.118-mRNA-1	copii coat assembly protein sec16	1954	gi|398390716|ref|XP_003848818.1|hypothetical protein MYCGRDRAFT_96140 [Zymoseptoria tritici IPO323] >gi|339468694|gb|EGP83794.1| hypothetical protein MYCGRDRAFT_96140 [Zymoseptoria tritici IPO323]	XP_003848818	0	64	1197.57	1433	931
fgenesh_masked-contig_37-processed-gene-4.91-mRNA-1	transcriptional corepressor of histone genes	1951	gi|398406615|ref|XP_003854773.1|hypothetical protein MYCGRDRAFT_67859, partial [Zymoseptoria tritici IPO323] >gi|339474657|gb|EGP89749.1| hypothetical protein MYCGRDRAFT_67859 [Zymoseptoria tritici IPO323]	XP_003854773	0	77	2238	1823	1417
maker-contig_124-fgenesh-gene-0.290-mRNA-1	#NAME?	1944	gi|398389981|ref|XP_003848451.1|1,3-beta-glucan synthase [Zymoseptoria tritici IPO323] >gi|339468326|gb|EGP83427.1| 1,3-beta-glucan synthase [Zymoseptoria tritici IPO323]	XP_003848451	0	96	3380.11	1789	1720
fgenesh_masked-scaffold_m18-processed-gene-0.62-mRNA-1	cap-gly domain-containing protein	1941	gi|452848008|gb|EME49940.1|hypothetical protein DOTSEDRAFT_77089 [Dothistroma septosporum NZE10]	EME49940	0	68	1164.83	1321	904
fgenesh_masked-contig_159-processed-gene-0.59-mRNA-1	phosphatidylinositol 3	1940	gi|398394235|ref|XP_003850576.1|phosphatidylinositol-4-kinase [Zymoseptoria tritici IPO323] >gi|339470455|gb|EGP85552.1| phosphatidylinositol-4-kinase [Zymoseptoria tritici IPO323]	XP_003850576	0	89	3010.71	1875	1675
fgenesh_masked-contig_129-processed-gene-0.69-mRNA-1	nuclear pore complex subunit	1940	gi|398408183|ref|XP_003855557.1|hypothetical protein MYCGRDRAFT_68349 [Zymoseptoria tritici IPO323] >gi|339475441|gb|EGP90533.1| hypothetical protein MYCGRDRAFT_68349 [Zymoseptoria tritici IPO323]	XP_003855557	0	83	2238.77	1642	1371
fgenesh_masked-contig_228-processed-gene-1.123-mRNA-1	serine threonine protein	1923	gi|398412023|ref|XP_003857343.1|hypothetical protein MYCGRDRAFT_66207 [Zymoseptoria tritici IPO323] >gi|339477228|gb|EGP92319.1| hypothetical protein MYCGRDRAFT_66207 [Zymoseptoria tritici IPO323]	XP_003857343	0	84	2544.23	1922	1628
fgenesh_masked-contig_301-processed-gene-0.34-mRNA-1	nonribosomal peptide synthase -like protein	1916	gi|451845091|gb|EMD58405.1|hypothetical protein COCSADRAFT_350779 [Bipolaris sorokiniana ND90Pr]	EMD58405	0	68	1451.03	1471	1008
snap_masked-scaffold_m18-processed-gene-2.192-mRNA-1	myosin class ii heavy chain	1909	gi|452847180|gb|EME49112.1|hypothetical protein DOTSEDRAFT_67990 [Dothistroma septosporum NZE10]	EME49112	0	68	1636.31	2010	1376
maker-scaffold_m21-augustus-gene-4.217-mRNA-1	tbp associated factor	1896	gi|398412117|ref|XP_003857388.1|SNF2 family DNA-dependent ATPase domain-containing protein [Zymoseptoria tritici IPO323] >gi|339477273|gb|EGP92364.1| SNF2 family DNA-dependent ATPase domain-containing protein [Zymoseptoria tritici IPO323]	XP_003857388	0	92	3236.43	1904	1766
maker-contig_144-snap-gene-0.119-mRNA-1	myb-like dna-binding domain protein	1891	gi|398397953|ref|XP_003852434.1|hypothetical protein MYCGRDRAFT_93545 [Zymoseptoria tritici IPO323] >gi|339472315|gb|EGP87410.1| hypothetical protein MYCGRDRAFT_93545 [Zymoseptoria tritici IPO323]	XP_003852434	5.235e-94	66	349.362	383	256
maker-contig_50-fgenesh-gene-0.164-mRNA-1	dead deah box helicase	1878	gi|398404634|ref|XP_003853783.1|hypothetical protein MYCGRDRAFT_69710 [Zymoseptoria tritici IPO323] >gi|339473666|gb|EGP88759.1| hypothetical protein MYCGRDRAFT_69710 [Zymoseptoria tritici IPO323]	XP_003853783	0	83	2660.94	1832	1538
maker-contig_245-fgenesh-gene-0.268-mRNA-1	aspartate carbamoyltransferase	1872	gi|452838826|gb|EME40766.1|hypothetical protein DOTSEDRAFT_74346 [Dothistroma septosporum NZE10]	EME40766	0	91	3229.11	1880	1715
maker-contig_191-fgenesh-gene-0.74-mRNA-1	plu-1-like protein	1862	gi|452841484|gb|EME43421.1|hypothetical protein DOTSEDRAFT_72726 [Dothistroma septosporum NZE10]	EME43421	0	80	2529.59	1854	1492
maker-contig_247-fgenesh-gene-0.52-mRNA-1	fatty acid synthase alpha subunit	1861	gi|398406380|ref|XP_003854656.1|fatty acid synthase subunit alpha [Zymoseptoria tritici IPO323] >gi|339474539|gb|EGP89632.1| fatty acid synthase subunit alpha [Zymoseptoria tritici IPO323]	XP_003854656	0	96	3201.76	1716	1649
maker-contig_1-fgenesh-gene-3.356-mRNA-1	chitin synthase	1849	gi|398407127|ref|XP_003855029.1|CHS5 chitin synthase, class V [Zymoseptoria tritici IPO323] >gi|339474913|gb|EGP90005.1| CHS5 chitin synthase, class V [Zymoseptoria tritici IPO323]	XP_003855029	0	92	3127.42	1855	1716
fgenesh_masked-contig_170-processed-gene-0.126-mRNA-1	ras gtpase activating	1849	gi|398412860|ref|XP_003857748.1|ras GTPase [Zymoseptoria tritici IPO323] >gi|339477633|gb|EGP92724.1| ras GTPase [Zymoseptoria tritici IPO323]	XP_003857748	0	88	2599.7	1615	1427
augustus_masked-scaffold_m5-processed-gene-1.135-mRNA-1	histidine kinase hhk6p	1846	gi|452836540|gb|EME38484.1|hypothetical protein DOTSEDRAFT_75869 [Dothistroma septosporum NZE10]	EME38484	0	77	1676.37	1407	1089
genemark-contig_87-processed-gene-0.42-mRNA-1	sister chromatid cohesion protein mis4	1843	gi|398392701|ref|XP_003849810.1|hypothetical protein MYCGRDRAFT_47787, partial [Zymoseptoria tritici IPO323] >gi|339469687|gb|EGP84786.1| hypothetical protein MYCGRDRAFT_47787 [Zymoseptoria tritici IPO323]	XP_003849810	0	75	1841.63	1653	1243
fgenesh_masked-contig_187-processed-gene-0.89-mRNA-1	cation transporting atpase	1839	gi|398390970|ref|XP_003848945.1|hypothetical protein MYCGRDRAFT_101482 [Zymoseptoria tritici IPO323] >gi|339468821|gb|EGP83921.1| hypothetical protein MYCGRDRAFT_101482 [Zymoseptoria tritici IPO323]	XP_003848945	0	91	2259.18	1298	1194
maker-contig_333-augustus-gene-0.41-mRNA-1	proteasome component ecm29	1838	gi|452837199|gb|EME39141.1|hypothetical protein DOTSEDRAFT_66216 [Dothistroma septosporum NZE10]	EME39141	0	82	2533.06	1845	1524
maker-contig_1-augustus-gene-1.210-mRNA-1	amp-binding protein	1827	gi|452846115|gb|EME48048.1|hypothetical protein DOTSEDRAFT_167598 [Dothistroma septosporum NZE10]	EME48048	0	89	2955.24	1810	1612
maker-contig_123-fgenesh-gene-0.129-mRNA-1	dead deah box dna helicase	1826	gi|452843635|gb|EME45570.1|hypothetical protein DOTSEDRAFT_87881 [Dothistroma septosporum NZE10]	EME45570	0	77	1379.77	1108	855
fgenesh_masked-contig_123-processed-gene-0.43-mRNA-1	hypothetical protein SEPMUDRAFT_155712	1825	gi|453085353|gb|EMF13396.1|hypothetical protein SEPMUDRAFT_155712 [Sphaerulina musiva SO2202]	EMF13396	0	54	893.649	1883	1024
fgenesh_masked-contig_58-processed-gene-2.165-mRNA-1	phospholipase d1	1824	gi|398412376|ref|XP_003857513.1|phospholipase D [Zymoseptoria tritici IPO323] >gi|339477398|gb|EGP92489.1| phospholipase D [Zymoseptoria tritici IPO323]	XP_003857513	0	82	2569.27	1805	1489
augustus_masked-contig_107-processed-gene-0.137-mRNA-1	ferulic acid esterase	1806	gi|452987882|gb|EME87637.1|hypothetical protein MYCFIDRAFT_148274, partial [Pseudocercospora fijiensis CIRAD86]	EME87637	3.38273e-95	65	322.013	317	207
maker-contig_19-augustus-gene-1.348-mRNA-1	cell wall biogenesis protein glutathione transferase	1803	gi|452979028|gb|EME78791.1|hypothetical protein MYCFIDRAFT_83853 [Pseudocercospora fijiensis CIRAD86]	EME78791	0	78	1826.99	1423	1111
augustus_masked-contig_159-processed-gene-0.121-mRNA-1	rna binding effector protein	1798	gi|398399010|ref|XP_003852962.1|RNA-binding G protein effector of mating response pathway [Zymoseptoria tritici IPO323] >gi|339472844|gb|EGP87938.1| RNA-binding G protein effector of mating response pathway [Zymoseptoria tritici IPO323]	XP_003852962	0	87	1918.28	1285	1130
maker-contig_206-fgenesh-gene-0.135-mRNA-1	cytokinesis protein sepa	1792	gi|398390982|ref|XP_003848951.1|FUS1 actin binding activity [Zymoseptoria tritici IPO323] >gi|339468827|gb|EGP83927.1| FUS1 actin binding activity [Zymoseptoria tritici IPO323]	XP_003848951	0	87	1421.76	957	835
augustus_masked-contig_122-processed-gene-0.188-mRNA-1	dopey_n-domain-containing protein	1789	gi|398390345|ref|XP_003848633.1|hypothetical protein MYCGRDRAFT_96615 [Zymoseptoria tritici IPO323] >gi|339468508|gb|EGP83609.1| hypothetical protein MYCGRDRAFT_96615 [Zymoseptoria tritici IPO323]	XP_003848633	0	75	1947.17	1817	1364
fgenesh_masked-contig_203-processed-gene-0.13-mRNA-1	nf-x1 finger and helicase domain	1788	gi|453080632|gb|EMF08682.1|hypothetical protein SEPMUDRAFT_166380 [Sphaerulina musiva SO2202]	EMF08682	0	77	1662.51	1247	965
augustus_masked-scaffold_m24-processed-gene-1.219-mRNA-1	polyketide synthase	1785	gi|242797229|ref|XP_002482968.1|polyketide synthase, putative [Talaromyces stipitatus ATCC 10500] >gi|218719556|gb|EED18976.1| polyketide synthase, putative [Talaromyces stipitatus ATCC 10500]	XP_002482968	0	82	2285.76	1652	1357
maker-scaffold_m24-fgenesh-gene-0.146-mRNA-1	ankyrin repeat protein	1783	gi|452985387|gb|EME85144.1|hypothetical protein MYCFIDRAFT_153223 [Pseudocercospora fijiensis CIRAD86]	EME85144	0	73	1997.63	1787	1315
fgenesh_masked-contig_35-processed-gene-0.45-mRNA-1	peroxisome biosynthesis protein (pas1 peroxin-1)	1783	gi|452980368|gb|EME80129.1|hypothetical protein MYCFIDRAFT_141938 [Pseudocercospora fijiensis CIRAD86]	EME80129	0	82	1535.39	1252	1033
fgenesh_masked-scaffold_m30-processed-gene-0.36-mRNA-1	bp28ct domain-containing protein	1779	gi|398408223|ref|XP_003855577.1|hypothetical protein MYCGRDRAFT_68298 [Zymoseptoria tritici IPO323] >gi|339475461|gb|EGP90553.1| hypothetical protein MYCGRDRAFT_68298 [Zymoseptoria tritici IPO323]	XP_003855577	0	80	2235.3	1790	1436
maker-contig_87-fgenesh-gene-1.217-mRNA-1	kinesin family protein	1762	gi|453081179|gb|EMF09228.1|kinesin-domain-containing protein [Sphaerulina musiva SO2202]	EMF09228	0	77	2054.64	1790	1380
maker-contig_71-fgenesh-gene-0.169-mRNA-1	chromosome transmission fidelity protein 18	1758	gi|398408041|ref|XP_003855486.1|hypothetical protein MYCGRDRAFT_99173 [Zymoseptoria tritici IPO323] >gi|339475370|gb|EGP90462.1| hypothetical protein MYCGRDRAFT_99173 [Zymoseptoria tritici IPO323]	XP_003855486	0	84	1203.73	844	711
maker-contig_38-fgenesh-gene-0.262-mRNA-1	hypothetical protein MYCGRDRAFT_106905	1758	gi|398409102|ref|XP_003856016.1|hypothetical protein MYCGRDRAFT_106905 [Zymoseptoria tritici IPO323] >gi|339475901|gb|EGP90992.1| hypothetical protein MYCGRDRAFT_106905 [Zymoseptoria tritici IPO323]	XP_003856016	0	75	1790.39	1814	1375
genemark-contig_1-processed-gene-3.67-mRNA-1	chitin synthase	1756	gi|398407989|ref|XP_003855460.1|chitin synthase, class VI [Zymoseptoria tritici IPO323] >gi|339475344|gb|EGP90436.1| chitin synthase, class VI [Zymoseptoria tritici IPO323]	XP_003855460	0	87	2694.07	1769	1553
maker-contig_37-fgenesh-gene-4.189-mRNA-1	antiviral helicase ski2	1755	gi|494828543|gb|EON65355.1|hypothetical protein W97_04593 [Coniosporium apollinis CBS 100218]	EON65355	0	81	1696.4	1300	1060
maker-contig_148-snap-gene-0.298-mRNA-1	dna-directed rna polymerase ii largest subunit	1754	gi|398398966|ref|XP_003852940.1|DNA-directed RNA polymerase II subunit RPB1 [Zymoseptoria tritici IPO323] >gi|339472822|gb|EGP87916.1| hypothetical protein MYCGRDRAFT_99873 [Zymoseptoria tritici IPO323]	XP_003852940	0	91	2794.61	1749	1598
maker-contig_175-augustus-gene-0.131-mRNA-1	gelsolin repeat protein	1753	gi|452845687|gb|EME47620.1|hypothetical protein DOTSEDRAFT_50986 [Dothistroma septosporum NZE10]	EME47620	0	62	1246.49	1711	1070
maker-contig_1-fgenesh-gene-2.136-mRNA-1	glycoside hydrolase family 92 protein	1750	gi|452845024|gb|EME46957.1|glycoside hydrolase family 92 protein [Dothistroma septosporum NZE10]	EME46957	0	85	1238.79	792	678
fgenesh_masked-scaffold_m46-processed-gene-0.52-mRNA-1	aldose 1-epimerase	1748	gi|398403951|ref|XP_003853442.1|hypothetical protein MYCGRDRAFT_92517 [Zymoseptoria tritici IPO323] >gi|339473324|gb|EGP88418.1| hypothetical protein MYCGRDRAFT_92517 [Zymoseptoria tritici IPO323]	XP_003853442	0	77	986.097	746	581
maker-contig_74-augustus-gene-0.273-mRNA-1	c2h2 type zinc finger domain-containing protein	1747	gi|452979395|gb|EME79157.1|hypothetical protein MYCFIDRAFT_34701 [Pseudocercospora fijiensis CIRAD86]	EME79157	1.74262e-74	54	270.011	423	231
maker-scaffold_m41-fgenesh-gene-2.209-mRNA-1	hatpase_c domain	1744	gi|398407845|ref|XP_003855388.1|hypothetical protein MYCGRDRAFT_68837 [Zymoseptoria tritici IPO323] >gi|339475272|gb|EGP90364.1| hypothetical protein MYCGRDRAFT_68837 [Zymoseptoria tritici IPO323]	XP_003855388	0	84	2601.62	1754	1487
augustus_masked-contig_108-processed-gene-0.227-mRNA-1	camp-dependent protein kinase	1744	gi|453080824|gb|EMF08874.1|Pkinase-domain-containing protein [Sphaerulina musiva SO2202]	EMF08874	0	66	1546.95	1779	1180
maker-contig_133-augustus-gene-0.243-mRNA-1	taurine dioxygenase	1739	gi|398388525|ref|XP_003847724.1|hypothetical protein MYCGRDRAFT_111677 [Zymoseptoria tritici IPO323] >gi|339467597|gb|EGP82700.1| hypothetical protein MYCGRDRAFT_111677 [Zymoseptoria tritici IPO323]	XP_003847724	0	71	1123.61	1088	777
maker-contig_50-fgenesh-gene-0.170-mRNA-1	rho guanyl nucleotide exchange factor	1738	gi|398405900|ref|XP_003854416.1|hypothetical protein MYCGRDRAFT_56742, partial [Zymoseptoria tritici IPO323] >gi|339474299|gb|EGP89392.1| hypothetical protein MYCGRDRAFT_56742 [Zymoseptoria tritici IPO323]	XP_003854416	0	82	2140.15	1534	1261
fgenesh_masked-contig_51-processed-gene-0.77-mRNA-1	beta and beta-prime subunits of dna dependent rna-polymerase	1733	gi|398396432|ref|XP_003851674.1|hypothetical protein MYCGRDRAFT_94196 [Zymoseptoria tritici IPO323] >gi|339471554|gb|EGP86650.1| hypothetical protein MYCGRDRAFT_94196 [Zymoseptoria tritici IPO323]	XP_003851674	0	88	2687.14	1737	1538
maker-scaffold_m41-augustus-gene-1.187-mRNA-1	srm160 300 splicing coactivator protein	1732	gi|452845179|gb|EME47112.1|hypothetical protein DOTSEDRAFT_50588 [Dothistroma septosporum NZE10]	EME47112	0	70	1646.71	1783	1262
fgenesh_masked-contig_192-processed-gene-0.65-mRNA-1	gpi inositol-deacylase	1726	gi|452845742|gb|EME47675.1|hypothetical protein DOTSEDRAFT_69584 [Dothistroma septosporum NZE10]	EME47675	0	82	1625.91	1108	910
augustus_masked-contig_246-processed-gene-0.276-mRNA-1	rna polymerase ii second largest subunit	1721	gi|398404063|ref|XP_003853498.1|DNA-directed RNA polymerase II subunit RPB2 [Zymoseptoria tritici IPO323] >gi|339473380|gb|EGP88474.1| hypothetical protein MYCGRDRAFT_99853 [Zymoseptoria tritici IPO323]	XP_003853498	0	92	2246.08	1235	1147
maker-contig_84-fgenesh-gene-2.210-mRNA-1	dna topoisomerase ii	1720	gi|398409176|ref|XP_003856053.1|hypothetical protein MYCGRDRAFT_98287 [Zymoseptoria tritici IPO323] >gi|339475938|gb|EGP91029.1| hypothetical protein MYCGRDRAFT_98287 [Zymoseptoria tritici IPO323]	XP_003856053	0	92	2094.7	1222	1126
maker-contig_5-snap-gene-1.228-mRNA-1	wsc domain-containing protein	1717	gi|453084446|gb|EMF12490.1|WSC-domain-containing protein [Sphaerulina musiva SO2202]	EMF12490	0	73	1292.33	1132	827
maker-contig_86-fgenesh-gene-0.348-mRNA-1	leucine permease transcriptional regulator protein	1717	gi|398393686|ref|XP_003850302.1|hypothetical protein MYCGRDRAFT_24577, partial [Zymoseptoria tritici IPO323] >gi|339470180|gb|EGP85278.1| hypothetical protein MYCGRDRAFT_24577 [Zymoseptoria tritici IPO323]	XP_003850302	4.69288e-146	74	466.463	389	290
genemark-contig_207-processed-gene-0.9-mRNA-1	non-ribosomal peptide synthetase	1713	gi|531864402|gb|EQL01471.1|non-ribosomal peptide synthetase [Ophiocordyceps sinensis CO18]	EQL01471	0	63	1202.19	1478	945
maker-contig_246-snap-gene-0.414-mRNA-1	nonribosomal peptide synthase	1712	gi|477527732|gb|ENH79547.1|nonribosomal peptide synthase [Colletotrichum orbiculare MAFF 240422]	ENH79547	0	63	1292.72	1554	981
fgenesh_masked-contig_107-processed-gene-2.150-mRNA-1	peroxisomal-coenzyme a synthetase	1701	gi|453086128|gb|EMF14170.1|peroxisomal-coenzyme A synthetase [Sphaerulina musiva SO2202]	EMF14170	0	79	2279.6	1706	1361
maker-contig_87-snap-gene-1.271-mRNA-1	wd domain containing protein	1700	gi|398392253|ref|XP_003849586.1|hypothetical protein MYCGRDRAFT_117813 [Zymoseptoria tritici IPO323] >gi|339469463|gb|EGP84562.1| hypothetical protein MYCGRDRAFT_117813 [Zymoseptoria tritici IPO323]	XP_003849586	0	84	2051.56	1744	1479
maker-contig_5-fgenesh-gene-2.178-mRNA-1	abc a-pheromone efflux pump	1698	gi|398397361|ref|XP_003852138.1|putative ABC transporter [Zymoseptoria tritici IPO323] >gi|339472019|gb|EGP87114.1| putative ABC transporter [Zymoseptoria tritici IPO323]	XP_003852138	0	78	1797.71	1414	1107
fgenesh_masked-contig_186-processed-gene-0.107-mRNA-1	proliferating cell nuclear antigen protein	1692	gi|453085764|gb|EMF13807.1|Pkinase-domain-containing protein [Sphaerulina musiva SO2202]	EMF13807	0	74	1197.96	1043	781
maker-contig_141-augustus-gene-0.374-mRNA-1	endosomal peripheral membrane protein	1683	gi|398410920|ref|XP_003856807.1|hypothetical protein MYCGRDRAFT_67581 [Zymoseptoria tritici IPO323] >gi|339476692|gb|EGP91783.1| hypothetical protein MYCGRDRAFT_67581 [Zymoseptoria tritici IPO323]	XP_003856807	0	81	2036.54	1693	1375
fgenesh_masked-contig_193-processed-gene-1.80-mRNA-1	snf2 family helicase atpase	1679	gi|452840966|gb|EME42903.1|hypothetical protein DOTSEDRAFT_115246, partial [Dothistroma septosporum NZE10]	EME42903	0	69	687.182	728	504
maker-contig_92-fgenesh-gene-1.180-mRNA-1	snf2 family dna-dependent atpase domain-containing protein	1679	gi|398392904|ref|XP_003849911.1|SNF2 family DNA-dependent ATPase domain-containing protein [Zymoseptoria tritici IPO323] >gi|339469789|gb|EGP84887.1| SNF2 family DNA-dependent ATPase domain-containing protein [Zymoseptoria tritici IPO323]	XP_003849911	0	89	2339.3	1442	1289
maker-contig_113-fgenesh-gene-3.230-mRNA-1	clathrin heavy chain	1677	gi|452837770|gb|EME39712.1|hypothetical protein DOTSEDRAFT_75379 [Dothistroma septosporum NZE10]	EME39712	0	94	3065.02	1686	1585
maker-contig_71-fgenesh-gene-1.172-mRNA-1	protein rna12	1668	gi|452846046|gb|EME47979.1|hypothetical protein DOTSEDRAFT_69795 [Dothistroma septosporum NZE10]	EME47979	0	84	1249.57	829	700
maker-contig_235-fgenesh-gene-0.250-mRNA-1	hypothetical protein DOTSEDRAFT_71724	1655	gi|452842075|gb|EME44011.1|hypothetical protein DOTSEDRAFT_71724 [Dothistroma septosporum NZE10]	EME44011	0	64	1394.79	1519	987
maker-contig_20-augustus-gene-0.335-mRNA-1	elongation factor tu	1653	gi|453080727|gb|EMF08777.1|initiation factor 2 [Sphaerulina musiva SO2202]	EMF08777	0	83	902.508	639	531
maker-contig_187-fgenesh-gene-0.198-mRNA-1	glycosyltransferase family 41 protein	1653	gi|452845777|gb|EME47710.1|glycosyltransferase family 41 protein [Dothistroma septosporum NZE10]	EME47710	0	80	2081.6	1672	1340
fgenesh_masked-contig_37-processed-gene-12.112-mRNA-1	p-loop containing nucleoside triphosphate hydrolase protein	1650	gi|453083090|gb|EMF11136.1|P-loop containing nucleoside triphosphate hydrolase protein [Sphaerulina musiva SO2202]	EMF11136	0	63	1228	1463	926
fgenesh_masked-contig_30-processed-gene-1.120-mRNA-1	chromodomain helicase	1649	gi|398410912|ref|XP_003856803.1|SNF2 family DNA-dependent chromodomain-containing ATPase [Zymoseptoria tritici IPO323] >gi|339476688|gb|EGP91779.1| SNF2 family DNA-dependent chromodomain-containing ATPase [Zymoseptoria tritici IPO323]	XP_003856803	0	89	2468.34	1536	1369
maker-contig_152-snap-gene-0.175-mRNA-1	ring finger membrane protein	1646	gi|398404572|ref|XP_003853752.1|hypothetical protein MYCGRDRAFT_69592 [Zymoseptoria tritici IPO323] >gi|339473635|gb|EGP88728.1| hypothetical protein MYCGRDRAFT_69592 [Zymoseptoria tritici IPO323]	XP_003853752	0	73	1875.52	1658	1212
fgenesh_masked-contig_61-processed-gene-0.85-mRNA-1	kinesin family protein	1646	gi|398410073|ref|XP_003856490.1|hypothetical protein MYCGRDRAFT_33699 [Zymoseptoria tritici IPO323] >gi|339476375|gb|EGP91466.1| hypothetical protein MYCGRDRAFT_33699 [Zymoseptoria tritici IPO323]	XP_003856490	0	93	2875.12	1644	1530
fgenesh_masked-contig_108-processed-gene-0.100-mRNA-1	abc multidrug	1640	gi|398389775|ref|XP_003848348.1|ABC transporter, partial [Zymoseptoria tritici IPO323] >gi|339468223|gb|EGP83324.1| ABC transporter [Zymoseptoria tritici IPO323]	XP_003848348	0	86	2449.86	1561	1350
maker-contig_55-fgenesh-gene-3.260-mRNA-1	dna replication helicase dna2	1633	gi|452989404|gb|EME89159.1|hypothetical protein MYCFIDRAFT_104185, partial [Pseudocercospora fijiensis CIRAD86]	EME89159	0	70	1308.89	1162	821
maker-contig_153-augustus-gene-0.163-mRNA-1	wd repeat protein	1632	gi|453081626|gb|EMF09675.1|WD40 repeat-like protein [Sphaerulina musiva SO2202]	EMF09675	0	81	1335.09	1022	838
maker-contig_5-snap-gene-3.261-mRNA-1	abc transporter	1629	gi|494831282|gb|EON67762.1|hypothetical protein W97_07016 [Coniosporium apollinis CBS 100218]	EON67762	0	59	1106.28	1640	982
maker-contig_166-fgenesh-gene-1.185-mRNA-1	aaa family	1629	gi|398398802|ref|XP_003852858.1|Bromodomain-containing AAA ATPase protein [Zymoseptoria tritici IPO323] >gi|339472740|gb|EGP87834.1| Bromodomain-containing AAA ATPase protein [Zymoseptoria tritici IPO323]	XP_003852858	0	81	1605.88	1191	976
snap_masked-contig_35-processed-gene-0.54-mRNA-1	agglutinin-like protein 2	1618	gi|452980708|gb|EME80469.1|hypothetical protein MYCFIDRAFT_177412 [Pseudocercospora fijiensis CIRAD86]	EME80469	2.64837e-54	59	219.164	400	238
genemark-contig_228-processed-gene-0.37-mRNA-1	dual specificity tyrosine-phosphorylation regulated kinase	1612	gi|453089915|gb|EMF17955.1|hypothetical protein SEPMUDRAFT_58907 [Sphaerulina musiva SO2202]	EMF17955	0	70	1528.46	1636	1155
maker-contig_18-fgenesh-gene-0.206-mRNA-1	class v myosin	1612	gi|398393666|ref|XP_003850292.1|myosin class 5 [Zymoseptoria tritici IPO323] >gi|339470170|gb|EGP85268.1| hypothetical protein MYCGRDRAFT_75020 [Zymoseptoria tritici IPO323]	XP_003850292	0	95	2993.76	1615	1550
maker-contig_378-augustus-gene-0.74-mRNA-1	nb-arc and tpr domain protein	1611	gi|573989163|ref|XP_006672502.1|NB-ARC and TPR domain protein [Cordyceps militaris CM01] >gi|346321281|gb|EGX90881.1| NB-ARC and TPR domain protein [Cordyceps militaris CM01]	XP_006672502	0	62	833.558	979	609
augustus_masked-contig_58-processed-gene-2.290-mRNA-1	arom pentafunctional aro1	1609	gi|398409232|ref|XP_003856081.1|AROM pentafunctional protein, ARO1 [Zymoseptoria tritici IPO323] >gi|339475966|gb|EGP91057.1| AROM pentafunctional protein, ARO1 [Zymoseptoria tritici IPO323]	XP_003856081	0	85	2523.43	1623	1383
maker-contig_152-fgenesh-gene-0.154-mRNA-1	transcription factor protein	1607	gi|398406094|ref|XP_003854513.1|hypothetical protein MYCGRDRAFT_69588 [Zymoseptoria tritici IPO323] >gi|339474396|gb|EGP89489.1| hypothetical protein MYCGRDRAFT_69588 [Zymoseptoria tritici IPO323]	XP_003854513	0	85	803.897	548	470
fgenesh_masked-scaffold_m18-processed-gene-1.91-mRNA-1	c2 domain protein	1605	gi|452847375|gb|EME49307.1|hypothetical protein DOTSEDRAFT_68170 [Dothistroma septosporum NZE10]	EME49307	0	87	1977.6	1213	1059
maker-scaffold_m29-augustus-gene-0.301-mRNA-1	ring zinc finger protein	1605	gi|398396408|ref|XP_003851662.1|hypothetical protein MYCGRDRAFT_43167 [Zymoseptoria tritici IPO323] >gi|339471542|gb|EGP86638.1| hypothetical protein MYCGRDRAFT_43167 [Zymoseptoria tritici IPO323]	XP_003851662	0	78	1919.44	1605	1261
maker-contig_172-snap-gene-0.234-mRNA-1	dna polymerase zeta catalytic subunit	1603	gi|398388499|ref|XP_003847711.1|hypothetical protein MYCGRDRAFT_77946 [Zymoseptoria tritici IPO323] >gi|339467584|gb|EGP82687.1| hypothetical protein MYCGRDRAFT_77946 [Zymoseptoria tritici IPO323]	XP_003847711	0	84	2485.29	1611	1365
augustus_masked-contig_173-processed-gene-0.234-mRNA-1	hypothetical protein DOTSEDRAFT_140974	1602	gi|452836328|gb|EME38272.1|hypothetical protein DOTSEDRAFT_140974 [Dothistroma septosporum NZE10]	EME38272	0	85	2160.57	1506	1287
snap_masked-contig_107-processed-gene-2.178-mRNA-1	helicase swr1	1599	gi|398403863|ref|XP_003853398.1|SNF2 family DNA-dependent ATPase [Zymoseptoria tritici IPO323] >gi|339473280|gb|EGP88374.1| SNF2 family DNA-dependent ATPase [Zymoseptoria tritici IPO323]	XP_003853398	0	84	1433.7	978	831
maker-contig_95-augustus-gene-0.362-mRNA-1	sec7 domain containing protein	1598	gi|452978232|gb|EME77996.1|hypothetical protein MYCFIDRAFT_87268 [Pseudocercospora fijiensis CIRAD86]	EME77996	0	69	1559.66	1615	1123
augustus_masked-contig_113-processed-gene-1.144-mRNA-1	dna-binding protein hexbp	1596	gi|452986710|gb|EME86466.1|hypothetical protein MYCFIDRAFT_84598 [Pseudocercospora fijiensis CIRAD86]	EME86466	0	55	891.338	1633	905
maker-scaffold_m18-augustus-gene-2.427-mRNA-1	c2h2 type zinc finger domain protein	1591	gi|398412284|ref|XP_003857468.1|hypothetical protein MYCGRDRAFT_89219 [Zymoseptoria tritici IPO323] >gi|339477353|gb|EGP92444.1| hypothetical protein MYCGRDRAFT_89219 [Zymoseptoria tritici IPO323]	XP_003857468	1.23708e-90	54	335.495	684	370
fgenesh_masked-contig_30-processed-gene-0.55-mRNA-1	isocitrate lyase	1585	gi|398412150|ref|XP_003857404.1|hypothetical protein MYCGRDRAFT_34265 [Zymoseptoria tritici IPO323] >gi|339477289|gb|EGP92380.1| hypothetical protein MYCGRDRAFT_34265 [Zymoseptoria tritici IPO323]	XP_003857404	0	80	1295.41	964	780
augustus_masked-contig_140-processed-gene-0.198-mRNA-1	bifunctional e2 e3 enzyme	1583	gi|452837416|gb|EME39358.1|hypothetical protein DOTSEDRAFT_179879 [Dothistroma septosporum NZE10]	EME39358	0	66	1400.57	1615	1067
snap_masked-contig_51-processed-gene-0.95-mRNA-1	low temperature essential 1	1583	gi|453084986|gb|EMF13030.1|hypothetical protein SEPMUDRAFT_126073 [Sphaerulina musiva SO2202]	EMF13030	0	64	1413.28	1715	1100
fgenesh_masked-contig_1-processed-gene-3.161-mRNA-1	ph signal transduction protein	1582	gi|452986135|gb|EME85891.1|hypothetical protein MYCFIDRAFT_150938 [Pseudocercospora fijiensis CIRAD86]	EME85891	0	76	790.415	730	560
maker-contig_55-fgenesh-gene-3.253-mRNA-1	c2h2 and c2hc zinc finger	1581	gi|584126499|gb|EWG35918.1|hypothetical protein FVEG_00106 [Fusarium verticillioides 7600]	EWG35918	8.18533e-157	51	516.538	1075	551
maker-contig_127-fgenesh-gene-0.352-mRNA-1	phospholipid-translocating p-type atpase	1580	gi|398398545|ref|XP_003852730.1|aminophospholipid-translocating P4-type ATPase [Zymoseptoria tritici IPO323] >gi|339472611|gb|EGP87706.1| hypothetical protein MYCGRDRAFT_71826 [Zymoseptoria tritici IPO323]	XP_003852730	0	87	2486.45	1573	1369
maker-scaffold_m21-snap-gene-2.238-mRNA-1	heat repeat protein	1580	gi|398405294|ref|XP_003854113.1|hypothetical protein MYCGRDRAFT_92162 [Zymoseptoria tritici IPO323] >gi|339473996|gb|EGP89089.1| hypothetical protein MYCGRDRAFT_92162 [Zymoseptoria tritici IPO323]	XP_003854113	0	65	1317.75	1600	1041
maker-scaffold_m46-fgenesh-gene-0.124-mRNA-1	class e vacuolar protein-sorting machinery protein hse1	1575	gi|398403973|ref|XP_003853453.1|hypothetical protein MYCGRDRAFT_40642, partial [Zymoseptoria tritici IPO323] >gi|339473335|gb|EGP88429.1| hypothetical protein MYCGRDRAFT_40642 [Zymoseptoria tritici IPO323]	XP_003853453	0	76	654.44	561	431
maker-contig_58-fgenesh-gene-1.171-mRNA-1	atpase	1568	gi|398412633|ref|XP_003857636.1|ABC transporter [Zymoseptoria tritici IPO323] >gi|5327105|emb|CAB46279.1| putative ABC transporter [Zymoseptoria tritici] >gi|339477521|gb|EGP92612.1| ABC transporter [Zymoseptoria tritici IPO323]	XP_003857636	0	90	2454.09	1561	1405
maker-contig_118-fgenesh-gene-1.171-mRNA-1	phd finger and bah domain protein	1564	gi|398398225|ref|XP_003852570.1|hypothetical protein MYCGRDRAFT_42817 [Zymoseptoria tritici IPO323] >gi|339472451|gb|EGP87546.1| hypothetical protein MYCGRDRAFT_42817 [Zymoseptoria tritici IPO323]	XP_003852570	0	78	1709.12	1352	1067
augustus_masked-scaffold_m40-processed-gene-0.138-mRNA-1	hypothetical protein BAUCODRAFT_344567	1564	gi|449303639|gb|EMC99646.1|hypothetical protein BAUCODRAFT_344567 [Baudoinia compniacensis UAMH 10762]	EMC99646	8.92177e-41	50	175.252	792	397
maker-contig_135-augustus-gene-0.359-mRNA-1	curved dna-binding protein	1563	gi|398397038|ref|XP_003851977.1|peptidase M24 [Zymoseptoria tritici IPO323] >gi|339471857|gb|EGP86953.1| peptidase M24 [Zymoseptoria tritici IPO323]	XP_003851977	0	94	701.434	383	361
fgenesh_masked-contig_366-processed-gene-0.29-mRNA-1	nuclear pore complex subunit nup159	1561	gi|398390497|ref|XP_003848709.1|hypothetical protein MYCGRDRAFT_111181 [Zymoseptoria tritici IPO323] >gi|339468584|gb|EGP83685.1| hypothetical protein MYCGRDRAFT_111181 [Zymoseptoria tritici IPO323]	XP_003848709	0	63	777.704	1086	691
fgenesh_masked-scaffold_m42-processed-gene-3.95-mRNA-1	eukaryotic membrane protein family	1559	gi|398403945|ref|XP_003853439.1|hypothetical protein MYCGRDRAFT_71056 [Zymoseptoria tritici IPO323] >gi|339473321|gb|EGP88415.1| hypothetical protein MYCGRDRAFT_71056 [Zymoseptoria tritici IPO323]	XP_003853439	0	80	896.345	651	521
augustus_masked-contig_149-processed-gene-0.247-mRNA-1	3-dehydroshikimate dehydratase	1555	gi|398393350|ref|XP_003850134.1|hypothetical protein MYCGRDRAFT_110575 [Zymoseptoria tritici IPO323] >gi|339470012|gb|EGP85110.1| hypothetical protein MYCGRDRAFT_110575 [Zymoseptoria tritici IPO323]	XP_003850134	3.17445e-79	60	299.286	393	236
maker-contig_114-snap-gene-0.209-mRNA-1	catabolite repressor crei	1554	gi|452978938|gb|EME78701.1|hypothetical protein MYCFIDRAFT_178813 [Pseudocercospora fijiensis CIRAD86]	EME78701	1.45211e-120	58	427.943	750	438
maker-contig_84-fgenesh-gene-1.187-mRNA-1	abc transporter	1553	gi|452842790|gb|EME44726.1|ABC transporter-like protein [Dothistroma septosporum NZE10]	EME44726	0	87	2430.21	1494	1301
maker-contig_113-augustus-gene-2.197-mRNA-1	glycoside hydrolase family 13 protein	1553	gi|398395215|ref|XP_003851066.1|glycogen debranching enzyme [Zymoseptoria tritici IPO323] >gi|339470945|gb|EGP86042.1| hypothetical protein MYCGRDRAFT_74222 [Zymoseptoria tritici IPO323]	XP_003851066	0	92	2833.9	1553	1443
augustus_masked-contig_166-processed-gene-1.135-mRNA-1	hc-toxin synthetase	1553	gi|322702964|gb|EFY94582.1|nonribosomal peptide synthase [Metarhizium anisopliae ARSEF 23] >gi|594713043|gb|EXU95985.1| nonribosomal peptide synthetase [Metarhizium robertsii]	EFY94582	0	51	821.617	1586	813
maker-contig_20-augustus-gene-0.319-mRNA-1	adp-ribosylation factor-binding protein gga1	1549	gi|452838073|gb|EME40014.1|hypothetical protein DOTSEDRAFT_74774 [Dothistroma septosporum NZE10]	EME40014	0	85	1156.35	844	718
maker-contig_57-fgenesh-gene-0.364-mRNA-1	dna damage repair protein	1547	gi|398393462|ref|XP_003850190.1|hypothetical protein MYCGRDRAFT_95456 [Zymoseptoria tritici IPO323] >gi|339470068|gb|EGP85166.1| hypothetical protein MYCGRDRAFT_95456 [Zymoseptoria tritici IPO323]	XP_003850190	0	52	752.666	1676	887
maker-contig_87-augustus-gene-1.247-mRNA-1	dicer-like protein 1	1546	gi|398392319|ref|XP_003849619.1|dsRNA-specific nuclease [Zymoseptoria tritici IPO323] >gi|339469496|gb|EGP84595.1| dsRNA-specific nuclease [Zymoseptoria tritici IPO323]	XP_003849619	0	79	2131.68	1543	1224
augustus_masked-contig_60-processed-gene-3.157-mRNA-1	rho guanyl nucleotide exchange	1546	gi|398391811|ref|XP_003849365.1|hypothetical protein MYCGRDRAFT_75458 [Zymoseptoria tritici IPO323] >gi|339469242|gb|EGP84341.1| hypothetical protein MYCGRDRAFT_75458 [Zymoseptoria tritici IPO323]	XP_003849365	0	80	1918.66	1568	1257
fgenesh_masked-contig_186-processed-gene-0.129-mRNA-1	transcription initiation factor tfiid 127kd subunit	1545	gi|398397863|ref|XP_003852389.1|hypothetical protein MYCGRDRAFT_42345, partial [Zymoseptoria tritici IPO323] >gi|339472270|gb|EGP87365.1| hypothetical protein MYCGRDRAFT_42345 [Zymoseptoria tritici IPO323]	XP_003852389	0	82	1698.72	1198	992
maker-contig_60-snap-gene-4.355-mRNA-1	glycosyltransferase family 24 protein	1545	gi|452840274|gb|EME42212.1|glycosyltransferase family 24 protein [Dothistroma septosporum NZE10]	EME42212	0	83	2201.79	1516	1260
maker-contig_178-fgenesh-gene-0.253-mRNA-1	btb domain and ankyrin repeat protein	1545	gi|398399198|ref|XP_003853056.1|hypothetical protein MYCGRDRAFT_109184 [Zymoseptoria tritici IPO323] >gi|339472938|gb|EGP88032.1| hypothetical protein MYCGRDRAFT_109184 [Zymoseptoria tritici IPO323]	XP_003853056	0	85	2138.61	1506	1295
augustus_masked-contig_5-processed-gene-1.133-mRNA-1	neutral amino acid permease	1544	gi|258569000|ref|XP_002585244.1|predicted protein [Uncinocarpus reesii 1704] >gi|237906690|gb|EEP81091.1| predicted protein [Uncinocarpus reesii 1704]	XP_002585244	1.12755e-110	43	395.201	1557	675
maker-contig_107-fgenesh-gene-0.149-mRNA-1	phytochrome-like histidine kinase phy1p	1543	gi|452847770|gb|EME49702.1|hypothetical protein DOTSEDRAFT_121759 [Dothistroma septosporum NZE10]	EME49702	0	80	2053.87	1463	1185
maker-contig_127-fgenesh-gene-0.356-mRNA-1	pre-mrna splicing factor	1542	gi|398412370|ref|XP_003857510.1|hypothetical protein MYCGRDRAFT_52616, partial [Zymoseptoria tritici IPO323] >gi|339477395|gb|EGP92486.1| hypothetical protein MYCGRDRAFT_52616 [Zymoseptoria tritici IPO323]	XP_003857510	0	76	1516.9	1248	955
fgenesh_masked-contig_141-processed-gene-0.148-mRNA-1	nuclear pore complex protein nup107 protein	1541	gi|452846825|gb|EME48757.1|hypothetical protein DOTSEDRAFT_142100 [Dothistroma septosporum NZE10]	EME48757	0	70	944.11	917	648
augustus_masked-scaffold_m18-processed-gene-2.284-mRNA-1	general amidase	1540	gi|398410666|ref|XP_003856681.1|hypothetical protein MYCGRDRAFT_32867 [Zymoseptoria tritici IPO323] >gi|339476566|gb|EGP91657.1| hypothetical protein MYCGRDRAFT_32867 [Zymoseptoria tritici IPO323]	XP_003856681	0	77	700.664	564	435
maker-contig_204-fgenesh-gene-0.249-mRNA-1	mfs transporter protein	1540	gi|398403805|ref|XP_003853369.1|hypothetical protein MYCGRDRAFT_71261 [Zymoseptoria tritici IPO323] >gi|339473251|gb|EGP88345.1| hypothetical protein MYCGRDRAFT_71261 [Zymoseptoria tritici IPO323]	XP_003853369	0	82	1333.16	995	824
maker-contig_118-snap-gene-1.204-mRNA-1	vegetative incompatibility protein het-e-1	1538	gi|590012049|gb|EXJ87253.1|hypothetical protein A1O3_04212 [Capronia epimyces CBS 606.96]	EXJ87253	0	63	1385.16	1578	1003
maker-contig_17-fgenesh-gene-3.183-mRNA-1	exocyst complex component protein	1535	gi|453089389|gb|EMF17429.1|hypothetical protein SEPMUDRAFT_146468 [Sphaerulina musiva SO2202]	EMF17429	0	70	1621.29	1600	1122
augustus_masked-scaffold_m42-processed-gene-4.139-mRNA-1	hypothetical protein MYCFIDRAFT_213113	1533	gi|452988269|gb|EME88024.1|hypothetical protein MYCFIDRAFT_213113 [Pseudocercospora fijiensis CIRAD86]	EME88024	1.63388e-132	52	459.529	1315	694
augustus_masked-contig_87-processed-gene-0.100-mRNA-1	protein kinase	1532	gi|398392669|ref|XP_003849794.1|protein kinase WD40 [Zymoseptoria tritici IPO323] >gi|339469671|gb|EGP84770.1| protein kinase WD40 [Zymoseptoria tritici IPO323]	XP_003849794	0	83	2145.93	1549	1292
snap_masked-contig_116-processed-gene-0.154-mRNA-1	s-adenosyl-l-methionine-dependent methyltransferase	1529	gi|452846824|gb|EME48756.1|hypothetical protein DOTSEDRAFT_67707 [Dothistroma septosporum NZE10]	EME48756	0	60	953.74	1616	978
maker-contig_109-fgenesh-gene-0.112-mRNA-1	mgsul8 sulphite reductase	1527	gi|398392189|ref|XP_003849554.1|MGSUL8 sulphite reductase [Zymoseptoria tritici IPO323] >gi|339469431|gb|EGP84530.1| MGSUL8 sulphite reductase [Zymoseptoria tritici IPO323]	XP_003849554	0	88	2498.39	1547	1375
maker-scaffold_m24-augustus-gene-1.273-mRNA-1	anucleate primary sterigmata protein a	1526	gi|452984508|gb|EME84265.1|hypothetical protein MYCFIDRAFT_187345 [Pseudocercospora fijiensis CIRAD86]	EME84265	0	61	1289.63	1673	1024
snap_masked-contig_60-processed-gene-1.103-mRNA-1	wd repeat containing protein mip1	1525	gi|398388295|ref|XP_003847609.1|hypothetical protein MYCGRDRAFT_77882 [Zymoseptoria tritici IPO323] >gi|339467482|gb|EGP82585.1| hypothetical protein MYCGRDRAFT_77882 [Zymoseptoria tritici IPO323]	XP_003847609	0	86	2263.8	1424	1237
augustus_masked-contig_37-processed-gene-0.123-mRNA-1	chromosome segregation atpases-like partial	1523	gi|361124007|gb|EHK96134.1|hypothetical protein M7I_8169 [Glarea lozoyensis 74030] >gi|512205393|gb|EPE34215.1| hypothetical protein GLAREA_07228 [Glarea lozoyensis ATCC 20868]	EHK96134	0	68	1431.77	1532	1053
maker-contig_148-fgenesh-gene-0.241-mRNA-1	#NAME?	1519	gi|452844628|gb|EME46562.1|hypothetical protein DOTSEDRAFT_70542 [Dothistroma septosporum NZE10]	EME46562	0	79	1859.73	1420	1135
augustus_masked-scaffold_m42-processed-gene-4.173-mRNA-1	general negative regulator of transcription subunit 4	1519	gi|398399230|ref|XP_003853072.1|general negative regulator of transcription subunit 4 [Zymoseptoria tritici IPO323] >gi|339472954|gb|EGP88048.1| general negative regulator of transcription subunit 4 [Zymoseptoria tritici IPO323]	XP_003853072	0	71	1447.57	1559	1120
augustus_masked-contig_124-processed-gene-0.252-mRNA-1	anucleate primary sterigmata protein b	1517	gi|398390011|ref|XP_003848466.1|hypothetical protein MYCGRDRAFT_10006, partial [Zymoseptoria tritici IPO323] >gi|339468341|gb|EGP83442.1| hypothetical protein MYCGRDRAFT_10006 [Zymoseptoria tritici IPO323]	XP_003848466	0	81	1458.74	1213	986
fgenesh_masked-contig_161-processed-gene-0.60-mRNA-1	abc transporter	1517	gi|398412934|ref|XP_003857785.1|putative ABC transporter [Zymoseptoria tritici IPO323] >gi|339477670|gb|EGP92761.1| putative ABC transporter [Zymoseptoria tritici IPO323]	XP_003857785	0	80	1892.09	1474	1191
augustus_masked-contig_227-processed-gene-0.145-mRNA-1	pre-mrna-processing-splicing factor 8	1516	gi|398412834|ref|XP_003857735.1|hypothetical protein MYCGRDRAFT_98177 [Zymoseptoria tritici IPO323] >gi|339477620|gb|EGP92711.1| hypothetical protein MYCGRDRAFT_98177 [Zymoseptoria tritici IPO323]	XP_003857735	0	98	2894.76	1468	1444
maker-contig_46-snap-gene-0.42-mRNA-1	hypothetical protein MYCGRDRAFT_89006	1516	gi|398409186|ref|XP_003856058.1|hypothetical protein MYCGRDRAFT_89006 [Zymoseptoria tritici IPO323] >gi|339475943|gb|EGP91034.1| hypothetical protein MYCGRDRAFT_89006 [Zymoseptoria tritici IPO323]	XP_003856058	0	81	2124.36	1498	1218
augustus_masked-contig_37-processed-gene-7.151-mRNA-1	lysophospholipase nte1	1514	gi|398404312|ref|XP_003853622.1|hypothetical protein MYCGRDRAFT_84945 [Zymoseptoria tritici IPO323] >gi|339473505|gb|EGP88598.1| hypothetical protein MYCGRDRAFT_84945 [Zymoseptoria tritici IPO323]	XP_003853622	0	91	2357.79	1414	1300
fgenesh_masked-contig_150-processed-gene-1.107-mRNA-1	abc transporter	1508	gi|453081858|gb|EMF09906.1|hypothetical protein SEPMUDRAFT_90808 [Sphaerulina musiva SO2202]	EMF09906	0	86	2122.05	1497	1292
fgenesh_masked-contig_123-processed-gene-0.48-mRNA-1	protein transport protein sec73	1506	gi|398404786|ref|XP_003853859.1|hypothetical protein MYCGRDRAFT_38117, partial [Zymoseptoria tritici IPO323] >gi|339473742|gb|EGP88835.1| hypothetical protein MYCGRDRAFT_38117 [Zymoseptoria tritici IPO323]	XP_003853859	0	76	1444.48	1329	1015
maker-contig_155-fgenesh-gene-0.249-mRNA-1	gyf domain protein	1501	gi|452845488|gb|EME47421.1|hypothetical protein DOTSEDRAFT_69371 [Dothistroma septosporum NZE10]	EME47421	0	71	1276.54	1535	1103
maker-contig_29-snap-gene-0.236-mRNA-1	gtp binding protein bud4	1499	gi|453085108|gb|EMF13151.1|DUF1709-domain-containing protein [Sphaerulina musiva SO2202]	EMF13151	0	72	1599.33	1561	1133
maker-contig_84-fgenesh-gene-2.205-mRNA-1	membrane bound c2 domain protein	1497	gi|398412884|ref|XP_003857760.1|hypothetical protein MYCGRDRAFT_64956 [Zymoseptoria tritici IPO323] >gi|339477645|gb|EGP92736.1| hypothetical protein MYCGRDRAFT_64956 [Zymoseptoria tritici IPO323]	XP_003857760	0	84	2233.37	1496	1270
snap_masked-contig_60-processed-gene-2.101-mRNA-1	rna-directed rna polymerase	1494	gi|398388269|ref|XP_003847596.1|RNA-directed RNA polymerase, partial [Zymoseptoria tritici IPO323] >gi|339467469|gb|EGP82572.1| RNA-directed RNA polymerase [Zymoseptoria tritici IPO323]	XP_003847596	0	71	1219.53	1039	748
fgenesh_masked-contig_5-processed-gene-0.81-mRNA-1	sister chromatid cohesion and dna repair protein	1488	gi|398405382|ref|XP_003854157.1|hypothetical protein MYCGRDRAFT_20004, partial [Zymoseptoria tritici IPO323] >gi|339474040|gb|EGP89133.1| hypothetical protein MYCGRDRAFT_20004 [Zymoseptoria tritici IPO323]	XP_003854157	0	79	1500.34	1325	1054
snap_masked-contig_141-processed-gene-0.196-mRNA-1	hypothetical protein MYCFIDRAFT_76514	1488	gi|452989399|gb|EME89154.1|hypothetical protein MYCFIDRAFT_76514 [Pseudocercospora fijiensis CIRAD86]	EME89154	3.41759e-25	61	124.02	139	86
maker-scaffold_m9-snap-gene-0.323-mRNA-1	abc transporter	1487	gi|573054100|gb|ETS74059.1|hypothetical protein PFICI_13925 [Pestalotiopsis fici W106-1]	ETS74059	0	54	827.009	1527	837
fgenesh_masked-contig_148-processed-gene-0.119-mRNA-1	dna-directed rna polymerase iii largest	1486	gi|453086139|gb|EMF14181.1|DNA-directed RNA polymerase III subunit RPC1 [Sphaerulina musiva SO2202]	EMF14181	0	90	2514.57	1475	1333
augustus_masked-contig_150-processed-gene-0.126-mRNA-1	snf2 family helicase	1485	gi|449295315|gb|EMC91337.1|hypothetical protein BAUCODRAFT_39506 [Baudoinia compniacensis UAMH 10762]	EMC91337	0	68	1480.69	1522	1043
maker-contig_9-fgenesh-gene-0.274-mRNA-1	abc transporter	1483	gi|452982102|gb|EME81861.1|ABC transporter, PDR-type [Pseudocercospora fijiensis CIRAD86]	EME81861	0	90	2453.32	1432	1294
maker-contig_142-augustus-gene-0.13-mRNA-1	meiotically up-regulated gene 56 protein	1475	gi|398391408|ref|XP_003849164.1|hypothetical protein MYCGRDRAFT_48516 [Zymoseptoria tritici IPO323] >gi|339469040|gb|EGP84140.1| hypothetical protein MYCGRDRAFT_48516 [Zymoseptoria tritici IPO323]	XP_003849164	0	82	1114.37	854	703
maker-contig_58-augustus-gene-2.421-mRNA-1	glycoside hydrolase family 63	1475	gi|398398581|ref|XP_003852748.1|hypothetical protein MYCGRDRAFT_71789 [Zymoseptoria tritici IPO323] >gi|339472629|gb|EGP87724.1| hypothetical protein MYCGRDRAFT_71789 [Zymoseptoria tritici IPO323]	XP_003852748	0	95	1926.75	1059	1007
snap_masked-contig_20-processed-gene-0.160-mRNA-1	family helicase	1474	gi|398390493|ref|XP_003848707.1|ATP-dependent DNA helicase RecQ [Zymoseptoria tritici IPO323] >gi|339468582|gb|EGP83683.1| ATP-dependent DNA helicase RecQ [Zymoseptoria tritici IPO323]	XP_003848707	0	70	1360.51	1405	985
maker-contig_124-augustus-gene-0.301-mRNA-1	nuclear condensin complex subunit smc4 protein	1472	gi|398389605|ref|XP_003848263.1|hypothetical protein MYCGRDRAFT_49733 [Zymoseptoria tritici IPO323] >gi|339468138|gb|EGP83239.1| hypothetical protein MYCGRDRAFT_49733 [Zymoseptoria tritici IPO323]	XP_003848263	0	87	2191.39	1459	1270
maker-contig_239-fgenesh-gene-0.249-mRNA-1	myb and hsa domain containing protein	1472	gi|452837447|gb|EME39389.1|hypothetical protein DOTSEDRAFT_75175 [Dothistroma septosporum NZE10]	EME39389	0	68	965.296	1095	750
snap_masked-scaffold_m38-processed-gene-0.132-mRNA-1	rho guanyl nucleotide exchange	1472	gi|452980409|gb|EME80170.1|hypothetical protein MYCFIDRAFT_216130 [Pseudocercospora fijiensis CIRAD86]	EME80170	0	71	1535.39	1515	1083
augustus_masked-contig_135-processed-gene-0.262-mRNA-1	atp-dependent rna helicase a	1470	gi|398396714|ref|XP_003851815.1|hypothetical protein MYCGRDRAFT_73205 [Zymoseptoria tritici IPO323] >gi|339471695|gb|EGP86791.1| hypothetical protein MYCGRDRAFT_73205 [Zymoseptoria tritici IPO323]	XP_003851815	0	85	2127.44	1452	1243
maker-contig_127-snap-gene-0.463-mRNA-1	hypothetical protein MYCFIDRAFT_215124	1470	gi|452983140|gb|EME82898.1|hypothetical protein MYCFIDRAFT_215124 [Pseudocercospora fijiensis CIRAD86]	EME82898	5.37979e-98	77	356.681	401	309
maker-contig_37-augustus-gene-4.217-mRNA-1	dna polymerase alpha subunit a	1470	gi|398405728|ref|XP_003854330.1|hypothetical protein MYCGRDRAFT_99627 [Zymoseptoria tritici IPO323] >gi|339474213|gb|EGP89306.1| hypothetical protein MYCGRDRAFT_99627 [Zymoseptoria tritici IPO323]	XP_003854330	0	90	2368.19	1478	1336
maker-scaffold_m18-snap-gene-0.187-mRNA-1	abc multidrug	1469	gi|391869623|gb|EIT78818.1|pleiotropic drug resistance proteins (PDR1-15), ABC superfamily [Aspergillus oryzae 3.042]	EIT78818	0	78	1931.76	1459	1148
fgenesh_masked-contig_228-processed-gene-1.127-mRNA-1	vacuolar protein sorting protein	1469	gi|398412029|ref|XP_003857346.1|glycosyl hydrolase [Zymoseptoria tritici IPO323] >gi|339477231|gb|EGP92322.1| glycosyl hydrolase [Zymoseptoria tritici IPO323]	XP_003857346	0	81	1939.47	1462	1189
fgenesh_masked-contig_149-processed-gene-0.152-mRNA-1	hypothetical protein DOTSEDRAFT_72658	1466	gi|452841373|gb|EME43310.1|hypothetical protein DOTSEDRAFT_72658 [Dothistroma septosporum NZE10]	EME43310	0	67	1139.79	1407	950
maker-contig_3-augustus-gene-0.185-mRNA-1	abc multidrug	1466	gi|148887848|gb|ABR15505.1|ABC transporter [Leptosphaeria maculans] >gi|148887850|gb|ABR15506.1| ABC transporter [Leptosphaeria maculans]	ABR15505	0	79	2020.74	1473	1166
maker-contig_107-fgenesh-gene-1.187-mRNA-1	c2 domain containing protein	1466	gi|398404105|ref|XP_003853519.1|hypothetical protein MYCGRDRAFT_109009 [Zymoseptoria tritici IPO323] >gi|339473401|gb|EGP88495.1| hypothetical protein MYCGRDRAFT_109009 [Zymoseptoria tritici IPO323]	XP_003853519	0	87	2178.67	1389	1216
maker-contig_122-augustus-gene-0.262-mRNA-1	dna repair protein rad18	1464	gi|452838232|gb|EME40173.1|hypothetical protein DOTSEDRAFT_56430 [Dothistroma septosporum NZE10]	EME40173	0	63	946.036	1176	749
fgenesh_masked-contig_303-processed-gene-0.28-mRNA-1	protein kinase	1462	gi|398393324|ref|XP_003850121.1|hypothetical protein MYCGRDRAFT_75047 [Zymoseptoria tritici IPO323] >gi|339469999|gb|EGP85097.1| hypothetical protein MYCGRDRAFT_75047 [Zymoseptoria tritici IPO323]	XP_003850121	0	70	1407.12	1382	977
maker-contig_19-augustus-gene-0.172-mRNA-1	serine threonine-protein kinase ssp1 protein	1461	gi|452836583|gb|EME38527.1|hypothetical protein DOTSEDRAFT_75897 [Dothistroma septosporum NZE10]	EME38527	0	68	1186.79	1411	967
maker-contig_187-augustus-gene-0.236-mRNA-1	glycoside hydrolase family 92 protein	1461	gi|398391192|ref|XP_003849056.1|hypothetical protein MYCGRDRAFT_48895 [Zymoseptoria tritici IPO323] >gi|339468932|gb|EGP84032.1| hypothetical protein MYCGRDRAFT_48895 [Zymoseptoria tritici IPO323]	XP_003849056	0	83	1263.83	844	704
augustus_masked-scaffold_m40-processed-gene-1.215-mRNA-1	glycoside hydrolase family 18 protein	1459	gi|573060725|gb|ETS80487.1|hypothetical protein PFICI_08016 [Pestalotiopsis fici W106-1]	ETS80487	0	68	754.207	709	485
maker-contig_137-fgenesh-gene-1.174-mRNA-1	beta-ala-his dipeptidase	1456	gi|398404147|ref|XP_003853540.1|hypothetical protein MYCGRDRAFT_108985 [Zymoseptoria tritici IPO323] >gi|339473422|gb|EGP88516.1| hypothetical protein MYCGRDRAFT_108985 [Zymoseptoria tritici IPO323]	XP_003853540	0	87	1520.37	955	831
maker-contig_37-augustus-gene-12.375-mRNA-1	autophagy-related protein 11	1455	gi|452839742|gb|EME41681.1|hypothetical protein DOTSEDRAFT_73918 [Dothistroma septosporum NZE10]	EME41681	0	74	1477.61	1485	1106
snap_masked-contig_58-processed-gene-1.95-mRNA-1	gtpase activating protein	1454	gi|452844409|gb|EME46343.1|hypothetical protein DOTSEDRAFT_70365 [Dothistroma septosporum NZE10]	EME46343	0	80	1668.67	1301	1050
maker-contig_137-augustus-gene-0.166-mRNA-1	serine-threonine kinase	1451	gi|452842662|gb|EME44598.1|hypothetical protein DOTSEDRAFT_72151 [Dothistroma septosporum NZE10]	EME44598	0	79	1795.02	1392	1112
augustus_masked-contig_20-processed-gene-0.252-mRNA-1	peptide synthetase	1451	gi|452837934|gb|EME39875.1|hypothetical protein DOTSEDRAFT_37922 [Dothistroma septosporum NZE10]	EME39875	0	80	1901.72	1451	1168
maker-contig_186-fgenesh-gene-0.238-mRNA-1	abc transporter	1450	gi|452836373|gb|EME38317.1|ABC transporter-like protein [Dothistroma septosporum NZE10]	EME38317	0	85	2247.63	1451	1238
maker-contig_58-snap-gene-0.220-mRNA-1	nonribosomal peptide synthase -like protein	1448	gi|326480736|gb|EGE04746.1|non ribosomal peptide synthase [Trichophyton equinum CBS 127.97]	EGE04746	0	59	1122.46	1460	873
augustus_masked-contig_1-processed-gene-3.294-mRNA-1	tmem1 family protein	1447	gi|452845271|gb|EME47204.1|hypothetical protein DOTSEDRAFT_50655 [Dothistroma septosporum NZE10]	EME47204	0	67	1422.91	1458	989
maker-contig_112-augustus-gene-1.258-mRNA-1	dna cross-link repair protein pso2 snm1	1445	gi|452847871|gb|EME49803.1|hypothetical protein DOTSEDRAFT_40954 [Dothistroma septosporum NZE10]	EME49803	0	76	1028.08	860	656
maker-contig_366-fgenesh-gene-0.64-mRNA-1	acetyl- synthetase-like protein	1444	gi|452838404|gb|EME40345.1|non-ribosomal peptide synthetase-like protein [Dothistroma septosporum NZE10]	EME40345	0	68	1024.23	1103	757
augustus_masked-scaffold_m24-processed-gene-0.110-mRNA-1	abc transporter	1439	gi|452837169|gb|EME39111.1|hypothetical protein DOTSEDRAFT_28299 [Dothistroma septosporum NZE10]	EME39111	0	69	1215.68	1368	945
fgenesh_masked-contig_96-processed-gene-0.72-mRNA-1	nf-x1 finger and helicase domain	1435	gi|452978788|gb|EME78551.1|hypothetical protein MYCFIDRAFT_37116 [Pseudocercospora fijiensis CIRAD86]	EME78551	0	63	865.529	1010	639
fgenesh_masked-contig_141-processed-gene-0.144-mRNA-1	delta-1-pyrroline-5-carboxylate dehydrogenase	1434	gi|398410732|ref|XP_003856714.1|hypothetical protein MYCGRDRAFT_67317 [Zymoseptoria tritici IPO323] >gi|339476599|gb|EGP91690.1| hypothetical protein MYCGRDRAFT_67317 [Zymoseptoria tritici IPO323]	XP_003856714	0	91	1006.13	585	533
fgenesh_masked-contig_98-processed-gene-0.95-mRNA-1	rna polymerase ii mediator complex component	1434	gi|453079921|gb|EMF07973.1|hypothetical protein SEPMUDRAFT_152298 [Sphaerulina musiva SO2202]	EMF07973	0	60	1183.7	1473	897
augustus_masked-contig_60-processed-gene-4.251-mRNA-1	checkpoint protein kinase	1433	gi|398396834|ref|XP_003851875.1|hypothetical protein MYCGRDRAFT_100470 [Zymoseptoria tritici IPO323] >gi|339471755|gb|EGP86851.1| hypothetical protein MYCGRDRAFT_100470 [Zymoseptoria tritici IPO323]	XP_003851875	0	83	1706.42	1208	1014
fgenesh_masked-contig_163-processed-gene-0.57-mRNA-1	abc transporter	1432	gi|607897294|gb|EZF35671.1|hypothetical protein H101_00803 [Trichophyton interdigitale H6]	EZF35671	0	68	1401.34	1492	1021
maker-contig_51-fgenesh-gene-4.172-mRNA-1	hypothetical protein SEPMUDRAFT_125240, partial	1430	gi|453085427|gb|EMF13470.1|hypothetical protein SEPMUDRAFT_125240, partial [Sphaerulina musiva SO2202]	EMF13470	3.3823e-168	50	557.37	1557	792
maker-contig_37-snap-gene-9.229-mRNA-1	cortical actin cytoskeleton protein asp1	1427	gi|398404394|ref|XP_003853663.1|hypothetical protein MYCGRDRAFT_37885 [Zymoseptoria tritici IPO323] >gi|339473546|gb|EGP88639.1| hypothetical protein MYCGRDRAFT_37885 [Zymoseptoria tritici IPO323]	XP_003853663	0	79	1692.55	1247	994
fgenesh_masked-contig_37-processed-gene-10.66-mRNA-1	dead helicases superfamily protein	1426	gi|398405760|ref|XP_003854346.1|hypothetical protein MYCGRDRAFT_38812 [Zymoseptoria tritici IPO323] >gi|339474229|gb|EGP89322.1| hypothetical protein MYCGRDRAFT_38812 [Zymoseptoria tritici IPO323]	XP_003854346	0	88	2173.28	1386	1232
maker-contig_189-snap-gene-0.355-mRNA-1	f-box domain containing protein	1424	gi|452848033|gb|EME49965.1|hypothetical protein DOTSEDRAFT_68697 [Dothistroma septosporum NZE10]	EME49965	0	68	1382.47	1392	950
augustus_masked-contig_179-processed-gene-0.166-mRNA-1	hypothetical protein MYCGRDRAFT_90544	1422	gi|398408445|ref|XP_003855688.1|hypothetical protein MYCGRDRAFT_90544 [Zymoseptoria tritici IPO323] >gi|339475572|gb|EGP90664.1| hypothetical protein MYCGRDRAFT_90544 [Zymoseptoria tritici IPO323]	XP_003855688	0	74	1012.68	895	668
maker-contig_330-fgenesh-gene-0.48-mRNA-1	transcription elongation factor spt6	1421	gi|398409190|ref|XP_003856060.1|transcription elongation factor SPT6 [Zymoseptoria tritici IPO323] >gi|339475945|gb|EGP91036.1| transcription elongation factor SPT6 [Zymoseptoria tritici IPO323]	XP_003856060	0	89	2184.45	1307	1170
snap_masked-contig_37-processed-gene-8.93-mRNA-1	viral a-type inclusion protein repeat protein	1419	gi|398407003|ref|XP_003854967.1|hypothetical protein MYCGRDRAFT_108094 [Zymoseptoria tritici IPO323] >gi|339474851|gb|EGP89943.1| hypothetical protein MYCGRDRAFT_108094 [Zymoseptoria tritici IPO323]	XP_003854967	0	63	953.74	1501	956
maker-contig_193-augustus-gene-1.251-mRNA-1	rsc complex subunit	1418	gi|398393688|ref|XP_003850303.1|chromatin remodeling complex SWI/SNF component SWI2 [Zymoseptoria tritici IPO323] >gi|339470181|gb|EGP85279.1| chromatin remodeling complex SWI/SNF component SWI2 [Zymoseptoria tritici IPO323]	XP_003850303	0	89	2175.21	1364	1215
genemark-scaffold_m21-processed-gene-3.41-mRNA-1	glycoside hydrolase family 5 protein	1417	gi|398409796|ref|XP_003856363.1|exo-beta-1,3-glucanase glycosyl hydrolase family 5 [Zymoseptoria tritici IPO323] >gi|339476248|gb|EGP91339.1| exo-beta-1,3-glucanase glycosyl hydrolase family 5 [Zymoseptoria tritici IPO323]	XP_003856363	0	89	878.241	495	443
maker-contig_127-fgenesh-gene-0.359-mRNA-1	spindle pole body component	1416	gi|453086117|gb|EMF14159.1|Spc97_Spc98-domain-containing protein [Sphaerulina musiva SO2202]	EMF14159	0	78	1242.64	943	738
fgenesh_masked-contig_175-processed-gene-1.81-mRNA-1	2-isopropylmalate synthase	1416	gi|398408263|ref|XP_003855597.1|hypothetical protein MYCGRDRAFT_68243 [Zymoseptoria tritici IPO323] >gi|339475481|gb|EGP90573.1| hypothetical protein MYCGRDRAFT_68243 [Zymoseptoria tritici IPO323]	XP_003855597	0	88	1066.22	637	563
maker-contig_20-snap-gene-0.373-mRNA-1	cfia complex component	1414	gi|398390269|ref|XP_003848595.1|hypothetical protein MYCGRDRAFT_76890 [Zymoseptoria tritici IPO323] >gi|339468470|gb|EGP83571.1| hypothetical protein MYCGRDRAFT_76890 [Zymoseptoria tritici IPO323]	XP_003848595	0	87	1259.97	806	707
maker-contig_57-fgenesh-gene-0.395-mRNA-1	alkaline phosphatase d	1412	gi|407925965|gb|EKG18938.1|Putative 5-3 exonuclease [Macrophomina phaseolina MS6]	EKG18938	0	78	1830.07	1414	1111
genemark-contig_141-processed-gene-0.47-mRNA-1	hypothetical protein MYCGRDRAFT_67605	1412	gi|398411052|ref|XP_003856871.1|hypothetical protein MYCGRDRAFT_67605 [Zymoseptoria tritici IPO323] >gi|339476756|gb|EGP91847.1| hypothetical protein MYCGRDRAFT_67605 [Zymoseptoria tritici IPO323]	XP_003856871	0	72	1319.29	1209	872
maker-contig_3-augustus-gene-0.188-mRNA-1	p-type atpase	1412	gi|452989799|gb|EME89554.1|hypothetical protein MYCFIDRAFT_86408 [Pseudocercospora fijiensis CIRAD86]	EME89554	0	78	1684.46	1324	1043
maker-contig_155-fgenesh-gene-0.248-mRNA-1	domain-containing histone demethylation protein 3d	1411	gi|452846363|gb|EME48296.1|hypothetical protein DOTSEDRAFT_51495 [Dothistroma septosporum NZE10]	EME48296	0	74	1583.16	1435	1063
maker-contig_86-fgenesh-gene-0.335-mRNA-1	molecular chaperone	1405	gi|398393000|ref|XP_003849959.1|putative molecular chaperone [Zymoseptoria tritici IPO323] >gi|339469837|gb|EGP84935.1| putative molecular chaperone [Zymoseptoria tritici IPO323]	XP_003849959	0	75	897.886	774	581
maker-contig_118-snap-gene-0.187-mRNA-1	folic acid synthesis protein	1405	gi|453082829|gb|EMF10876.1|Dihydropteroate synthase [Sphaerulina musiva SO2202]	EMF10876	0	83	597.43	450	376
genemark-contig_49-processed-gene-0.25-mRNA-1	dna-dependent rna polymerase	1404	gi|398392013|ref|XP_003849466.1|hypothetical protein MYCGRDRAFT_47599 [Zymoseptoria tritici IPO323] >gi|339469343|gb|EGP84442.1| hypothetical protein MYCGRDRAFT_47599 [Zymoseptoria tritici IPO323]	XP_003849466	0	71	1533.08	1363	976
genemark-contig_189-processed-gene-0.57-mRNA-1	dicer-like protein 2	1403	gi|453080784|gb|EMF08834.1|P-loop containing nucleoside triphosphate hydrolase protein [Sphaerulina musiva SO2202]	EMF08834	0	70	1416.75	1380	968
maker-contig_61-augustus-gene-2.287-mRNA-1	transcription factor 3	1403	gi|452846795|gb|EME48727.1|hypothetical protein DOTSEDRAFT_40016 [Dothistroma septosporum NZE10]	EME48727	0	79	1774.99	1386	1099
fgenesh_masked-contig_10-processed-gene-1.87-mRNA-1	upf0171 domain protein	1402	gi|452847412|gb|EME49344.1|hypothetical protein DOTSEDRAFT_68203 [Dothistroma septosporum NZE10]	EME49344	1.86697e-117	55	394.815	693	388
augustus_masked-contig_239-processed-gene-0.181-mRNA-1	hypothetical protein DOTSEDRAFT_56663	1402	gi|452837258|gb|EME39200.1|hypothetical protein DOTSEDRAFT_56663 [Dothistroma septosporum NZE10]	EME39200	4.15434e-14	48	87.8113	315	152
maker-contig_206-fgenesh-gene-1.309-mRNA-1	rna polymerase ii elongator	1401	gi|398408327|ref|XP_003855629.1|hypothetical protein MYCGRDRAFT_55066 [Zymoseptoria tritici IPO323] >gi|339475513|gb|EGP90605.1| hypothetical protein MYCGRDRAFT_55066 [Zymoseptoria tritici IPO323]	XP_003855629	0	79	1014.99	772	616
fgenesh_masked-contig_61-processed-gene-1.67-mRNA-1	mismatch repair protein 5	1401	gi|398410117|ref|XP_003856512.1|hypothetical protein MYCGRDRAFT_34912 [Zymoseptoria tritici IPO323] >gi|339476397|gb|EGP91488.1| hypothetical protein MYCGRDRAFT_34912 [Zymoseptoria tritici IPO323]	XP_003856512	0	80	1170.22	872	704
maker-contig_116-snap-gene-0.326-mRNA-1	peroxisomal biogenesis factor 6	1398	gi|398411996|ref|XP_003857330.1|hypothetical protein MYCGRDRAFT_98537 [Zymoseptoria tritici IPO323] >gi|339477215|gb|EGP92306.1| hypothetical protein MYCGRDRAFT_98537 [Zymoseptoria tritici IPO323]	XP_003857330	0	88	2093.55	1307	1157
fgenesh_masked-contig_84-processed-gene-0.35-mRNA-1	#NAME?	1398	gi|452978294|gb|EME78058.1|hypothetical protein MYCFIDRAFT_145022 [Pseudocercospora fijiensis CIRAD86]	EME78058	0	70	1576.22	1401	994
maker-scaffold_m24-fgenesh-gene-1.241-mRNA-1	glycosyltransferase family 90 protein	1397	gi|398405144|ref|XP_003854038.1|arginine--tRNA ligase [Zymoseptoria tritici IPO323] >gi|339473921|gb|EGP89014.1| hypothetical protein MYCGRDRAFT_38162 [Zymoseptoria tritici IPO323]	XP_003854038	0	87	1169.84	695	610
fgenesh_masked-contig_118-processed-gene-2.83-mRNA-1	scaffold protein scd2	1397	gi|398399448|ref|XP_003853106.1|hypothetical protein MYCGRDRAFT_71474 [Zymoseptoria tritici IPO323] >gi|339472988|gb|EGP88082.1| hypothetical protein MYCGRDRAFT_71474 [Zymoseptoria tritici IPO323]	XP_003853106	0	80	869.766	626	504
genemark-contig_122-processed-gene-0.36-mRNA-1	antiviral protein	1394	gi|398389719|ref|XP_003848320.1|hypothetical protein MYCGRDRAFT_111215 [Zymoseptoria tritici IPO323] >gi|339468195|gb|EGP83296.1| hypothetical protein MYCGRDRAFT_111215 [Zymoseptoria tritici IPO323]	XP_003848320	0	86	2008.42	1372	1190
maker-contig_140-fgenesh-gene-0.240-mRNA-1	polya nuclease	1393	gi|398395253|ref|XP_003851085.1|hypothetical protein MYCGRDRAFT_74159 [Zymoseptoria tritici IPO323] >gi|339470964|gb|EGP86061.1| hypothetical protein MYCGRDRAFT_74159 [Zymoseptoria tritici IPO323]	XP_003851085	0	86	1408.28	1214	1055
maker-contig_109-fgenesh-gene-2.183-mRNA-1	zinc finger c2h2-type protein	1391	gi|452979140|gb|EME78903.1|hypothetical protein MYCFIDRAFT_178988 [Pseudocercospora fijiensis CIRAD86]	EME78903	3.17552e-127	59	437.573	568	338
snap_masked-contig_10-processed-gene-1.105-mRNA-1	map kinase	1388	gi|398411234|ref|XP_003856959.1|SSK2 MAP kinase [Zymoseptoria tritici IPO323] >gi|339476844|gb|EGP91935.1| SSK2 MAP kinase [Zymoseptoria tritici IPO323]	XP_003856959	0	86	2137.07	1393	1202
snap_masked-contig_179-processed-gene-0.107-mRNA-1	rik1-associated factor 1	1388	gi|398407859|ref|XP_003855395.1|hypothetical protein MYCGRDRAFT_108218 [Zymoseptoria tritici IPO323] >gi|339475279|gb|EGP90371.1| hypothetical protein MYCGRDRAFT_108218 [Zymoseptoria tritici IPO323]	XP_003855395	0	61	720.309	941	577
maker-contig_37-snap-gene-6.246-mRNA-1	abc transporter	1384	gi|398407647|ref|XP_003855289.1|putative ABC transporter [Zymoseptoria tritici IPO323] >gi|339475173|gb|EGP90265.1| putative ABC transporter [Zymoseptoria tritici IPO323]	XP_003855289	0	78	1673.29	1351	1061
maker-scaffold_m40-snap-gene-1.346-mRNA-1	glucan -beta-glucosidase	1383	gi|119482311|ref|XP_001261184.1|hypothetical protein NFIA_092480 [Neosartorya fischeri NRRL 181] >gi|119409338|gb|EAW19287.1| hypothetical protein NFIA_092480 [Neosartorya fischeri NRRL 181]	XP_001261184	0	60	729.939	961	580
maker-contig_60-fgenesh-gene-1.164-mRNA-1	cell polarity protein	1383	gi|452836786|gb|EME38729.1|hypothetical protein DOTSEDRAFT_140006 [Dothistroma septosporum NZE10]	EME38729	0	80	1632.46	1367	1094
maker-contig_61-fgenesh-gene-2.225-mRNA-1	cell wall biogenesis protein phosphatase ssd1	1378	gi|398409974|ref|XP_003856443.1|hypothetical protein MYCGRDRAFT_107385 [Zymoseptoria tritici IPO323] >gi|339476328|gb|EGP91419.1| hypothetical protein MYCGRDRAFT_107385 [Zymoseptoria tritici IPO323]	XP_003856443	0	92	1964.5	1367	1262
genemark-contig_84-processed-gene-0.19-mRNA-1	ankyrin repeat protein	1376	gi|322706425|gb|EFY98005.1|ankyrin repeat protein [Metarhizium anisopliae ARSEF 23] >gi|594712263|gb|EXU95238.1| ankyrin repeat protein [Metarhizium robertsii]	EFY98005	0	78	1681.38	1330	1049
augustus_masked-contig_183-processed-gene-0.133-mRNA-1	mediator complex subunit med13	1375	gi|398398996|ref|XP_003852955.1|hypothetical protein MYCGRDRAFT_109073 [Zymoseptoria tritici IPO323] >gi|339472837|gb|EGP87931.1| hypothetical protein MYCGRDRAFT_109073 [Zymoseptoria tritici IPO323]	XP_003852955	0	51	669.848	1445	748
fgenesh_masked-contig_264-processed-gene-1.133-mRNA-1	arrestin domain containing protein	1373	gi|452845417|gb|EME47350.1|hypothetical protein DOTSEDRAFT_69322 [Dothistroma septosporum NZE10]	EME47350	0	82	975.311	705	579
fgenesh_masked-contig_51-processed-gene-4.67-mRNA-1	glycosyltransferase family 1 protein	1373	gi|452981068|gb|EME80828.1|glycosyltransferase family 1 protein, partial [Pseudocercospora fijiensis CIRAD86]	EME80828	0	68	1338.94	1366	942
augustus_masked-contig_246-processed-gene-0.300-mRNA-1	o-methyltransferase	1372	gi|539442111|gb|ERF77099.1|hypothetical protein EPUS_09238 [Endocarpon pusillum Z07020]	ERF77099	2.97945e-146	77	462.611	359	280
maker-scaffold_m41-fgenesh-gene-0.146-mRNA-1	wd40 yvtn repeat-like-containing domain	1371	gi|452845787|gb|EME47720.1|hypothetical protein DOTSEDRAFT_123822 [Dothistroma septosporum NZE10]	EME47720	0	74	1530.38	1342	1002
augustus_masked-scaffold_m17-processed-gene-0.204-mRNA-1	wd repeat protein	1370	gi|398404113|ref|XP_003853523.1|hypothetical protein MYCGRDRAFT_109003 [Zymoseptoria tritici IPO323] >gi|339473405|gb|EGP88499.1| hypothetical protein MYCGRDRAFT_109003 [Zymoseptoria tritici IPO323]	XP_003853523	0	71	1452.57	1360	968
fgenesh_masked-contig_149-processed-gene-0.113-mRNA-1	abc multidrug transporter mdr1	1369	gi|452840934|gb|EME42871.1|hypothetical protein DOTSEDRAFT_131498 [Dothistroma septosporum NZE10]	EME42871	0	87	2024.59	1286	1131
fgenesh_masked-contig_51-processed-gene-1.70-mRNA-1	5-oxoprolinase (atp-hydrolysing)	1368	gi|398396778|ref|XP_003851847.1|hypothetical protein MYCGRDRAFT_73114 [Zymoseptoria tritici IPO323] >gi|339471727|gb|EGP86823.1| hypothetical protein MYCGRDRAFT_73114 [Zymoseptoria tritici IPO323]	XP_003851847	0	94	2473.35	1370	1296
maker-contig_58-snap-gene-1.193-mRNA-1	snf2 family dna-dependent atpase	1364	gi|398409150|ref|XP_003856040.1|SNF2 family DNA-dependent ATPase [Zymoseptoria tritici IPO323] >gi|339475925|gb|EGP91016.1| SNF2 family DNA-dependent ATPase [Zymoseptoria tritici IPO323]	XP_003856040	0	87	1902.49	1244	1084
augustus_masked-contig_152-processed-gene-1.227-mRNA-1	v-type atpase	1363	gi|398405660|ref|XP_003854296.1|hypothetical protein MYCGRDRAFT_108755 [Zymoseptoria tritici IPO323] >gi|339474179|gb|EGP89272.1| hypothetical protein MYCGRDRAFT_108755 [Zymoseptoria tritici IPO323]	XP_003854296	0	79	1748.41	1405	1123
fgenesh_masked-contig_19-processed-gene-1.150-mRNA-1	nucleolus protein required for cell	1363	gi|453080448|gb|EMF08499.1|DUF1253-domain-containing protein [Sphaerulina musiva SO2202]	EMF08499	0	73	727.243	676	500
fgenesh_masked-scaffold_m31-processed-gene-0.58-mRNA-1	nucleoporin nup157 170	1363	gi|398398047|ref|XP_003852481.1|hypothetical protein MYCGRDRAFT_100330 [Zymoseptoria tritici IPO323] >gi|339472362|gb|EGP87457.1| hypothetical protein MYCGRDRAFT_100330 [Zymoseptoria tritici IPO323]	XP_003852481	0	85	1932.15	1267	1078
maker-contig_5-fgenesh-gene-1.167-mRNA-1	phospholipid-transporting atpase	1362	gi|452843838|gb|EME45773.1|hypothetical protein DOTSEDRAFT_71455 [Dothistroma septosporum NZE10]	EME45773	0	91	2222.59	1339	1229
fgenesh_masked-contig_32-processed-gene-0.70-mRNA-1	nuclear pore complex subunit nup133	1362	gi|398388816|ref|XP_003847869.1|hypothetical protein MYCGRDRAFT_50692 [Zymoseptoria tritici IPO323] >gi|339467743|gb|EGP82845.1| hypothetical protein MYCGRDRAFT_50692 [Zymoseptoria tritici IPO323]	XP_003847869	0	65	1222.22	1307	860
maker-contig_186-fgenesh-gene-0.255-mRNA-1	cleavage and polyadenylation specificity factor subunit a	1361	gi|398397855|ref|XP_003852385.1|hypothetical protein MYCGRDRAFT_100364 [Zymoseptoria tritici IPO323] >gi|339472266|gb|EGP87361.1| hypothetical protein MYCGRDRAFT_100364 [Zymoseptoria tritici IPO323]	XP_003852385	0	78	1670.21	1364	1067
maker-contig_55-fgenesh-gene-2.203-mRNA-1	xanthine dehydrogenase oxidase	1359	gi|398410471|ref|XP_003856586.1|hypothetical protein MYCGRDRAFT_53902 [Zymoseptoria tritici IPO323] >gi|339476471|gb|EGP91562.1| hypothetical protein MYCGRDRAFT_53902 [Zymoseptoria tritici IPO323]	XP_003856586	0	93	2456.79	1364	1275
maker-scaffold_m29-snap-gene-0.366-mRNA-1	dna-directed rna polymerase i subunit beta	1356	gi|449299920|gb|EMC95933.1|hypothetical protein BAUCODRAFT_34698 [Baudoinia compniacensis UAMH 10762]	EMC95933	0	88	1390.56	869	770
augustus_masked-scaffold_m23-processed-gene-0.273-mRNA-1	chromo domain shadow	1354	gi|452841535|gb|EME43472.1|hypothetical protein DOTSEDRAFT_54274 [Dothistroma septosporum NZE10]	EME43472	1.61082e-125	57	435.647	811	469
augustus_masked-contig_9-processed-gene-0.252-mRNA-1	phosphoribosylformylglycinamidine synthase	1354	gi|398393288|ref|XP_003850103.1|phosphoribosylformylglycinamidine synthase [Zymoseptoria tritici IPO323] >gi|339469981|gb|EGP85079.1| hypothetical protein MYCGRDRAFT_61816 [Zymoseptoria tritici IPO323]	XP_003850103	0	91	2320.43	1354	1236
maker-contig_170-fgenesh-gene-0.312-mRNA-1	gtpase activating protein	1354	gi|452844777|gb|EME46711.1|hypothetical protein DOTSEDRAFT_70647 [Dothistroma septosporum NZE10]	EME46711	0	78	1207.2	961	758
maker-contig_37-snap-gene-5.199-mRNA-1	eukaryotic translation initiation factor subunit eif-4f	1350	gi|452977647|gb|EME77413.1|hypothetical protein MYCFIDRAFT_205490 [Pseudocercospora fijiensis CIRAD86]	EME77413	0	75	691.804	652	495
fgenesh_masked-contig_17-processed-gene-0.74-mRNA-1	protein transporter sec23	1348	gi|398389326|ref|XP_003848124.1|hypothetical protein MYCGRDRAFT_64280 [Zymoseptoria tritici IPO323] >gi|339467998|gb|EGP83100.1| hypothetical protein MYCGRDRAFT_64280 [Zymoseptoria tritici IPO323]	XP_003848124	0	97	1514.21	779	762
maker-contig_71-fgenesh-gene-1.184-mRNA-1	uba ts-n domain containing protein	1344	gi|452985880|gb|EME85636.1|hypothetical protein MYCFIDRAFT_213937 [Pseudocercospora fijiensis CIRAD86]	EME85636	0	71	1348.95	1426	1022
snap_masked-contig_193-processed-gene-0.110-mRNA-1	atpase type 13a2	1342	gi|398393252|ref|XP_003850085.1|hypothetical protein MYCGRDRAFT_46026 [Zymoseptoria tritici IPO323] >gi|339469963|gb|EGP85061.1| hypothetical protein MYCGRDRAFT_46026 [Zymoseptoria tritici IPO323]	XP_003850085	0	93	2374.74	1343	1253
fgenesh_masked-contig_173-processed-gene-0.101-mRNA-1	mg2+ transporter -like protein	1341	gi|398411404|ref|XP_003857041.1|hypothetical protein MYCGRDRAFT_107606 [Zymoseptoria tritici IPO323] >gi|339476926|gb|EGP92017.1| hypothetical protein MYCGRDRAFT_107606 [Zymoseptoria tritici IPO323]	XP_003857041	1.02975e-24	70	118.627	122	86
maker-contig_239-fgenesh-gene-0.239-mRNA-1	duf221-domain-containing protein	1340	gi|398394351|ref|XP_003850634.1|hypothetical protein MYCGRDRAFT_110110 [Zymoseptoria tritici IPO323] >gi|339470513|gb|EGP85610.1| hypothetical protein MYCGRDRAFT_110110 [Zymoseptoria tritici IPO323]	XP_003850634	0	76	1058.13	858	659
maker-scaffold_m42-fgenesh-gene-1.161-mRNA-1	multidrug resistance protein 1	1339	gi|512201831|gb|EPE30659.1|P-loop containing nucleoside triphosphate hydrolase [Glarea lozoyensis ATCC 20868]	EPE30659	0	72	1328.54	1328	967
fgenesh_masked-contig_71-processed-gene-2.93-mRNA-1	phospholipid-translocating p-type atpase	1338	gi|398391426|ref|XP_003849173.1|putative aminophospholipid-translocating P4-type ATPase [Zymoseptoria tritici IPO323] >gi|339469049|gb|EGP84149.1| hypothetical protein MYCGRDRAFT_76171 [Zymoseptoria tritici IPO323]	XP_003849173	0	82	1779.22	1352	1113
augustus_masked-contig_148-processed-gene-0.234-mRNA-1	mitochondrial protein cyt-4	1338	gi|452844960|gb|EME46894.1|hypothetical protein DOTSEDRAFT_78999 [Dothistroma septosporum NZE10]	EME46894	0	69	1184.86	1101	762
genemark-contig_116-processed-gene-0.81-mRNA-1	nucleolar 27s pre-rrna urb2 c-terminal	1337	gi|398409766|ref|XP_003856348.1|hypothetical protein MYCGRDRAFT_107276 [Zymoseptoria tritici IPO323] >gi|339476233|gb|EGP91324.1| hypothetical protein MYCGRDRAFT_107276 [Zymoseptoria tritici IPO323]	XP_003856348	0	60	902.894	1376	830
augustus_masked-contig_120-processed-gene-0.85-mRNA-1	cysteine proteinase	1335	gi|398390181|ref|XP_003848551.1|hypothetical protein MYCGRDRAFT_49955 [Zymoseptoria tritici IPO323] >gi|339468426|gb|EGP83527.1| hypothetical protein MYCGRDRAFT_49955 [Zymoseptoria tritici IPO323]	XP_003848551	0	79	1136.71	824	657
augustus_masked-contig_1-processed-gene-1.162-mRNA-1	rna-directed rna polymerase 2	1335	gi|453087546|gb|EMF15587.1|hypothetical protein SEPMUDRAFT_123844 [Sphaerulina musiva SO2202]	EMF15587	0	57	999.964	1417	818
augustus_masked-scaffold_m23-processed-gene-0.264-mRNA-1	het domain-containing protein	1334	gi|367049986|ref|XP_003655372.1|hypothetical protein THITE_2119029 [Thielavia terrestris NRRL 8126] >gi|347002636|gb|AEO69036.1| hypothetical protein THITE_2119029 [Thielavia terrestris NRRL 8126]	XP_003655372	4.46731e-56	39	223.016	986	393
fgenesh_masked-scaffold_m42-processed-gene-2.67-mRNA-1	hypothetical protein SEPMUDRAFT_156104	1329	gi|453085903|gb|EMF13946.1|hypothetical protein SEPMUDRAFT_156104 [Sphaerulina musiva SO2202]	EMF13946	3.13548e-13	57	83.9593	135	77
maker-contig_85-augustus-gene-0.250-mRNA-1	nuclear migration protein	1328	gi|452981377|gb|EME81137.1|hypothetical protein MYCFIDRAFT_77058 [Pseudocercospora fijiensis CIRAD86]	EME81137	0	67	1112.06	1401	940
maker-contig_187-snap-gene-0.262-mRNA-1	polyketide synthase	1325	gi|512204721|gb|EPE33544.1|Thiolase-like protein [Glarea lozoyensis ATCC 20868]	EPE33544	0	54	733.791	1351	738
maker-contig_378-snap-gene-0.78-mRNA-1	ankyrin repeat protein	1325	gi|212532817|ref|XP_002146565.1|multiple ankyrin repeats single kh domain protein, putative [Talaromyces marneffei ATCC 18224] >gi|210071929|gb|EEA26018.1| multiple ankyrin repeats single kh domain protein, putative [Talaromyces marneffei ATCC 18224]	XP_002146565	0	57	903.664	1375	796
maker-contig_29-snap-gene-0.247-mRNA-1	ubiquitin c-terminal hydrolase	1322	gi|452984781|gb|EME84538.1|hypothetical protein MYCFIDRAFT_173507 [Pseudocercospora fijiensis CIRAD86]	EME84538	0	58	976.082	1301	755
augustus_masked-contig_20-processed-gene-0.214-mRNA-1	vacuolar assembly protein	1315	gi|398389723|ref|XP_003848322.1|hypothetical protein MYCGRDRAFT_101554 [Zymoseptoria tritici IPO323] >gi|339468197|gb|EGP83298.1| hypothetical protein MYCGRDRAFT_101554 [Zymoseptoria tritici IPO323]	XP_003848322	0	81	1552.34	1216	995
maker-contig_128-fgenesh-gene-0.119-mRNA-1	multidrug resistance protein 3	1315	gi|398405846|ref|XP_003854389.1|putative ABC transporter [Zymoseptoria tritici IPO323] >gi|339474272|gb|EGP89365.1| putative ABC transporter [Zymoseptoria tritici IPO323]	XP_003854389	0	80	1611.66	1258	1017
fgenesh_masked-scaffold_m31-processed-gene-0.53-mRNA-1	dead box helicase	1315	gi|398401820|ref|XP_003853191.1|hypothetical protein MYCGRDRAFT_41278, partial [Zymoseptoria tritici IPO323] >gi|339473073|gb|EGP88167.1| hypothetical protein MYCGRDRAFT_41278 [Zymoseptoria tritici IPO323]	XP_003853191	0	83	1437.17	969	807
fgenesh_masked-contig_19-processed-gene-0.77-mRNA-1	hypothetical protein DOTSEDRAFT_72124	1315	gi|452842627|gb|EME44563.1|hypothetical protein DOTSEDRAFT_72124 [Dothistroma septosporum NZE10]	EME44563	1.07446e-28	43	131.339	470	205
maker-contig_58-snap-gene-2.440-mRNA-1	hydantoin utilization protein a	1314	gi|398409228|ref|XP_003856079.1|hypothetical protein MYCGRDRAFT_106986 [Zymoseptoria tritici IPO323] >gi|339475964|gb|EGP91055.1| hypothetical protein MYCGRDRAFT_106986 [Zymoseptoria tritici IPO323]	XP_003856079	0	94	2375.51	1304	1228
fgenesh_masked-scaffold_m18-processed-gene-0.58-mRNA-1	symbiotic chitinase	1314	gi|296812061|ref|XP_002846368.1|symbiotic chitinase [Arthroderma otae CBS 113480] >gi|238841624|gb|EEQ31286.1| symbiotic chitinase [Arthroderma otae CBS 113480]	XP_002846368	1.29347e-132	60	446.047	582	351
augustus_masked-contig_149-processed-gene-0.262-mRNA-1	vacuolar atp synthase catalytic subunit a	1313	gi|398393748|ref|XP_003850333.1|hypothetical protein MYCGRDRAFT_46697 [Zymoseptoria tritici IPO323] >gi|339470211|gb|EGP85309.1| hypothetical protein MYCGRDRAFT_46697 [Zymoseptoria tritici IPO323]	XP_003850333	0	96	1175.61	597	578
maker-contig_109-snap-gene-0.141-mRNA-1	class v	1312	gi|212532713|ref|XP_002146513.1|class V chitinase, putative [Talaromyces marneffei ATCC 18224] >gi|210071877|gb|EEA25966.1| class V chitinase, putative [Talaromyces marneffei ATCC 18224]	XP_002146513	0	59	749.199	907	538
maker-scaffold_m21-augustus-gene-0.180-mRNA-1	glycoside hydrolase family 29 protein	1312	gi|452843153|gb|EME45088.1|glycoside hydrolase family 29 protein [Dothistroma septosporum NZE10]	EME45088	0	84	1145.18	746	629
augustus_masked-contig_95-processed-gene-0.288-mRNA-1	atp-dependent helicase nam7	1311	gi|398403919|ref|XP_003853426.1|hypothetical protein MYCGRDRAFT_92546 [Zymoseptoria tritici IPO323] >gi|339473308|gb|EGP88402.1| hypothetical protein MYCGRDRAFT_92546 [Zymoseptoria tritici IPO323]	XP_003853426	2.00294e-66	47	254.988	589	279
fgenesh_masked-contig_17-processed-gene-0.75-mRNA-1	domain-containing protein	1310	gi|398389048|ref|XP_003847985.1|hypothetical protein MYCGRDRAFT_97131 [Zymoseptoria tritici IPO323] >gi|339467859|gb|EGP82961.1| hypothetical protein MYCGRDRAFT_97131 [Zymoseptoria tritici IPO323]	XP_003847985	0	79	1510.35	1241	986
fgenesh_masked-contig_148-processed-gene-0.92-mRNA-1	dna repair protein rad50	1309	gi|398409066|ref|XP_003855998.1|putative RAD50 [Zymoseptoria tritici IPO323] >gi|339475883|gb|EGP90974.1| putative RAD50 [Zymoseptoria tritici IPO323]	XP_003855998	0	80	1622.83	1306	1055
augustus_masked-contig_30-processed-gene-1.199-mRNA-1	alcohol dehydrogenase (nadp+)	1309	gi|398392864|ref|XP_003849891.1|hypothetical protein MYCGRDRAFT_94915 [Zymoseptoria tritici IPO323] >gi|339469769|gb|EGP84867.1| hypothetical protein MYCGRDRAFT_94915 [Zymoseptoria tritici IPO323]	XP_003849891	0	77	1141.33	903	702
maker-contig_199-fgenesh-gene-0.83-mRNA-1	rho gap domain containing protein	1308	gi|452837519|gb|EME39461.1|hypothetical protein DOTSEDRAFT_75208 [Dothistroma septosporum NZE10]	EME39461	0	70	1239.17	1364	958
maker-scaffold_m21-fgenesh-gene-4.200-mRNA-1	eukaryotic translation initiation factor 3 subunit clu1	1308	gi|398412096|ref|XP_003857378.1|hypothetical protein MYCGRDRAFT_107205 [Zymoseptoria tritici IPO323] >gi|339477263|gb|EGP92354.1| hypothetical protein MYCGRDRAFT_107205 [Zymoseptoria tritici IPO323]	XP_003857378	0	83	1848.94	1287	1071
augustus_masked-contig_61-processed-gene-1.135-mRNA-1	elmo ced-12 family protein	1308	gi|398411664|ref|XP_003857170.1|hypothetical protein MYCGRDRAFT_53663 [Zymoseptoria tritici IPO323] >gi|339477055|gb|EGP92146.1| hypothetical protein MYCGRDRAFT_53663 [Zymoseptoria tritici IPO323]	XP_003857170	0	85	1068.91	716	611
genemark-contig_264-processed-gene-1.81-mRNA-1	cullin binding protein	1307	gi|398407301|ref|XP_003855116.1|hypothetical protein MYCGRDRAFT_68900 [Zymoseptoria tritici IPO323] >gi|339475000|gb|EGP90092.1| hypothetical protein MYCGRDRAFT_68900 [Zymoseptoria tritici IPO323]	XP_003855116	0	88	1925.21	1302	1158
genemark-scaffold_m41-processed-gene-1.44-mRNA-1	hypothetical protein SEPMUDRAFT_32857	1307	gi|453088844|gb|EMF16884.1|hypothetical protein SEPMUDRAFT_32857 [Sphaerulina musiva SO2202]	EMF16884	0	71	1024.62	999	713
augustus_masked-contig_107-processed-gene-1.168-mRNA-1	mrc1-like domain-containing protein	1307	gi|452844340|gb|EME46274.1|hypothetical protein DOTSEDRAFT_86867 [Dothistroma septosporum NZE10]	EME46274	0	77	726.087	693	536
maker-contig_193-snap-gene-1.286-mRNA-1	histidine kinase	1305	gi|452982738|gb|EME82497.1|hypothetical protein MYCFIDRAFT_215705 [Pseudocercospora fijiensis CIRAD86]	EME82497	0	69	1368.21	1355	945
genemark-contig_183-processed-gene-0.51-mRNA-1	two-component histidine kinase	1304	gi|398409034|ref|XP_003855982.1|hypothetical protein MYCGRDRAFT_35302 [Zymoseptoria tritici IPO323] >gi|339475867|gb|EGP90958.1| hypothetical protein MYCGRDRAFT_35302 [Zymoseptoria tritici IPO323]	XP_003855982	0	96	2481.83	1298	1253
fgenesh_masked-contig_134-processed-gene-0.123-mRNA-1	abc transporter	1304	gi|398408625|ref|XP_003855778.1|putative ABC transporter [Zymoseptoria tritici IPO323] >gi|339475662|gb|EGP90754.1| putative ABC transporter [Zymoseptoria tritici IPO323]	XP_003855778	0	85	1826.6	1298	1111
maker-contig_239-fgenesh-gene-0.243-mRNA-1	acyl- n-acyltransferase	1304	gi|452837706|gb|EME39648.1|hypothetical protein DOTSEDRAFT_75333 [Dothistroma septosporum NZE10]	EME39648	4.59959e-136	63	455.677	814	513
maker-contig_84-augustus-gene-2.221-mRNA-1	hypothetical protein SEPMUDRAFT_147918	1304	gi|453086045|gb|EMF14087.1|hypothetical protein SEPMUDRAFT_147918 [Sphaerulina musiva SO2202]	EMF14087	0	60	988.023	1400	846
fgenesh_masked-contig_37-processed-gene-2.72-mRNA-1	chaperone protein	1304	gi|398404089|ref|XP_003853511.1|hypothetical protein MYCGRDRAFT_109019 [Zymoseptoria tritici IPO323] >gi|339473393|gb|EGP88487.1| hypothetical protein MYCGRDRAFT_109019 [Zymoseptoria tritici IPO323]	XP_003853511	1.48484e-93	65	316.235	328	216
maker-contig_37-fgenesh-gene-9.187-mRNA-1	sensor histidine kinase response regulator	1304	gi|398408075|ref|XP_003855503.1|sensor histidine kinase/response regulator [Zymoseptoria tritici IPO323] >gi|339475387|gb|EGP90479.1| sensor histidine kinase/response regulator [Zymoseptoria tritici IPO323]	XP_003855503	0	61	1030.39	1296	802
augustus_masked-contig_157-processed-gene-0.152-mRNA-1	dna helicase	1304	gi|150866204|ref|XP_001385714.2|hypothetical protein PICST_61353 [Scheffersomyces stipitis CBS 6054] >gi|149387460|gb|ABN67685.2| predicted protein [Scheffersomyces stipitis CBS 6054]	XP_001385714	3.24722e-13	42	83.9593	543	230
genemark-contig_37-processed-gene-11.51-mRNA-1	cytosolic regulator pianissimo	1301	gi|398405778|ref|XP_003854355.1|hypothetical protein MYCGRDRAFT_99605 [Zymoseptoria tritici IPO323] >gi|339474238|gb|EGP89331.1| hypothetical protein MYCGRDRAFT_99605 [Zymoseptoria tritici IPO323]	XP_003854355	0	90	2100.48	1230	1115
fgenesh_masked-scaffold_m42-processed-gene-5.86-mRNA-1	hypothetical protein DOTSEDRAFT_71149	1299	gi|452843387|gb|EME45322.1|hypothetical protein DOTSEDRAFT_71149 [Dothistroma septosporum NZE10]	EME45322	0	77	1194.49	1089	841
augustus_masked-scaffold_m42-processed-gene-5.183-mRNA-1	elongator complex protein 1	1299	gi|452842685|gb|EME44621.1|hypothetical protein DOTSEDRAFT_53662 [Dothistroma septosporum NZE10]	EME44621	0	75	1480.69	1317	993
maker-contig_235-snap-gene-0.312-mRNA-1	glycosyltransferase family 2 protein	1298	gi|398397509|ref|XP_003852212.1|chitin synthase, class IV [Zymoseptoria tritici IPO323] >gi|339472093|gb|EGP87188.1| chitin synthase, class IV [Zymoseptoria tritici IPO323]	XP_003852212	0	91	1840.47	1121	1024
augustus_masked-contig_129-processed-gene-0.166-mRNA-1	transcription termination factor 2	1296	gi|398391538|ref|XP_003849229.1|SNF2 family DNA-dependent ATPase domain-containing protein [Zymoseptoria tritici IPO323] >gi|339469105|gb|EGP84205.1| SNF2 family DNA-dependent ATPase domain-containing protein [Zymoseptoria tritici IPO323]	XP_003849229	0	73	1124.77	1070	788
fgenesh_masked-contig_84-processed-gene-2.87-mRNA-1	nonribosomal peptide synthetase 10	1296	gi|398412313|ref|XP_003857482.1|hypothetical protein MYCGRDRAFT_107072 [Zymoseptoria tritici IPO323] >gi|339477367|gb|EGP92458.1| hypothetical protein MYCGRDRAFT_107072 [Zymoseptoria tritici IPO323]	XP_003857482	0	85	1922.13	1317	1120
fgenesh_masked-scaffold_m21-processed-gene-3.73-mRNA-1	vps9 domain protein	1294	gi|398411508|ref|XP_003857092.1|hypothetical protein MYCGRDRAFT_20072, partial [Zymoseptoria tritici IPO323] >gi|339476977|gb|EGP92068.1| hypothetical protein MYCGRDRAFT_20072 [Zymoseptoria tritici IPO323]	XP_003857092	0	84	1764.59	1290	1096
genemark-scaffold_m24-processed-gene-1.51-mRNA-1	abc transporter	1292	gi|494828046|gb|EON64918.1|hypothetical protein W97_04152 [Coniosporium apollinis CBS 100218]	EON64918	0	78	1643.25	1266	992
fgenesh_masked-contig_163-processed-gene-0.88-mRNA-1	ribonuclease r	1289	gi|398410804|ref|XP_003856750.1|exosome complex exonuclease DIS3 [Zymoseptoria tritici IPO323] >gi|339476635|gb|EGP91726.1| hypothetical protein MYCGRDRAFT_67423 [Zymoseptoria tritici IPO323]	XP_003856750	0	95	1808.11	992	946
augustus_masked-contig_129-processed-gene-0.157-mRNA-1	thermotolerance protein	1288	gi|398391548|ref|XP_003849234.1|hypothetical protein MYCGRDRAFT_110919 [Zymoseptoria tritici IPO323] >gi|339469110|gb|EGP84210.1| hypothetical protein MYCGRDRAFT_110919 [Zymoseptoria tritici IPO323]	XP_003849234	0	66	1179.08	1317	876
fgenesh_masked-contig_37-processed-gene-8.65-mRNA-1	atp synthase regulation protein nca2 protein	1288	gi|452988930|gb|EME88685.1|hypothetical protein MYCFIDRAFT_159865 [Pseudocercospora fijiensis CIRAD86]	EME88685	0	86	947.962	650	563
augustus_masked-contig_282-processed-gene-0.101-mRNA-1	variant sh3 domain-containing protein	1285	gi|398393720|ref|XP_003850319.1|hypothetical protein MYCGRDRAFT_46919 [Zymoseptoria tritici IPO323] >gi|339470197|gb|EGP85295.1| hypothetical protein MYCGRDRAFT_46919 [Zymoseptoria tritici IPO323]	XP_003850319	0	80	1535.01	1307	1046
augustus_masked-contig_127-processed-gene-0.293-mRNA-1	forkhead domain containing protein	1285	gi|398412503|ref|XP_003857574.1|hypothetical protein MYCGRDRAFT_89033 [Zymoseptoria tritici IPO323] >gi|339477459|gb|EGP92550.1| hypothetical protein MYCGRDRAFT_89033 [Zymoseptoria tritici IPO323]	XP_003857574	8.4048e-118	63	415.616	567	361
snap_masked-contig_17-processed-gene-5.215-mRNA-1	gas2 domain protein	1285	gi|452988455|gb|EME88210.1|hypothetical protein MYCFIDRAFT_192438 [Pseudocercospora fijiensis CIRAD86]	EME88210	0	52	597.816	1410	737
maker-contig_115-fgenesh-gene-0.261-mRNA-1	mediator of rna polymerase ii transcription subunit 5	1284	gi|452842896|gb|EME44832.1|hypothetical protein DOTSEDRAFT_24495 [Dothistroma septosporum NZE10]	EME44832	0	71	970.304	997	710
maker-contig_84-snap-gene-1.222-mRNA-1	hypothetical protein DOTSEDRAFT_70289	1283	gi|452844300|gb|EME46234.1|hypothetical protein DOTSEDRAFT_70289 [Dothistroma septosporum NZE10]	EME46234	6.36644e-49	55	200.675	317	175
maker-contig_17-fgenesh-gene-5.302-mRNA-1	fungal specific transcription factor	1283	gi|452847128|gb|EME49060.1|hypothetical protein DOTSEDRAFT_67939 [Dothistroma septosporum NZE10]	EME49060	0	81	1016.53	768	627
maker-contig_51-fgenesh-gene-6.249-mRNA-1	5-oxoprolinase (atp-hydrolysing)	1282	gi|590018940|gb|EXJ94139.1|5-oxoprolinase (ATP-hydrolysing) [Capronia coronata CBS 617.96]	EXJ94139	0	81	1860.88	1322	1074
maker-contig_1-fgenesh-gene-2.135-mRNA-1	multidrug resistance protein 3 (p glycoprotein 3)	1281	gi|453080694|gb|EMF08744.1|multidrug resistance protein 1, 2 [Sphaerulina musiva SO2202]	EMF08744	0	80	1620.52	1303	1043
genemark-contig_147-processed-gene-0.40-mRNA-1	integral membrane channel protein	1281	gi|398392289|ref|XP_003849604.1|receptor-activated Ca2+-permeable channel, partial [Zymoseptoria tritici IPO323] >gi|339469481|gb|EGP84580.1| receptor-activated Ca2+-permeable channel [Zymoseptoria tritici IPO323]	XP_003849604	0	84	1580.84	1036	878
augustus_masked-contig_51-processed-gene-6.217-mRNA-1	ring finger protein	1281	gi|398396330|ref|XP_003851623.1|hypothetical protein MYCGRDRAFT_73474 [Zymoseptoria tritici IPO323] >gi|339471503|gb|EGP86599.1| hypothetical protein MYCGRDRAFT_73474 [Zymoseptoria tritici IPO323]	XP_003851623	0	84	959.518	655	552
fgenesh_masked-contig_92-processed-gene-1.78-mRNA-1	leucine rich repeat protein	1280	gi|452841570|gb|EME43507.1|hypothetical protein DOTSEDRAFT_72772 [Dothistroma septosporum NZE10]	EME43507	0	80	1693.71	1250	1012
augustus_masked-scaffold_m41-processed-gene-2.188-mRNA-1	hypercellular protein	1280	gi|398408397|ref|XP_003855664.1|hypothetical protein MYCGRDRAFT_107953 [Zymoseptoria tritici IPO323] >gi|339475548|gb|EGP90640.1| hypothetical protein MYCGRDRAFT_107953 [Zymoseptoria tritici IPO323]	XP_003855664	0	70	1278.85	1277	900
maker-contig_192-augustus-gene-0.187-mRNA-1	duf300 domain protein	1278	gi|398391394|ref|XP_003849157.1|hypothetical protein MYCGRDRAFT_76222 [Zymoseptoria tritici IPO323] >gi|339469033|gb|EGP84133.1| hypothetical protein MYCGRDRAFT_76222 [Zymoseptoria tritici IPO323]	XP_003849157	0	82	922.539	673	557
maker-contig_189-fgenesh-gene-0.281-mRNA-1	protein transport protein	1278	gi|398410347|ref|XP_003856527.1|hypothetical protein MYCGRDRAFT_66801 [Zymoseptoria tritici IPO323] >gi|339476412|gb|EGP91503.1| hypothetical protein MYCGRDRAFT_66801 [Zymoseptoria tritici IPO323]	XP_003856527	0	91	1306.58	781	718
maker-contig_137-fgenesh-gene-1.177-mRNA-1	patched sphingolipid transporter	1278	gi|398399202|ref|XP_003853058.1|NCR1, Niemann-pick type C [Zymoseptoria tritici IPO323] >gi|339472940|gb|EGP88034.1| NCR1, Niemann-pick type C [Zymoseptoria tritici IPO323]	XP_003853058	0	90	1977.99	1256	1139
maker-contig_322-fgenesh-gene-0.126-mRNA-1	oxidoreductase protein	1276	gi|452838336|gb|EME40277.1|hypothetical protein DOTSEDRAFT_28179 [Dothistroma septosporum NZE10]	EME40277	8.66475e-76	54	282.337	557	304
augustus_masked-contig_128-processed-gene-0.79-mRNA-1	regulator of nonsense transcripts 1 homolog	1274	gi|453085829|gb|EMF13872.1|hypothetical protein SEPMUDRAFT_149017 [Sphaerulina musiva SO2202]	EMF13872	1.35086e-29	45	132.88	343	156
fgenesh_masked-contig_92-processed-gene-1.72-mRNA-1	mitochondrial mrna processing protein	1272	gi|398392866|ref|XP_003849892.1|hypothetical protein MYCGRDRAFT_21181, partial [Zymoseptoria tritici IPO323] >gi|339469770|gb|EGP84868.1| hypothetical protein MYCGRDRAFT_21181 [Zymoseptoria tritici IPO323]	XP_003849892	0	76	732.25	591	450
augustus_masked-contig_245-processed-gene-0.218-mRNA-1	predicted protein	1272	gi|115442616|ref|XP_001218115.1|predicted protein [Aspergillus terreus NIH2624] >gi|114187984|gb|EAU29684.1| predicted protein [Aspergillus terreus NIH2624]	XP_001218115	6.21023e-79	42	291.197	1033	444
snap_masked-contig_140-processed-gene-0.149-mRNA-1	hypothetical protein MYCGRDRAFT_73692	1271	gi|398394281|ref|XP_003850599.1|hypothetical protein MYCGRDRAFT_73692 [Zymoseptoria tritici IPO323] >gi|339470478|gb|EGP85575.1| hypothetical protein MYCGRDRAFT_73692 [Zymoseptoria tritici IPO323]	XP_003850599	0	74	1534.24	1329	988
genemark-contig_71-processed-gene-1.22-mRNA-1	rho-type gtpase-activating protein 2	1269	gi|452845815|gb|EME47748.1|hypothetical protein DOTSEDRAFT_69629 [Dothistroma septosporum NZE10]	EME47748	0	73	1352.81	1323	972
genemark-contig_204-processed-gene-0.51-mRNA-1	serine threonine-protein kinase gin4	1269	gi|452987497|gb|EME87252.1|hypothetical protein MYCFIDRAFT_94287, partial [Pseudocercospora fijiensis CIRAD86]	EME87252	0	76	1449.49	1274	970
augustus_masked-scaffold_m46-processed-gene-0.109-mRNA-1	nucleoporin pom152 protein	1268	gi|398390251|ref|XP_003848586.1|hypothetical protein MYCGRDRAFT_76921 [Zymoseptoria tritici IPO323] >gi|339468461|gb|EGP83562.1| hypothetical protein MYCGRDRAFT_76921 [Zymoseptoria tritici IPO323]	XP_003848586	0	81	1822.37	1277	1038
maker-contig_199-fgenesh-gene-0.78-mRNA-1	3 -5 exonuclease helicase	1268	gi|453082043|gb|EMF10091.1|hypothetical protein SEPMUDRAFT_151139 [Sphaerulina musiva SO2202]	EMF10091	1.3049e-111	63	394.43	502	320
augustus_masked-contig_123-processed-gene-3.174-mRNA-1	hypothetical protein SEPMUDRAFT_107280	1268	gi|453085195|gb|EMF13238.1|hypothetical protein SEPMUDRAFT_107280 [Sphaerulina musiva SO2202]	EMF13238	3.74431e-10	59	74.3294	91	54
fgenesh_masked-contig_202-processed-gene-0.66-mRNA-1	kinase-like protein	1267	gi|398404279|ref|XP_003853606.1|hypothetical protein MYCGRDRAFT_92231 [Zymoseptoria tritici IPO323] >gi|339473488|gb|EGP88582.1| hypothetical protein MYCGRDRAFT_92231 [Zymoseptoria tritici IPO323]	XP_003853606	1.10057e-46	52	190.66	306	162
fgenesh_masked-contig_114-processed-gene-0.67-mRNA-1	pentatricopeptide repeat protein	1266	gi|398392097|ref|XP_003849508.1|hypothetical protein MYCGRDRAFT_101297 [Zymoseptoria tritici IPO323] >gi|339469385|gb|EGP84484.1| hypothetical protein MYCGRDRAFT_101297 [Zymoseptoria tritici IPO323]	XP_003849508	0	85	1870.51	1280	1098
maker-contig_166-fgenesh-gene-0.146-mRNA-1	cohesin complex subunit	1266	gi|398399084|ref|XP_003852999.1|condensin complex component SMC1 [Zymoseptoria tritici IPO323] >gi|339472881|gb|EGP87975.1| condensin complex component SMC1 [Zymoseptoria tritici IPO323]	XP_003852999	0	86	1846.25	1260	1096
fgenesh_masked-contig_57-processed-gene-0.132-mRNA-1	phosphoribosylformylglycinamidine cyclo-ligase	1265	gi|398393222|ref|XP_003850070.1|hypothetical protein MYCGRDRAFT_74864 [Zymoseptoria tritici IPO323] >gi|339469948|gb|EGP85046.1| hypothetical protein MYCGRDRAFT_74864 [Zymoseptoria tritici IPO323]	XP_003850070	0	95	1244.95	696	667
maker-contig_112-augustus-gene-0.182-mRNA-1	pre-mrna-processing atp-dependent rna helicase prp5	1264	gi|452848275|gb|EME50207.1|hypothetical protein DOTSEDRAFT_68922 [Dothistroma septosporum NZE10]	EME50207	0	79	1098.19	940	750
augustus_masked-scaffold_m29-processed-gene-0.249-mRNA-1	nonribosomal peptide	1264	gi|597583567|ref|XP_007294840.1|nonribosomal peptide synthetase [Marssonina brunnea f. sp. 'multigermtubi' MB_m1] >gi|406861687|gb|EKD14740.1| nonribosomal peptide synthetase [Marssonina brunnea f. sp. 'multigermtubi' MB_m1]	XP_007294840	1.28197e-111	47	400.208	1078	509
fgenesh_masked-contig_141-processed-gene-0.117-mRNA-1	hypothetical protein MYCFIDRAFT_86406	1263	gi|452989785|gb|EME89540.1|hypothetical protein MYCFIDRAFT_86406 [Pseudocercospora fijiensis CIRAD86]	EME89540	0	61	704.131	872	533
maker-contig_166-augustus-gene-1.204-mRNA-1	dna repair protein rad5	1262	gi|452978970|gb|EME78733.1|hypothetical protein MYCFIDRAFT_78429 [Pseudocercospora fijiensis CIRAD86]	EME78733	0	61	865.144	1072	660
fgenesh_masked-contig_107-processed-gene-2.126-mRNA-1	wd domain containing protein	1260	gi|452983020|gb|EME82778.1|hypothetical protein MYCFIDRAFT_80385 [Pseudocercospora fijiensis CIRAD86]	EME82778	0	67	1309.28	1293	868
augustus_masked-contig_72-processed-gene-1.114-mRNA-1	slx4_chagb ame: full=structure-specific endonuclease subunit slx4	1258	gi|452844838|gb|EME46772.1|hypothetical protein DOTSEDRAFT_52165 [Dothistroma septosporum NZE10]	EME46772	7.50963e-68	46	259.225	964	453
maker-contig_159-snap-gene-0.173-mRNA-1	histone-lysine n-methyltransferase	1257	gi|452837203|gb|EME39145.1|hypothetical protein DOTSEDRAFT_75034 [Dothistroma septosporum NZE10]	EME39145	0	77	1456.81	1271	985
fgenesh_masked-contig_30-processed-gene-0.63-mRNA-1	nucleoporin nup120 160	1256	gi|398410964|ref|XP_003856828.1|hypothetical protein MYCGRDRAFT_107789 [Zymoseptoria tritici IPO323] >gi|339476713|gb|EGP91804.1| hypothetical protein MYCGRDRAFT_107789 [Zymoseptoria tritici IPO323]	XP_003856828	0	75	1376.3	1265	950
fgenesh_masked-contig_107-processed-gene-2.162-mRNA-1	glycosyltransferase family 1 protein	1255	gi|452844294|gb|EME46228.1|glycosyltransferase family 1 protein [Dothistroma septosporum NZE10]	EME46228	0	74	1442.94	1255	933
fgenesh_masked-contig_113-processed-gene-2.65-mRNA-1	nonribosomal peptide	1255	gi|539437220|gb|ERF73135.1|hypothetical protein EPUS_09153 [Endocarpon pusillum Z07020]	ERF73135	4.19502e-161	51	528.865	1118	576
fgenesh_masked-contig_103-processed-gene-0.132-mRNA-1	deah-box rna helicase	1254	gi|398407685|ref|XP_003855308.1|hypothetical protein MYCGRDRAFT_69029 [Zymoseptoria tritici IPO323] >gi|339475192|gb|EGP90284.1| hypothetical protein MYCGRDRAFT_69029 [Zymoseptoria tritici IPO323]	XP_003855308	0	79	1590.47	1255	993
fgenesh_masked-contig_124-processed-gene-0.146-mRNA-1	protein msn5	1254	gi|452838422|gb|EME40363.1|hypothetical protein DOTSEDRAFT_179438 [Dothistroma septosporum NZE10]	EME40363	0	81	1657.5	1230	998
maker-contig_173-snap-gene-0.301-mRNA-1	ph domain protein	1254	gi|398398363|ref|XP_003852639.1|hypothetical protein MYCGRDRAFT_109488 [Zymoseptoria tritici IPO323] >gi|339472520|gb|EGP87615.1| hypothetical protein MYCGRDRAFT_109488 [Zymoseptoria tritici IPO323]	XP_003852639	0	67	1159.82	1228	830
genemark-contig_157-processed-gene-0.60-mRNA-1	hypothetical protein MYCGRDRAFT_110449	1253	gi|398393866|ref|XP_003850392.1|hypothetical protein MYCGRDRAFT_110449 [Zymoseptoria tritici IPO323] >gi|339470270|gb|EGP85368.1| hypothetical protein MYCGRDRAFT_110449 [Zymoseptoria tritici IPO323]	XP_003850392	0	73	1463.74	1271	928
snap_masked-contig_118-processed-gene-2.99-mRNA-1	snf2 family helicase atpase	1253	gi|398397551|ref|XP_003852233.1|SNF2 family DNA-dependent ATPase, partial [Zymoseptoria tritici IPO323] >gi|339472114|gb|EGP87209.1| SNF2 family DNA-dependent ATPase [Zymoseptoria tritici IPO323]	XP_003852233	0	77	1322.76	1083	835
fgenesh_masked-contig_37-processed-gene-0.53-mRNA-1	dna repair protein rhp26	1251	gi|398408155|ref|XP_003855543.1|SNF2 family DNA repair and recombination protein, partial [Zymoseptoria tritici IPO323] >gi|339475427|gb|EGP90519.1| SNF2 family DNA repair and recombination protein [Zymoseptoria tritici IPO323]	XP_003855543	0	81	1612.43	1232	1001
fgenesh_masked-contig_37-processed-gene-2.68-mRNA-1	glycosyltransferase family 1 protein	1250	gi|452844478|gb|EME46412.1|glycosyltransferase family 1 protein [Dothistroma septosporum NZE10]	EME46412	0	78	1578.15	1279	1004
fgenesh_masked-scaffold_m38-processed-gene-0.80-mRNA-1	nf-x1 type zinc finger	1248	gi|398395721|ref|XP_003851319.1|hypothetical protein MYCGRDRAFT_73600 [Zymoseptoria tritici IPO323] >gi|339471198|gb|EGP86295.1| hypothetical protein MYCGRDRAFT_73600 [Zymoseptoria tritici IPO323]	XP_003851319	0	84	1533.47	994	843
fgenesh_masked-contig_17-processed-gene-1.68-mRNA-1	pre-rrna processing protein rrp12	1247	gi|398409844|ref|XP_003856387.1|hypothetical protein MYCGRDRAFT_98572 [Zymoseptoria tritici IPO323] >gi|339476272|gb|EGP91363.1| hypothetical protein MYCGRDRAFT_98572 [Zymoseptoria tritici IPO323]	XP_003856387	0	93	1985.69	1202	1122
augustus_masked-scaffold_m21-processed-gene-4.180-mRNA-1	hypothetical protein BAUCODRAFT_124443	1247	gi|449298840|gb|EMC94855.1|hypothetical protein BAUCODRAFT_124443 [Baudoinia compniacensis UAMH 10762]	EMC94855	7.42279e-78	72	266.544	240	173
fgenesh_masked-contig_134-processed-gene-0.132-mRNA-1	hypothetical protein DOTSEDRAFT_55414	1246	gi|452839707|gb|EME41646.1|hypothetical protein DOTSEDRAFT_55414 [Dothistroma septosporum NZE10]	EME41646	0	64	885.945	1289	836
fgenesh_masked-contig_264-processed-gene-1.117-mRNA-1	endo-glucanase rce3	1245	gi|254573944|ref|XP_002494081.1|hypothetical protein [Komagataella pastoris GS115] >gi|238033880|emb|CAY71902.1| Hypothetical protein PAS_chr4_0643 [Komagataella pastoris GS115] >gi|328354099|emb|CCA40496.1| Endoglucanase-5 [Komagataella pastoris CBS 7435]	XP_002494081	2.62863e-15	45	90.5077	213	97
augustus_masked-contig_92-processed-gene-0.128-mRNA-1	heterokaryon incompatibility protein	1242	gi|302882867|ref|XP_003040339.1|hypothetical protein NECHADRAFT_101059 [Nectria haematococca mpVI 77-13-4] >gi|256721216|gb|EEU34626.1| hypothetical protein NECHADRAFT_101059 [Nectria haematococca mpVI 77-13-4]	XP_003040339	7.86389e-34	43	150.214	654	285
augustus_masked-contig_245-processed-gene-0.245-mRNA-1	nonribosomal peptide	1241	gi|398396638|ref|XP_003851777.1|NRPS5 single domain, non-ribosomal peptide synthase-like protein [Zymoseptoria tritici IPO323] >gi|339471657|gb|EGP86753.1| NRPS5 single domain, non-ribosomal peptide synthase-like protein [Zymoseptoria tritici IPO323]	XP_003851777	0	78	1512.66	1155	906
maker-contig_153-fgenesh-gene-0.157-mRNA-1	hypothetical protein MYCGRDRAFT_108612	1241	gi|398405922|ref|XP_003854427.1|hypothetical protein MYCGRDRAFT_108612 [Zymoseptoria tritici IPO323] >gi|339474310|gb|EGP89403.1| hypothetical protein MYCGRDRAFT_108612 [Zymoseptoria tritici IPO323]	XP_003854427	1.21542e-149	72	495.738	476	346
maker-contig_74-fgenesh-gene-0.240-mRNA-1	myosin ic heavy chain	1239	gi|452842184|gb|EME44120.1|hypothetical protein DOTSEDRAFT_71810 [Dothistroma septosporum NZE10]	EME44120	0	92	1932.92	1143	1060
fgenesh_masked-contig_241-processed-gene-0.74-mRNA-1	trna rrna methyltransferase	1238	gi|398407809|ref|XP_003855370.1|hypothetical protein MYCGRDRAFT_91052 [Zymoseptoria tritici IPO323] >gi|339475254|gb|EGP90346.1| hypothetical protein MYCGRDRAFT_91052 [Zymoseptoria tritici IPO323]	XP_003855370	0	68	1200.27	1253	861
fgenesh_masked-contig_169-processed-gene-0.141-mRNA-1	cellular morphogenesis protein	1238	gi|398398121|ref|XP_003852518.1|hypothetical protein MYCGRDRAFT_10126, partial [Zymoseptoria tritici IPO323] >gi|339472399|gb|EGP87494.1| hypothetical protein MYCGRDRAFT_10126 [Zymoseptoria tritici IPO323]	XP_003852518	0	82	1507.27	1195	982
maker-contig_134-snap-gene-0.362-mRNA-1	stress response protein nst1	1236	gi|449296731|gb|EMC92750.1|hypothetical protein BAUCODRAFT_261372 [Baudoinia compniacensis UAMH 10762]	EMC92750	9.633e-104	59	367.851	610	365
augustus_masked-contig_137-processed-gene-1.144-mRNA-1	dna methyltransferase dim-2	1234	gi|452840104|gb|EME42042.1|hypothetical protein DOTSEDRAFT_72966 [Dothistroma septosporum NZE10]	EME42042	0	61	976.467	1170	720
maker-contig_10-fgenesh-gene-2.349-mRNA-1	intermediate filament protein	1233	gi|452847201|gb|EME49133.1|hypothetical protein DOTSEDRAFT_58389 [Dothistroma septosporum NZE10]	EME49133	0	86	1778.84	1238	1065
fgenesh_masked-contig_58-processed-gene-2.145-mRNA-1	hect-domain-containing protein	1232	gi|452844428|gb|EME46362.1|hypothetical protein DOTSEDRAFT_70384 [Dothistroma septosporum NZE10]	EME46362	0	75	1521.91	1258	954
augustus_masked-scaffold_m41-processed-gene-0.111-mRNA-1	pre-mrna-splicing factor rse1	1230	gi|398407593|ref|XP_003855262.1|hypothetical protein MYCGRDRAFT_69118 [Zymoseptoria tritici IPO323] >gi|339475146|gb|EGP90238.1| hypothetical protein MYCGRDRAFT_69118 [Zymoseptoria tritici IPO323]	XP_003855262	0	91	2098.55	1224	1116
maker-contig_3-fgenesh-gene-0.163-mRNA-1	spc7 kinetochore protein	1230	gi|398397213|ref|XP_003852064.1|hypothetical protein MYCGRDRAFT_58646 [Zymoseptoria tritici IPO323] >gi|339471945|gb|EGP87040.1| hypothetical protein MYCGRDRAFT_58646 [Zymoseptoria tritici IPO323]	XP_003852064	0	74	1210.67	1245	931
augustus_masked-contig_1-processed-gene-2.125-mRNA-1	telomere length regulation protein elg1	1229	gi|452986599|gb|EME86355.1|hypothetical protein MYCFIDRAFT_172126 [Pseudocercospora fijiensis CIRAD86]	EME86355	0	63	995.727	1269	804
maker-contig_282-fgenesh-gene-0.122-mRNA-1	histidine kinase	1229	gi|398394028|ref|XP_003850473.1|hypothetical protein MYCGRDRAFT_45798, partial [Zymoseptoria tritici IPO323] >gi|339470351|gb|EGP85449.1| hypothetical protein MYCGRDRAFT_45798 [Zymoseptoria tritici IPO323]	XP_003850473	0	64	1086.63	1209	781
fgenesh_masked-contig_72-processed-gene-1.48-mRNA-1	integral membrane protein	1229	gi|453086197|gb|EMF14239.1|hypothetical protein SEPMUDRAFT_148014 [Sphaerulina musiva SO2202]	EMF14239	0	67	1152.89	1250	839
maker-scaffold_m21-snap-gene-3.210-mRNA-1	fatty acid oxygenase	1229	gi|398410514|ref|XP_003856606.1|hypothetical protein MYCGRDRAFT_67035 [Zymoseptoria tritici IPO323] >gi|339476491|gb|EGP91582.1| hypothetical protein MYCGRDRAFT_67035 [Zymoseptoria tritici IPO323]	XP_003856606	0	87	1873.98	1124	987
fgenesh_masked-contig_135-processed-gene-0.110-mRNA-1	dna damage repair protein mus42	1228	gi|452840061|gb|EME41999.1|hypothetical protein DOTSEDRAFT_174773 [Dothistroma septosporum NZE10]	EME41999	0	67	1200.27	1267	858
genemark-scaffold_m5-processed-gene-2.51-mRNA-1	pyruvate carboxylase subunit a	1226	gi|453087957|gb|EMF15998.1|pyruvate carboxylase subunit A [Sphaerulina musiva SO2202]	EMF15998	0	90	2093.93	1221	1101
augustus_masked-contig_150-processed-gene-1.207-mRNA-1	proteophosphoglycan ppg4 protein	1226	gi|452837625|gb|EME39567.1|hypothetical protein DOTSEDRAFT_75280 [Dothistroma septosporum NZE10]	EME39567	5.9775e-35	58	155.221	247	145
maker-contig_264-fgenesh-gene-1.288-mRNA-1	hsp90-like protein	1225	gi|453080783|gb|EMF08833.1|hypothetical protein SEPMUDRAFT_53287 [Sphaerulina musiva SO2202]	EMF08833	0	60	853.973	1193	726
augustus_masked-scaffold_m23-processed-gene-0.275-mRNA-1	sentrin-specific protease 7	1225	gi|452841540|gb|EME43477.1|hypothetical protein DOTSEDRAFT_72752 [Dothistroma septosporum NZE10]	EME43477	1.1294e-98	49	355.14	631	313
augustus_masked-contig_37-processed-gene-2.157-mRNA-1	hypothetical protein SEPMUDRAFT_162457	1225	gi|453086263|gb|EMF14305.1|hypothetical protein SEPMUDRAFT_162457 [Sphaerulina musiva SO2202]	EMF14305	5.67731e-33	51	144.821	396	205
augustus_masked-scaffold_m22-processed-gene-0.86-mRNA-1	tpr domain containing protein	1224	gi|398390343|ref|XP_003848632.1|hypothetical protein MYCGRDRAFT_96617 [Zymoseptoria tritici IPO323] >gi|339468507|gb|EGP83608.1| hypothetical protein MYCGRDRAFT_96617 [Zymoseptoria tritici IPO323]	XP_003848632	1.21334e-179	75	575.089	508	381
maker-contig_120-snap-gene-0.136-mRNA-1	plp-dependent partial	1223	gi|398390171|ref|XP_003848546.1|hypothetical protein MYCGRDRAFT_111327 [Zymoseptoria tritici IPO323] >gi|339468421|gb|EGP83522.1| hypothetical protein MYCGRDRAFT_111327 [Zymoseptoria tritici IPO323]	XP_003848546	0	76	1580.46	1254	964
snap_masked-contig_61-processed-gene-2.152-mRNA-1	cell wall biogenesis protein mhp1	1223	gi|453089356|gb|EMF17396.1|RNI-like protein [Sphaerulina musiva SO2202]	EMF17396	0	77	1318.52	1150	892
maker-contig_5-snap-gene-1.229-mRNA-1	rna-dependent rna polymerase	1222	gi|398389633|ref|XP_003848277.1|RNA-directed RNA polymerase [Zymoseptoria tritici IPO323] >gi|339468152|gb|EGP83253.1| RNA-directed RNA polymerase [Zymoseptoria tritici IPO323]	XP_003848277	0	73	1415.98	1240	913
maker-scaffold_m15-snap-gene-0.168-mRNA-1	arm repeat-containing protein	1221	gi|398391410|ref|XP_003849165.1|hypothetical protein MYCGRDRAFT_63016 [Zymoseptoria tritici IPO323] >gi|339469041|gb|EGP84141.1| hypothetical protein MYCGRDRAFT_63016 [Zymoseptoria tritici IPO323]	XP_003849165	0	91	1904.41	1153	1058
maker-contig_150-fgenesh-gene-0.156-mRNA-1	ww domain containing protein	1220	gi|398394629|ref|XP_003850773.1|hypothetical protein MYCGRDRAFT_74194 [Zymoseptoria tritici IPO323] >gi|339470652|gb|EGP85749.1| hypothetical protein MYCGRDRAFT_74194 [Zymoseptoria tritici IPO323]	XP_003850773	0	91	1704.88	1111	1016
maker-contig_51-fgenesh-gene-3.164-mRNA-1	condensin complex component cnd1	1220	gi|398396228|ref|XP_003851572.1|chromosome condensation complex Condensin, subunit D2 [Zymoseptoria tritici IPO323] >gi|339471452|gb|EGP86548.1| chromosome condensation complex Condensin, subunit D2 [Zymoseptoria tritici IPO323]	XP_003851572	0	91	2037.69	1224	1117
maker-contig_60-augustus-gene-4.326-mRNA-1	coatomer wd associated region	1219	gi|398396830|ref|XP_003851873.1|hypothetical protein MYCGRDRAFT_59890, partial [Zymoseptoria tritici IPO323] >gi|339471753|gb|EGP86849.1| hypothetical protein MYCGRDRAFT_59890 [Zymoseptoria tritici IPO323]	XP_003851873	0	97	2235.3	1211	1182
fgenesh_masked-scaffold_m5-processed-gene-0.52-mRNA-1	u2 snrnp component prp10	1218	gi|452979655|gb|EME79417.1|hypothetical protein MYCFIDRAFT_216436 [Pseudocercospora fijiensis CIRAD86]	EME79417	0	91	2010.34	1222	1117
snap_masked-contig_5-processed-gene-2.109-mRNA-1	rna- rbd	1218	gi|452846667|gb|EME48599.1|hypothetical protein DOTSEDRAFT_49044 [Dothistroma septosporum NZE10]	EME48599	4.59665e-121	61	402.519	497	307
fgenesh_masked-contig_57-processed-gene-0.127-mRNA-1	paf1p complex subunit	1217	gi|398392988|ref|XP_003849953.1|Paf1p complex subunit [Zymoseptoria tritici IPO323] >gi|339469831|gb|EGP84929.1| Paf1p complex subunit [Zymoseptoria tritici IPO323]	XP_003849953	0	87	1670.98	1221	1068
fgenesh_masked-scaffold_m42-processed-gene-2.49-mRNA-1	chromosome segregation protein	1215	gi|398406124|ref|XP_003854528.1|structural maintenance of chromosome protein 3 [Zymoseptoria tritici IPO323] >gi|339474411|gb|EGP89504.1| structural maintenance of chromosome protein 3 [Zymoseptoria tritici IPO323]	XP_003854528	0	87	1778.84	1218	1065
maker-contig_169-augustus-gene-0.364-mRNA-1	carbamoyl-phosphate synthase arginine-specific large chain	1215	gi|398398125|ref|XP_003852520.1|carbamoyl-phosphate synthase (glutamine-hydrolysing) large subunit [Zymoseptoria tritici IPO323] >gi|339472401|gb|EGP87496.1| hypothetical protein MYCGRDRAFT_109611 [Zymoseptoria tritici IPO323]	XP_003852520	0	91	2105.49	1217	1116
maker-contig_152-fgenesh-gene-1.298-mRNA-1	rho1 guanine nucleotide exchange factor 1	1214	gi|398405030|ref|XP_003853981.1|citron like protein [Zymoseptoria tritici IPO323] >gi|339473864|gb|EGP88957.1| citron like protein [Zymoseptoria tritici IPO323]	XP_003853981	0	92	2152.48	1224	1134
snap_masked-contig_100-processed-gene-0.53-mRNA-1	nonribosomal peptide synthetase	1213	gi|597583567|ref|XP_007294840.1|nonribosomal peptide synthetase [Marssonina brunnea f. sp. 'multigermtubi' MB_m1] >gi|406861687|gb|EKD14740.1| nonribosomal peptide synthetase [Marssonina brunnea f. sp. 'multigermtubi' MB_m1]	XP_007294840	8.39449e-160	51	542.732	1032	530
maker-contig_152-augustus-gene-0.172-mRNA-1	hypothetical protein W97_04848	1212	gi|494828852|gb|EON65610.1|hypothetical protein W97_04848 [Coniosporium apollinis CBS 100218]	EON65610	6.88217e-33	58	148.673	176	103
maker-contig_60-snap-gene-3.237-mRNA-1	pentatricopeptide repeat protein	1212	gi|452985126|gb|EME84883.1|hypothetical protein MYCFIDRAFT_82950 [Pseudocercospora fijiensis CIRAD86]	EME84883	4.27445e-70	46	266.544	805	373
snap_masked-contig_113-processed-gene-1.139-mRNA-1	phosphoinositide phosphatase	1211	gi|398395219|ref|XP_003851068.1|hypothetical protein MYCGRDRAFT_74214 [Zymoseptoria tritici IPO323] >gi|339470947|gb|EGP86044.1| hypothetical protein MYCGRDRAFT_74214 [Zymoseptoria tritici IPO323]	XP_003851068	0	80	1689.09	1215	975
snap_masked-contig_204-processed-gene-0.138-mRNA-1	esc e complex partial	1210	gi|398399192|ref|XP_003853053.1|ESC/E(Z) complex protein, partial [Zymoseptoria tritici IPO323] >gi|339472935|gb|EGP88029.1| ESC/E(Z) complex protein [Zymoseptoria tritici IPO323]	XP_003853053	7.63535e-135	75	425.631	334	253
genemark-contig_37-processed-gene-2.58-mRNA-1	urease	1210	gi|398398890|ref|XP_003852902.1|hypothetical protein MYCGRDRAFT_85598 [Zymoseptoria tritici IPO323] >gi|339472784|gb|EGP87878.1| hypothetical protein MYCGRDRAFT_85598 [Zymoseptoria tritici IPO323]	XP_003852902	0	93	1542.71	835	780
maker-contig_51-fgenesh-gene-2.171-mRNA-1	mit domain-containing protein	1210	gi|452840289|gb|EME42227.1|hypothetical protein DOTSEDRAFT_73142 [Dothistroma septosporum NZE10]	EME42227	0	70	1014.22	1075	756
fgenesh_masked-contig_112-processed-gene-0.84-mRNA-1	protein-tyrosine phosphatase	1209	gi|398411812|ref|XP_003857241.1|MgCDC14, mitotic control protein tyrosine phosphatase cdc14 [Zymoseptoria tritici IPO323] >gi|339477126|gb|EGP92217.1| MgCDC14, mitotic control protein tyrosine phosphatase cdc14 [Zymoseptoria tritici IPO323]	XP_003857241	0	91	1054.66	617	563
augustus_masked-scaffold_m5-processed-gene-0.140-mRNA-1	phd-finger domain-containing protein	1209	gi|398397651|ref|XP_003852283.1|hypothetical protein MYCGRDRAFT_93387 [Zymoseptoria tritici IPO323] >gi|339472164|gb|EGP87259.1| hypothetical protein MYCGRDRAFT_93387 [Zymoseptoria tritici IPO323]	XP_003852283	0	76	650.203	638	487
genemark-contig_173-processed-gene-0.67-mRNA-1	glucose-6-phosphate isomerase	1205	gi|407924143|gb|EKG17200.1|hypothetical protein MPH_05578 [Macrophomina phaseolina MS6]	EKG17200	0	83	1742.63	1223	1019
augustus_masked-contig_51-processed-gene-6.211-mRNA-1	family atp-dependent dna helicase	1203	gi|398396904|ref|XP_003851910.1|hypothetical protein MYCGRDRAFT_43325 [Zymoseptoria tritici IPO323] >gi|339471790|gb|EGP86886.1| hypothetical protein MYCGRDRAFT_43325 [Zymoseptoria tritici IPO323]	XP_003851910	0	86	1086.25	691	596
augustus_masked-contig_5-processed-gene-0.127-mRNA-1	glycoside hydrolase family 5 protein	1202	gi|398398413|ref|XP_003852664.1|ubiquitin ligase complex F-box protein [Zymoseptoria tritici IPO323] >gi|339472545|gb|EGP87640.1| ubiquitin ligase complex F-box protein [Zymoseptoria tritici IPO323]	XP_003852664	0	86	955.666	675	582
fgenesh_masked-contig_141-processed-gene-0.156-mRNA-1	kinesin-ii 85 kda subunit protein	1201	gi|398409472|ref|XP_003856201.1|hypothetical protein MYCGRDRAFT_65848 [Zymoseptoria tritici IPO323] >gi|339476086|gb|EGP91177.1| hypothetical protein MYCGRDRAFT_65848 [Zymoseptoria tritici IPO323]	XP_003856201	0	86	1772.67	1189	1030
augustus_masked-scaffold_m23-processed-gene-0.252-mRNA-1	hypothetical protein DOTSEDRAFT_72311	1201	gi|452840863|gb|EME42800.1|hypothetical protein DOTSEDRAFT_72311 [Dothistroma septosporum NZE10]	EME42800	4.05357e-57	49	217.238	543	267
maker-scaffold_m29-fgenesh-gene-0.279-mRNA-1	vacuole-associated enzyme activator complex component	1200	gi|452840712|gb|EME42650.1|hypothetical protein DOTSEDRAFT_81461 [Dothistroma septosporum NZE10]	EME42650	0	83	1191.02	887	740
maker-contig_155-snap-gene-0.319-mRNA-1	oxysterol binding protein	1199	gi|398407557|ref|XP_003855244.1|hypothetical protein MYCGRDRAFT_108367 [Zymoseptoria tritici IPO323] >gi|339475128|gb|EGP90220.1| hypothetical protein MYCGRDRAFT_108367 [Zymoseptoria tritici IPO323]	XP_003855244	0	81	1641.32	1234	1005
maker-contig_174-fgenesh-gene-0.83-mRNA-1	histidine kinase	1198	gi|452839095|gb|EME41035.1|hypothetical protein DOTSEDRAFT_74542 [Dothistroma septosporum NZE10]	EME41035	0	71	1260.36	1174	837
fgenesh_masked-contig_177-processed-gene-0.115-mRNA-1	iswi chromatin-remodeling complex atpase isw2	1197	gi|398391701|ref|XP_003849310.1|chromatin remodeling complex WSTF-ISWI, small subunit, partial [Zymoseptoria tritici IPO323] >gi|339469187|gb|EGP84286.1| chromatin remodeling complex WSTF-ISWI, small subunit [Zymoseptoria tritici IPO323]	XP_003849310	0	80	1281.16	925	748
maker-contig_37-fgenesh-gene-8.166-mRNA-1	alpha beta hydrolase fold-3	1196	gi|452839372|gb|EME41311.1|hypothetical protein DOTSEDRAFT_73650 [Dothistroma septosporum NZE10]	EME41311	0	73	1039.64	863	636
maker-scaffold_m41-fgenesh-gene-2.230-mRNA-1	dna-directed rna polymerase iii polypeptide	1193	gi|398407271|ref|XP_003855101.1|DNA-directed RNA polymerase III subunit RET1 [Zymoseptoria tritici IPO323] >gi|339474985|gb|EGP90077.1| hypothetical protein MYCGRDRAFT_84794 [Zymoseptoria tritici IPO323]	XP_003855101	0	97	2202.56	1128	1099
augustus_masked-contig_206-processed-gene-0.122-mRNA-1	chaperone protein	1192	gi|398408299|ref|XP_003855615.1|hypothetical protein MYCGRDRAFT_90664 [Zymoseptoria tritici IPO323] >gi|339475499|gb|EGP90591.1| hypothetical protein MYCGRDRAFT_90664 [Zymoseptoria tritici IPO323]	XP_003855615	0	72	1226.85	1224	882
maker-contig_137-augustus-gene-1.195-mRNA-1	snf2 family dna-dependent atpase domain-containing protein	1192	gi|452847699|gb|EME49631.1|hypothetical protein DOTSEDRAFT_68421 [Dothistroma septosporum NZE10]	EME49631	0	72	1170.61	1156	842
augustus_masked-contig_275-processed-gene-0.55-mRNA-1	hypothetical protein MYCFIDRAFT_197213	1192	gi|452982185|gb|EME81944.1|hypothetical protein MYCFIDRAFT_197213 [Pseudocercospora fijiensis CIRAD86]	EME81944	3.61046e-112	55	384.03	916	508
maker-contig_113-fgenesh-gene-3.251-mRNA-1	pyruvate carboxylase	1191	gi|398395709|ref|XP_003851313.1|pyruvate carboxylase [Zymoseptoria tritici IPO323] >gi|339471192|gb|EGP86289.1| pyruvate carboxylase [Zymoseptoria tritici IPO323]	XP_003851313	0	96	2198.32	1187	1145
genemark-contig_123-processed-gene-3.77-mRNA-1	hypothetical protein MYCGRDRAFT_108483	1191	gi|398404474|ref|XP_003853703.1|hypothetical protein MYCGRDRAFT_108483 [Zymoseptoria tritici IPO323] >gi|339473586|gb|EGP88679.1| hypothetical protein MYCGRDRAFT_108483 [Zymoseptoria tritici IPO323]	XP_003853703	0	59	660.988	984	582
genemark-scaffold_m41-processed-gene-0.26-mRNA-1	molybdenum cofactor biosynthesis protein 1	1190	gi|452986231|gb|EME85987.1|hypothetical protein MYCFIDRAFT_210378 [Pseudocercospora fijiensis CIRAD86]	EME85987	0	82	635.95	431	357
maker-contig_51-snap-gene-1.189-mRNA-1	dil and ankyrin domain containing protein	1190	gi|398395884|ref|XP_003851400.1|hypothetical protein MYCGRDRAFT_109769 [Zymoseptoria tritici IPO323] >gi|339471280|gb|EGP86376.1| hypothetical protein MYCGRDRAFT_109769 [Zymoseptoria tritici IPO323]	XP_003851400	0	85	1776.53	1188	1016
maker-contig_71-fgenesh-gene-0.164-mRNA-1	upf0052-domain-containing protein	1189	gi|398408205|ref|XP_003855568.1|hypothetical protein MYCGRDRAFT_13866, partial [Zymoseptoria tritici IPO323] >gi|339475452|gb|EGP90544.1| hypothetical protein MYCGRDRAFT_13866 [Zymoseptoria tritici IPO323]	XP_003855568	0	87	682.559	424	371
maker-contig_206-augustus-gene-0.163-mRNA-1	cullin protein	1188	gi|453086930|gb|EMF14971.1|Cullin-domain-containing protein [Sphaerulina musiva SO2202]	EMF14971	0	92	1370.14	767	712
maker-contig_12-augustus-gene-0.180-mRNA-1	ubiquitin-conjugating enzyme	1188	gi|398412744|ref|XP_003857690.1|hypothetical protein MYCGRDRAFT_83400 [Zymoseptoria tritici IPO323] >gi|339477575|gb|EGP92666.1| hypothetical protein MYCGRDRAFT_83400 [Zymoseptoria tritici IPO323]	XP_003857690	0	71	1341.25	1213	871
maker-contig_37-augustus-gene-8.176-mRNA-1	calcium permease	1188	gi|398405772|ref|XP_003854352.1|putative H+/Ca2+ transporter [Zymoseptoria tritici IPO323] >gi|339474235|gb|EGP89328.1| putative H+/Ca2+ transporter [Zymoseptoria tritici IPO323]	XP_003854352	0	84	1574.3	1078	909
fgenesh_masked-contig_37-processed-gene-10.84-mRNA-1	l-aminoadipate-semialdehyde dehydrogenase large subunit	1187	gi|398408107|ref|XP_003855519.1|large subunit of alpha-aminoadipate reductase [Zymoseptoria tritici IPO323] >gi|339475403|gb|EGP90495.1| large subunit of alpha-aminoadipate reductase [Zymoseptoria tritici IPO323]	XP_003855519	0	90	2021.9	1189	1076
maker-scaffold_m42-fgenesh-gene-5.193-mRNA-1	rsc complex subunit rsc9	1185	gi|398403747|ref|XP_003853340.1|hypothetical protein MYCGRDRAFT_71341 [Zymoseptoria tritici IPO323] >gi|339473222|gb|EGP88316.1| hypothetical protein MYCGRDRAFT_71341 [Zymoseptoria tritici IPO323]	XP_003853340	0	82	1420.6	963	797
genemark-contig_20-processed-gene-0.72-mRNA-1	ubiquitin c-terminal	1185	gi|398389609|ref|XP_003848265.1|hypothetical protein MYCGRDRAFT_76625 [Zymoseptoria tritici IPO323] >gi|339468140|gb|EGP83241.1| hypothetical protein MYCGRDRAFT_76625 [Zymoseptoria tritici IPO323]	XP_003848265	0	64	1095.49	1232	792
augustus_masked-scaffold_m31-processed-gene-0.140-mRNA-1	serine-threonine rich protein	1185	gi|453082682|gb|EMF10729.1|hypothetical protein SEPMUDRAFT_150739 [Sphaerulina musiva SO2202]	EMF10729	3.68999e-69	53	264.618	465	251
fgenesh_masked-contig_51-processed-gene-6.95-mRNA-1	amp-binding enzyme family protein	1184	gi|398396322|ref|XP_003851619.1|hypothetical protein MYCGRDRAFT_109989 [Zymoseptoria tritici IPO323] >gi|339471499|gb|EGP86595.1| hypothetical protein MYCGRDRAFT_109989 [Zymoseptoria tritici IPO323]	XP_003851619	0	89	1968.74	1183	1062
maker-contig_166-fgenesh-gene-0.154-mRNA-1	phd finger domain	1182	gi|398398956|ref|XP_003852935.1|hypothetical protein MYCGRDRAFT_40869 [Zymoseptoria tritici IPO323] >gi|339472817|gb|EGP87911.1| hypothetical protein MYCGRDRAFT_40869 [Zymoseptoria tritici IPO323]	XP_003852935	0	78	1307.74	1170	913
maker-contig_152-fgenesh-gene-1.299-mRNA-1	homoserine o-acetyltransferase	1181	gi|398404782|ref|XP_003853857.1|hypothetical protein MYCGRDRAFT_69890 [Zymoseptoria tritici IPO323] >gi|339473740|gb|EGP88833.1| hypothetical protein MYCGRDRAFT_69890 [Zymoseptoria tritici IPO323]	XP_003853857	0	91	911.368	505	463
augustus_masked-contig_38-processed-gene-0.226-mRNA-1	hypothetical protein MYCFIDRAFT_85435	1181	gi|452983875|gb|EME83633.1|hypothetical protein MYCFIDRAFT_85435 [Pseudocercospora fijiensis CIRAD86]	EME83633	1.24988e-73	49	273.863	735	365
maker-contig_169-fgenesh-gene-0.329-mRNA-1	structural maintenance of chromosomes protein 2	1180	gi|398403099|ref|XP_003853244.1|condensin subunit SMC2, partial [Zymoseptoria tritici IPO323] >gi|339473126|gb|EGP88220.1| structural maintenance of chromosome protein 2 [Zymoseptoria tritici IPO323]	XP_003853244	0	93	1963.73	1180	1107
fgenesh_masked-contig_1-processed-gene-3.140-mRNA-1	nuclear cohesin complex subunit protein	1179	gi|398407951|ref|XP_003855441.1|hypothetical protein MYCGRDRAFT_55591 [Zymoseptoria tritici IPO323] >gi|339475325|gb|EGP90417.1| hypothetical protein MYCGRDRAFT_55591 [Zymoseptoria tritici IPO323]	XP_003855441	0	76	1160.59	996	763
snap_masked-contig_109-processed-gene-1.76-mRNA-1	inositol hexaphosphate kinase	1179	gi|398392027|ref|XP_003849473.1|hypothetical protein MYCGRDRAFT_95859 [Zymoseptoria tritici IPO323] >gi|339469350|gb|EGP84449.1| hypothetical protein MYCGRDRAFT_95859 [Zymoseptoria tritici IPO323]	XP_003849473	0	65	937.947	1084	713
augustus_masked-contig_17-processed-gene-5.280-mRNA-1	snf2 family helicase	1179	gi|449299373|gb|EMC95387.1|hypothetical protein BAUCODRAFT_25426 [Baudoinia compniacensis UAMH 10762]	EMC95387	0	64	1078.16	1202	777
fgenesh_masked-contig_37-processed-gene-11.72-mRNA-1	duf1765-domain-containing protein	1179	gi|452839612|gb|EME41551.1|hypothetical protein DOTSEDRAFT_73833 [Dothistroma septosporum NZE10]	EME41551	0	69	1114.75	1183	824
fgenesh_masked-contig_12-processed-gene-0.61-mRNA-1	copper-transporting atpase	1178	gi|398412560|ref|XP_003857601.1|hypothetical protein MYCGRDRAFT_65403 [Zymoseptoria tritici IPO323] >gi|339477486|gb|EGP92577.1| hypothetical protein MYCGRDRAFT_65403 [Zymoseptoria tritici IPO323]	XP_003857601	0	87	1828.91	1179	1037
maker-contig_137-fgenesh-gene-2.382-mRNA-1	serine threonine protein kinase ppk6	1178	gi|398398772|ref|XP_003852843.1|hypothetical protein MYCGRDRAFT_70713 [Zymoseptoria tritici IPO323] >gi|339472725|gb|EGP87819.1| hypothetical protein MYCGRDRAFT_70713 [Zymoseptoria tritici IPO323]	XP_003852843	0	85	1605.88	1117	952
maker-contig_86-fgenesh-gene-0.340-mRNA-1	ubiquitin c-terminal hydrolase protein	1178	gi|398393232|ref|XP_003850075.1|hypothetical protein MYCGRDRAFT_110506 [Zymoseptoria tritici IPO323] >gi|339469953|gb|EGP85051.1| hypothetical protein MYCGRDRAFT_110506 [Zymoseptoria tritici IPO323]	XP_003850075	0	89	1880.14	1179	1050
augustus_masked-contig_107-processed-gene-1.171-mRNA-1	hypothetical protein MYCGRDRAFT_106901	1177	gi|398412650|ref|XP_003857644.1|hypothetical protein MYCGRDRAFT_106901 [Zymoseptoria tritici IPO323] >gi|339477529|gb|EGP92620.1| hypothetical protein MYCGRDRAFT_106901 [Zymoseptoria tritici IPO323]	XP_003857644	0	84	833.558	607	511
augustus_masked-contig_75-processed-gene-0.173-mRNA-1	thioester reductase domain-containing protein	1177	gi|452841664|gb|EME43601.1|hypothetical protein DOTSEDRAFT_54369 [Dothistroma septosporum NZE10]	EME43601	0	62	867.07	1101	693
fgenesh_masked-contig_132-processed-gene-0.74-mRNA-1	rad4 family protein	1176	gi|398401750|ref|XP_003853185.1|hypothetical protein MYCGRDRAFT_41034, partial [Zymoseptoria tritici IPO323] >gi|339473067|gb|EGP88161.1| hypothetical protein MYCGRDRAFT_41034 [Zymoseptoria tritici IPO323]	XP_003853185	0	77	1108.98	970	756
fgenesh_masked-contig_116-processed-gene-0.101-mRNA-1	1-phosphatidylinositol- -bisphosphate phosphodiesterase	1176	gi|398409754|ref|XP_003856342.1|phosphoinositide phospholipase C [Zymoseptoria tritici IPO323] >gi|339476227|gb|EGP91318.1| phosphoinositide phospholipase C [Zymoseptoria tritici IPO323]	XP_003856342	0	85	1556.58	1076	924
augustus_masked-contig_96-processed-gene-0.127-mRNA-1	hypothetical protein DOTSEDRAFT_49032	1176	gi|452846654|gb|EME48586.1|hypothetical protein DOTSEDRAFT_49032 [Dothistroma septosporum NZE10]	EME48586	3.99813e-34	55	152.14	253	141
fgenesh_masked-contig_71-processed-gene-1.77-mRNA-1	heat repeat containing protein	1175	gi|398391298|ref|XP_003849109.1|hypothetical protein MYCGRDRAFT_76386 [Zymoseptoria tritici IPO323] >gi|339468985|gb|EGP84085.1| hypothetical protein MYCGRDRAFT_76386 [Zymoseptoria tritici IPO323]	XP_003849109	0	77	1510.35	1189	923
maker-contig_228-fgenesh-gene-1.299-mRNA-1	rho gtpase activator	1175	gi|452847856|gb|EME49788.1|hypothetical protein DOTSEDRAFT_68548 [Dothistroma septosporum NZE10]	EME49788	0	90	1893.24	1152	1040
fgenesh_masked-contig_19-processed-gene-1.148-mRNA-1	ras guanine-nucleotide exchange	1174	gi|452842533|gb|EME44469.1|hypothetical protein DOTSEDRAFT_72070 [Dothistroma septosporum NZE10]	EME44469	0	75	1447.95	1188	899
augustus_masked-contig_55-processed-gene-1.134-mRNA-1	hypothetical protein MYCFIDRAFT_86386	1174	gi|452989732|gb|EME89487.1|hypothetical protein MYCFIDRAFT_86386 [Pseudocercospora fijiensis CIRAD86]	EME89487	0	64	815.068	1135	733
augustus_masked-contig_109-processed-gene-1.144-mRNA-1	hypothetical protein MYCGRDRAFT_95951	1174	gi|398392139|ref|XP_003849529.1|hypothetical protein MYCGRDRAFT_95951 [Zymoseptoria tritici IPO323] >gi|339469406|gb|EGP84505.1| hypothetical protein MYCGRDRAFT_95951 [Zymoseptoria tritici IPO323]	XP_003849529	2.39113e-11	48	78.1814	113	55
augustus_masked-contig_45-processed-gene-0.9-mRNA-1	glycerophosphodiester phosphodiesterase gde1	1173	gi|398392023|ref|XP_003849471.1|hypothetical protein MYCGRDRAFT_110829 [Zymoseptoria tritici IPO323] >gi|339469348|gb|EGP84447.1| hypothetical protein MYCGRDRAFT_110829 [Zymoseptoria tritici IPO323]	XP_003849471	0	91	1985.3	1149	1056
fgenesh_masked-contig_227-processed-gene-0.77-mRNA-1	fibronectin type iii domain protein	1171	gi|398404013|ref|XP_003853473.1|hypothetical protein MYCGRDRAFT_109057 [Zymoseptoria tritici IPO323] >gi|339473355|gb|EGP88449.1| hypothetical protein MYCGRDRAFT_109057 [Zymoseptoria tritici IPO323]	XP_003853473	0	71	1065.06	1211	868
fgenesh_masked-scaffold_m23-processed-gene-0.153-mRNA-1	transcriptional repressor tup1	1170	gi|398393158|ref|XP_003850038.1|transcriptional repressor TUP1 [Zymoseptoria tritici IPO323] >gi|339469916|gb|EGP85014.1| transcriptional repressor TUP1 [Zymoseptoria tritici IPO323]	XP_003850038	0	89	841.262	574	514
fgenesh_masked-contig_129-processed-gene-0.93-mRNA-1	ribosome biogenesis protein	1170	gi|398390824|ref|XP_003848872.1|hypothetical protein MYCGRDRAFT_101428 [Zymoseptoria tritici IPO323] >gi|339468748|gb|EGP83848.1| hypothetical protein MYCGRDRAFT_101428 [Zymoseptoria tritici IPO323]	XP_003848872	0	92	1716.05	1129	1040
maker-contig_118-fgenesh-gene-0.149-mRNA-1	sh3 domain-containing protein	1170	gi|398400131|ref|XP_003853144.1|hypothetical protein MYCGRDRAFT_100058 [Zymoseptoria tritici IPO323] >gi|339473026|gb|EGP88120.1| hypothetical protein MYCGRDRAFT_100058 [Zymoseptoria tritici IPO323]	XP_003853144	0	72	964.911	1196	873
augustus_masked-scaffold_m21-processed-gene-4.188-mRNA-1	mfs monocarboxylate	1170	gi|398395806|ref|XP_003851361.1|hypothetical protein MYCGRDRAFT_43643 [Zymoseptoria tritici IPO323] >gi|339471241|gb|EGP86337.1| hypothetical protein MYCGRDRAFT_43643 [Zymoseptoria tritici IPO323]	XP_003851361	0	64	578.556	678	435
augustus_masked-contig_75-processed-gene-0.172-mRNA-1	dna polymerase gamma	1169	gi|398406849|ref|XP_003854890.1|hypothetical protein MYCGRDRAFT_68179 [Zymoseptoria tritici IPO323] >gi|339474774|gb|EGP89866.1| hypothetical protein MYCGRDRAFT_68179 [Zymoseptoria tritici IPO323]	XP_003854890	0	91	1873.6	1065	974
fgenesh_masked-contig_1-processed-gene-0.56-mRNA-1	tgf beta receptor associated protein 1	1169	gi|398406949|ref|XP_003854940.1|TGF beta receptor associated protein [Zymoseptoria tritici IPO323] >gi|339474824|gb|EGP89916.1| TGF BETA receptor associated protein [Zymoseptoria tritici IPO323]	XP_003854940	0	78	1389.4	1134	894
maker-contig_127-snap-gene-0.460-mRNA-1	wd repeat protein	1169	gi|398398525|ref|XP_003852720.1|hypothetical protein MYCGRDRAFT_93060 [Zymoseptoria tritici IPO323] >gi|339472601|gb|EGP87696.1| hypothetical protein MYCGRDRAFT_93060 [Zymoseptoria tritici IPO323]	XP_003852720	0	63	952.199	1170	748
snap_masked-contig_199-processed-gene-0.45-mRNA-1	protein kinase and ribonuclease protein	1169	gi|398395327|ref|XP_003851122.1|hypothetical protein MYCGRDRAFT_44796 [Zymoseptoria tritici IPO323] >gi|339471001|gb|EGP86098.1| hypothetical protein MYCGRDRAFT_44796 [Zymoseptoria tritici IPO323]	XP_003851122	0	79	1532.69	1199	952
maker-contig_333-augustus-gene-0.44-mRNA-1	centaurin beta	1168	gi|398394593|ref|XP_003850755.1|hypothetical protein MYCGRDRAFT_74151 [Zymoseptoria tritici IPO323] >gi|339470634|gb|EGP85731.1| hypothetical protein MYCGRDRAFT_74151 [Zymoseptoria tritici IPO323]	XP_003850755	0	80	1556.96	1203	967
maker-contig_187-fgenesh-gene-0.217-mRNA-1	calcium-translocating p-type atpase	1168	gi|398390992|ref|XP_003848956.1|hypothetical protein MYCGRDRAFT_49054 [Zymoseptoria tritici IPO323] >gi|339468832|gb|EGP83932.1| hypothetical protein MYCGRDRAFT_49054 [Zymoseptoria tritici IPO323]	XP_003848956	0	86	1655.19	1131	980
snap_masked-contig_127-processed-gene-0.247-mRNA-1	hypothetical protein MYCFIDRAFT_84183	1168	gi|452987485|gb|EME87240.1|hypothetical protein MYCFIDRAFT_84183 [Pseudocercospora fijiensis CIRAD86]	EME87240	7.28223e-23	45	115.931	227	104
maker-contig_341-snap-gene-0.28-mRNA-1	histidine kinase	1167	gi|398412422|ref|XP_003857535.1|histidine kinase [Zymoseptoria tritici IPO323] >gi|339477420|gb|EGP92511.1| histidine kinase [Zymoseptoria tritici IPO323]	XP_003857535	0	69	1124	1207	840
maker-scaffold_m41-snap-gene-2.271-mRNA-1	rap ran-gtpase-activating protein	1166	gi|398406769|ref|XP_003854850.1|Rap/ran-GTPase-activating protein [Zymoseptoria tritici IPO323] >gi|339474734|gb|EGP89826.1| Rap/ran-GTPase-activating protein [Zymoseptoria tritici IPO323]	XP_003854850	0	79	1531.15	1135	900
fgenesh_masked-scaffold_m18-processed-gene-2.148-mRNA-1	atpase p-type k mg cd cu zn na ca na h-transporter	1165	gi|398410776|ref|XP_003856736.1|hypothetical protein MYCGRDRAFT_35226 [Zymoseptoria tritici IPO323] >gi|339476621|gb|EGP91712.1| hypothetical protein MYCGRDRAFT_35226 [Zymoseptoria tritici IPO323]	XP_003856736	0	82	1550.03	1129	933
fgenesh_masked-contig_99-processed-gene-0.27-mRNA-1	filamentation protein	1165	gi|452982118|gb|EME81877.1|filamentation protein [Pseudocercospora fijiensis CIRAD86]	EME81877	0	71	1204.5	1194	852
augustus_masked-contig_161-processed-gene-0.109-mRNA-1	hypothetical protein SEPMUDRAFT_124555	1164	gi|453086339|gb|EMF14381.1|hypothetical protein SEPMUDRAFT_124555 [Sphaerulina musiva SO2202]	EMF14381	1.43833e-156	78	491.886	384	303
augustus_masked-contig_84-processed-gene-1.145-mRNA-1	protein crossbronx like protein	1163	gi|398412617|ref|XP_003857628.1|hypothetical protein MYCGRDRAFT_88949 [Zymoseptoria tritici IPO323] >gi|339477513|gb|EGP92604.1| hypothetical protein MYCGRDRAFT_88949 [Zymoseptoria tritici IPO323]	XP_003857628	5.15956e-172	63	534.258	628	399
snap_masked-contig_1-processed-gene-1.141-mRNA-1	dna repair protein rad5	1162	gi|398407339|ref|XP_003855135.1|DNA repair protein, RAD5 [Zymoseptoria tritici IPO323] >gi|339475019|gb|EGP90111.1| DNA repair protein, RAD5 [Zymoseptoria tritici IPO323]	XP_003855135	0	87	1834.31	1164	1019
snap_masked-contig_116-processed-gene-0.162-mRNA-1	hypothetical protein MYCGRDRAFT_107267	1162	gi|398409748|ref|XP_003856339.1|hypothetical protein MYCGRDRAFT_107267 [Zymoseptoria tritici IPO323] >gi|339476224|gb|EGP91315.1| hypothetical protein MYCGRDRAFT_107267 [Zymoseptoria tritici IPO323]	XP_003856339	1.20866e-23	43	118.242	406	175
maker-contig_8-fgenesh-gene-0.136-mRNA-1	rna binding protein	1161	gi|452984285|gb|EME84042.1|hypothetical protein MYCFIDRAFT_114365, partial [Pseudocercospora fijiensis CIRAD86]	EME84042	0	81	1508.43	1155	942
maker-contig_173-fgenesh-gene-0.254-mRNA-1	lysine-specific histone demethylase aof2	1161	gi|453085848|gb|EMF13891.1|Amino_oxidase-domain-containing protein [Sphaerulina musiva SO2202]	EMF13891	0	76	1376.69	1174	899
augustus_masked-scaffold_m5-processed-gene-1.127-mRNA-1	protein kinase subdomain-containing protein	1159	gi|590005734|gb|EXJ80944.1|hypothetical protein A1O3_07232 [Capronia epimyces CBS 606.96]	EXJ80944	8.26826e-75	45	280.796	961	433
maker-contig_60-fgenesh-gene-0.156-mRNA-1	beta-tubulin cofactor d	1158	gi|398391755|ref|XP_003849337.1|hypothetical protein MYCGRDRAFT_110699 [Zymoseptoria tritici IPO323] >gi|339469214|gb|EGP84313.1| hypothetical protein MYCGRDRAFT_110699 [Zymoseptoria tritici IPO323]	XP_003849337	0	75	1345.49	1170	884
snap_masked-contig_293-processed-gene-0.32-mRNA-1	hypothetical protein MYCGRDRAFT_111166	1157	gi|398389627|ref|XP_003848274.1|hypothetical protein MYCGRDRAFT_111166 [Zymoseptoria tritici IPO323] >gi|339468149|gb|EGP83250.1| hypothetical protein MYCGRDRAFT_111166 [Zymoseptoria tritici IPO323]	XP_003848274	2.43246e-36	50	157.532	310	157
maker-contig_116-fgenesh-gene-0.239-mRNA-1	phosphatidylserine decarboxylase protein	1156	gi|398409692|ref|XP_003856311.1|hypothetical protein MYCGRDRAFT_66175 [Zymoseptoria tritici IPO323] >gi|339476196|gb|EGP91287.1| hypothetical protein MYCGRDRAFT_66175 [Zymoseptoria tritici IPO323]	XP_003856311	0	88	1655.96	1092	971
maker-scaffold_m23-snap-gene-0.400-mRNA-1	inositol polyphosphate	1155	gi|398393814|ref|XP_003850366.1|inositol 5-phosphatase [Zymoseptoria tritici IPO323] >gi|339470244|gb|EGP85342.1| inositol 5-phosphatase [Zymoseptoria tritici IPO323]	XP_003850366	0	82	1499.57	1050	866
fgenesh_masked-contig_112-processed-gene-1.83-mRNA-1	leucyl-trna synthetase	1155	gi|398409870|ref|XP_003856400.1|leucine--tRNA ligase [Zymoseptoria tritici IPO323] >gi|339476285|gb|EGP91376.1| hypothetical protein MYCGRDRAFT_98585 [Zymoseptoria tritici IPO323]	XP_003856400	0	93	2080.06	1155	1077
fgenesh_masked-contig_61-processed-gene-0.57-mRNA-1	ribosome biogenesis	1155	gi|398410055|ref|XP_003856481.1|hypothetical protein MYCGRDRAFT_31414 [Zymoseptoria tritici IPO323] >gi|339476366|gb|EGP91457.1| hypothetical protein MYCGRDRAFT_31414 [Zymoseptoria tritici IPO323]	XP_003856481	0	83	1029.24	758	636
fgenesh_masked-contig_75-processed-gene-0.71-mRNA-1	cell division control protein cdc48	1154	gi|398406861|ref|XP_003854896.1|AAA family ATPase CDC48 [Zymoseptoria tritici IPO323] >gi|339474780|gb|EGP89872.1| hypothetical protein MYCGRDRAFT_55128 [Zymoseptoria tritici IPO323]	XP_003854896	0	98	1498.8	814	799
augustus_masked-contig_32-processed-gene-1.196-mRNA-1	hypothetical protein MYCGRDRAFT_96889	1154	gi|398389562|ref|XP_003848242.1|hypothetical protein MYCGRDRAFT_96889 [Zymoseptoria tritici IPO323] >gi|339468116|gb|EGP83218.1| hypothetical protein MYCGRDRAFT_96889 [Zymoseptoria tritici IPO323]	XP_003848242	2.48003e-22	41	114.39	465	193
maker-contig_85-fgenesh-gene-0.206-mRNA-1	domain-containing histone demethylation protein 1	1152	gi|453084771|gb|EMF12815.1|hypothetical protein SEPMUDRAFT_149368 [Sphaerulina musiva SO2202]	EMF12815	0	70	1393.64	1196	843
maker-contig_137-fgenesh-gene-1.185-mRNA-1	structural maintenance of chromosomes 5 smc5	1151	gi|398398473|ref|XP_003852694.1|putative ABC/SMC5 protein [Zymoseptoria tritici IPO323] >gi|339472575|gb|EGP87670.1| putative ABC/SMC5 protein [Zymoseptoria tritici IPO323]	XP_003852694	0	73	1180.62	1101	804
maker-contig_239-fgenesh-gene-0.252-mRNA-1	u4 tri-snrnp-associated protein	1151	gi|398395581|ref|XP_003851249.1|hypothetical protein MYCGRDRAFT_110099 [Zymoseptoria tritici IPO323] >gi|339471128|gb|EGP86225.1| hypothetical protein MYCGRDRAFT_110099 [Zymoseptoria tritici IPO323]	XP_003851249	0	91	913.294	536	492
fgenesh_masked-contig_10-processed-gene-2.125-mRNA-1	la domain-containing protein	1150	gi|398411466|ref|XP_003857071.1|hypothetical protein MYCGRDRAFT_107571 [Zymoseptoria tritici IPO323] >gi|339476956|gb|EGP92047.1| hypothetical protein MYCGRDRAFT_107571 [Zymoseptoria tritici IPO323]	XP_003857071	0	68	1003.82	1182	809
maker-contig_71-fgenesh-gene-2.253-mRNA-1	gpi-anchored cell surface glycoprotein	1149	gi|452845941|gb|EME47874.1|hypothetical protein DOTSEDRAFT_69712 [Dothistroma septosporum NZE10]	EME47874	0	54	640.573	1243	681
maker-contig_152-fgenesh-gene-1.308-mRNA-1	sit4-associated protein	1148	gi|398405550|ref|XP_003854241.1|SAP family cell cycle dependent phosphatase-associated protein [Zymoseptoria tritici IPO323] >gi|339474124|gb|EGP89217.1| SAP family cell cycle dependent phosphatase-associated protein [Zymoseptoria tritici IPO323]	XP_003854241	0	80	1304.27	949	760
snap_masked-contig_34-processed-gene-0.62-mRNA-1	pre-rrna processing protein utp22	1148	gi|398390553|ref|XP_003848737.1|hypothetical protein MYCGRDRAFT_20337, partial [Zymoseptoria tritici IPO323] >gi|339468612|gb|EGP83713.1| hypothetical protein MYCGRDRAFT_20337 [Zymoseptoria tritici IPO323]	XP_003848737	0	77	1251.11	1034	799
augustus_masked-contig_227-processed-gene-0.128-mRNA-1	isoleucyl-trna synthetase	1147	gi|452844137|gb|EME46071.1|hypothetical protein DOTSEDRAFT_70158 [Dothistroma septosporum NZE10]	EME46071	0	89	1864.35	1170	1048
maker-contig_10-fgenesh-gene-2.350-mRNA-1	duf1339 domain protein	1145	gi|398410538|ref|XP_003856618.1|hypothetical protein MYCGRDRAFT_98781 [Zymoseptoria tritici IPO323] >gi|339476503|gb|EGP91594.1| hypothetical protein MYCGRDRAFT_98781 [Zymoseptoria tritici IPO323]	XP_003856618	0	85	1620.52	1053	896
fgenesh_masked-scaffold_m5-processed-gene-2.71-mRNA-1	dead deah box helicase	1144	gi|398401586|ref|XP_003853169.1|hypothetical protein MYCGRDRAFT_40769 [Zymoseptoria tritici IPO323] >gi|339473051|gb|EGP88145.1| hypothetical protein MYCGRDRAFT_40769 [Zymoseptoria tritici IPO323]	XP_003853169	0	80	1627.84	1156	929
augustus_masked-contig_129-processed-gene-0.152-mRNA-1	mfs multidrug	1143	gi|453087435|gb|EMF15476.1|MFS transporter [Sphaerulina musiva SO2202]	EMF15476	0	76	704.901	552	420
maker-contig_1-fgenesh-gene-0.140-mRNA-1	cell division control protein cdc25	1142	gi|398390656|ref|XP_003848788.1|guanine-nucleotide dissociation stimulator CDC25 [Zymoseptoria tritici IPO323] >gi|339468664|gb|EGP83764.1| guanine-nucleotide dissociation stimulator CDC25 [Zymoseptoria tritici IPO323]	XP_003848788	0	91	1920.21	1152	1057
maker-contig_123-fgenesh-gene-0.132-mRNA-1	uv-damaged dna binding	1142	gi|398391687|ref|XP_003849303.1|hypothetical protein MYCGRDRAFT_87400 [Zymoseptoria tritici IPO323] >gi|339469180|gb|EGP84279.1| hypothetical protein MYCGRDRAFT_87400 [Zymoseptoria tritici IPO323]	XP_003849303	0	88	1821.21	1144	1017
augustus_masked-contig_148-processed-gene-0.217-mRNA-1	d-lactate dehydrogenase	1141	gi|398412686|ref|XP_003857661.1|hypothetical protein MYCGRDRAFT_65235 [Zymoseptoria tritici IPO323] >gi|339477546|gb|EGP92637.1| hypothetical protein MYCGRDRAFT_65235 [Zymoseptoria tritici IPO323]	XP_003857661	0	88	969.533	617	543
genemark-contig_60-processed-gene-0.45-mRNA-1	f-box domain cyclin-like protein	1140	gi|398391913|ref|XP_003849416.1|hypothetical protein MYCGRDRAFT_75608 [Zymoseptoria tritici IPO323] >gi|339469293|gb|EGP84392.1| hypothetical protein MYCGRDRAFT_75608 [Zymoseptoria tritici IPO323]	XP_003849416	0	85	1585.08	1135	967
fgenesh_masked-contig_113-processed-gene-0.58-mRNA-1	dna mismatch repair protein msh3	1139	gi|398394217|ref|XP_003850567.1|hypothetical protein MYCGRDRAFT_45599 [Zymoseptoria tritici IPO323] >gi|339470446|gb|EGP85543.1| hypothetical protein MYCGRDRAFT_45599 [Zymoseptoria tritici IPO323]	XP_003850567	0	88	1545.02	1018	898
maker-contig_123-snap-gene-1.215-mRNA-1	von willebrand and ring finger domain protein	1137	gi|449302617|gb|EMC98625.1|hypothetical protein BAUCODRAFT_376087 [Baudoinia compniacensis UAMH 10762]	EMC98625	0	74	1102.81	1071	794
fgenesh_masked-contig_241-processed-gene-0.84-mRNA-1	glycosyltransferase family 39 protein	1136	gi|453087664|gb|EMF15705.1|glycosyltransferase family 39 protein [Sphaerulina musiva SO2202]	EMF15705	0	90	1243.02	707	637
maker-contig_5-snap-gene-2.211-mRNA-1	26s proteasome regulatory subunit rpn2	1134	gi|398398457|ref|XP_003852686.1|hypothetical protein MYCGRDRAFT_71948 [Zymoseptoria tritici IPO323] >gi|339472567|gb|EGP87662.1| hypothetical protein MYCGRDRAFT_71948 [Zymoseptoria tritici IPO323]	XP_003852686	0	92	1793.09	1120	1037
maker-contig_193-snap-gene-1.296-mRNA-1	copper radical oxidase	1133	gi|452982202|gb|EME81961.1|hypothetical protein MYCFIDRAFT_165158 [Pseudocercospora fijiensis CIRAD86]	EME81961	0	84	1152.12	756	642
maker-contig_32-fgenesh-gene-0.169-mRNA-1	pre-rrna processing protein	1133	gi|398388920|ref|XP_003847921.1|hypothetical protein MYCGRDRAFT_77372 [Zymoseptoria tritici IPO323] >gi|339467795|gb|EGP82897.1| hypothetical protein MYCGRDRAFT_77372 [Zymoseptoria tritici IPO323]	XP_003847921	0	74	975.696	864	647
maker-contig_96-fgenesh-gene-0.139-mRNA-1	mrna cleavage and polyadenylation specificity factor complex subunit	1131	gi|398410824|ref|XP_003856760.1|hypothetical protein MYCGRDRAFT_10934, partial [Zymoseptoria tritici IPO323] >gi|339476645|gb|EGP91736.1| hypothetical protein MYCGRDRAFT_10934 [Zymoseptoria tritici IPO323]	XP_003856760	0	79	954.896	722	572
maker-contig_134-fgenesh-gene-0.291-mRNA-1	hypothetical protein DOTSEDRAFT_74045	1131	gi|452839914|gb|EME41853.1|hypothetical protein DOTSEDRAFT_74045 [Dothistroma septosporum NZE10]	EME41853	2.8198e-103	71	343.969	411	292
snap_masked-contig_235-processed-gene-0.153-mRNA-1	glycosyltransferase family 2 protein	1131	gi|398398179|ref|XP_003852547.1|chitin synthase, class II [Zymoseptoria tritici IPO323] >gi|339472428|gb|EGP87523.1| chitin synthase, class II [Zymoseptoria tritici IPO323]	XP_003852547	0	92	1691.78	918	853
maker-contig_60-augustus-gene-0.192-mRNA-1	leucine carboxyl methyltransferase family	1131	gi|452838578|gb|EME40518.1|hypothetical protein DOTSEDRAFT_65234 [Dothistroma septosporum NZE10]	EME40518	0	84	1541.55	1041	875
maker-contig_288-fgenesh-gene-0.71-mRNA-1	gata transcription factor	1131	gi|398390894|ref|XP_003848907.1|hypothetical protein MYCGRDRAFT_111080 [Zymoseptoria tritici IPO323] >gi|339468783|gb|EGP83883.1| hypothetical protein MYCGRDRAFT_111080 [Zymoseptoria tritici IPO323]	XP_003848907	0	76	1339.32	1153	878
maker-contig_61-fgenesh-gene-0.166-mRNA-1	neutral amino acid	1130	gi|398410043|ref|XP_003856477.1|hypothetical protein MYCGRDRAFT_98656 [Zymoseptoria tritici IPO323] >gi|339476362|gb|EGP91453.1| hypothetical protein MYCGRDRAFT_98656 [Zymoseptoria tritici IPO323]	XP_003856477	0	84	712.605	522	439
augustus_masked-contig_32-processed-gene-1.228-mRNA-1	hypothetical protein FOWG_03317	1130	gi|587724421|gb|EWZ95758.1|hypothetical protein FOWG_03317 [Fusarium oxysporum f. sp. lycopersici MN25]	EWZ95758	4.67774e-79	52	285.419	499	261
snap_masked-scaffold_m31-processed-gene-0.110-mRNA-1	histone deacetylase	1129	gi|398397435|ref|XP_003852175.1|histone deacetylase [Zymoseptoria tritici IPO323] >gi|339472056|gb|EGP87151.1| histone deacetylase [Zymoseptoria tritici IPO323]	XP_003852175	0	80	1193.33	953	763
fgenesh_masked-contig_130-processed-gene-0.50-mRNA-1	sulfate adenylyltransferase	1129	gi|398388159|ref|XP_003847541.1|MGSUL5 ATP sulfurylase [Zymoseptoria tritici IPO323] >gi|339467414|gb|EGP82517.1| MGSUL5 ATP sulfurylase [Zymoseptoria tritici IPO323]	XP_003847541	0	96	1075.46	573	551
snap_masked-contig_172-processed-gene-0.108-mRNA-1	p-loop containing nucleoside triphosphate hydrolase	1129	gi|325092326|gb|EGC45636.1|conserved hypothetical protein [Ajellomyces capsulatus H88]	EGC45636	3.32516e-137	55	453.366	720	400
fgenesh_masked-contig_113-processed-gene-2.88-mRNA-1	diacylglycerol o-acyltransferase 2a	1128	gi|452837481|gb|EME39423.1|hypothetical protein DOTSEDRAFT_75191 [Dothistroma septosporum NZE10]	EME39423	0	76	791.956	652	502
maker-contig_58-fgenesh-gene-2.363-mRNA-1	pab-dependent poly -specific ribonuclease subunit pan2	1128	gi|398398547|ref|XP_003852731.1|hypothetical protein MYCGRDRAFT_93043 [Zymoseptoria tritici IPO323] >gi|339472612|gb|EGP87707.1| hypothetical protein MYCGRDRAFT_93043 [Zymoseptoria tritici IPO323]	XP_003852731	0	86	1793.09	1123	976
fgenesh_masked-contig_175-processed-gene-1.103-mRNA-1	anaphase-promoting complex component cut20	1128	gi|452846164|gb|EME48097.1|hypothetical protein DOTSEDRAFT_42370 [Dothistroma septosporum NZE10]	EME48097	0	60	663.3	836	509
fgenesh_masked-contig_212-processed-gene-0.34-mRNA-1	dna-binding protein	1128	gi|452840454|gb|EME42392.1|hypothetical protein DOTSEDRAFT_54768, partial [Dothistroma septosporum NZE10]	EME42392	1.00957e-80	57	296.975	504	292
maker-contig_42-fgenesh-gene-0.204-mRNA-1	ribosomal protein l19	1127	gi|398396854|ref|XP_003851885.1|hypothetical protein MYCGRDRAFT_44182 [Zymoseptoria tritici IPO323] >gi|339471765|gb|EGP86861.1| hypothetical protein MYCGRDRAFT_44182 [Zymoseptoria tritici IPO323]	XP_003851885	0	78	1481.46	1107	874
maker-contig_264-snap-gene-1.365-mRNA-1	dna binding regulatory protein	1126	gi|398407897|ref|XP_003855414.1|zinc finger transcription factor [Zymoseptoria tritici IPO323] >gi|339475298|gb|EGP90390.1| zinc finger transcription factor [Zymoseptoria tritici IPO323]	XP_003855414	0	80	1424.84	1137	914
augustus_masked-contig_37-processed-gene-8.142-mRNA-1	glycerate dehydrogenase	1125	gi|453085884|gb|EMF13927.1|2-Hacid_dh_C-domain-containing protein [Sphaerulina musiva SO2202]	EMF13927	1.58061e-134	85	424.476	304	260
augustus_masked-contig_157-processed-gene-0.183-mRNA-1	glutamyl-trna synthetase	1124	gi|398393864|ref|XP_003850391.1|hypothetical protein MYCGRDRAFT_110450 [Zymoseptoria tritici IPO323] >gi|339470269|gb|EGP85367.1| hypothetical protein MYCGRDRAFT_110450 [Zymoseptoria tritici IPO323]	XP_003850391	0	84	1328.92	858	729
fgenesh_masked-contig_92-processed-gene-1.87-mRNA-1	hypothetical protein MYCFIDRAFT_79193	1123	gi|452978185|gb|EME77949.1|hypothetical protein MYCFIDRAFT_79193 [Pseudocercospora fijiensis CIRAD86]	EME77949	6.56094e-98	49	345.125	816	400
fgenesh_masked-contig_161-processed-gene-0.49-mRNA-1	hmg- reductase	1122	gi|398408758|ref|XP_003855844.1|hmg1, hmg-CoA reductase [Zymoseptoria tritici IPO323] >gi|339475729|gb|EGP90820.1| hmg1, hmg-CoA reductase [Zymoseptoria tritici IPO323]	XP_003855844	0	89	1795.79	1113	997
maker-contig_38-fgenesh-gene-0.279-mRNA-1	cytochrome p450	1121	gi|171680480|ref|XP_001905185.1|hypothetical protein [Podospora anserina S mat+] >gi|170939867|emb|CAP65093.1| unnamed protein product [Podospora anserina S mat+]	XP_001905185	0	74	1104.74	943	700
maker-contig_55-fgenesh-gene-1.182-mRNA-1	ddenn domain-containing protein	1121	gi|398389014|ref|XP_003847968.1|hypothetical protein MYCGRDRAFT_50401 [Zymoseptoria tritici IPO323] >gi|339467842|gb|EGP82944.1| hypothetical protein MYCGRDRAFT_50401 [Zymoseptoria tritici IPO323]	XP_003847968	0	87	1747.64	1125	984
fgenesh_masked-contig_116-processed-gene-0.93-mRNA-1	hypothetical protein MYCGRDRAFT_107403	1120	gi|398410008|ref|XP_003856460.1|hypothetical protein MYCGRDRAFT_107403 [Zymoseptoria tritici IPO323] >gi|339476345|gb|EGP91436.1| hypothetical protein MYCGRDRAFT_107403 [Zymoseptoria tritici IPO323]	XP_003856460	0	68	1012.29	1075	738
fgenesh_masked-contig_177-processed-gene-0.105-mRNA-1	histone myst family	1119	gi|398405682|ref|XP_003854307.1|histone acetyltransferase, MYST family [Zymoseptoria tritici IPO323] >gi|339474190|gb|EGP89283.1| histone acetyltransferase, MYST family [Zymoseptoria tritici IPO323]	XP_003854307	0	81	1169.84	941	766
maker-contig_58-augustus-gene-2.414-mRNA-1	elongation factor 3	1117	gi|398397227|ref|XP_003852071.1|mRNA export factor [Zymoseptoria tritici IPO323] >gi|339471952|gb|EGP87047.1| ABC transporter domain-containing protein [Zymoseptoria tritici IPO323]	XP_003852071	0	94	1931.76	1116	1055
fgenesh_masked-contig_29-processed-gene-0.66-mRNA-1	atp binding	1117	gi|452843136|gb|EME45071.1|hypothetical protein DOTSEDRAFT_52452 [Dothistroma septosporum NZE10]	EME45071	0	73	1239.94	1091	807
maker-scaffold_m21-fgenesh-gene-0.166-mRNA-1	iq and hect domain protein	1116	gi|452984181|gb|EME83938.1|hypothetical protein MYCFIDRAFT_135244 [Pseudocercospora fijiensis CIRAD86]	EME83938	0	76	1392.87	1148	878
maker-contig_169-augustus-gene-0.345-mRNA-1	polarity-defective 6	1116	gi|452841860|gb|EME43796.1|hypothetical protein DOTSEDRAFT_71586 [Dothistroma septosporum NZE10]	EME43796	0	67	870.922	986	663
snap_masked-contig_9-processed-gene-0.194-mRNA-1	a-pheromone processing metallopeptidase ste23	1115	gi|398393706|ref|XP_003850312.1|hypothetical protein MYCGRDRAFT_110531 [Zymoseptoria tritici IPO323] >gi|339470190|gb|EGP85288.1| hypothetical protein MYCGRDRAFT_110531 [Zymoseptoria tritici IPO323]	XP_003850312	0	83	1643.25	1119	936
maker-contig_17-augustus-gene-4.240-mRNA-1	esterase lipase	1115	gi|398411377|ref|XP_003857028.1|hypothetical protein MYCGRDRAFT_21187, partial [Zymoseptoria tritici IPO323] >gi|339476913|gb|EGP92004.1| hypothetical protein MYCGRDRAFT_21187 [Zymoseptoria tritici IPO323]	XP_003857028	0	94	1025.39	557	525
fgenesh_masked-contig_107-processed-gene-2.155-mRNA-1	alkaline phosphatase	1114	gi|452844049|gb|EME45983.1|hypothetical protein DOTSEDRAFT_70107 [Dothistroma septosporum NZE10]	EME45983	0	78	788.489	614	482
maker-contig_192-fgenesh-gene-0.152-mRNA-1	nitrite reductase	1113	gi|452845807|gb|EME47740.1|hypothetical protein DOTSEDRAFT_69622 [Dothistroma septosporum NZE10]	EME47740	0	91	1824.68	1117	1020
augustus_masked-contig_1-processed-gene-0.110-mRNA-1	gda1 cd39 family protein	1113	gi|452845814|gb|EME47747.1|hypothetical protein DOTSEDRAFT_69628 [Dothistroma septosporum NZE10]	EME47747	0	90	968.378	549	499
maker-contig_129-fgenesh-gene-0.188-mRNA-1	phosphatidylinositol 4-kinase type ii subunit alpha	1113	gi|398391546|ref|XP_003849233.1|phosphatidylinositol 4-kinase, PI signaling pathway [Zymoseptoria tritici IPO323] >gi|339469109|gb|EGP84209.1| phosphatidylinositol 4-kinase, PI signaling pathway [Zymoseptoria tritici IPO323]	XP_003849233	0	76	960.674	750	577
maker-contig_108-fgenesh-gene-0.249-mRNA-1	white collar	1113	gi|452838412|gb|EME40353.1|hypothetical protein DOTSEDRAFT_74976 [Dothistroma septosporum NZE10]	EME40353	0	73	1350.11	1114	821
maker-contig_118-augustus-gene-2.205-mRNA-1	c2h2 transcription factor	1113	gi|398398277|ref|XP_003852596.1|hypothetical protein MYCGRDRAFT_109529 [Zymoseptoria tritici IPO323] >gi|339472477|gb|EGP87572.1| hypothetical protein MYCGRDRAFT_109529 [Zymoseptoria tritici IPO323]	XP_003852596	0	82	1342.41	1017	836
augustus_masked-contig_177-processed-gene-0.260-mRNA-1	heterokaryon incompatibility protein	1111	gi|452978045|gb|EME77809.1|hypothetical protein MYCFIDRAFT_212564 [Pseudocercospora fijiensis CIRAD86]	EME77809	1.71011e-75	72	258.84	226	164
fgenesh_masked-contig_58-processed-gene-2.190-mRNA-1	hypothetical protein DOTSEDRAFT_27455	1111	gi|452838912|gb|EME40852.1|hypothetical protein DOTSEDRAFT_27455 [Dothistroma septosporum NZE10]	EME40852	2.63127e-09	48	67.781	137	67
maker-contig_152-fgenesh-gene-0.147-mRNA-1	tbc domain-containing protein	1110	gi|398406070|ref|XP_003854501.1|hypothetical protein MYCGRDRAFT_20234, partial [Zymoseptoria tritici IPO323] >gi|339474384|gb|EGP89477.1| hypothetical protein MYCGRDRAFT_20234 [Zymoseptoria tritici IPO323]	XP_003854501	0	93	1765.36	1013	946
maker-contig_98-fgenesh-gene-0.212-mRNA-1	annexin anxc4	1110	gi|453079898|gb|EMF07950.1|Annexin [Sphaerulina musiva SO2202]	EMF07950	0	75	689.878	630	476
augustus_masked-scaffold_m41-processed-gene-2.204-mRNA-1	hypothetical protein BAUCODRAFT_122676	1110	gi|449300688|gb|EMC96700.1|hypothetical protein BAUCODRAFT_122676 [Baudoinia compniacensis UAMH 10762]	EMC96700	1.64529e-84	47	300.442	704	336
augustus_masked-contig_264-processed-gene-1.242-mRNA-1	short chain dehydrogenase reductase family protein	1107	gi|398391234|ref|XP_003849077.1|hypothetical protein MYCGRDRAFT_111096 [Zymoseptoria tritici IPO323] >gi|339468953|gb|EGP84053.1| hypothetical protein MYCGRDRAFT_111096 [Zymoseptoria tritici IPO323]	XP_003849077	0	75	830.091	644	486
maker-contig_206-fgenesh-gene-1.289-mRNA-1	dna polymerase delta subunit 1	1106	gi|398408323|ref|XP_003855627.1|DNA polymerase delta catalytic subunit [Zymoseptoria tritici IPO323] >gi|339475511|gb|EGP90603.1| hypothetical protein MYCGRDRAFT_35747 [Zymoseptoria tritici IPO323]	XP_003855627	0	96	2157.1	1107	1070
maker-scaffold_m41-augustus-gene-2.259-mRNA-1	pumilio-related rna binding protein	1105	gi|398407841|ref|XP_003855386.1|pumilio-related RNA binding protein [Zymoseptoria tritici IPO323] >gi|339475270|gb|EGP90362.1| pumilio-related RNA binding protein [Zymoseptoria tritici IPO323]	XP_003855386	0	71	1233.39	1152	822
genemark-contig_5-processed-gene-1.38-mRNA-1	transcriptional activator spt7	1104	gi|398389791|ref|XP_003848356.1|SAGA transcriptional complex subunit [Zymoseptoria tritici IPO323] >gi|339468231|gb|EGP83332.1| SAGA transcriptional complex subunit [Zymoseptoria tritici IPO323]	XP_003848356	0	85	1323.53	926	792
maker-contig_141-fgenesh-gene-0.341-mRNA-1	atp-binding cassette sub-family g member 2	1103	gi|398409478|ref|XP_003856204.1|putative ABC transporter [Zymoseptoria tritici IPO323] >gi|339476089|gb|EGP91180.1| putative ABC transporter [Zymoseptoria tritici IPO323]	XP_003856204	0	90	1830.45	1108	1005
maker-contig_137-fgenesh-gene-2.348-mRNA-1	importin beta-4 subunit	1103	gi|398399210|ref|XP_003853062.1|hypothetical protein MYCGRDRAFT_99975 [Zymoseptoria tritici IPO323] >gi|339472944|gb|EGP88038.1| hypothetical protein MYCGRDRAFT_99975 [Zymoseptoria tritici IPO323]	XP_003853062	0	94	1927.91	1104	1045
genemark-contig_84-processed-gene-0.5-mRNA-1	ankyrin repeat domain-containing protein 52	1103	gi|322706429|gb|EFY98009.1|ankyrin [Metarhizium anisopliae ARSEF 23] >gi|594712267|gb|EXU95242.1| ankyrin repeat protein [Metarhizium robertsii]	EFY98009	0	69	1193.33	1141	788
maker-contig_5-fgenesh-gene-1.183-mRNA-1	importin beta-3 subunit	1102	gi|398389793|ref|XP_003848357.1|hypothetical protein MYCGRDRAFT_96640 [Zymoseptoria tritici IPO323] >gi|339468232|gb|EGP83333.1| hypothetical protein MYCGRDRAFT_96640 [Zymoseptoria tritici IPO323]	XP_003848357	0	95	2043.08	1103	1056
fgenesh_masked-contig_118-processed-gene-3.100-mRNA-1	aromatic amino acid aminotransferase 1	1102	gi|398397935|ref|XP_003852425.1|hypothetical protein MYCGRDRAFT_100367 [Zymoseptoria tritici IPO323] >gi|339472306|gb|EGP87401.1| hypothetical protein MYCGRDRAFT_100367 [Zymoseptoria tritici IPO323]	XP_003852425	0	88	897.886	552	486
fgenesh_masked-contig_140-processed-gene-0.111-mRNA-1	methyl- -binding domain-containing protein 4	1101	gi|452980410|gb|EME80171.1|hypothetical protein MYCFIDRAFT_155978 [Pseudocercospora fijiensis CIRAD86]	EME80171	2.99126e-105	72	345.895	295	215
fgenesh_masked-contig_37-processed-gene-8.82-mRNA-1	wd domain-containing protein	1100	gi|398406639|ref|XP_003854785.1|hypothetical protein MYCGRDRAFT_107882 [Zymoseptoria tritici IPO323] >gi|339474669|gb|EGP89761.1| hypothetical protein MYCGRDRAFT_107882 [Zymoseptoria tritici IPO323]	XP_003854785	0	73	1061.21	948	696
augustus_masked-contig_137-processed-gene-2.323-mRNA-1	ankyrin repeat protein	1100	gi|452846907|gb|EME48839.1|hypothetical protein DOTSEDRAFT_67783 [Dothistroma septosporum NZE10]	EME48839	0	72	715.301	725	527
snap_masked-contig_72-processed-gene-1.85-mRNA-1	f-box domain protein	1099	gi|398412976|ref|XP_003857806.1|hypothetical protein MYCGRDRAFT_106732 [Zymoseptoria tritici IPO323] >gi|339477691|gb|EGP92782.1| hypothetical protein MYCGRDRAFT_106732 [Zymoseptoria tritici IPO323]	XP_003857806	0	66	900.968	1044	693
maker-contig_17-augustus-gene-4.235-mRNA-1	mitochondrial aaa atpase	1099	gi|452846831|gb|EME48763.1|hypothetical protein DOTSEDRAFT_67714 [Dothistroma septosporum NZE10]	EME48763	0	74	1110.52	1028	766
augustus_masked-contig_55-processed-gene-2.170-mRNA-1	piwi-domain-containing protein	1099	gi|452982203|gb|EME81962.1|hypothetical protein MYCFIDRAFT_211505 [Pseudocercospora fijiensis CIRAD86]	EME81962	1.82558e-76	57	266.544	368	212
fgenesh_masked-contig_118-processed-gene-1.74-mRNA-1	transmembrane and coiled-coil domain-containing protein 4	1098	gi|398398311|ref|XP_003852613.1|hypothetical protein MYCGRDRAFT_20279, partial [Zymoseptoria tritici IPO323] >gi|339472494|gb|EGP87589.1| hypothetical protein MYCGRDRAFT_20279 [Zymoseptoria tritici IPO323]	XP_003852613	0	85	1236.86	895	764
maker-contig_157-fgenesh-gene-0.214-mRNA-1	phosphatase family protein	1097	gi|398393136|ref|XP_003850027.1|inositol polyphosphate 5-phosphatase [Zymoseptoria tritici IPO323] >gi|339469905|gb|EGP85003.1| inositol polyphosphate 5-phosphatase [Zymoseptoria tritici IPO323]	XP_003850027	0	80	1386.32	1086	879
maker-contig_30-fgenesh-gene-1.243-mRNA-1	srebp cleavage activating protein	1097	gi|452848026|gb|EME49958.1|hypothetical protein DOTSEDRAFT_68693 [Dothistroma septosporum NZE10]	EME49958	0	74	1232.62	1104	817
maker-contig_228-fgenesh-gene-0.163-mRNA-1	chromosome transmission fidelity factor	1096	gi|398411793|ref|XP_003857232.1|hypothetical protein MYCGRDRAFT_32502 [Zymoseptoria tritici IPO323] >gi|339477117|gb|EGP92208.1| hypothetical protein MYCGRDRAFT_32502 [Zymoseptoria tritici IPO323]	XP_003857232	0	95	978.008	544	519
maker-contig_118-fgenesh-gene-2.178-mRNA-1	c6 finger domain-containing protein	1096	gi|452842171|gb|EME44107.1|hypothetical protein DOTSEDRAFT_88360 [Dothistroma septosporum NZE10]	EME44107	0	68	1058.13	1106	758
snap_masked-contig_241-processed-gene-0.106-mRNA-1	elongation factor 2	1096	gi|398407287|ref|XP_003855109.1|hypothetical protein MYCGRDRAFT_68874 [Zymoseptoria tritici IPO323] >gi|339474993|gb|EGP90085.1| hypothetical protein MYCGRDRAFT_68874 [Zymoseptoria tritici IPO323]	XP_003855109	0	90	1797.71	1104	995
fgenesh_masked-contig_51-processed-gene-5.52-mRNA-1	uncharacterized ph domain-containing protein	1096	gi|398388559|ref|XP_003847741.1|hypothetical protein MYCGRDRAFT_111659 [Zymoseptoria tritici IPO323] >gi|339467614|gb|EGP82717.1| hypothetical protein MYCGRDRAFT_111659 [Zymoseptoria tritici IPO323]	XP_003847741	0	62	889.797	1201	746
augustus_masked-scaffold_m46-processed-gene-1.121-mRNA-1	ubiquitin c-terminal	1095	gi|452989642|gb|EME89397.1|hypothetical protein MYCFIDRAFT_55813 [Pseudocercospora fijiensis CIRAD86]	EME89397	0	73	1194.1	1064	783
maker-contig_84-fgenesh-gene-1.181-mRNA-1	chromatin remodelling complex atpase chain isw1	1095	gi|398412606|ref|XP_003857623.1|chromatin-remodeling ATPase [Zymoseptoria tritici IPO323] >gi|339477508|gb|EGP92599.1| SWI/SNF chromatin remodeling complex component [Zymoseptoria tritici IPO323]	XP_003857623	0	92	1843.17	1082	1004
fgenesh_masked-contig_61-processed-gene-1.83-mRNA-1	amp deaminase 3	1094	gi|452847440|gb|EME49372.1|hypothetical protein DOTSEDRAFT_68228 [Dothistroma septosporum NZE10]	EME49372	0	81	1572.37	1138	927
maker-contig_87-fgenesh-gene-0.137-mRNA-1	nad transhydrogenase	1093	gi|398392691|ref|XP_003849805.1|hypothetical protein MYCGRDRAFT_95573 [Zymoseptoria tritici IPO323] >gi|339469682|gb|EGP84781.1| hypothetical protein MYCGRDRAFT_95573 [Zymoseptoria tritici IPO323]	XP_003849805	0	91	1682.54	1100	1006
maker-contig_9-augustus-gene-0.297-mRNA-1	condensin subunit cnd3	1093	gi|398393316|ref|XP_003850117.1|chromosome condensation complex Condensin, subunit G [Zymoseptoria tritici IPO323] >gi|339469995|gb|EGP85093.1| chromosome condensation complex Condensin, subunit G [Zymoseptoria tritici IPO323]	XP_003850117	0	79	1182.55	1122	896
genemark-contig_118-processed-gene-1.31-mRNA-1	iq calmodulin-binding domain-containing protein	1093	gi|452979888|gb|EME79650.1|hypothetical protein MYCFIDRAFT_156905 [Pseudocercospora fijiensis CIRAD86]	EME79650	0	77	612.453	499	387
maker-contig_113-snap-gene-0.214-mRNA-1	sodium calcium exchanger protein	1093	gi|453081980|gb|EMF10028.1|Na_Ca_ex-domain-containing protein [Sphaerulina musiva SO2202]	EMF10028	0	74	1219.14	1110	829
fgenesh_masked-contig_172-processed-gene-0.75-mRNA-1	ferric-chelate reductase	1092	gi|452988669|gb|EME88424.1|hypothetical protein MYCFIDRAFT_43867 [Pseudocercospora fijiensis CIRAD86]	EME88424	1.73405e-150	55	478.404	738	406
maker-scaffold_m17-fgenesh-gene-0.236-mRNA-1	cytosolic iron-sulfur protein assembly protein 1	1092	gi|452984247|gb|EME84004.1|hypothetical protein MYCFIDRAFT_195183 [Pseudocercospora fijiensis CIRAD86]	EME84004	0	72	755.747	675	488
genemark-scaffold_m41-processed-gene-2.76-mRNA-1	pathway-specific nitrogen regulator	1091	gi|452845434|gb|EME47367.1|hypothetical protein DOTSEDRAFT_69339 [Dothistroma septosporum NZE10]	EME47367	0	71	1166.37	1090	774
augustus_masked-contig_163-processed-gene-0.137-mRNA-1	regulator-nonsense transcripts 1	1090	gi|452987990|gb|EME87745.1|hypothetical protein MYCFIDRAFT_148374 [Pseudocercospora fijiensis CIRAD86]	EME87745	0	93	1990.7	1092	1023
maker-contig_74-fgenesh-gene-0.246-mRNA-1	lon protease mitochondrial	1090	gi|398397999|ref|XP_003852457.1|hypothetical protein MYCGRDRAFT_86264 [Zymoseptoria tritici IPO323] >gi|339472338|gb|EGP87433.1| hypothetical protein MYCGRDRAFT_86264 [Zymoseptoria tritici IPO323]	XP_003852457	0	88	1738.39	1097	968
maker-contig_173-fgenesh-gene-0.239-mRNA-1	alpha-mannosidase	1089	gi|398397511|ref|XP_003852213.1|putative alpha-mannosidase I [Zymoseptoria tritici IPO323] >gi|339472094|gb|EGP87189.1| putative alpha-mannosidase I [Zymoseptoria tritici IPO323]	XP_003852213	0	91	1819.67	1093	995
maker-contig_186-fgenesh-gene-0.246-mRNA-1	morphogenesis protein	1089	gi|453085701|gb|EMF13744.1|DUF1708-domain-containing protein [Sphaerulina musiva SO2202]	EMF13744	0	70	1134.78	1144	810
augustus_masked-contig_95-processed-gene-0.238-mRNA-1	hsp90-like protein	1089	gi|453080656|gb|EMF08706.1|HATPase_c-domain-containing protein [Sphaerulina musiva SO2202]	EMF08706	0	65	1012.29	1128	744
maker-contig_84-augustus-gene-2.239-mRNA-1	5 -	1087	gi|494833419|gb|EON69395.1|hypothetical protein W97_08655 [Coniosporium apollinis CBS 100218]	EON69395	0	71	1071.61	948	678
fgenesh_masked-contig_118-processed-gene-0.75-mRNA-1	valyl-trna synthetase	1087	gi|398397421|ref|XP_003852168.1|valine--tRNA ligase [Zymoseptoria tritici IPO323] >gi|339472049|gb|EGP87144.1| hypothetical protein MYCGRDRAFT_100193 [Zymoseptoria tritici IPO323]	XP_003852168	0	92	1691.4	956	889
fgenesh_masked-contig_37-processed-gene-8.62-mRNA-1	conserved leucine-rich repeat protein	1087	gi|398406987|ref|XP_003854959.1|hypothetical protein MYCGRDRAFT_68433 [Zymoseptoria tritici IPO323] >gi|339474843|gb|EGP89935.1| hypothetical protein MYCGRDRAFT_68433 [Zymoseptoria tritici IPO323]	XP_003854959	0	69	969.148	1101	770
maker-contig_98-snap-gene-0.265-mRNA-1	hypothetical protein DOTSEDRAFT_27263	1087	gi|452838695|gb|EME40635.1|hypothetical protein DOTSEDRAFT_27263 [Dothistroma septosporum NZE10]	EME40635	0	56	746.888	1150	652
augustus_masked-contig_60-processed-gene-4.222-mRNA-1	atp-dependent rna helicase chl1	1086	gi|398396280|ref|XP_003851598.1|hypothetical protein MYCGRDRAFT_86617 [Zymoseptoria tritici IPO323] >gi|339471478|gb|EGP86574.1| hypothetical protein MYCGRDRAFT_86617 [Zymoseptoria tritici IPO323]	XP_003851598	0	81	1227.23	833	678
maker-contig_170-fgenesh-gene-0.316-mRNA-1	zz type zinc finger domain protein	1086	gi|452844687|gb|EME46621.1|hypothetical protein DOTSEDRAFT_70590 [Dothistroma septosporum NZE10]	EME46621	0	77	936.406	709	547
fgenesh_masked-contig_134-processed-gene-0.138-mRNA-1	rnapii degradation factor def1 protein	1085	gi|398406691|ref|XP_003854811.1|hypothetical protein MYCGRDRAFT_107910 [Zymoseptoria tritici IPO323] >gi|339474695|gb|EGP89787.1| hypothetical protein MYCGRDRAFT_107910 [Zymoseptoria tritici IPO323]	XP_003854811	0	62	570.081	838	522
maker-contig_55-fgenesh-gene-0.161-mRNA-1	dna mismatch repair protein	1085	gi|398409676|ref|XP_003856303.1|hypothetical protein MYCGRDRAFT_98500 [Zymoseptoria tritici IPO323] >gi|339476188|gb|EGP91279.1| hypothetical protein MYCGRDRAFT_98500 [Zymoseptoria tritici IPO323]	XP_003856303	0	91	1671.75	972	885
augustus_masked-contig_72-processed-gene-0.60-mRNA-1	likely protein kinase	1085	gi|398408792|ref|XP_003855861.1|Ca2+/calmodulin-dependent protein kinase [Zymoseptoria tritici IPO323] >gi|339475746|gb|EGP90837.1| Ca2+/calmodulin-dependent protein kinase [Zymoseptoria tritici IPO323]	XP_003855861	3.94464e-39	44	169.088	581	259
maker-scaffold_m21-fgenesh-gene-3.167-mRNA-1	isoleucyl-trna synthetase	1084	gi|398409660|ref|XP_003856295.1|hypothetical protein MYCGRDRAFT_107212 [Zymoseptoria tritici IPO323] >gi|339476180|gb|EGP91271.1| hypothetical protein MYCGRDRAFT_107212 [Zymoseptoria tritici IPO323]	XP_003856295	0	79	1483.77	1094	870
augustus_masked-scaffold_m46-processed-gene-1.139-mRNA-1	hypothetical protein MYCGRDRAFT_106788	1084	gi|398408872|ref|XP_003855901.1|hypothetical protein MYCGRDRAFT_106788 [Zymoseptoria tritici IPO323] >gi|339475786|gb|EGP90877.1| hypothetical protein MYCGRDRAFT_106788 [Zymoseptoria tritici IPO323]	XP_003855901	4.59259e-137	50	449.514	992	505
fgenesh_masked-contig_1-processed-gene-3.138-mRNA-1	mitochondrial translation initiation factor if-	1081	gi|398408009|ref|XP_003855470.1|hypothetical protein MYCGRDRAFT_55505 [Zymoseptoria tritici IPO323] >gi|339475354|gb|EGP90446.1| hypothetical protein MYCGRDRAFT_55505 [Zymoseptoria tritici IPO323]	XP_003855470	0	95	1225.69	813	774
fgenesh_masked-contig_181-processed-gene-0.49-mRNA-1	garp complex component	1081	gi|452840893|gb|EME42830.1|hypothetical protein DOTSEDRAFT_72321 [Dothistroma septosporum NZE10]	EME42830	0	78	1285.4	1041	819
fgenesh_masked-contig_167-processed-gene-0.21-mRNA-1	assimilatory sulfite reductase protein	1081	gi|398411957|ref|XP_003857311.1|hypothetical protein MYCGRDRAFT_66305 [Zymoseptoria tritici IPO323] >gi|339477196|gb|EGP92287.1| hypothetical protein MYCGRDRAFT_66305 [Zymoseptoria tritici IPO323]	XP_003857311	0	91	1728.38	1082	989
maker-contig_32-fgenesh-gene-1.246-mRNA-1	atp-dependent rna helicase dob1	1081	gi|398389134|ref|XP_003848028.1|hypothetical protein MYCGRDRAFT_111559 [Zymoseptoria tritici IPO323] >gi|339467902|gb|EGP83004.1| hypothetical protein MYCGRDRAFT_111559 [Zymoseptoria tritici IPO323]	XP_003848028	0	90	1744.17	1093	984
augustus_masked-contig_10-processed-gene-2.304-mRNA-1	hypothetical protein MYCFIDRAFT_213591	1080	gi|452989511|gb|EME89266.1|hypothetical protein MYCFIDRAFT_213591 [Pseudocercospora fijiensis CIRAD86]	EME89266	0	63	625.165	1052	670
fgenesh_masked-contig_152-processed-gene-0.70-mRNA-1	oxoglutarate iron-dependent dioxygenase	1079	gi|453085312|gb|EMF13355.1|hypothetical protein SEPMUDRAFT_155685 [Sphaerulina musiva SO2202]	EMF13355	0	68	916.376	820	561
augustus_masked-contig_60-processed-gene-4.220-mRNA-1	mrna splicing factor rna helicase	1079	gi|453085002|gb|EMF13046.1|P-loop containing nucleoside triphosphate hydrolase protein [Sphaerulina musiva SO2202]	EMF13046	0	88	1591.63	1084	959
maker-scaffold_m18-snap-gene-2.465-mRNA-1	bifunctional p-450:nadph-p450 reductase	1078	gi|452847210|gb|EME49142.1|hypothetical protein DOTSEDRAFT_84595 [Dothistroma septosporum NZE10]	EME49142	0	80	1467.98	1084	872
maker-contig_234-fgenesh-gene-0.22-mRNA-1	nrps-like protein	1077	gi|398398331|ref|XP_003852623.1|hypothetical protein MYCGRDRAFT_93235 [Zymoseptoria tritici IPO323] >gi|339472504|gb|EGP87599.1| hypothetical protein MYCGRDRAFT_93235 [Zymoseptoria tritici IPO323]	XP_003852623	0	83	1514.21	1077	894
augustus_masked-contig_17-processed-gene-0.128-mRNA-1	transmembrane	1077	gi|452984611|gb|EME84368.1|hypothetical protein MYCFIDRAFT_195433 [Pseudocercospora fijiensis CIRAD86]	EME84368	1.90329e-160	72	508.834	424	309
fgenesh_masked-contig_240-processed-gene-0.28-mRNA-1	hypothetical protein DOTSEDRAFT_74827	1076	gi|452838169|gb|EME40110.1|hypothetical protein DOTSEDRAFT_74827 [Dothistroma septosporum NZE10]	EME40110	2.18469e-160	88	489.574	288	256
maker-contig_60-snap-gene-2.181-mRNA-1	bifunctional p-450:nadph-p450 reductase	1076	gi|494830942|gb|EON67453.1|hypothetical protein W97_06707 [Coniosporium apollinis CBS 100218]	EON67453	0	77	1359.36	1084	836
augustus_masked-scaffold_m40-processed-gene-1.239-mRNA-1	hypothetical protein SEPMUDRAFT_145879	1076	gi|453088649|gb|EMF16689.1|hypothetical protein SEPMUDRAFT_145879 [Sphaerulina musiva SO2202]	EMF16689	2.65081e-131	58	435.261	755	441
maker-contig_71-snap-gene-1.227-mRNA-1	dna mismatch repair protein	1075	gi|398390628|ref|XP_003848774.1|hypothetical protein MYCGRDRAFT_48403 [Zymoseptoria tritici IPO323] >gi|339468650|gb|EGP83750.1| hypothetical protein MYCGRDRAFT_48403 [Zymoseptoria tritici IPO323]	XP_003848774	0	74	1234.55	1082	803
maker-contig_288-fgenesh-gene-0.70-mRNA-1	dihydroxyacetone kinase	1075	gi|398390892|ref|XP_003848906.1|hypothetical protein MYCGRDRAFT_76425 [Zymoseptoria tritici IPO323] >gi|339468782|gb|EGP83882.1| hypothetical protein MYCGRDRAFT_76425 [Zymoseptoria tritici IPO323]	XP_003848906	0	90	913.294	586	528
augustus_masked-contig_170-processed-gene-0.237-mRNA-1	centrin-binding protein sfi1	1074	gi|453086009|gb|EMF14051.1|Sfi1-domain-containing protein [Sphaerulina musiva SO2202]	EMF14051	0	63	840.877	1058	672
fgenesh_masked-contig_178-processed-gene-0.134-mRNA-1	enth domain protein	1073	gi|452847637|gb|EME49569.1|hypothetical protein DOTSEDRAFT_68373 [Dothistroma septosporum NZE10]	EME49569	0	74	644.81	627	464
fgenesh_masked-contig_189-processed-gene-0.104-mRNA-1	meiosis-specific serine threonine-protein kinase mek1	1072	gi|398410359|ref|XP_003856533.1|hypothetical protein MYCGRDRAFT_20459, partial [Zymoseptoria tritici IPO323] >gi|339476418|gb|EGP91509.1| hypothetical protein MYCGRDRAFT_20459 [Zymoseptoria tritici IPO323]	XP_003856533	0	70	1209.51	1076	761
maker-scaffold_m22-snap-gene-0.109-mRNA-1	arid bright dna-binding domain-containing protein	1072	gi|452978088|gb|EME77852.1|hypothetical protein MYCFIDRAFT_216900 [Pseudocercospora fijiensis CIRAD86]	EME77852	0	79	943.34	739	587
maker-contig_19-snap-gene-1.396-mRNA-1	exportin-1	1072	gi|398389118|ref|XP_003848020.1|exportin-1 [Zymoseptoria tritici IPO323] >gi|339467894|gb|EGP82996.1| hypothetical protein MYCGRDRAFT_111551 [Zymoseptoria tritici IPO323]	XP_003848020	0	96	2028.45	1065	1030
maker-contig_51-fgenesh-gene-0.143-mRNA-1	nad-specific glutamate dehydrogenase	1072	gi|398396106|ref|XP_003851511.1|hypothetical protein MYCGRDRAFT_73150 [Zymoseptoria tritici IPO323] >gi|339471391|gb|EGP86487.1| hypothetical protein MYCGRDRAFT_73150 [Zymoseptoria tritici IPO323]	XP_003851511	0	90	1898.63	1066	970
maker-contig_51-snap-gene-6.311-mRNA-1	duf814 domain-containing protein	1072	gi|398396540|ref|XP_003851728.1|hypothetical protein MYCGRDRAFT_43818 [Zymoseptoria tritici IPO323] >gi|339471608|gb|EGP86704.1| hypothetical protein MYCGRDRAFT_43818 [Zymoseptoria tritici IPO323]	XP_003851728	0	82	1289.63	1051	871
augustus_masked-contig_72-processed-gene-0.71-mRNA-1	kinase-like protein	1072	gi|398408792|ref|XP_003855861.1|Ca2+/calmodulin-dependent protein kinase [Zymoseptoria tritici IPO323] >gi|339475746|gb|EGP90837.1| Ca2+/calmodulin-dependent protein kinase [Zymoseptoria tritici IPO323]	XP_003855861	7.93649e-60	41	234.958	854	354
augustus_masked-scaffold_m18-processed-gene-1.171-mRNA-1	vacuolar morphogenesis protein	1071	gi|398409864|ref|XP_003856397.1|hypothetical protein MYCGRDRAFT_34254 [Zymoseptoria tritici IPO323] >gi|339476282|gb|EGP91373.1| hypothetical protein MYCGRDRAFT_34254 [Zymoseptoria tritici IPO323]	XP_003856397	0	84	1565.05	1077	908
augustus_masked-contig_17-processed-gene-4.157-mRNA-1	wd repeat protein	1071	gi|398409963|ref|XP_003856438.1|hypothetical protein MYCGRDRAFT_66546 [Zymoseptoria tritici IPO323] >gi|339476323|gb|EGP91414.1| hypothetical protein MYCGRDRAFT_66546 [Zymoseptoria tritici IPO323]	XP_003856438	0	72	1155.97	1029	745
fgenesh_masked-contig_37-processed-gene-9.69-mRNA-1	wd repeat containing protein 36	1071	gi|398406310|ref|XP_003854621.1|hypothetical protein MYCGRDRAFT_99387 [Zymoseptoria tritici IPO323] >gi|339474504|gb|EGP89597.1| hypothetical protein MYCGRDRAFT_99387 [Zymoseptoria tritici IPO323]	XP_003854621	0	82	1482.62	1042	862
fgenesh_masked-scaffold_m21-processed-gene-1.71-mRNA-1	hypothetical protein MYCFIDRAFT_195435	1071	gi|452984614|gb|EME84371.1|hypothetical protein MYCFIDRAFT_195435 [Pseudocercospora fijiensis CIRAD86]	EME84371	4.30984e-69	61	260.766	380	233
maker-contig_75-fgenesh-gene-0.183-mRNA-1	mfs transporter	1070	gi|398408311|ref|XP_003855621.1|hypothetical protein MYCGRDRAFT_55107, partial [Zymoseptoria tritici IPO323] >gi|339475505|gb|EGP90597.1| hypothetical protein MYCGRDRAFT_55107 [Zymoseptoria tritici IPO323]	XP_003855621	0	82	1408.28	996	822
maker-contig_17-fgenesh-gene-0.160-mRNA-1	actin-interacting protein	1069	gi|398388998|ref|XP_003847960.1|hypothetical protein MYCGRDRAFT_111498 [Zymoseptoria tritici IPO323] >gi|339467834|gb|EGP82936.1| hypothetical protein MYCGRDRAFT_111498 [Zymoseptoria tritici IPO323]	XP_003847960	0	84	1346.26	970	818
maker-contig_143-fgenesh-gene-0.51-mRNA-1	nonribosomal peptide synthetase	1069	gi|391863044|gb|EIT72358.1|synaptic vesicle transporter SVOP [Aspergillus oryzae 3.042]	EIT72358	2.84418e-96	56	327.02	515	291
maker-contig_17-fgenesh-gene-1.180-mRNA-1	ubiquitin conjugation factor e4	1067	gi|398389150|ref|XP_003848036.1|hypothetical protein MYCGRDRAFT_77616 [Zymoseptoria tritici IPO323] >gi|339467910|gb|EGP83012.1| hypothetical protein MYCGRDRAFT_77616 [Zymoseptoria tritici IPO323]	XP_003848036	0	83	1453.73	1005	843
maker-contig_175-fgenesh-gene-1.226-mRNA-1	exocyst complex component sec5	1066	gi|398391320|ref|XP_003849120.1|exocyst complex protein [Zymoseptoria tritici IPO323] >gi|339468996|gb|EGP84096.1| exocyst complex protein [Zymoseptoria tritici IPO323]	XP_003849120	0	81	1324.3	1049	857
augustus_masked-contig_17-processed-gene-2.179-mRNA-1	galactose oxidase kelch beta-propeller	1066	gi|452842635|gb|EME44571.1|hypothetical protein DOTSEDRAFT_72128 [Dothistroma septosporum NZE10]	EME44571	0	65	813.142	1084	706
fgenesh_masked-contig_51-processed-gene-6.112-mRNA-1	dna replication licensing factor mcm4	1066	gi|398396582|ref|XP_003851749.1|hypothetical protein MYCGRDRAFT_43403 [Zymoseptoria tritici IPO323] >gi|339471629|gb|EGP86725.1| hypothetical protein MYCGRDRAFT_43403 [Zymoseptoria tritici IPO323]	XP_003851749	0	88	1583.54	1044	927
maker-contig_193-fgenesh-gene-1.226-mRNA-1	sulfite exporter family protein	1065	gi|452840963|gb|EME42900.1|hypothetical protein DOTSEDRAFT_72366 [Dothistroma septosporum NZE10]	EME42900	2.26353e-152	53	493.041	1136	607
fgenesh_masked-contig_186-processed-gene-0.114-mRNA-1	zinc finger c2h2-type protein	1065	gi|452836366|gb|EME38310.1|hypothetical protein DOTSEDRAFT_75761 [Dothistroma septosporum NZE10]	EME38310	0	70	1191.02	1063	752
maker-contig_51-snap-gene-6.321-mRNA-1	protein	1065	gi|398396012|ref|XP_003851464.1|hypothetical protein MYCGRDRAFT_59920, partial [Zymoseptoria tritici IPO323] >gi|339471344|gb|EGP86440.1| hypothetical protein MYCGRDRAFT_59920 [Zymoseptoria tritici IPO323]	XP_003851464	0	81	1422.53	1094	887
genemark-contig_163-processed-gene-0.26-mRNA-1	alpha beta-hydrolase	1064	gi|453086051|gb|EMF14093.1|alpha/beta-hydrolase [Sphaerulina musiva SO2202]	EMF14093	3.75239e-107	77	346.28	253	195
maker-contig_179-augustus-gene-0.252-mRNA-1	sh3 domain protein	1064	gi|398407219|ref|XP_003855075.1|hypothetical protein MYCGRDRAFT_108201 [Zymoseptoria tritici IPO323] >gi|339474959|gb|EGP90051.1| hypothetical protein MYCGRDRAFT_108201 [Zymoseptoria tritici IPO323]	XP_003855075	0	65	794.653	1101	725
fgenesh_masked-contig_37-processed-gene-2.69-mRNA-1	duf676-domain-containing protein	1063	gi|452839500|gb|EME41439.1|hypothetical protein DOTSEDRAFT_73755 [Dothistroma septosporum NZE10]	EME41439	0	79	1443.71	1097	875
snap_masked-contig_29-processed-gene-0.126-mRNA-1	ubiquitin carboxyl-terminal hydrolase	1063	gi|452984781|gb|EME84538.1|hypothetical protein MYCFIDRAFT_173507 [Pseudocercospora fijiensis CIRAD86]	EME84538	0	56	686.797	1092	617
fgenesh_masked-scaffold_m41-processed-gene-2.94-mRNA-1	pheromone-dependent cell cycle arrest protein far11	1062	gi|398407485|ref|XP_003855208.1|putative HAM-2, hyphal anastomosis-2 protein [Zymoseptoria tritici IPO323] >gi|339475092|gb|EGP90184.1| putative HAM-2, hyphal anastomosis-2 protein [Zymoseptoria tritici IPO323]	XP_003855208	0	73	1158.28	1092	802
fgenesh_masked-contig_387-processed-gene-0.1-mRNA-1	essential cytoplasmic protein ctr86 protein	1061	gi|398412278|ref|XP_003857465.1|hypothetical protein MYCGRDRAFT_32716 [Zymoseptoria tritici IPO323] >gi|339477350|gb|EGP92441.1| hypothetical protein MYCGRDRAFT_32716 [Zymoseptoria tritici IPO323]	XP_003857465	0	75	687.567	517	390
maker-contig_87-fgenesh-gene-0.133-mRNA-1	poly + rna transport protein	1061	gi|398392711|ref|XP_003849815.1|E1 ubiquitin-activating protein UBA1 [Zymoseptoria tritici IPO323] >gi|339469692|gb|EGP84791.1| hypothetical protein MYCGRDRAFT_95557 [Zymoseptoria tritici IPO323]	XP_003849815	0	93	1912.12	1065	993
maker-contig_133-snap-gene-0.264-mRNA-1	kinesin family protein	1061	gi|398405498|ref|XP_003854215.1|hypothetical protein MYCGRDRAFT_70402 [Zymoseptoria tritici IPO323] >gi|339474098|gb|EGP89191.1| hypothetical protein MYCGRDRAFT_70402 [Zymoseptoria tritici IPO323]	XP_003854215	0	83	1026.93	705	589
augustus_masked-contig_108-processed-gene-0.207-mRNA-1	mediator of rna polymerase ii transcription subunit 14	1061	gi|398390449|ref|XP_003848685.1|hypothetical protein MYCGRDRAFT_111204 [Zymoseptoria tritici IPO323] >gi|339468560|gb|EGP83661.1| hypothetical protein MYCGRDRAFT_111204 [Zymoseptoria tritici IPO323]	XP_003848685	0	63	942.954	1047	670
maker-contig_86-fgenesh-gene-0.336-mRNA-1	potassium sodium efflux p-type fungal-type	1061	gi|398393994|ref|XP_003850456.1|Na(+)/Li(+)-exporting P-type ATPase [Zymoseptoria tritici IPO323] >gi|339470334|gb|EGP85432.1| hypothetical protein MYCGRDRAFT_74566 [Zymoseptoria tritici IPO323]	XP_003850456	0	90	1654.03	1057	955
maker-contig_202-augustus-gene-0.238-mRNA-1	kinase-like protein	1060	gi|398398868|ref|XP_003852891.1|hypothetical protein MYCGRDRAFT_92385 [Zymoseptoria tritici IPO323] >gi|339472773|gb|EGP87867.1| hypothetical protein MYCGRDRAFT_92385 [Zymoseptoria tritici IPO323]	XP_003852891	2.35022e-72	60	253.832	305	185
fgenesh_masked-contig_19-processed-gene-1.106-mRNA-1	2-oxoglutarate dehydrogenase e1 component	1058	gi|452984644|gb|EME84401.1|hypothetical protein MYCFIDRAFT_152624 [Pseudocercospora fijiensis CIRAD86]	EME84401	0	92	1921.36	1049	969
fgenesh_masked-contig_130-processed-gene-0.48-mRNA-1	cytoskeleton assembly control protein sla2	1058	gi|398388163|ref|XP_003847543.1|SLA2 Src like adaptor 2 [Zymoseptoria tritici IPO323] >gi|339467416|gb|EGP82519.1| SLA2 Src like adaptor 2 [Zymoseptoria tritici IPO323]	XP_003847543	0	93	1795.4	1061	996
maker-contig_37-fgenesh-gene-3.177-mRNA-1	potassium sodium efflux p-type atpase	1058	gi|398406671|ref|XP_003854801.1|Na(+)/Li(+)-exporting P-type ATPase [Zymoseptoria tritici IPO323] >gi|339474685|gb|EGP89777.1| ATPase [Zymoseptoria tritici IPO323]	XP_003854801	0	87	1639.78	1049	915
genemark-scaffold_m21-processed-gene-2.57-mRNA-1	poly rna polymerase cid13	1058	gi|452843642|gb|EME45577.1|hypothetical protein DOTSEDRAFT_52815 [Dothistroma septosporum NZE10]	EME45577	0	64	960.288	1120	725
augustus_masked-scaffold_m18-processed-gene-1.149-mRNA-1	pyruvate dehydrogenase kinase	1057	gi|398409888|ref|XP_003856409.1|phenylalanyl-tRNA synthetase, mitochondrial [Zymoseptoria tritici IPO323] >gi|339476294|gb|EGP91385.1| hypothetical protein MYCGRDRAFT_66469 [Zymoseptoria tritici IPO323]	XP_003856409	0	82	792.341	531	440
fgenesh_masked-contig_141-processed-gene-0.114-mRNA-1	sulfate transporter family protein	1057	gi|452847466|gb|EME49398.1|hypothetical protein DOTSEDRAFT_68244 [Dothistroma septosporum NZE10]	EME49398	0	83	1365.52	1044	874
fgenesh_masked-contig_118-processed-gene-3.74-mRNA-1	nucleolar atpase	1057	gi|398397633|ref|XP_003852274.1|hypothetical protein MYCGRDRAFT_72396 [Zymoseptoria tritici IPO323] >gi|339472155|gb|EGP87250.1| hypothetical protein MYCGRDRAFT_72396 [Zymoseptoria tritici IPO323]	XP_003852274	0	86	1528.46	1026	884
maker-contig_199-fgenesh-gene-0.81-mRNA-1	eisosome protein 1 protein	1057	gi|398395585|ref|XP_003851251.1|hypothetical protein MYCGRDRAFT_94313 [Zymoseptoria tritici IPO323] >gi|339471130|gb|EGP86227.1| hypothetical protein MYCGRDRAFT_94313 [Zymoseptoria tritici IPO323]	XP_003851251	0	65	676.011	1115	729
augustus_masked-contig_166-processed-gene-0.135-mRNA-1	wd repeat protein	1057	gi|398403885|ref|XP_003853409.1|hypothetical protein MYCGRDRAFT_92578 [Zymoseptoria tritici IPO323] >gi|339473291|gb|EGP88385.1| hypothetical protein MYCGRDRAFT_92578 [Zymoseptoria tritici IPO323]	XP_003853409	0	65	1006.9	1124	739
maker-contig_6-fgenesh-gene-0.211-mRNA-1	rho guanyl nucleotide exchange factor	1056	gi|453085488|gb|EMF13531.1|hypothetical protein SEPMUDRAFT_148791 [Sphaerulina musiva SO2202]	EMF13531	0	75	1211.82	1095	827
maker-contig_147-fgenesh-gene-0.141-mRNA-1	phenol 2-monooxygenase	1056	gi|398391993|ref|XP_003849456.1|hypothetical protein MYCGRDRAFT_95830 [Zymoseptoria tritici IPO323] >gi|339469333|gb|EGP84432.1| hypothetical protein MYCGRDRAFT_95830 [Zymoseptoria tritici IPO323]	XP_003849456	0	92	1160.98	635	588
fgenesh_masked-contig_55-processed-gene-1.67-mRNA-1	sodium transport atpase 5	1055	gi|398397385|ref|XP_003852150.1|Na(+)/Li(+)-exporting P-type ATPase [Zymoseptoria tritici IPO323] >gi|339472031|gb|EGP87126.1| calcium transporter ATPase [Zymoseptoria tritici IPO323]	XP_003852150	0	91	1700.26	1056	961
maker-contig_51-fgenesh-gene-5.158-mRNA-1	fatty acid hydroxylase	1055	gi|398405132|ref|XP_003854032.1|putative P450 monooxygenase [Zymoseptoria tritici IPO323] >gi|339473915|gb|EGP89008.1| putative P450 monooxygenase [Zymoseptoria tritici IPO323]	XP_003854032	0	82	1525.76	1060	872
fgenesh_masked-contig_1-processed-gene-3.139-mRNA-1	elongation factor 3	1054	gi|398408001|ref|XP_003855466.1|ABC transporter domain-containing protein [Zymoseptoria tritici IPO323] >gi|339475350|gb|EGP90442.1| ABC transporter domain-containing protein [Zymoseptoria tritici IPO323]	XP_003855466	0	96	1940.62	1051	1015
maker-contig_113-fgenesh-gene-1.188-mRNA-1	zinc metalloprotease	1053	gi|398395461|ref|XP_003851189.1|hypothetical protein MYCGRDRAFT_44761 [Zymoseptoria tritici IPO323] >gi|339471068|gb|EGP86165.1| hypothetical protein MYCGRDRAFT_44761 [Zymoseptoria tritici IPO323]	XP_003851189	0	87	1627.07	1021	898
fgenesh_masked-contig_61-processed-gene-0.73-mRNA-1	alpha beta fold family protein	1051	gi|452847472|gb|EME49404.1|hypothetical protein DOTSEDRAFT_68245 [Dothistroma septosporum NZE10]	EME49404	0	66	865.914	1075	714
maker-contig_71-fgenesh-gene-1.176-mRNA-1	kh domain-containing protein	1050	gi|398390874|ref|XP_003848897.1|hypothetical protein MYCGRDRAFT_111066 [Zymoseptoria tritici IPO323] >gi|339468773|gb|EGP83873.1| hypothetical protein MYCGRDRAFT_111066 [Zymoseptoria tritici IPO323]	XP_003848897	0	94	1867.43	1050	989
maker-contig_30-augustus-gene-0.180-mRNA-1	wd and tetratricopeptide repeat protein	1050	gi|398410015|ref|XP_003856463.1|hypothetical protein MYCGRDRAFT_66635 [Zymoseptoria tritici IPO323] >gi|339476348|gb|EGP91439.1| hypothetical protein MYCGRDRAFT_66635 [Zymoseptoria tritici IPO323]	XP_003856463	0	79	937.947	715	570
maker-contig_37-fgenesh-gene-4.200-mRNA-1	nonsense-mediated mrna decay protein	1050	gi|398406242|ref|XP_003854587.1|hypothetical protein MYCGRDRAFT_56278 [Zymoseptoria tritici IPO323] >gi|339474470|gb|EGP89563.1| hypothetical protein MYCGRDRAFT_56278 [Zymoseptoria tritici IPO323]	XP_003854587	0	93	1718.36	1021	959
maker-contig_127-snap-gene-0.494-mRNA-1	ankyrin repeat protein	1049	gi|398398567|ref|XP_003852741.1|hypothetical protein MYCGRDRAFT_109373 [Zymoseptoria tritici IPO323] >gi|339472622|gb|EGP87717.1| hypothetical protein MYCGRDRAFT_109373 [Zymoseptoria tritici IPO323]	XP_003852741	0	66	1070.07	1067	709
genemark-contig_17-processed-gene-1.25-mRNA-1	dna mismatch repair protein	1049	gi|452985274|gb|EME85031.1|hypothetical protein MYCFIDRAFT_214925 [Pseudocercospora fijiensis CIRAD86]	EME85031	0	59	692.575	1037	621
fgenesh_masked-contig_111-processed-gene-0.23-mRNA-1	nuclear serine protease 2 nma111	1048	gi|398396442|ref|XP_003851679.1|Peptidase, trypsin-like protein [Zymoseptoria tritici IPO323] >gi|339471559|gb|EGP86655.1| Peptidase, trypsin-like protein [Zymoseptoria tritici IPO323]	XP_003851679	0	90	1714.12	1051	947
fgenesh_masked-contig_49-processed-gene-0.62-mRNA-1	nucleoporin nup49	1048	gi|398392373|ref|XP_003849646.1|hypothetical protein MYCGRDRAFT_95845 [Zymoseptoria tritici IPO323] >gi|339469523|gb|EGP84622.1| hypothetical protein MYCGRDRAFT_95845 [Zymoseptoria tritici IPO323]	XP_003849646	2.35923e-96	51	337.035	738	378
augustus_masked-contig_123-processed-gene-1.138-mRNA-1	heat repeat protein	1047	gi|452842915|gb|EME44850.1|hypothetical protein DOTSEDRAFT_70791 [Dothistroma septosporum NZE10]	EME44850	0	71	1099.73	1051	755
fgenesh_masked-contig_10-processed-gene-2.150-mRNA-1	histone transcription regulator wd repeat superfamily	1046	gi|398410532|ref|XP_003856615.1|histone transcription regulator HIRA, WD repeat superfamily [Zymoseptoria tritici IPO323] >gi|339476500|gb|EGP91591.1| histone transcription regulator HIRA, WD repeat superfamily [Zymoseptoria tritici IPO323]	XP_003856615	0	88	1727.22	1062	944
fgenesh_masked-contig_152-processed-gene-1.136-mRNA-1	transmembrane amino acid transporter	1046	gi|453085366|gb|EMF13409.1|amino acid transporter [Sphaerulina musiva SO2202]	EMF13409	0	76	692.96	539	411
maker-contig_88-fgenesh-gene-0.116-mRNA-1	sec23 sec24 family protein	1046	gi|452840117|gb|EME42055.1|hypothetical protein DOTSEDRAFT_72974 [Dothistroma septosporum NZE10]	EME42055	0	80	1426.77	1052	851
augustus_masked-contig_264-processed-gene-1.230-mRNA-1	hypothetical protein DOTSEDRAFT_166748	1045	gi|452845647|gb|EME47580.1|hypothetical protein DOTSEDRAFT_166748 [Dothistroma septosporum NZE10]	EME47580	6.13596e-161	63	504.212	676	427
augustus_masked-contig_86-processed-gene-0.302-mRNA-1	pyruvate dehydrogenase kinase	1045	gi|398393754|ref|XP_003850336.1|hypothetical protein MYCGRDRAFT_110505 [Zymoseptoria tritici IPO323] >gi|339470214|gb|EGP85312.1| hypothetical protein MYCGRDRAFT_110505 [Zymoseptoria tritici IPO323]	XP_003850336	0	91	630.172	375	343
fgenesh_masked-contig_51-processed-gene-1.65-mRNA-1	linoleate diol synthase	1045	gi|440640629|gb|ELR10548.1|hypothetical protein GMDG_04822 [Pseudogymnoascus destructans 20631-21]	ELR10548	0	79	1523.06	1067	850
maker-contig_141-fgenesh-gene-0.347-mRNA-1	cell cycle regulatory protein	1044	gi|398409458|ref|XP_003856194.1|hypothetical protein MYCGRDRAFT_98409 [Zymoseptoria tritici IPO323] >gi|339476079|gb|EGP91170.1| hypothetical protein MYCGRDRAFT_98409 [Zymoseptoria tritici IPO323]	XP_003856194	0	87	1003.82	616	537
fgenesh_masked-contig_193-processed-gene-1.75-mRNA-1	periodic tryptophan protein 2	1044	gi|398394048|ref|XP_003850483.1|hypothetical protein MYCGRDRAFT_100894 [Zymoseptoria tritici IPO323] >gi|339470361|gb|EGP85459.1| hypothetical protein MYCGRDRAFT_100894 [Zymoseptoria tritici IPO323]	XP_003850483	0	78	1163.67	872	683
maker-contig_187-augustus-gene-0.230-mRNA-1	dna repair and recombination protein rad26	1044	gi|398407551|ref|XP_003855241.1|SNF2 family DNA-dependent ATPase domain-containing protein [Zymoseptoria tritici IPO323] >gi|339475125|gb|EGP90217.1| SNF2 family DNA-dependent ATPase domain-containing protein [Zymoseptoria tritici IPO323]	XP_003855241	0	67	1082.78	1070	719
maker-contig_187-augustus-gene-0.240-mRNA-1	thioester reductase domain-containing protein	1044	gi|596676312|ref|XP_007277985.1|nonribosomal peptide synthetase [Colletotrichum gloeosporioides Nara gc5] >gi|429858093|gb|ELA32924.1| nonribosomal peptide synthetase [Colletotrichum gloeosporioides Nara gc5]	XP_007277985	0	59	823.928	1064	636
maker-scaffold_m21-fgenesh-gene-0.171-mRNA-1	h k atpase alpha	1044	gi|452843258|gb|EME45193.1|hypothetical protein DOTSEDRAFT_71046 [Dothistroma septosporum NZE10]	EME45193	0	88	1563.9	1045	924
maker-scaffold_m21-snap-gene-2.228-mRNA-1	tpr domain protein	1044	gi|398404870|ref|XP_003853901.1|hypothetical protein MYCGRDRAFT_39064 [Zymoseptoria tritici IPO323] >gi|339473784|gb|EGP88877.1| hypothetical protein MYCGRDRAFT_39064 [Zymoseptoria tritici IPO323]	XP_003853901	3.16408e-135	65	438.343	492	320
augustus_masked-contig_170-processed-gene-0.281-mRNA-1	hypothetical protein MYCGRDRAFT_88696	1044	gi|398412876|ref|XP_003857756.1|hypothetical protein MYCGRDRAFT_88696 [Zymoseptoria tritici IPO323] >gi|339477641|gb|EGP92732.1| hypothetical protein MYCGRDRAFT_88696 [Zymoseptoria tritici IPO323]	XP_003857756	0	60	665.996	965	588
maker-contig_107-fgenesh-gene-1.191-mRNA-1	importin 11	1043	gi|398412794|ref|XP_003857715.1|hypothetical protein MYCGRDRAFT_98194 [Zymoseptoria tritici IPO323] >gi|339477600|gb|EGP92691.1| hypothetical protein MYCGRDRAFT_98194 [Zymoseptoria tritici IPO323]	XP_003857715	0	81	1395.56	1047	857
maker-scaffold_m21-fgenesh-gene-2.187-mRNA-1	cell division control protein	1043	gi|398406026|ref|XP_003854479.1|hypothetical protein MYCGRDRAFT_85141 [Zymoseptoria tritici IPO323] >gi|339474362|gb|EGP89455.1| hypothetical protein MYCGRDRAFT_85141 [Zymoseptoria tritici IPO323]	XP_003854479	0	84	1577.38	1053	893
augustus_masked-scaffold_m18-processed-gene-2.294-mRNA-1	protein kinase kin1	1042	gi|452989656|gb|EME89411.1|hypothetical protein MYCFIDRAFT_213653 [Pseudocercospora fijiensis CIRAD86]	EME89411	0	82	1403.65	1042	858
fgenesh_masked-contig_160-processed-gene-0.96-mRNA-1	duf221 domain protein	1042	gi|398406591|ref|XP_003854761.1|hypothetical protein MYCGRDRAFT_67825 [Zymoseptoria tritici IPO323] >gi|339474645|gb|EGP89737.1| hypothetical protein MYCGRDRAFT_67825 [Zymoseptoria tritici IPO323]	XP_003854761	0	79	1291.95	957	763
maker-contig_170-fgenesh-gene-0.298-mRNA-1	c-x8-c-x5-c-x3-h type zinc finger protein	1042	gi|452982896|gb|EME82654.1|hypothetical protein MYCFIDRAFT_80286 [Pseudocercospora fijiensis CIRAD86]	EME82654	0	60	714.916	1073	652
fgenesh_masked-contig_78-processed-gene-0.69-mRNA-1	serine-rich protein	1041	gi|452846357|gb|EME48290.1|hypothetical protein DOTSEDRAFT_70031 [Dothistroma septosporum NZE10]	EME48290	1.96588e-108	56	372.474	673	378
maker-contig_237-snap-gene-0.24-mRNA-1	glycoside hydrolase family 78 protein	1040	gi|578489196|gb|EUN26631.1|glycoside hydrolase family 78 protein [Bipolaris victoriae FI3]	EUN26631	0	80	1110.13	820	661
maker-contig_71-augustus-gene-2.290-mRNA-1	bcnt-domain-containing protein	1039	gi|452845408|gb|EME47341.1|hypothetical protein DOTSEDRAFT_50761 [Dothistroma septosporum NZE10]	EME47341	0	77	931.398	726	563
snap_masked-scaffold_m18-processed-gene-0.84-mRNA-1	ca2+-modulated nonselective cation channel partial	1039	gi|358386609|gb|EHK24204.1|hypothetical protein TRIVIDRAFT_61010 [Trichoderma virens Gv29-8]	EHK24204	5.20186e-22	55	108.997	131	73
augustus_masked-contig_37-processed-gene-12.263-mRNA-1	hypothetical protein SEPMUDRAFT_150472	1039	gi|453083535|gb|EMF11581.1|hypothetical protein SEPMUDRAFT_150472 [Sphaerulina musiva SO2202]	EMF11581	0	56	664.455	1059	596
maker-contig_1-fgenesh-gene-3.335-mRNA-1	glycoside hydrolase family 2 protein	1038	gi|398407113|ref|XP_003855022.1|putative beta-galactosidase [Zymoseptoria tritici IPO323] >gi|339474906|gb|EGP89998.1| putative beta-galactosidase [Zymoseptoria tritici IPO323]	XP_003855022	0	84	1580.07	1032	870
maker-contig_6-fgenesh-gene-0.227-mRNA-1	ornithine cyclodeaminase mu-crystallin family protein	1038	gi|452984722|gb|EME84479.1|hypothetical protein MYCFIDRAFT_163288 [Pseudocercospora fijiensis CIRAD86]	EME84479	0	84	632.098	464	392
fgenesh_masked-contig_170-processed-gene-0.107-mRNA-1	ca2+-modulated nonselective cation channel polycystin	1038	gi|398412568|ref|XP_003857605.1|Ca2+-modulated nonselective cation channel polycystin [Zymoseptoria tritici IPO323] >gi|339477490|gb|EGP92581.1| Ca2+-modulated nonselective cation channel polycystin [Zymoseptoria tritici IPO323]	XP_003857605	0	67	752.666	889	601
fgenesh_masked-contig_179-processed-gene-0.101-mRNA-1	na+ h+ antiporter nha1 protein	1037	gi|398407947|ref|XP_003855439.1|hypothetical protein MYCGRDRAFT_108173 [Zymoseptoria tritici IPO323] >gi|339475323|gb|EGP90415.1| hypothetical protein MYCGRDRAFT_108173 [Zymoseptoria tritici IPO323]	XP_003855439	0	80	1386.7	1074	861
fgenesh_masked-scaffold_m41-processed-gene-2.93-mRNA-1	gpi ethanolamine phosphate transferase	1037	gi|452846187|gb|EME48120.1|hypothetical protein DOTSEDRAFT_69904 [Dothistroma septosporum NZE10]	EME48120	0	85	1391.33	1040	884
maker-contig_107-fgenesh-gene-2.346-mRNA-1	glycoside hydrolase family 115 protein	1037	gi|398412820|ref|XP_003857728.1|Hypothetical protein MYCGRDRAFT_65051 [Zymoseptoria tritici IPO323] >gi|339477613|gb|EGP92704.1| Hypothetical protein MYCGRDRAFT_65051 [Zymoseptoria tritici IPO323]	XP_003857728	0	85	1570.44	1037	884
maker-contig_150-snap-gene-0.185-mRNA-1	kinesin family protein	1037	gi|452980674|gb|EME80435.1|hypothetical protein MYCFIDRAFT_216225 [Pseudocercospora fijiensis CIRAD86]	EME80435	0	82	1087.79	892	735
augustus_masked-contig_113-processed-gene-0.134-mRNA-1	nonribosomal peptide synthase -like protein	1037	gi|563295696|gb|ESZ95931.1|BcNRPS1, nonribosomal peptide synthetase [Sclerotinia borealis F-4157]	ESZ95931	1.32013e-148	52	494.197	1024	533
augustus_masked-contig_116-processed-gene-0.201-mRNA-1	ca2+-modulated nonselective cation channel partial	1037	gi|452847913|gb|EME49845.1|hypothetical protein DOTSEDRAFT_40990 [Dothistroma septosporum NZE10]	EME49845	0	58	753.051	1122	660
fgenesh_masked-contig_239-processed-gene-0.110-mRNA-1	mitochondrial presequence protease	1036	gi|398394303|ref|XP_003850610.1|hypothetical protein MYCGRDRAFT_73721 [Zymoseptoria tritici IPO323] >gi|339470489|gb|EGP85586.1| hypothetical protein MYCGRDRAFT_73721 [Zymoseptoria tritici IPO323]	XP_003850610	0	92	1785	1035	953
fgenesh_masked-contig_17-processed-gene-3.72-mRNA-1	hypothetical protein DOTSEDRAFT_68324	1036	gi|452847582|gb|EME49514.1|hypothetical protein DOTSEDRAFT_68324 [Dothistroma septosporum NZE10]	EME49514	3.68118e-111	54	377.481	737	405
fgenesh_masked-contig_228-processed-gene-1.107-mRNA-1	eukaryotic translation initiation factor 3 subunit a	1035	gi|398410006|ref|XP_003856459.1|hypothetical protein MYCGRDRAFT_107402 [Zymoseptoria tritici IPO323] >gi|339476344|gb|EGP91435.1| hypothetical protein MYCGRDRAFT_107402 [Zymoseptoria tritici IPO323]	XP_003856459	0	95	1400.19	826	788
maker-contig_84-snap-gene-2.249-mRNA-1	intracellular protein transport protein	1035	gi|452844365|gb|EME46299.1|hypothetical protein DOTSEDRAFT_70332 [Dothistroma septosporum NZE10]	EME46299	0	83	1310.82	975	816
maker-contig_58-fgenesh-gene-0.166-mRNA-1	homeobox and c2h2 transcription factor protein	1035	gi|449304780|gb|EMD00787.1|hypothetical protein BAUCODRAFT_29157 [Baudoinia compniacensis UAMH 10762]	EMD00787	0	64	853.203	925	600
augustus_masked-scaffold_m41-processed-gene-2.180-mRNA-1	hypothetical protein MYCFIDRAFT_83376	1034	gi|452985525|gb|EME85281.1|hypothetical protein MYCFIDRAFT_83376 [Pseudocercospora fijiensis CIRAD86]	EME85281	1.77411e-75	69	280.411	276	191
augustus_masked-contig_312-processed-gene-0.82-mRNA-1	cdc73-domain-containing protein	1033	gi|452979463|gb|EME79225.1|hypothetical protein MYCFIDRAFT_199055 [Pseudocercospora fijiensis CIRAD86]	EME79225	2.74658e-70	46	263.462	869	407
maker-scaffold_m29-fgenesh-gene-0.277-mRNA-1	calcium-transporting atpase	1032	gi|398396116|ref|XP_003851516.1|Ca(2+)/Mn(2+)-transporting P-type ATPase PMR1 [Zymoseptoria tritici IPO323] >gi|339471396|gb|EGP86492.1| calcium transporter ATPase [Zymoseptoria tritici IPO323]	XP_003851516	0	91	1484.16	995	906
fgenesh_masked-contig_113-processed-gene-0.70-mRNA-1	ap-3 complex subunit delta	1032	gi|452837720|gb|EME39662.1|hypothetical protein DOTSEDRAFT_75344 [Dothistroma septosporum NZE10]	EME39662	0	87	1446.8	956	835
maker-contig_61-fgenesh-gene-2.245-mRNA-1	proline-specific permease protein	1032	gi|398409536|ref|XP_003856233.1|hypothetical protein MYCGRDRAFT_65946 [Zymoseptoria tritici IPO323] >gi|339476118|gb|EGP91209.1| hypothetical protein MYCGRDRAFT_65946 [Zymoseptoria tritici IPO323]	XP_003856233	0	89	715.687	534	476
maker-contig_6-fgenesh-gene-0.206-mRNA-1	importin subunit beta-5	1030	gi|398391777|ref|XP_003849348.1|hypothetical protein MYCGRDRAFT_47930 [Zymoseptoria tritici IPO323] >gi|339469225|gb|EGP84324.1| hypothetical protein MYCGRDRAFT_47930 [Zymoseptoria tritici IPO323]	XP_003849348	0	88	1502.65	1030	913
maker-contig_57-augustus-gene-0.423-mRNA-1	sec8 exocyst complex component	1029	gi|398394010|ref|XP_003850464.1|Sec8 exocyst complex component [Zymoseptoria tritici IPO323] >gi|339470342|gb|EGP85440.1| Sec8 exocyst complex component [Zymoseptoria tritici IPO323]	XP_003850464	0	87	1635.54	1035	909
maker-contig_5-fgenesh-gene-1.173-mRNA-1	serine palmitoyltransferase 1	1029	gi|398390467|ref|XP_003848694.1|serine palmitoyl CoA transferase subunit LcbA [Zymoseptoria tritici IPO323] >gi|339468569|gb|EGP83670.1| serine palmitoyl CoA transferase subunit LcbA [Zymoseptoria tritici IPO323]	XP_003848694	0	94	868.611	514	484
fgenesh_masked-contig_172-processed-gene-0.76-mRNA-1	fact complex protein	1028	gi|398388677|ref|XP_003847800.1|FACT complex protein [Zymoseptoria tritici IPO323] >gi|339467673|gb|EGP82776.1| FACT complex protein [Zymoseptoria tritici IPO323]	XP_003847800	0	95	1731.07	938	893
fgenesh_masked-contig_264-processed-gene-0.46-mRNA-1	hypothetical protein SEPMUDRAFT_123496	1028	gi|453087088|gb|EMF15129.1|hypothetical protein SEPMUDRAFT_123496 [Sphaerulina musiva SO2202]	EMF15129	4.54132e-134	51	441.425	984	503
maker-contig_135-augustus-gene-0.342-mRNA-1	glycosyltransferase family 20 protein	1026	gi|398395774|ref|XP_003851345.1|trehalose-phosphatase [Zymoseptoria tritici IPO323] >gi|339471225|gb|EGP86321.1| hypothetical protein MYCGRDRAFT_109721 [Zymoseptoria tritici IPO323]	XP_003851345	0	91	1624.76	944	860
augustus_masked-scaffold_m46-processed-gene-1.136-mRNA-1	kinesin family protein	1025	gi|398408882|ref|XP_003855906.1|hypothetical protein MYCGRDRAFT_83356 [Zymoseptoria tritici IPO323] >gi|339475791|gb|EGP90882.1| hypothetical protein MYCGRDRAFT_83356 [Zymoseptoria tritici IPO323]	XP_003855906	0	81	1447.18	1024	832
maker-contig_181-augustus-gene-0.146-mRNA-1	arm repeat-containing protein	1025	gi|398394102|ref|XP_003850510.1|hypothetical protein MYCGRDRAFT_94939 [Zymoseptoria tritici IPO323] >gi|339470388|gb|EGP85486.1| hypothetical protein MYCGRDRAFT_94939 [Zymoseptoria tritici IPO323]	XP_003850510	0	76	1275	1022	786
fgenesh_masked-contig_37-processed-gene-6.84-mRNA-1	two-component sensor protein histidine protein kinase	1025	gi|576921639|gb|EUC35777.1|hypothetical protein COCCADRAFT_90022 [Bipolaris zeicola 26-R-13]	EUC35777	1.46222e-163	49	536.184	1116	555
genemark-contig_109-processed-gene-0.19-mRNA-1	glycoside hydrolase family 35 protein	1024	gi|452838846|gb|EME40786.1|glycoside hydrolase family 35 protein [Dothistroma septosporum NZE10]	EME40786	0	82	1468.37	1025	842
augustus_masked-contig_61-processed-gene-2.185-mRNA-1	ark1 prk1 family protein kinase ppk30	1022	gi|453088721|gb|EMF16761.1|hypothetical protein SEPMUDRAFT_145930 [Sphaerulina musiva SO2202]	EMF16761	0	73	1137.48	1069	787
augustus_masked-contig_10-processed-gene-2.272-mRNA-1	c6 transcription factor protein	1021	gi|452847421|gb|EME49353.1|hypothetical protein DOTSEDRAFT_117283, partial [Dothistroma septosporum NZE10]	EME49353	0	83	1251.5	851	710
augustus_masked-contig_10-processed-gene-2.310-mRNA-1	trna exportin	1021	gi|398411920|ref|XP_003857293.1|hypothetical protein MYCGRDRAFT_66364 [Zymoseptoria tritici IPO323] >gi|339477178|gb|EGP92269.1| hypothetical protein MYCGRDRAFT_66364 [Zymoseptoria tritici IPO323]	XP_003857293	0	90	1702.95	1021	924
maker-contig_71-augustus-gene-1.186-mRNA-1	hypothetical protein MYCGRDRAFT_111058	1021	gi|398391300|ref|XP_003849110.1|hypothetical protein MYCGRDRAFT_111058 [Zymoseptoria tritici IPO323] >gi|339468986|gb|EGP84086.1| hypothetical protein MYCGRDRAFT_111058 [Zymoseptoria tritici IPO323]	XP_003849110	0	67	910.598	1044	702
snap_masked-scaffold_m46-processed-gene-1.97-mRNA-1	glycoside hydrolase family 47 protein	1021	gi|452983952|gb|EME83710.1|glycoside hydrolase family 47 protein [Pseudocercospora fijiensis CIRAD86]	EME83710	0	65	1004.2	1075	702
fgenesh_masked-contig_17-processed-gene-5.152-mRNA-1	hypothetical protein MYCGRDRAFT_89487	1021	gi|398409768|ref|XP_003856349.1|hypothetical protein MYCGRDRAFT_89487 [Zymoseptoria tritici IPO323] >gi|339476234|gb|EGP91325.1| hypothetical protein MYCGRDRAFT_89487 [Zymoseptoria tritici IPO323]	XP_003856349	8.65317e-66	53	236.113	346	184
augustus_masked-scaffold_m42-processed-gene-4.155-mRNA-1	f-box domain protein	1021	gi|452989550|gb|EME89305.1|hypothetical protein MYCFIDRAFT_213610 [Pseudocercospora fijiensis CIRAD86]	EME89305	0	64	595.89	673	431
maker-contig_113-snap-gene-3.312-mRNA-1	telomerase reverse transcriptase	1019	gi|494830149|gb|EON66715.1|hypothetical protein W97_05961 [Coniosporium apollinis CBS 100218]	EON66715	0	61	870.922	1100	673
fgenesh_masked-contig_107-processed-gene-2.153-mRNA-1	hypothetical protein DOTSEDRAFT_70329	1019	gi|452844359|gb|EME46293.1|hypothetical protein DOTSEDRAFT_70329 [Dothistroma septosporum NZE10]	EME46293	7.73227e-34	40	149.058	515	210
maker-contig_134-fgenesh-gene-0.302-mRNA-1	hypothetical protein MYCGRDRAFT_38717	1018	gi|398404974|ref|XP_003853953.1|hypothetical protein MYCGRDRAFT_38717 [Zymoseptoria tritici IPO323] >gi|339473836|gb|EGP88929.1| hypothetical protein MYCGRDRAFT_38717 [Zymoseptoria tritici IPO323]	XP_003853953	0	87	938.717	658	575
genemark-scaffold_m41-processed-gene-0.25-mRNA-1	phospholipase d nuclease	1017	gi|453087149|gb|EMF15190.1|phospholipase D/nuclease [Sphaerulina musiva SO2202]	EMF15190	0	83	1558.5	1030	863
genemark-contig_165-processed-gene-0.36-mRNA-1	dna replication licensing factor mcm7	1017	gi|452980558|gb|EME80319.1|hypothetical protein MYCFIDRAFT_56719 [Pseudocercospora fijiensis CIRAD86]	EME80319	0	95	1454.5	779	741
snap_masked-scaffold_m21-processed-gene-3.105-mRNA-1	hypothetical protein MYCFIDRAFT_213190	1017	gi|452988444|gb|EME88199.1|hypothetical protein MYCFIDRAFT_213190 [Pseudocercospora fijiensis CIRAD86]	EME88199	0	68	859.366	910	622
fgenesh_masked-contig_207-processed-gene-0.19-mRNA-1	carbamoyl transferase	1017	gi|400596454|gb|EJP64228.1|Carbamoyl transferase [Beauveria bassiana ARSEF 2860]	EJP64228	0	89	871.692	565	507
maker-contig_148-fgenesh-gene-0.245-mRNA-1	swi snf family dna-dependent atpase	1016	gi|398409054|ref|XP_003855992.1|hypothetical protein MYCGRDRAFT_34542 [Zymoseptoria tritici IPO323] >gi|339475877|gb|EGP90968.1| hypothetical protein MYCGRDRAFT_34542 [Zymoseptoria tritici IPO323]	XP_003855992	0	89	848.581	491	437
maker-contig_107-fgenesh-gene-2.321-mRNA-1	abc transporter	1016	gi|398412810|ref|XP_003857723.1|putative ABC transporter [Zymoseptoria tritici IPO323] >gi|339477608|gb|EGP92699.1| putative ABC transporter [Zymoseptoria tritici IPO323]	XP_003857723	0	86	1614.36	1016	879
maker-contig_61-fgenesh-gene-1.195-mRNA-1	aspartyl-trna synthetase	1016	gi|452847932|gb|EME49864.1|hypothetical protein DOTSEDRAFT_68604 [Dothistroma septosporum NZE10]	EME49864	0	90	1667.51	1011	919
fgenesh_masked-contig_95-processed-gene-0.159-mRNA-1	ubiquitination network signaling protein	1016	gi|398389891|ref|XP_003848406.1|hypothetical protein MYCGRDRAFT_63782 [Zymoseptoria tritici IPO323] >gi|339468281|gb|EGP83382.1| hypothetical protein MYCGRDRAFT_63782 [Zymoseptoria tritici IPO323]	XP_003848406	0	75	1146.34	1054	793
maker-contig_74-snap-gene-0.334-mRNA-1	gpi ethanolamine phosphate transferase 1	1016	gi|398397797|ref|XP_003852356.1|hypothetical protein MYCGRDRAFT_100344 [Zymoseptoria tritici IPO323] >gi|339472237|gb|EGP87332.1| hypothetical protein MYCGRDRAFT_100344 [Zymoseptoria tritici IPO323]	XP_003852356	0	87	1625.91	1014	887
maker-contig_51-fgenesh-gene-5.161-mRNA-1	glycoside hydrolase family 31 protein	1015	gi|452983073|gb|EME82831.1|glycoside hydrolase family 31 protein [Pseudocercospora fijiensis CIRAD86]	EME82831	0	90	1571.6	974	884
maker-contig_1-snap-gene-3.452-mRNA-1	lactose permease	1014	gi|398408011|ref|XP_003855471.1|hypothetical protein MYCGRDRAFT_36522 [Zymoseptoria tritici IPO323] >gi|339475355|gb|EGP90447.1| hypothetical protein MYCGRDRAFT_36522 [Zymoseptoria tritici IPO323]	XP_003855471	0	86	829.706	541	470
maker-contig_60-fgenesh-gene-2.159-mRNA-1	glycoside hydrolase family 16 protein	1014	gi|452839100|gb|EME41040.1|hypothetical protein DOTSEDRAFT_56085 [Dothistroma septosporum NZE10]	EME41040	0	66	1130.16	1078	722
maker-contig_51-fgenesh-gene-0.150-mRNA-1	ddhd domain containing protein	1014	gi|398396594|ref|XP_003851755.1|hypothetical protein MYCGRDRAFT_100579 [Zymoseptoria tritici IPO323] >gi|339471635|gb|EGP86731.1| hypothetical protein MYCGRDRAFT_100579 [Zymoseptoria tritici IPO323]	XP_003851755	0	80	1251.11	1024	821
augustus_masked-scaffold_m24-processed-gene-0.123-mRNA-1	atp-dependent rna helicase mitochondrial precursor	1012	gi|452839024|gb|EME40964.1|hypothetical protein DOTSEDRAFT_91028 [Dothistroma septosporum NZE10]	EME40964	0	65	904.434	885	580
fgenesh_masked-contig_86-processed-gene-0.133-mRNA-1	wings apart-like protein	1012	gi|453084180|gb|EMF12225.1|hypothetical protein SEPMUDRAFT_46918 [Sphaerulina musiva SO2202]	EMF12225	3.51369e-175	58	550.051	1038	612
maker-contig_183-fgenesh-gene-0.179-mRNA-1	heterokaryon incompatibility protein het-c	1011	gi|398412708|ref|XP_003857672.1|hypothetical protein MYCGRDRAFT_98224 [Zymoseptoria tritici IPO323] >gi|339477557|gb|EGP92648.1| hypothetical protein MYCGRDRAFT_98224 [Zymoseptoria tritici IPO323]	XP_003857672	0	83	1041.95	786	655
fgenesh_masked-contig_1-processed-gene-3.143-mRNA-1	hsp70 family chaperone lhs1	1010	gi|398407147|ref|XP_003855039.1|hypothetical protein MYCGRDRAFT_68653 [Zymoseptoria tritici IPO323] >gi|339474923|gb|EGP90015.1| hypothetical protein MYCGRDRAFT_68653 [Zymoseptoria tritici IPO323]	XP_003855039	0	81	1124	917	749
fgenesh_masked-contig_228-processed-gene-1.156-mRNA-1	ankyrin repeat protein nuc-2	1010	gi|449301532|gb|EMC97543.1|hypothetical protein BAUCODRAFT_33261 [Baudoinia compniacensis UAMH 10762]	EMC97543	0	86	1532.31	1017	884
fgenesh_masked-contig_74-processed-gene-0.95-mRNA-1	dna mismatch repair protein	1010	gi|453082822|gb|EMF10869.1|DNA mismatch repair protein Msh1 [Sphaerulina musiva SO2202]	EMF10869	0	86	1465.67	925	803
maker-scaffold_m18-fgenesh-gene-1.191-mRNA-1	calcium channel	1008	gi|398411197|ref|XP_003856941.1|calcium channel [Zymoseptoria tritici IPO323] >gi|339476826|gb|EGP91917.1| calcium channel [Zymoseptoria tritici IPO323]	XP_003856941	0	80	1323.53	1032	831
fgenesh_masked-contig_148-processed-gene-0.115-mRNA-1	oxysterol binding protein	1008	gi|452844441|gb|EME46375.1|hypothetical protein DOTSEDRAFT_70395 [Dothistroma septosporum NZE10]	EME46375	0	81	1386.7	1026	840
maker-contig_124-fgenesh-gene-0.273-mRNA-1	ring finger protein	1008	gi|398389865|ref|XP_003848393.1|hypothetical protein MYCGRDRAFT_101607 [Zymoseptoria tritici IPO323] >gi|339468268|gb|EGP83369.1| hypothetical protein MYCGRDRAFT_101607 [Zymoseptoria tritici IPO323]	XP_003848393	0	79	695.271	551	439
maker-contig_235-fgenesh-gene-0.228-mRNA-1	plasma membrane h+-atpase pma1	1008	gi|398397503|ref|XP_003852209.1|H(+)-exporting P2-type ATPase [Zymoseptoria tritici IPO323] >gi|339472090|gb|EGP87185.1| hypothetical protein MYCGRDRAFT_59052 [Zymoseptoria tritici IPO323]	XP_003852209	0	96	1852.41	1008	974
maker-contig_238-fgenesh-gene-0.39-mRNA-1	snare-dependent exocytosis protein	1008	gi|452838023|gb|EME39964.1|hypothetical protein DOTSEDRAFT_74735 [Dothistroma septosporum NZE10]	EME39964	0	89	1644.79	1008	898
maker-contig_60-fgenesh-gene-1.169-mRNA-1	glycoside hydrolase family 31 protein	1007	gi|398388347|ref|XP_003847635.1|putative alpha-glucosidase [Zymoseptoria tritici IPO323] >gi|339467508|gb|EGP82611.1| putative alpha-glucosidase [Zymoseptoria tritici IPO323]	XP_003847635	0	81	1451.03	989	807
maker-contig_159-fgenesh-gene-0.128-mRNA-1	methionyl-trna synthetase	1005	gi|452980331|gb|EME80092.1|hypothetical protein MYCFIDRAFT_141037 [Pseudocercospora fijiensis CIRAD86]	EME80092	0	80	838.951	571	458
fgenesh_masked-contig_186-processed-gene-0.104-mRNA-1	telomere length regulation protein	1005	gi|398397825|ref|XP_003852370.1|hypothetical protein MYCGRDRAFT_42691 [Zymoseptoria tritici IPO323] >gi|339472251|gb|EGP87346.1| hypothetical protein MYCGRDRAFT_42691 [Zymoseptoria tritici IPO323]	XP_003852370	0	69	879.011	1021	705
maker-contig_235-fgenesh-gene-0.244-mRNA-1	vacuolar protein-sorting protein bro1	1005	gi|453085613|gb|EMF13656.1|BRO1-domain-containing protein [Sphaerulina musiva SO2202]	EMF13656	0	81	1365.52	1010	827
maker-contig_264-fgenesh-gene-0.143-mRNA-1	phosphate metabolism protein 7	1004	gi|453087561|gb|EMF15602.1|DUF221-domain-containing protein [Sphaerulina musiva SO2202]	EMF15602	0	64	762.681	900	582
maker-contig_109-fgenesh-gene-0.122-mRNA-1	di-copper centre-containing protein	1003	gi|398392191|ref|XP_003849555.1|tyrosinase, partial [Zymoseptoria tritici IPO323] >gi|339469432|gb|EGP84531.1| tyrosinase [Zymoseptoria tritici IPO323]	XP_003849555	3.27875e-179	77	552.747	405	315
maker-contig_108-snap-gene-0.317-mRNA-1	histidine kinase m3ypp	1003	gi|398390161|ref|XP_003848541.1|histidine kinase [Zymoseptoria tritici IPO323] >gi|339468416|gb|EGP83517.1| histidine kinase [Zymoseptoria tritici IPO323]	XP_003848541	0	68	948.347	980	675
fgenesh_masked-contig_144-processed-gene-0.41-mRNA-1	pre-mrna splicing factor atp-dependent rna helicase prp16	1001	gi|453085864|gb|EMF13907.1|P-loop containing nucleoside triphosphate hydrolase protein [Sphaerulina musiva SO2202]	EMF13907	0	89	1569.67	977	874
maker-contig_38-augustus-gene-0.302-mRNA-1	atp-dependent rna helicase mitochondrial precursor	1001	gi|398409012|ref|XP_003855971.1|hypothetical protein MYCGRDRAFT_106853 [Zymoseptoria tritici IPO323] >gi|339475856|gb|EGP90947.1| hypothetical protein MYCGRDRAFT_106853 [Zymoseptoria tritici IPO323]	XP_003855971	0	86	900.582	588	509
maker-contig_186-fgenesh-gene-0.242-mRNA-1	excitatory amino acid transporter 2	1001	gi|398409466|ref|XP_003856198.1|putative Sodium/dicarboxylate symporter [Zymoseptoria tritici IPO323] >gi|339476083|gb|EGP91174.1| putative Sodium/dicarboxylate symporter [Zymoseptoria tritici IPO323]	XP_003856198	0	84	701.434	508	428
fgenesh_masked-scaffold_m38-processed-gene-0.89-mRNA-1	calcium-transporting atpase sarcoplasmic endoplasmic reticulum type	1001	gi|398394619|ref|XP_003850768.1|calcium transporter ATPase [Zymoseptoria tritici IPO323] >gi|339470647|gb|EGP85744.1| calcium transporter ATPase [Zymoseptoria tritici IPO323]	XP_003850768	0	95	1747.25	993	945
genemark-scaffold_m18-processed-gene-0.44-mRNA-1	tetratricopeptide-like helical	1000	gi|398412333|ref|XP_003857492.1|hypothetical protein MYCGRDRAFT_89175 [Zymoseptoria tritici IPO323] >gi|339477377|gb|EGP92468.1| hypothetical protein MYCGRDRAFT_89175 [Zymoseptoria tritici IPO323]	XP_003857492	0	63	789.645	998	638
maker-contig_144-fgenesh-gene-0.104-mRNA-1	acid phosphatase	1000	gi|449301771|gb|EMC97780.1|hypothetical protein BAUCODRAFT_66241 [Baudoinia compniacensis UAMH 10762]	EMC97780	0	77	830.861	597	465
maker-scaffold_m31-fgenesh-gene-0.182-mRNA-1	ubiquinone biosynthesis monooxygenase coq6	1000	gi|452842339|gb|EME44275.1|hypothetical protein DOTSEDRAFT_44538 [Dothistroma septosporum NZE10]	EME44275	0	85	784.252	517	441
maker-contig_17-fgenesh-gene-3.203-mRNA-1	dipeptidyl aminopeptidase	1000	gi|398410485|ref|XP_003856592.1|hypothetical protein MYCGRDRAFT_66981 [Zymoseptoria tritici IPO323] >gi|339476477|gb|EGP91568.1| hypothetical protein MYCGRDRAFT_66981 [Zymoseptoria tritici IPO323]	XP_003856592	0	88	1466.83	861	764
maker-scaffold_m40-fgenesh-gene-1.273-mRNA-1	duf221 domain-containing protein	999	gi|398396920|ref|XP_003851918.1|hypothetical protein MYCGRDRAFT_72917, partial [Zymoseptoria tritici IPO323] >gi|339471798|gb|EGP86894.1| hypothetical protein MYCGRDRAFT_72917 [Zymoseptoria tritici IPO323]	XP_003851918	0	84	1092.03	789	668
maker-contig_112-fgenesh-gene-1.243-mRNA-1	transcription elongation factor spt5	999	gi|398397301|ref|XP_003852108.1|hypothetical protein MYCGRDRAFT_71868 [Zymoseptoria tritici IPO323] >gi|339471989|gb|EGP87084.1| hypothetical protein MYCGRDRAFT_71868 [Zymoseptoria tritici IPO323]	XP_003852108	0	86	991.104	757	657
fgenesh_masked-contig_92-processed-gene-1.73-mRNA-1	alkaline phosphatase family protein	998	gi|452841653|gb|EME43590.1|hypothetical protein DOTSEDRAFT_80921 [Dothistroma septosporum NZE10]	EME43590	0	73	740.339	652	479
fgenesh_masked-contig_3-processed-gene-0.61-mRNA-1	glycoside hydrolase family 3 protein	998	gi|452846395|gb|EME48327.1|glycoside hydrolase family 3 protein [Dothistroma septosporum NZE10]	EME48327	0	84	1334.32	916	773
maker-contig_30-fgenesh-gene-1.247-mRNA-1	intracellular protein transport-like protein	998	gi|452848023|gb|EME49955.1|hypothetical protein DOTSEDRAFT_68690 [Dothistroma septosporum NZE10]	EME49955	0	72	932.939	1006	726
maker-contig_186-snap-gene-0.289-mRNA-1	basic proline-rich protein	998	gi|453085811|gb|EMF13854.1|hypothetical protein SEPMUDRAFT_149005 [Sphaerulina musiva SO2202]	EMF13854	3.97629e-85	79	306.22	296	234
maker-contig_60-fgenesh-gene-4.271-mRNA-1	naphthalene -dioxygenase subunit alpha	998	gi|452839953|gb|EME41892.1|hypothetical protein DOTSEDRAFT_90615 [Dothistroma septosporum NZE10]	EME41892	6.59088e-172	72	520.39	413	301
snap_masked-contig_140-processed-gene-0.163-mRNA-1	atp-dependent dna helicase pif1	997	gi|452837473|gb|EME39415.1|hypothetical protein DOTSEDRAFT_28572 [Dothistroma septosporum NZE10]	EME39415	1.3129e-119	57	394.045	534	306
fgenesh_masked-scaffold_m23-processed-gene-0.124-mRNA-1	ankyrin repeat protein	996	gi|123446669|ref|XP_001312083.1|ankyrin repeat protein [Trichomonas vaginalis G3] >gi|121893917|gb|EAX99153.1| ankyrin repeat protein, putative [Trichomonas vaginalis G3]	XP_001312083	9.80326e-65	52	245.743	509	266
maker-contig_87-fgenesh-gene-1.220-mRNA-1	tuberous sclerosis 1 protein	995	gi|452839018|gb|EME40958.1|hypothetical protein DOTSEDRAFT_74497 [Dothistroma septosporum NZE10]	EME40958	0	70	987.252	1028	725
maker-contig_175-snap-gene-0.146-mRNA-1	f-box domain cyclin-like protein	995	gi|453087105|gb|EMF15146.1|hypothetical protein SEPMUDRAFT_38254 [Sphaerulina musiva SO2202]	EMF15146	0	66	833.558	803	537
maker-contig_51-augustus-gene-3.189-mRNA-1	hypothetical protein MYCFIDRAFT_197860	994	gi|452981264|gb|EME81024.1|hypothetical protein MYCFIDRAFT_197860 [Pseudocercospora fijiensis CIRAD86]	EME81024	4.45992e-56	60	221.09	395	239
snap_masked-contig_187-processed-gene-0.130-mRNA-1	polyketide synthase	994	gi|512204721|gb|EPE33544.1|Thiolase-like protein [Glarea lozoyensis ATCC 20868]	EPE33544	0	67	1063.52	1015	686
fgenesh_masked-contig_60-processed-gene-3.95-mRNA-1	dna polymerase v	992	gi|398395834|ref|XP_003851375.1|hypothetical protein MYCGRDRAFT_43752 [Zymoseptoria tritici IPO323] >gi|339471255|gb|EGP86351.1| hypothetical protein MYCGRDRAFT_43752 [Zymoseptoria tritici IPO323]	XP_003851375	0	72	1009.21	1009	732
maker-contig_9-snap-gene-0.345-mRNA-1	signal transduction protein	992	gi|396491861|ref|XP_003843654.1|hypothetical protein LEMA_P013050.1 [Leptosphaeria maculans JN3] >gi|312220234|emb|CBY00175.1| hypothetical protein LEMA_P013050.1 [Leptosphaeria maculans JN3]	XP_003843654	0	57	661.759	933	536
maker-contig_61-snap-gene-1.232-mRNA-1	zinc finger zz-type protein	992	gi|398411650|ref|XP_003857163.1|hypothetical protein MYCGRDRAFT_89755 [Zymoseptoria tritici IPO323] >gi|339477048|gb|EGP92139.1| hypothetical protein MYCGRDRAFT_89755 [Zymoseptoria tritici IPO323]	XP_003857163	1.7198e-159	52	505.368	879	465
fgenesh_masked-contig_29-processed-gene-0.68-mRNA-1	phosphatidylinositol 4-kinase	992	gi|452843732|gb|EME45667.1|hypothetical protein DOTSEDRAFT_150879 [Dothistroma septosporum NZE10]	EME45667	0	87	1480.31	998	872
maker-contig_80-augustus-gene-0.100-mRNA-1	trna nucleotidyltransferase	991	gi|452838522|gb|EME40462.1|hypothetical protein DOTSEDRAFT_46837 [Dothistroma septosporum NZE10]	EME40462	0	77	1169.07	953	743
maker-contig_122-fgenesh-gene-0.226-mRNA-1	2-nitropropane dioxygenase	991	gi|398405076|ref|XP_003854004.1|hypothetical protein MYCGRDRAFT_70263 [Zymoseptoria tritici IPO323] >gi|339473887|gb|EGP88980.1| hypothetical protein MYCGRDRAFT_70263 [Zymoseptoria tritici IPO323]	XP_003854004	3.47875e-171	88	515.768	336	298
augustus_masked-contig_51-processed-gene-6.233-mRNA-1	karyogamy protein	991	gi|452980989|gb|EME80749.1|hypothetical protein MYCFIDRAFT_155045 [Pseudocercospora fijiensis CIRAD86]	EME80749	0	74	830.091	780	580
augustus_masked-contig_193-processed-gene-1.178-mRNA-1	family protein	990	gi|398393494|ref|XP_003850206.1|hypothetical protein MYCGRDRAFT_46743 [Zymoseptoria tritici IPO323] >gi|339470084|gb|EGP85182.1| hypothetical protein MYCGRDRAFT_46743 [Zymoseptoria tritici IPO323]	XP_003850206	0	88	935.636	536	476
fgenesh_masked-contig_175-processed-gene-1.106-mRNA-1	armadillo repeat protein	990	gi|452985838|gb|EME85594.1|hypothetical protein MYCFIDRAFT_114590, partial [Pseudocercospora fijiensis CIRAD86]	EME85594	0	75	1110.13	972	734
genemark-contig_57-processed-gene-0.80-mRNA-1	c6 transcription	988	gi|453083839|gb|EMF11884.1|hypothetical protein SEPMUDRAFT_149735 [Sphaerulina musiva SO2202]	EMF11884	0	68	600.897	575	396
maker-contig_189-snap-gene-0.331-mRNA-1	transcription factor tfiid complex 145 kda	987	gi|398411608|ref|XP_003857142.1|transcription initiation factor TFIID, subunit TAF1 [Zymoseptoria tritici IPO323] >gi|339477027|gb|EGP92118.1| transcription initiation factor TFIID, subunit TAF1 [Zymoseptoria tritici IPO323]	XP_003857142	0	80	1253.43	972	787
fgenesh_masked-contig_205-processed-gene-0.61-mRNA-1	vacuolar amino acid transporter 1	987	gi|398393190|ref|XP_003850054.1|hypothetical protein MYCGRDRAFT_74826 [Zymoseptoria tritici IPO323] >gi|339469932|gb|EGP85030.1| hypothetical protein MYCGRDRAFT_74826 [Zymoseptoria tritici IPO323]	XP_003850054	0	85	1036.94	676	581
fgenesh_masked-contig_17-processed-gene-5.140-mRNA-1	succinate dehydrogenase flavoprotein subunit	987	gi|398409694|ref|XP_003856312.1|hypothetical protein MYCGRDRAFT_32359 [Zymoseptoria tritici IPO323] >gi|339476197|gb|EGP91288.1| hypothetical protein MYCGRDRAFT_32359 [Zymoseptoria tritici IPO323]	XP_003856312	0	87	1397.1	927	813
fgenesh_masked-contig_169-processed-gene-0.124-mRNA-1	u5 small nuclear ribonucleoprotein component	987	gi|398397465|ref|XP_003852190.1|hypothetical protein MYCGRDRAFT_72117 [Zymoseptoria tritici IPO323] >gi|339472071|gb|EGP87166.1| hypothetical protein MYCGRDRAFT_72117 [Zymoseptoria tritici IPO323]	XP_003852190	0	96	1801.95	987	949
maker-contig_42-snap-gene-0.250-mRNA-1	px domain-containing protein	987	gi|398395962|ref|XP_003851439.1|hypothetical protein MYCGRDRAFT_72999 [Zymoseptoria tritici IPO323] >gi|339471319|gb|EGP86415.1| hypothetical protein MYCGRDRAFT_72999 [Zymoseptoria tritici IPO323]	XP_003851439	0	79	1160.59	988	784
augustus_masked-scaffold_m41-processed-gene-1.143-mRNA-1	peptidase family m20 m25 m40 protein	986	gi|452987136|gb|EME86892.1|hypothetical protein MYCFIDRAFT_172586 [Pseudocercospora fijiensis CIRAD86]	EME86892	3.65333e-109	52	375.17	882	466
augustus_masked-contig_222-processed-gene-0.106-mRNA-1	nuclear transport factor 2 domain-containing protein	986	gi|398395595|ref|XP_003851256.1|hypothetical protein MYCGRDRAFT_110093 [Zymoseptoria tritici IPO323] >gi|339471135|gb|EGP86232.1| hypothetical protein MYCGRDRAFT_110093 [Zymoseptoria tritici IPO323]	XP_003851256	1.37976e-36	53	159.458	273	145
fgenesh_masked-contig_113-processed-gene-1.79-mRNA-1	secretion pathway protein sls2 rcy1	985	gi|452837460|gb|EME39402.1|hypothetical protein DOTSEDRAFT_75180 [Dothistroma septosporum NZE10]	EME39402	0	79	1351.65	1006	798
augustus_masked-contig_109-processed-gene-0.104-mRNA-1	hypothetical protein SEPMUDRAFT_158632	985	gi|453081407|gb|EMF09456.1|hypothetical protein SEPMUDRAFT_158632 [Sphaerulina musiva SO2202]	EMF09456	3.09555e-94	48	332.413	1067	520
fgenesh_masked-contig_71-processed-gene-0.74-mRNA-1	dna ligase 4	984	gi|398408189|ref|XP_003855560.1|hypothetical protein MYCGRDRAFT_68344 [Zymoseptoria tritici IPO323] >gi|339475444|gb|EGP90536.1| hypothetical protein MYCGRDRAFT_68344 [Zymoseptoria tritici IPO323]	XP_003855560	0	85	1395.56	964	821
augustus_masked-contig_236-processed-gene-0.164-mRNA-1	transcription factor cys6 protein	984	gi|398391280|ref|XP_003849100.1|hypothetical protein MYCGRDRAFT_111074 [Zymoseptoria tritici IPO323] >gi|339468976|gb|EGP84076.1| hypothetical protein MYCGRDRAFT_111074 [Zymoseptoria tritici IPO323]	XP_003849100	0	85	1344.72	995	846
fgenesh_masked-contig_123-processed-gene-2.52-mRNA-1	small nucleolar ribonucleoprotein complex subunit utp14	984	gi|398406228|ref|XP_003854580.1|hypothetical protein MYCGRDRAFT_91439 [Zymoseptoria tritici IPO323] >gi|339474463|gb|EGP89556.1| hypothetical protein MYCGRDRAFT_91439 [Zymoseptoria tritici IPO323]	XP_003854580	0	68	696.041	960	655
fgenesh_masked-contig_20-processed-gene-0.141-mRNA-1	eukaryotic translation initiation factor 2c	983	gi|398389849|ref|XP_003848385.1|hypothetical protein MYCGRDRAFT_10621, partial [Zymoseptoria tritici IPO323] >gi|339468260|gb|EGP83361.1| hypothetical protein MYCGRDRAFT_10621 [Zymoseptoria tritici IPO323]	XP_003848385	0	81	1196.03	797	651
maker-scaffold_m21-fgenesh-gene-4.196-mRNA-1	peptidase family m28 family	983	gi|398409610|ref|XP_003856270.1|peptidase M28 [Zymoseptoria tritici IPO323] >gi|339476155|gb|EGP91246.1| peptidase M28 [Zymoseptoria tritici IPO323]	XP_003856270	0	81	1302.73	992	806
augustus_masked-scaffold_m21-processed-gene-1.128-mRNA-1	kinase-like protein	983	gi|453086798|gb|EMF14840.1|kinase-like protein [Sphaerulina musiva SO2202]	EMF14840	1.42705e-46	54	180.259	283	153
maker-contig_149-fgenesh-gene-0.291-mRNA-1	glycoside hydrolase family 31 protein	982	gi|398393052|ref|XP_003849985.1|putative alpha-glucosidase [Zymoseptoria tritici IPO323] >gi|339469863|gb|EGP84961.1| putative alpha-glucosidase [Zymoseptoria tritici IPO323]	XP_003849985	0	88	1545.41	962	850
maker-contig_144-fgenesh-gene-0.102-mRNA-1	capsular associated protein	982	gi|452836314|gb|EME38258.1|glycosyltransferase family 90 protein [Dothistroma septosporum NZE10]	EME38258	0	67	969.148	987	668
maker-contig_55-fgenesh-gene-0.171-mRNA-1	hypothetical protein DOTSEDRAFT_69039	982	gi|452848450|gb|EME50382.1|hypothetical protein DOTSEDRAFT_69039 [Dothistroma septosporum NZE10]	EME50382	0	70	606.29	606	429
augustus_masked-contig_179-processed-gene-0.165-mRNA-1	hypothetical protein MYCGRDRAFT_91172	981	gi|398407407|ref|XP_003855169.1|hypothetical protein MYCGRDRAFT_91172 [Zymoseptoria tritici IPO323] >gi|339475053|gb|EGP90145.1| hypothetical protein MYCGRDRAFT_91172 [Zymoseptoria tritici IPO323]	XP_003855169	0	73	1013.45	955	703
fgenesh_masked-contig_37-processed-gene-9.64-mRNA-1	thiamin biosynthesis protein (thi-4)	981	gi|452839397|gb|EME41336.1|hypothetical protein DOTSEDRAFT_134857 [Dothistroma septosporum NZE10]	EME41336	0	79	659.448	501	396
fgenesh_masked-contig_37-processed-gene-12.136-mRNA-1	serine threonine protein kinase	981	gi|398406300|ref|XP_003854616.1|calcium channel protein [Zymoseptoria tritici IPO323] >gi|339474499|gb|EGP89592.1| calcium channel protein [Zymoseptoria tritici IPO323]	XP_003854616	0	82	1137.09	891	737
augustus_masked-contig_245-processed-gene-0.202-mRNA-1	glycoside hydrolase family 81 protein	980	gi|398405052|ref|XP_003853992.1|endo-1,3-beta-glucanase [Zymoseptoria tritici IPO323] >gi|339473875|gb|EGP88968.1| endo-1,3-beta-glucanase [Zymoseptoria tritici IPO323]	XP_003853992	0	78	1045.42	802	627
maker-contig_84-augustus-gene-2.218-mRNA-1	n-carbamoyl-l-amino acid hydrolase	980	gi|398398858|ref|XP_003852886.1|hypothetical protein MYCGRDRAFT_70812 [Zymoseptoria tritici IPO323] >gi|339472768|gb|EGP87862.1| hypothetical protein MYCGRDRAFT_70812 [Zymoseptoria tritici IPO323]	XP_003852886	0	88	848.195	506	450
maker-contig_37-fgenesh-gene-1.189-mRNA-1	hypothetical protein MYCGRDRAFT_90493	980	gi|398406673|ref|XP_003854802.1|hypothetical protein MYCGRDRAFT_90493 [Zymoseptoria tritici IPO323] >gi|339474686|gb|EGP89778.1| hypothetical protein MYCGRDRAFT_90493 [Zymoseptoria tritici IPO323]	XP_003854802	0	79	1003.05	959	767
maker-contig_32-augustus-gene-1.268-mRNA-1	piwi-domain-containing protein	979	gi|398411090|ref|XP_003856889.1|hypothetical protein MYCGRDRAFT_90232 [Zymoseptoria tritici IPO323] >gi|339476774|gb|EGP91865.1| hypothetical protein MYCGRDRAFT_90232 [Zymoseptoria tritici IPO323]	XP_003856889	0	55	628.632	935	523
maker-contig_240-fgenesh-gene-0.76-mRNA-1	transcription factor cmr1	978	gi|398389747|ref|XP_003848334.1|hypothetical protein MYCGRDRAFT_87993 [Zymoseptoria tritici IPO323] >gi|339468209|gb|EGP83310.1| hypothetical protein MYCGRDRAFT_87993 [Zymoseptoria tritici IPO323]	XP_003848334	0	78	1306.2	994	785
maker-contig_148-augustus-gene-0.288-mRNA-1	sam domain-containing protein	978	gi|452983017|gb|EME82775.1|hypothetical protein MYCFIDRAFT_87662 [Pseudocercospora fijiensis CIRAD86]	EME82775	0	71	1045.03	1008	723
maker-contig_394-fgenesh-gene-0.21-mRNA-1	glycoside hydrolase family 92 protein	978	gi|398388305|ref|XP_003847614.1|hypothetical protein MYCGRDRAFT_77894 [Zymoseptoria tritici IPO323] >gi|339467487|gb|EGP82590.1| hypothetical protein MYCGRDRAFT_77894 [Zymoseptoria tritici IPO323]	XP_003847614	0	83	1098.58	765	639
maker-contig_150-fgenesh-gene-1.221-mRNA-1	serine threonine protein kinase	978	gi|398394301|ref|XP_003850609.1|hypothetical protein MYCGRDRAFT_73716 [Zymoseptoria tritici IPO323] >gi|339470488|gb|EGP85585.1| hypothetical protein MYCGRDRAFT_73716 [Zymoseptoria tritici IPO323]	XP_003850609	0	80	1283.09	961	771
genemark-contig_147-processed-gene-0.20-mRNA-1	vacuolar protein sorting protein	978	gi|398392375|ref|XP_003849647.1|hypothetical protein MYCGRDRAFT_101271 [Zymoseptoria tritici IPO323] >gi|339469524|gb|EGP84623.1| hypothetical protein MYCGRDRAFT_101271 [Zymoseptoria tritici IPO323]	XP_003849647	0	89	1593.94	980	881
genemark-contig_1-processed-gene-0.16-mRNA-1	alpha-glucosidase	977	gi|398391350|ref|XP_003849135.1|putative alpha-glucosidase [Zymoseptoria tritici IPO323] >gi|339469011|gb|EGP84111.1| putative alpha-glucosidase [Zymoseptoria tritici IPO323]	XP_003849135	0	79	1337.01	957	761
genemark-contig_109-processed-gene-0.26-mRNA-1	atp-dependent protease la	977	gi|452978815|gb|EME78578.1|hypothetical protein MYCFIDRAFT_216696 [Pseudocercospora fijiensis CIRAD86]	EME78578	0	89	1523.45	925	832
fgenesh_masked-contig_38-processed-gene-0.142-mRNA-1	flap structure-specific endonuclease	977	gi|398398872|ref|XP_003852893.1|hypothetical protein MYCGRDRAFT_40040, partial [Zymoseptoria tritici IPO323] >gi|339472775|gb|EGP87869.1| hypothetical protein MYCGRDRAFT_40040 [Zymoseptoria tritici IPO323]	XP_003852893	0	79	713.375	532	422
maker-contig_20-fgenesh-gene-0.289-mRNA-1	saicar synthase-like protein	977	gi|452837985|gb|EME39926.1|hypothetical protein DOTSEDRAFT_74709 [Dothistroma septosporum NZE10]	EME39926	0	76	1174.46	938	714
augustus_masked-scaffold_m46-processed-gene-0.104-mRNA-1	dna repair protein	977	gi|398403955|ref|XP_003853444.1|hypothetical protein MYCGRDRAFT_57932 [Zymoseptoria tritici IPO323] >gi|339473326|gb|EGP88420.1| hypothetical protein MYCGRDRAFT_57932 [Zymoseptoria tritici IPO323]	XP_003853444	0	67	939.102	987	665
fgenesh_masked-contig_107-processed-gene-2.133-mRNA-1	cyclic nucleotide-binding domain containing protein	976	gi|398408910|ref|XP_003855920.1|hypothetical protein MYCGRDRAFT_65060 [Zymoseptoria tritici IPO323] >gi|339475805|gb|EGP90896.1| hypothetical protein MYCGRDRAFT_65060 [Zymoseptoria tritici IPO323]	XP_003855920	0	84	1509.58	992	842
snap_masked-contig_161-processed-gene-0.75-mRNA-1	dna excision repair protein	976	gi|398408778|ref|XP_003855854.1|SNF2 family DNA-dependent ATPase domain-containing protein, partial [Zymoseptoria tritici IPO323] >gi|339475739|gb|EGP90830.1| SNF2 family DNA-dependent ATPase domain-containing protein [Zymoseptoria tritici IPO323]	XP_003855854	0	79	1157.51	924	732
genemark-contig_166-processed-gene-1.38-mRNA-1	phosphatidylethanolamine n-methyltransferase	975	gi|398391951|ref|XP_003849435.1|hypothetical protein MYCGRDRAFT_75665, partial [Zymoseptoria tritici IPO323] >gi|339469312|gb|EGP84411.1| hypothetical protein MYCGRDRAFT_75665 [Zymoseptoria tritici IPO323]	XP_003849435	0	89	1619.36	969	866
fgenesh_masked-contig_193-processed-gene-0.59-mRNA-1	potassium ion transporter	974	gi|453084273|gb|EMF12318.1|hypothetical protein SEPMUDRAFT_150009 [Sphaerulina musiva SO2202]	EMF12318	0	71	1090.87	1021	728
maker-contig_133-fgenesh-gene-0.212-mRNA-1	gram domain containing protein	974	gi|452843161|gb|EME45096.1|hypothetical protein DOTSEDRAFT_43505 [Dothistroma septosporum NZE10]	EME45096	5.30573e-162	80	505.753	398	320
augustus_masked-contig_235-processed-gene-0.177-mRNA-1	mrna transport regulator	973	gi|398398323|ref|XP_003852619.1|hypothetical protein MYCGRDRAFT_100224 [Zymoseptoria tritici IPO323] >gi|339472500|gb|EGP87595.1| hypothetical protein MYCGRDRAFT_100224 [Zymoseptoria tritici IPO323]	XP_003852619	0	92	1649.8	967	899
maker-contig_152-snap-gene-1.358-mRNA-1	ddt domain protein	972	gi|452843599|gb|EME45534.1|hypothetical protein DOTSEDRAFT_71292 [Dothistroma septosporum NZE10]	EME45534	0	77	1226.46	996	768
maker-contig_193-fgenesh-gene-0.169-mRNA-1	pep3_vps18-domain-containing protein	972	gi|398393008|ref|XP_003849963.1|hypothetical protein MYCGRDRAFT_110385 [Zymoseptoria tritici IPO323] >gi|339469841|gb|EGP84939.1| hypothetical protein MYCGRDRAFT_110385 [Zymoseptoria tritici IPO323]	XP_003849963	0	91	1613.2	974	890
fgenesh_masked-contig_20-processed-gene-0.121-mRNA-1	hypothetical protein MYCFIDRAFT_177489	972	gi|452980786|gb|EME80547.1|hypothetical protein MYCFIDRAFT_177489 [Pseudocercospora fijiensis CIRAD86]	EME80547	2.86033e-13	51	84.3445	133	68
maker-contig_245-snap-gene-0.330-mRNA-1	rna interference and gene silencing protein	971	gi|398405640|ref|XP_003854286.1|hypothetical protein MYCGRDRAFT_38035 [Zymoseptoria tritici IPO323] >gi|339474169|gb|EGP89262.1| hypothetical protein MYCGRDRAFT_38035 [Zymoseptoria tritici IPO323]	XP_003854286	0	77	1252.65	947	738
fgenesh_masked-contig_204-processed-gene-0.90-mRNA-1	cytochrome b561 ferric reductase transmembrane	970	gi|453089231|gb|EMF17271.1|hypothetical protein SEPMUDRAFT_130051 [Sphaerulina musiva SO2202]	EMF17271	0	68	593.578	637	439
maker-contig_17-fgenesh-gene-0.150-mRNA-1	pab1 binding protein	969	gi|398389334|ref|XP_003848128.1|hypothetical protein MYCGRDRAFT_111497 [Zymoseptoria tritici IPO323] >gi|339468002|gb|EGP83104.1| hypothetical protein MYCGRDRAFT_111497 [Zymoseptoria tritici IPO323]	XP_003848128	0	72	969.148	990	720
maker-contig_17-fgenesh-gene-4.215-mRNA-1	ph-response regulator protein palc	969	gi|398411425|ref|XP_003857051.1|hypothetical protein MYCGRDRAFT_67112 [Zymoseptoria tritici IPO323] >gi|339476936|gb|EGP92027.1| hypothetical protein MYCGRDRAFT_67112 [Zymoseptoria tritici IPO323]	XP_003857051	0	86	697.967	476	414
fgenesh_masked-contig_174-processed-gene-0.35-mRNA-1	polyphosphoinositide factor-induced gene 4	968	gi|452839165|gb|EME41105.1|hypothetical protein DOTSEDRAFT_74583 [Dothistroma septosporum NZE10]	EME41105	0	83	1391.33	932	779
augustus_masked-scaffold_m40-processed-gene-0.133-mRNA-1	carbohydrate-binding wsc protein	968	gi|573067453|gb|ETS86981.1|hypothetical protein PFICI_00809 [Pestalotiopsis fici W106-1]	ETS86981	0	78	975.311	720	566
augustus_masked-contig_60-processed-gene-1.134-mRNA-1	hypothetical protein MYCFIDRAFT_169623	968	gi|452988136|gb|EME87891.1|hypothetical protein MYCFIDRAFT_169623 [Pseudocercospora fijiensis CIRAD86]	EME87891	1.20585e-103	46	362.073	910	420
snap_masked-contig_72-processed-gene-0.49-mRNA-1	likely protein kinase	968	gi|398408792|ref|XP_003855861.1|Ca2+/calmodulin-dependent protein kinase [Zymoseptoria tritici IPO323] >gi|339475746|gb|EGP90837.1| Ca2+/calmodulin-dependent protein kinase [Zymoseptoria tritici IPO323]	XP_003855861	3.73348e-42	40	178.333	820	332
maker-contig_5-augustus-gene-2.185-mRNA-1	mrna guanylyltransferase	967	gi|398405392|ref|XP_003854162.1|hypothetical protein MYCGRDRAFT_70544 [Zymoseptoria tritici IPO323] >gi|339474045|gb|EGP89138.1| hypothetical protein MYCGRDRAFT_70544 [Zymoseptoria tritici IPO323]	XP_003854162	2.72354e-159	73	488.034	385	283
augustus_masked-contig_227-processed-gene-0.132-mRNA-1	bet3 family protein	966	gi|452844765|gb|EME46699.1|hypothetical protein DOTSEDRAFT_70638 [Dothistroma septosporum NZE10]	EME46699	1.19304e-125	70	409.453	475	334
augustus_masked-contig_17-processed-gene-2.175-mRNA-1	atp-dependent dna helicase pcra	966	gi|398398465|ref|XP_003852690.1|hypothetical protein MYCGRDRAFT_71932, partial [Zymoseptoria tritici IPO323] >gi|339472571|gb|EGP87666.1| hypothetical protein MYCGRDRAFT_71932 [Zymoseptoria tritici IPO323]	XP_003852690	0	89	1215.68	727	652
maker-contig_147-fgenesh-gene-0.143-mRNA-1	vesicle-associated membrane protein 7	966	gi|398392291|ref|XP_003849605.1|hypothetical protein MYCGRDRAFT_101300 [Zymoseptoria tritici IPO323] >gi|339469482|gb|EGP84581.1| hypothetical protein MYCGRDRAFT_101300 [Zymoseptoria tritici IPO323]	XP_003849605	1.01263e-135	95	419.083	245	235
augustus_masked-contig_98-processed-gene-0.185-mRNA-1	ubiquitin homeostasis protein lub1	966	gi|452837018|gb|EME38961.1|hypothetical protein DOTSEDRAFT_75611 [Dothistroma septosporum NZE10]	EME38961	2.43455e-95	48	331.257	845	413
maker-scaffold_m41-fgenesh-gene-2.225-mRNA-1	chromosome segregation protein	965	gi|398407265|ref|XP_003855098.1|hypothetical protein MYCGRDRAFT_35719 [Zymoseptoria tritici IPO323] >gi|339474982|gb|EGP90074.1| hypothetical protein MYCGRDRAFT_35719 [Zymoseptoria tritici IPO323]	XP_003855098	0	91	1670.98	965	886
maker-contig_55-augustus-gene-3.275-mRNA-1	coatomer subunit beta	965	gi|398410555|ref|XP_003856626.1|coatomer subunit beta [Zymoseptoria tritici IPO323] >gi|339476511|gb|EGP91602.1| hypothetical protein MYCGRDRAFT_67108 [Zymoseptoria tritici IPO323]	XP_003856626	0	96	1762.66	965	932
augustus_masked-contig_1-processed-gene-1.149-mRNA-1	ankyrin repeat protein	964	gi|453087638|gb|EMF15679.1|hypothetical protein SEPMUDRAFT_147499 [Sphaerulina musiva SO2202]	EMF15679	0	75	1004.59	987	746
maker-contig_202-snap-gene-0.241-mRNA-1	rho guanyl nucleotide exchange factor	963	gi|398404073|ref|XP_003853503.1|hypothetical protein MYCGRDRAFT_92416 [Zymoseptoria tritici IPO323] >gi|339473385|gb|EGP88479.1| hypothetical protein MYCGRDRAFT_92416 [Zymoseptoria tritici IPO323]	XP_003853503	0	78	1011.91	887	695
maker-contig_179-fgenesh-gene-0.208-mRNA-1	carboxypeptidase y	963	gi|398406765|ref|XP_003854848.1|cpy like protein carboxypeptidase [Zymoseptoria tritici IPO323] >gi|339474732|gb|EGP89824.1| cpy like protein carboxypeptidase [Zymoseptoria tritici IPO323]	XP_003854848	0	94	969.533	520	489
snap_masked-contig_320-processed-gene-0.16-mRNA-1	timeless protein	963	gi|398408131|ref|XP_003855531.1|hypothetical protein MYCGRDRAFT_68421 [Zymoseptoria tritici IPO323] >gi|339475415|gb|EGP90507.1| hypothetical protein MYCGRDRAFT_68421 [Zymoseptoria tritici IPO323]	XP_003855531	0	85	1408.28	966	829
maker-contig_84-fgenesh-gene-1.172-mRNA-1	c6 transcription factor	963	gi|452844193|gb|EME46127.1|transcription factor domain-containing protein [Dothistroma septosporum NZE10]	EME46127	0	79	1206.82	946	750
fgenesh_masked-contig_37-processed-gene-0.62-mRNA-1	nuclear pore protein	963	gi|398404990|ref|XP_003853961.1|hypothetical protein MYCGRDRAFT_70159 [Zymoseptoria tritici IPO323] >gi|339473844|gb|EGP88937.1| hypothetical protein MYCGRDRAFT_70159 [Zymoseptoria tritici IPO323]	XP_003853961	0	88	1519.98	945	836
maker-contig_37-augustus-gene-9.200-mRNA-1	alpha-glucosidase	963	gi|255955263|ref|XP_002568384.1|Pc21g13670 [Penicillium chrysogenum Wisconsin 54-1255] >gi|211590095|emb|CAP96264.1| Pc21g13670 [Penicillium chrysogenum Wisconsin 54-1255]	XP_002568384	0	84	1364.75	942	799
maker-scaffold_m40-fgenesh-gene-1.268-mRNA-1	ctf1 transcription factor	962	gi|398399705|ref|XP_003853132.1|hypothetical protein MYCGRDRAFT_92834 [Zymoseptoria tritici IPO323] >gi|339473014|gb|EGP88108.1| hypothetical protein MYCGRDRAFT_92834 [Zymoseptoria tritici IPO323]	XP_003853132	0	85	1492.25	954	812
fgenesh_masked-contig_92-processed-gene-1.69-mRNA-1	dna excision repair protein	962	gi|398393342|ref|XP_003850130.1|RAD16 class DNA helicase and DNA-dependent ATPase, partial [Zymoseptoria tritici IPO323] >gi|339470008|gb|EGP85106.1| RAD16 class DNA helicase and DNA-dependent ATPase [Zymoseptoria tritici IPO323]	XP_003850130	0	83	1374.38	958	801
fgenesh_masked-contig_6-processed-gene-0.102-mRNA-1	atp-dependent rna helicase dbp10	962	gi|398392503|ref|XP_003849711.1|hypothetical protein MYCGRDRAFT_75563 [Zymoseptoria tritici IPO323] >gi|339469588|gb|EGP84687.1| hypothetical protein MYCGRDRAFT_75563 [Zymoseptoria tritici IPO323]	XP_003849711	0	89	1313.9	840	752
maker-contig_8-augustus-gene-0.150-mRNA-1	c3hc4 zinc finger domain-containing protein	961	gi|398405598|ref|XP_003854265.1|hypothetical protein MYCGRDRAFT_108796 [Zymoseptoria tritici IPO323] >gi|339474148|gb|EGP89241.1| hypothetical protein MYCGRDRAFT_108796 [Zymoseptoria tritici IPO323]	XP_003854265	0	72	952.97	1006	729
maker-contig_8-snap-gene-0.169-mRNA-1	e3 ubiquitin-protein ligase rbbp6 protein	961	gi|398405602|ref|XP_003854267.1|hypothetical protein MYCGRDRAFT_108794 [Zymoseptoria tritici IPO323] >gi|339474150|gb|EGP89243.1| hypothetical protein MYCGRDRAFT_108794 [Zymoseptoria tritici IPO323]	XP_003854267	1.00736e-33	81	149.828	91	74
maker-contig_5-fgenesh-gene-0.162-mRNA-1	f-box domain containing protein	960	gi|398390425|ref|XP_003848673.1|hypothetical protein MYCGRDRAFT_76743 [Zymoseptoria tritici IPO323] >gi|339468548|gb|EGP83649.1| hypothetical protein MYCGRDRAFT_76743 [Zymoseptoria tritici IPO323]	XP_003848673	0	67	855.514	940	638
genemark-contig_55-processed-gene-3.42-mRNA-1	hypothetical protein PFICI_11262	960	gi|573057513|gb|ETS77388.1|hypothetical protein PFICI_11262 [Pestalotiopsis fici W106-1]	ETS77388	6.69074e-120	53	399.053	767	413
maker-scaffold_m21-fgenesh-gene-4.195-mRNA-1	c6 transcription factor	960	gi|398409608|ref|XP_003856269.1|fungal transcriptional regulatory protein [Zymoseptoria tritici IPO323] >gi|339476154|gb|EGP91245.1| fungal transcriptional regulatory protein [Zymoseptoria tritici IPO323]	XP_003856269	0	82	1345.1	930	763
maker-scaffold_m40-fgenesh-gene-0.149-mRNA-1	non-ribosomal peptide synthase	959	gi|539434628|gb|ERF71122.1|hypothetical protein EPUS_09145 [Endocarpon pusillum Z07020]	ERF71122	0	68	924.85	958	657
fgenesh_masked-contig_173-processed-gene-0.120-mRNA-1	alanyl-trna synthetase	959	gi|398397461|ref|XP_003852188.1|alanine--tRNA ligase [Zymoseptoria tritici IPO323] >gi|339472069|gb|EGP87164.1| hypothetical protein MYCGRDRAFT_100210 [Zymoseptoria tritici IPO323]	XP_003852188	0	93	1644.4	960	893
maker-contig_5-snap-gene-2.199-mRNA-1	c2h2 and c2hc zinc finger	959	gi|453081055|gb|EMF09105.1|hypothetical protein SEPMUDRAFT_151937 [Sphaerulina musiva SO2202]	EMF09105	0	73	750.74	656	481
maker-contig_10-snap-gene-0.136-mRNA-1	protein phosphatase	958	gi|452847401|gb|EME49333.1|hypothetical protein DOTSEDRAFT_40569 [Dothistroma septosporum NZE10]	EME49333	0	66	868.226	916	613
maker-contig_112-fgenesh-gene-0.166-mRNA-1	pheromone-regulated membrane protein	958	gi|452847452|gb|EME49384.1|hypothetical protein DOTSEDRAFT_68236 [Dothistroma septosporum NZE10]	EME49384	0	73	1051.97	974	716
maker-contig_160-fgenesh-gene-0.207-mRNA-1	ent-kaurene synthase	957	gi|398409502|ref|XP_003856216.1|diterpene cyclase-like protein [Zymoseptoria tritici IPO323] >gi|339476101|gb|EGP91192.1| diterpene cyclase-like protein [Zymoseptoria tritici IPO323]	XP_003856216	0	80	1301.19	946	763
fgenesh_masked-contig_235-processed-gene-0.101-mRNA-1	phd finger and set domain protein	957	gi|452979382|gb|EME79144.1|hypothetical protein MYCFIDRAFT_216342 [Pseudocercospora fijiensis CIRAD86]	EME79144	0	67	860.136	979	664
augustus_masked-contig_103-processed-gene-0.290-mRNA-1	gtpase domain	956	gi|398407229|ref|XP_003855080.1|hypothetical protein MYCGRDRAFT_90992 [Zymoseptoria tritici IPO323] >gi|339474964|gb|EGP90056.1| hypothetical protein MYCGRDRAFT_90992 [Zymoseptoria tritici IPO323]	XP_003855080	0	61	750.355	927	567
maker-scaffold_m42-snap-gene-0.124-mRNA-1	hypothetical protein DOTSEDRAFT_38996	956	gi|452836832|gb|EME38775.1|hypothetical protein DOTSEDRAFT_38996 [Dothistroma septosporum NZE10]	EME38775	3.86111e-19	46	99.3673	243	113
maker-contig_58-fgenesh-gene-1.167-mRNA-1	glycosyltransferase family 2 protein	956	gi|452983544|gb|EME83302.1|glycosyltransferase family 2 protein [Pseudocercospora fijiensis CIRAD86]	EME83302	0	86	1609.73	968	842
maker-contig_199-augustus-gene-0.87-mRNA-1	dna mismatch repair protein msh4	955	gi|398394321|ref|XP_003850619.1|hypothetical protein MYCGRDRAFT_44908 [Zymoseptoria tritici IPO323] >gi|339470498|gb|EGP85595.1| hypothetical protein MYCGRDRAFT_44908 [Zymoseptoria tritici IPO323]	XP_003850619	0	86	1154.43	788	681
maker-contig_61-fgenesh-gene-2.246-mRNA-1	sterol regulatory element binding protein sre1 protein	955	gi|452987932|gb|EME87687.1|hypothetical protein MYCFIDRAFT_212986 [Pseudocercospora fijiensis CIRAD86]	EME87687	0	79	1214.13	959	761
maker-contig_109-augustus-gene-1.161-mRNA-1	transglutaminase-like protein	954	gi|398412106|ref|XP_003857383.1|hypothetical protein MYCGRDRAFT_102416 [Zymoseptoria tritici IPO323] >gi|339477268|gb|EGP92359.1| hypothetical protein MYCGRDRAFT_102416 [Zymoseptoria tritici IPO323]	XP_003857383	9.89887e-145	71	451.055	373	268
maker-contig_264-fgenesh-gene-1.280-mRNA-1	mfs general substrate transporter	953	gi|452986569|gb|EME86325.1|hypothetical protein MYCFIDRAFT_45250 [Pseudocercospora fijiensis CIRAD86]	EME86325	0	79	732.25	570	451
maker-contig_151-fgenesh-gene-1.190-mRNA-1	4-coumarate- ligase	953	gi|452836237|gb|EME38182.1|hypothetical protein DOTSEDRAFT_161744, partial [Dothistroma septosporum NZE10]	EME38182	0	74	624.78	521	387
augustus_masked-contig_169-processed-gene-0.243-mRNA-1	wd domain-containing protein	953	gi|398397677|ref|XP_003852296.1|hypothetical protein MYCGRDRAFT_93412 [Zymoseptoria tritici IPO323] >gi|339472177|gb|EGP87272.1| hypothetical protein MYCGRDRAFT_93412 [Zymoseptoria tritici IPO323]	XP_003852296	0	90	1557.73	962	874
maker-contig_60-snap-gene-0.207-mRNA-1	ubiquitin-protein ligase	952	gi|452838992|gb|EME40932.1|hypothetical protein DOTSEDRAFT_74476 [Dothistroma septosporum NZE10]	EME40932	0	77	1179.08	963	748
fgenesh_masked-contig_108-processed-gene-0.118-mRNA-1	peptidase s8 and s53 subtilisin kexin sedolisin	952	gi|452977983|gb|EME77747.1|hypothetical protein MYCFIDRAFT_84845, partial [Pseudocercospora fijiensis CIRAD86]	EME77747	9.03962e-30	66	137.117	170	113
augustus_masked-contig_123-processed-gene-2.114-mRNA-1	hypothetical protein MYCFIDRAFT_195132	952	gi|452984184|gb|EME83941.1|hypothetical protein MYCFIDRAFT_195132 [Pseudocercospora fijiensis CIRAD86]	EME83941	8.55591e-164	52	520.005	1116	583
maker-contig_20-augustus-gene-0.317-mRNA-1	calcofluor white hypersensitive protein	951	gi|398390093|ref|XP_003848507.1|hypothetical protein MYCGRDRAFT_77121 [Zymoseptoria tritici IPO323] >gi|339468382|gb|EGP83483.1| hypothetical protein MYCGRDRAFT_77121 [Zymoseptoria tritici IPO323]	XP_003848507	0	93	1611.66	938	874
augustus_masked-contig_245-processed-gene-0.215-mRNA-1	c6 transcription	951	gi|398391979|ref|XP_003849449.1|putative xylanase transcriptional regulator [Zymoseptoria tritici IPO323] >gi|339469326|gb|EGP84425.1| putative xylanase transcriptional regulator [Zymoseptoria tritici IPO323]	XP_003849449	0	80	1197.57	963	780
snap_masked-contig_58-processed-gene-2.229-mRNA-1	dna repair protein	951	gi|398398531|ref|XP_003852723.1|hypothetical protein MYCGRDRAFT_41772 [Zymoseptoria tritici IPO323] >gi|339472604|gb|EGP87699.1| hypothetical protein MYCGRDRAFT_41772 [Zymoseptoria tritici IPO323]	XP_003852723	0	93	1531.54	934	869
fgenesh_masked-contig_129-processed-gene-0.81-mRNA-1	tetratricopeptide repeat domain protein	949	gi|398391354|ref|XP_003849137.1|hypothetical protein MYCGRDRAFT_111035 [Zymoseptoria tritici IPO323] >gi|339469013|gb|EGP84113.1| hypothetical protein MYCGRDRAFT_111035 [Zymoseptoria tritici IPO323]	XP_003849137	0	83	1330.08	950	789
maker-contig_112-snap-gene-1.287-mRNA-1	nacht and ankyrin domain protein	948	gi|594715114|gb|EXU98028.1|ankyrin repeat protein [Metarhizium robertsii]	EXU98028	6.22751e-119	51	403.29	862	447
maker-scaffold_m17-augustus-gene-0.263-mRNA-1	c6 transcription protein	948	gi|453086256|gb|EMF14298.1|Fungal_trans-domain-containing protein [Sphaerulina musiva SO2202]	EMF14298	0	71	1058.13	963	690
maker-contig_152-fgenesh-gene-1.300-mRNA-1	3-keto-steroid reductase	947	gi|452843743|gb|EME45678.1|hypothetical protein DOTSEDRAFT_87964 [Dothistroma septosporum NZE10]	EME45678	1.59299e-178	75	536.954	448	340
maker-contig_87-fgenesh-gene-1.205-mRNA-1	denn domain-containing protein	947	gi|398392169|ref|XP_003849544.1|hypothetical protein MYCGRDRAFT_75953 [Zymoseptoria tritici IPO323] >gi|339469421|gb|EGP84520.1| hypothetical protein MYCGRDRAFT_75953 [Zymoseptoria tritici IPO323]	XP_003849544	0	89	1557.73	939	843
maker-contig_146-fgenesh-gene-0.129-mRNA-1	dna replication licensing factor mcm6	947	gi|398392453|ref|XP_003849686.1|DNA replication licensing factor MCM6 [Zymoseptoria tritici IPO323] >gi|339469563|gb|EGP84662.1| hypothetical protein MYCGRDRAFT_47838 [Zymoseptoria tritici IPO323]	XP_003849686	0	93	1589.7	914	857
augustus_masked-contig_107-processed-gene-1.154-mRNA-1	pentatricopeptide repeat domain-containing protein	947	gi|398409086|ref|XP_003856008.1|hypothetical protein MYCGRDRAFT_88907 [Zymoseptoria tritici IPO323] >gi|339475893|gb|EGP90984.1| hypothetical protein MYCGRDRAFT_88907 [Zymoseptoria tritici IPO323]	XP_003856008	7.09122e-118	52	393.275	732	382
maker-contig_85-fgenesh-gene-0.218-mRNA-1	protein transporter sec24	946	gi|398397012|ref|XP_003851964.1|hypothetical protein MYCGRDRAFT_86368 [Zymoseptoria tritici IPO323] >gi|339471844|gb|EGP86940.1| hypothetical protein MYCGRDRAFT_86368 [Zymoseptoria tritici IPO323]	XP_003851964	0	94	1476.07	844	800
augustus_masked-scaffold_m42-processed-gene-5.155-mRNA-1	iq calmodulin-binding motif domain protein	946	gi|398388950|ref|XP_003847936.1|hypothetical protein MYCGRDRAFT_77404 [Zymoseptoria tritici IPO323] >gi|339467810|gb|EGP82912.1| hypothetical protein MYCGRDRAFT_77404 [Zymoseptoria tritici IPO323]	XP_003847936	0	87	1307.35	935	818
augustus_masked-contig_113-processed-gene-0.132-mRNA-1	ubiquitin-conjugating enzyme e2	946	gi|452844098|gb|EME46032.1|hypothetical protein DOTSEDRAFT_42618 [Dothistroma septosporum NZE10]	EME46032	0	70	1018.45	967	683
maker-contig_37-fgenesh-gene-1.193-mRNA-1	cell division control protein	946	gi|398408513|ref|XP_003855722.1|hypothetical protein MYCGRDRAFT_10310, partial [Zymoseptoria tritici IPO323] >gi|339475606|gb|EGP90698.1| hypothetical protein MYCGRDRAFT_10310 [Zymoseptoria tritici IPO323]	XP_003855722	0	81	1307.35	947	773
maker-scaffold_m21-fgenesh-gene-1.162-mRNA-1	histidine kinase m3ypp protein	946	gi|398388403|ref|XP_003847663.1|hypothetical protein MYCGRDRAFT_78016 [Zymoseptoria tritici IPO323] >gi|339467536|gb|EGP82639.1| hypothetical protein MYCGRDRAFT_78016 [Zymoseptoria tritici IPO323]	XP_003847663	0	71	587.8	566	403
fgenesh_masked-contig_51-processed-gene-2.64-mRNA-1	cleavage and polyadenylation specificity factor subunit 2	946	gi|398396344|ref|XP_003851630.1|hypothetical protein MYCGRDRAFT_109995 [Zymoseptoria tritici IPO323] >gi|339471510|gb|EGP86606.1| hypothetical protein MYCGRDRAFT_109995 [Zymoseptoria tritici IPO323]	XP_003851630	0	69	906.36	939	652
genemark-contig_148-processed-gene-0.82-mRNA-1	c-1-tetrahydrofolate synthase	944	gi|398412766|ref|XP_003857701.1|trifunctional formate-tetrahydrofolate ligase/methenyltetrahydrofolate cyclohydrolase/methylenetetrahydrofolate dehydrogenase ADE3 [Zymoseptoria tritici IPO323] >gi|339477586|gb|EGP92677.1| hypothetical protein MYCGRDRAFT_52059 [Zymoseptoria tritici IPO323]	XP_003857701	0	95	1669.83	944	900
augustus_masked-contig_10-processed-gene-2.265-mRNA-1	hypothetical protein MYCGRDRAFT_89528	943	gi|398411937|ref|XP_003857301.1|hypothetical protein MYCGRDRAFT_89528 [Zymoseptoria tritici IPO323] >gi|339477186|gb|EGP92277.1| hypothetical protein MYCGRDRAFT_89528 [Zymoseptoria tritici IPO323]	XP_003857301	3.55835e-169	59	528.865	920	547
maker-contig_84-fgenesh-gene-1.175-mRNA-1	map kinase	943	gi|452846990|gb|EME48922.1|hypothetical protein DOTSEDRAFT_67843 [Dothistroma septosporum NZE10]	EME48922	0	85	1471.83	960	819
maker-scaffold_m21-fgenesh-gene-1.159-mRNA-1	duf625 domain protein	943	gi|398405180|ref|XP_003854056.1|hypothetical protein MYCGRDRAFT_38597 [Zymoseptoria tritici IPO323] >gi|339473939|gb|EGP89032.1| hypothetical protein MYCGRDRAFT_38597 [Zymoseptoria tritici IPO323]	XP_003854056	0	78	1200.27	965	758
augustus_masked-contig_144-processed-gene-0.93-mRNA-1	serine threonine-protein phosphatase 6 regulatory ankyrin repeat subunit c-like	943	gi|390343598|ref|XP_001184209.2|PREDICTED: serine/threonine-protein phosphatase 6 regulatory ankyrin repeat subunit C-like [Strongylocentrotus purpuratus]	XP_001184209	3.08877e-42	47	177.948	662	316
maker-contig_206-fgenesh-gene-0.152-mRNA-1	importin subunit beta-2	942	gi|452986799|gb|EME86555.1|hypothetical protein MYCFIDRAFT_214288 [Pseudocercospora fijiensis CIRAD86]	EME86555	0	88	1425.22	946	839
maker-contig_134-fgenesh-gene-0.297-mRNA-1	adaptor protein complex ap-2 alpha subunit	942	gi|453082985|gb|EMF11031.1|Adaptor protein complex AP-2 alpha subunit [Sphaerulina musiva SO2202]	EMF11031	0	90	1609.35	950	860
maker-contig_51-fgenesh-gene-3.160-mRNA-1	frequency clock protein	942	gi|398396682|ref|XP_003851799.1|hypothetical protein MYCGRDRAFT_93972 [Zymoseptoria tritici IPO323] >gi|339471679|gb|EGP86775.1| hypothetical protein MYCGRDRAFT_93972 [Zymoseptoria tritici IPO323]	XP_003851799	0	62	653.67	987	621
augustus_masked-contig_187-processed-gene-0.161-mRNA-1	aryl-alcohol dehydrogenase aad14	941	gi|398391526|ref|XP_003849223.1|hypothetical protein MYCGRDRAFT_105844 [Zymoseptoria tritici IPO323] >gi|339469099|gb|EGP84199.1| hypothetical protein MYCGRDRAFT_105844 [Zymoseptoria tritici IPO323]	XP_003849223	0	82	575.859	375	308
augustus_masked-contig_146-processed-gene-0.109-mRNA-1	hypothetical protein MYCFIDRAFT_207149	941	gi|452984295|gb|EME84052.1|hypothetical protein MYCFIDRAFT_207149 [Pseudocercospora fijiensis CIRAD86]	EME84052	2.80836e-56	45	221.476	725	328
maker-contig_113-fgenesh-gene-1.198-mRNA-1	small nucleolar ribonucleoprotein complex subunit protein	940	gi|452837650|gb|EME39592.1|hypothetical protein DOTSEDRAFT_56926 [Dothistroma septosporum NZE10]	EME39592	0	82	1255.74	960	789
maker-contig_61-snap-gene-1.253-mRNA-1	rna polymerase i-specific transcription initiation factor rrn6-like protein	940	gi|398411640|ref|XP_003857158.1|hypothetical protein MYCGRDRAFT_107460 [Zymoseptoria tritici IPO323] >gi|339477043|gb|EGP92134.1| hypothetical protein MYCGRDRAFT_107460 [Zymoseptoria tritici IPO323]	XP_003857158	1.16652e-151	54	486.108	977	528
maker-scaffold_m46-fgenesh-gene-1.167-mRNA-1	snf2 family helicase	938	gi|398399000|ref|XP_003852957.1|SNF2 family DNA-dependent ATPase domain-containing protein [Zymoseptoria tritici IPO323] >gi|339472839|gb|EGP87933.1| SNF2 family DNA-dependent ATPase domain-containing protein [Zymoseptoria tritici IPO323]	XP_003852957	0	77	1207.2	946	729
genemark-contig_175-processed-gene-1.31-mRNA-1	domain-containing protein	938	gi|398407391|ref|XP_003855161.1|hypothetical protein MYCGRDRAFT_69031 [Zymoseptoria tritici IPO323] >gi|339475045|gb|EGP90137.1| hypothetical protein MYCGRDRAFT_69031 [Zymoseptoria tritici IPO323]	XP_003855161	0	78	1255.35	957	751
maker-contig_174-fgenesh-gene-0.84-mRNA-1	carbohydrate esterase family 9 protein	937	gi|453089800|gb|EMF17840.1|hypothetical protein SEPMUDRAFT_161019 [Sphaerulina musiva SO2202]	EMF17840	0	82	1345.1	963	793
maker-contig_12-fgenesh-gene-0.149-mRNA-1	serine threonine protein kinase	937	gi|398412555|ref|XP_003857599.1|Serine/threonine protein kinase [Zymoseptoria tritici IPO323] >gi|339477484|gb|EGP92575.1| Serine/threonine protein kinase [Zymoseptoria tritici IPO323]	XP_003857599	0	81	1201.04	956	783
maker-contig_60-fgenesh-gene-1.174-mRNA-1	glycosyltransferase family 39 protein	937	gi|398388599|ref|XP_003847761.1|hypothetical protein MYCGRDRAFT_77815 [Zymoseptoria tritici IPO323] >gi|339467634|gb|EGP82737.1| hypothetical protein MYCGRDRAFT_77815 [Zymoseptoria tritici IPO323]	XP_003847761	0	90	1456.04	902	818
fgenesh_masked-contig_122-processed-gene-0.86-mRNA-1	calmodulin-binding protein sha1	937	gi|452838081|gb|EME40022.1|hypothetical protein DOTSEDRAFT_74780 [Dothistroma septosporum NZE10]	EME40022	3.69607e-173	53	543.502	1065	572
maker-scaffold_m9-fgenesh-gene-0.268-mRNA-1	transmembrane gtpase fzo1	936	gi|398406721|ref|XP_003854826.1|hypothetical protein MYCGRDRAFT_68017 [Zymoseptoria tritici IPO323] >gi|339474710|gb|EGP89802.1| hypothetical protein MYCGRDRAFT_68017 [Zymoseptoria tritici IPO323]	XP_003854826	0	90	1426.77	912	829
fgenesh_masked-scaffold_m40-processed-gene-1.93-mRNA-1	transcription factor	936	gi|452989752|gb|EME89507.1|hypothetical protein MYCFIDRAFT_115720, partial [Pseudocercospora fijiensis CIRAD86]	EME89507	0	79	837.41	684	543
fgenesh_masked-contig_165-processed-gene-0.55-mRNA-1	phosphatidate cytidylyltransferase	936	gi|398395591|ref|XP_003851254.1|hypothetical protein MYCGRDRAFT_73738 [Zymoseptoria tritici IPO323] >gi|339471133|gb|EGP86230.1| hypothetical protein MYCGRDRAFT_73738 [Zymoseptoria tritici IPO323]	XP_003851254	0	77	1099.35	943	733
augustus_masked-contig_127-processed-gene-0.337-mRNA-1	ser arg-related nuclear matrix protein	936	gi|452847722|gb|EME49654.1|hypothetical protein DOTSEDRAFT_68435 [Dothistroma septosporum NZE10]	EME49654	0	71	863.603	875	626
fgenesh_masked-scaffold_m30-processed-gene-0.25-mRNA-1	hypothetical protein DOTSEDRAFT_74999	936	gi|452838441|gb|EME40382.1|hypothetical protein DOTSEDRAFT_74999 [Dothistroma septosporum NZE10]	EME40382	1.66589e-16	50	91.2781	188	94
maker-scaffold_m41-fgenesh-gene-2.217-mRNA-1	set and ww domain protein	935	gi|449300569|gb|EMC96581.1|hypothetical protein BAUCODRAFT_481348 [Baudoinia compniacensis UAMH 10762]	EMC96581	0	77	1157.9	954	742
fgenesh_masked-contig_38-processed-gene-0.138-mRNA-1	inner centromere protein	935	gi|453086422|gb|EMF14464.1|hypothetical protein SEPMUDRAFT_148165 [Sphaerulina musiva SO2202]	EMF14464	1.12158e-71	61	268.085	378	233
snap_masked-contig_175-processed-gene-0.81-mRNA-1	gtpase domain	935	gi|452846262|gb|EME48195.1|hypothetical protein DOTSEDRAFT_51419 [Dothistroma septosporum NZE10]	EME48195	0	70	806.979	842	595
maker-contig_167-fgenesh-gene-0.46-mRNA-1	beta-mannosidase	934	gi|453089855|gb|EMF17895.1|glycoside hydrolase family 2 protein [Sphaerulina musiva SO2202]	EMF17895	0	82	1374.38	926	761
fgenesh_masked-scaffold_m5-processed-gene-0.53-mRNA-1	dna mismatch repair protein	934	gi|452842172|gb|EME44108.1|hypothetical protein DOTSEDRAFT_79973 [Dothistroma septosporum NZE10]	EME44108	0	61	652.129	965	591
genemark-contig_231-processed-gene-0.2-mRNA-1	nitrogen regulatory protein area	933	gi|398397269|ref|XP_003852092.1|hypothetical protein MYCGRDRAFT_109392 [Zymoseptoria tritici IPO323] >gi|339471973|gb|EGP87068.1| hypothetical protein MYCGRDRAFT_109392 [Zymoseptoria tritici IPO323]	XP_003852092	0	74	924.08	927	686
maker-contig_37-augustus-gene-3.184-mRNA-1	folylpolyglutamate synthase	933	gi|452842288|gb|EME44224.1|hypothetical protein DOTSEDRAFT_62741 [Dothistroma septosporum NZE10]	EME44224	3.39343e-152	69	469.929	440	307
fgenesh_masked-contig_85-processed-gene-0.78-mRNA-1	pre-mrna splicing factor prp1	932	gi|398397014|ref|XP_003851965.1|hypothetical protein MYCGRDRAFT_72776 [Zymoseptoria tritici IPO323] >gi|339471845|gb|EGP86941.1| hypothetical protein MYCGRDRAFT_72776 [Zymoseptoria tritici IPO323]	XP_003851965	0	91	1520.37	937	861
fgenesh_masked-contig_293-processed-gene-0.30-mRNA-1	ring finger domain-containing protein	932	gi|398392559|ref|XP_003849739.1|hypothetical protein MYCGRDRAFT_110734 [Zymoseptoria tritici IPO323] >gi|339469616|gb|EGP84715.1| hypothetical protein MYCGRDRAFT_110734 [Zymoseptoria tritici IPO323]	XP_003849739	0	71	564.688	567	407
augustus_masked-contig_16-processed-gene-0.102-mRNA-1	hypothetical protein MYCFIDRAFT_216255	932	gi|452980768|gb|EME80529.1|hypothetical protein MYCFIDRAFT_216255 [Pseudocercospora fijiensis CIRAD86]	EME80529	7.17231e-167	69	508.449	507	350
fgenesh_masked-scaffold_m21-processed-gene-0.70-mRNA-1	hypothetical protein SNOG_12400	932	gi|169618419|ref|XP_001802623.1|hypothetical protein SNOG_12400 [Phaeosphaeria nodorum SN15] >gi|111059093|gb|EAT80213.1| hypothetical protein SNOG_12400 [Phaeosphaeria nodorum SN15]	XP_001802623	1.635e-65	60	243.432	616	372
augustus_masked-contig_181-processed-gene-0.109-mRNA-1	pleckstrin-like protein	931	gi|398393630|ref|XP_003850274.1|hypothetical protein MYCGRDRAFT_110574 [Zymoseptoria tritici IPO323] >gi|339470152|gb|EGP85250.1| hypothetical protein MYCGRDRAFT_110574 [Zymoseptoria tritici IPO323]	XP_003850274	0	65	751.125	920	600
maker-contig_166-augustus-gene-0.165-mRNA-1	hypothetical protein MYCGRDRAFT_85720	931	gi|398399090|ref|XP_003853002.1|hypothetical protein MYCGRDRAFT_85720 [Zymoseptoria tritici IPO323] >gi|339472884|gb|EGP87978.1| hypothetical protein MYCGRDRAFT_85720 [Zymoseptoria tritici IPO323]	XP_003853002	3.96722e-148	79	456.833	387	306
fgenesh_masked-contig_71-processed-gene-2.134-mRNA-1	heat shock protein hsp98 hsp104	930	gi|452846302|gb|EME48235.1|hypothetical protein DOTSEDRAFT_69994 [Dothistroma septosporum NZE10]	EME48235	0	94	1566.98	933	882
maker-contig_159-snap-gene-0.177-mRNA-1	rho-gtpase-activating protein	930	gi|398394251|ref|XP_003850584.1|hypothetical protein MYCGRDRAFT_60505, partial [Zymoseptoria tritici IPO323] >gi|339470463|gb|EGP85560.1| hypothetical protein MYCGRDRAFT_60505 [Zymoseptoria tritici IPO323]	XP_003850584	0	91	1290.79	791	723
augustus_masked-contig_146-processed-gene-0.110-mRNA-1	siderochrome-iron transporter	930	gi|452984297|gb|EME84054.1|hypothetical protein MYCFIDRAFT_152322 [Pseudocercospora fijiensis CIRAD86]	EME84054	0	92	872.463	571	527
fgenesh_masked-contig_84-processed-gene-1.58-mRNA-1	methylisocitrate lyase	930	gi|398404107|ref|XP_003853520.1|hypothetical protein MYCGRDRAFT_99841 [Zymoseptoria tritici IPO323] >gi|339473402|gb|EGP88496.1| hypothetical protein MYCGRDRAFT_99841 [Zymoseptoria tritici IPO323]	XP_003853520	1.25521e-172	89	515.768	311	278
genemark-contig_42-processed-gene-0.56-mRNA-1	hypothetical protein SEPMUDRAFT_27039, partial	930	gi|453084393|gb|EMF12437.1|hypothetical protein SEPMUDRAFT_27039, partial [Sphaerulina musiva SO2202]	EMF12437	1.82326e-66	63	232.646	233	147
augustus_masked-scaffold_m42-processed-gene-2.139-mRNA-1	epidermal growth factor-like type 3	930	gi|452987027|gb|EME86783.1|hypothetical protein MYCFIDRAFT_214377 [Pseudocercospora fijiensis CIRAD86]	EME86783	3.03455e-174	63	543.502	766	490
maker-contig_19-augustus-gene-1.363-mRNA-1	glycoside hydrolase family 36 protein	929	gi|452847063|gb|EME48995.1|glycoside hydrolase family 36 protein [Dothistroma septosporum NZE10]	EME48995	0	81	1256.89	874	710
maker-contig_55-fgenesh-gene-1.185-mRNA-1	succinate-semialdehyde mitochondrial precursor	929	gi|398409688|ref|XP_003856309.1|hypothetical protein MYCGRDRAFT_66166 [Zymoseptoria tritici IPO323] >gi|339476194|gb|EGP91285.1| hypothetical protein MYCGRDRAFT_66166 [Zymoseptoria tritici IPO323]	XP_003856309	0	92	900.197	507	469
maker-contig_123-fgenesh-gene-1.173-mRNA-1	duf1620 domain-containing protein	929	gi|398406222|ref|XP_003854577.1|hypothetical protein MYCGRDRAFT_99418 [Zymoseptoria tritici IPO323] >gi|339474460|gb|EGP89553.1| hypothetical protein MYCGRDRAFT_99418 [Zymoseptoria tritici IPO323]	XP_003854577	0	84	1381.31	929	788
augustus_masked-contig_42-processed-gene-0.189-mRNA-1	2og-fe partial	929	gi|403170509|ref|XP_003329843.2|hypothetical protein PGTG_11780 [Puccinia graminis f. sp. tritici CRL 75-36-700-3] >gi|375168756|gb|EFP85424.2| hypothetical protein PGTG_11780 [Puccinia graminis f. sp. tritici CRL 75-36-700-3]	XP_003329843	3.77476e-66	52	249.21	455	241
maker-contig_10-augustus-gene-2.416-mRNA-1	hd-domain pdease-like protein	928	gi|452847651|gb|EME49583.1|hypothetical protein DOTSEDRAFT_68382 [Dothistroma septosporum NZE10]	EME49583	0	70	952.199	933	654
maker-contig_245-fgenesh-gene-0.261-mRNA-1	involucrin repeat protein	928	gi|398405012|ref|XP_003853972.1|hypothetical protein MYCGRDRAFT_108745 [Zymoseptoria tritici IPO323] >gi|339473855|gb|EGP88948.1| hypothetical protein MYCGRDRAFT_108745 [Zymoseptoria tritici IPO323]	XP_003853972	0	72	874.004	925	666
augustus_masked-contig_113-processed-gene-3.222-mRNA-1	glycosyltransferase family 20 protein	928	gi|398395565|ref|XP_003851241.1|hypothetical protein MYCGRDRAFT_45397 [Zymoseptoria tritici IPO323] >gi|339471120|gb|EGP86217.1| hypothetical protein MYCGRDRAFT_45397 [Zymoseptoria tritici IPO323]	XP_003851241	0	87	1397.88	882	771
maker-contig_181-fgenesh-gene-0.135-mRNA-1	ethanolaminephosphotransferase	927	gi|452841651|gb|EME43588.1|hypothetical protein DOTSEDRAFT_72826 [Dothistroma septosporum NZE10]	EME43588	0	78	1196.42	952	748
maker-contig_58-fgenesh-gene-2.370-mRNA-1	kinesin heavy chain	927	gi|398409432|ref|XP_003856181.1|hypothetical protein MYCGRDRAFT_65760 [Zymoseptoria tritici IPO323] >gi|339476066|gb|EGP91157.1| hypothetical protein MYCGRDRAFT_65760 [Zymoseptoria tritici IPO323]	XP_003856181	0	90	1495.33	930	843
maker-contig_166-fgenesh-gene-0.155-mRNA-1	mitochondrial cytochrome b2-	927	gi|398389428|ref|XP_003848175.1|hypothetical protein MYCGRDRAFT_50320 [Zymoseptoria tritici IPO323] >gi|339468049|gb|EGP83151.1| hypothetical protein MYCGRDRAFT_50320 [Zymoseptoria tritici IPO323]	XP_003848175	0	88	649.432	404	357
augustus_masked-contig_173-processed-gene-0.219-mRNA-1	hypothetical protein AOL_s00054g627	927	gi|345568189|gb|EGX51088.1|hypothetical protein AOL_s00054g627 [Arthrobotrys oligospora ATCC 24927]	EGX51088	9.99035e-21	44	108.227	300	134
snap_masked-contig_100-processed-gene-0.54-mRNA-1	nonribosomal peptide	926	gi|121703654|ref|XP_001270091.1|nonribosomal peptide synthase, putative [Aspergillus clavatus NRRL 1] >gi|119398235|gb|EAW08665.1| nonribosomal peptide synthase, putative [Aspergillus clavatus NRRL 1]	XP_001270091	2.02197e-134	50	458.759	973	487
fgenesh_masked-contig_74-processed-gene-0.116-mRNA-1	hypothetical protein SBOR_4765	926	gi|563294593|gb|ESZ94889.1|hypothetical protein SBOR_4765 [Sclerotinia borealis F-4157]	ESZ94889	5.69182e-17	36	95.5153	774	285
genemark-contig_108-processed-gene-0.32-mRNA-1	ph domain containing protein	925	gi|452838443|gb|EME40384.1|hypothetical protein DOTSEDRAFT_75001 [Dothistroma septosporum NZE10]	EME40384	0	81	865.914	650	529
snap_masked-contig_108-processed-gene-0.178-mRNA-1	hypothetical protein DOTSEDRAFT_74643	925	gi|452837861|gb|EME39802.1|hypothetical protein DOTSEDRAFT_74643 [Dothistroma septosporum NZE10]	EME39802	0	57	609.372	897	512
snap_masked-contig_206-processed-gene-0.99-mRNA-1	aaa family	924	gi|452846088|gb|EME48021.1|hypothetical protein DOTSEDRAFT_69824 [Dothistroma septosporum NZE10]	EME48021	0	87	1090.49	699	613
maker-contig_17-fgenesh-gene-1.167-mRNA-1	gtpase activating protein	924	gi|452847152|gb|EME49084.1|hypothetical protein DOTSEDRAFT_118461 [Dothistroma septosporum NZE10]	EME49084	0	73	848.581	764	559
maker-contig_166-fgenesh-gene-0.158-mRNA-1	sterol o-acyltransferase	924	gi|398403889|ref|XP_003853411.1|hypothetical protein MYCGRDRAFT_41169 [Zymoseptoria tritici IPO323] >gi|339473293|gb|EGP88387.1| hypothetical protein MYCGRDRAFT_41169 [Zymoseptoria tritici IPO323]	XP_003853411	0	84	818.92	547	462
maker-contig_114-fgenesh-gene-0.157-mRNA-1	26s proteasome regulatory subunit rpn-1 protein	923	gi|398392317|ref|XP_003849618.1|proteasome regulatory particle subunit RPN1 [Zymoseptoria tritici IPO323] >gi|339469495|gb|EGP84594.1| hypothetical protein MYCGRDRAFT_62652 [Zymoseptoria tritici IPO323]	XP_003849618	0	95	1556.96	911	867
fgenesh_masked-contig_135-processed-gene-0.118-mRNA-1	dna mismatch repair protein msh2	923	gi|452840462|gb|EME42400.1|hypothetical protein DOTSEDRAFT_54773 [Dothistroma septosporum NZE10]	EME42400	0	91	1640.17	925	850
augustus_masked-contig_74-processed-gene-0.227-mRNA-1	maleylacetate reductase	923	gi|398398403|ref|XP_003852659.1|hypothetical protein MYCGRDRAFT_72020 [Zymoseptoria tritici IPO323] >gi|339472540|gb|EGP87635.1| hypothetical protein MYCGRDRAFT_72020 [Zymoseptoria tritici IPO323]	XP_003852659	0	91	583.948	374	344
snap_masked-scaffold_m42-processed-gene-0.61-mRNA-1	ubiquitin carboxyl-terminal hydrolase 10	922	gi|452987313|gb|EME87069.1|hypothetical protein MYCFIDRAFT_49312 [Pseudocercospora fijiensis CIRAD86]	EME87069	0	74	913.294	850	636
maker-contig_175-fgenesh-gene-1.213-mRNA-1	pab-dependent poly -specific ribonuclease subunit pan3	922	gi|452846166|gb|EME48099.1|hypothetical protein DOTSEDRAFT_167686 [Dothistroma septosporum NZE10]	EME48099	0	80	941.414	680	549
fgenesh_masked-contig_147-processed-gene-0.50-mRNA-1	ddhd domain-containing protein	922	gi|398392009|ref|XP_003849464.1|DDHD domain-containing protein [Zymoseptoria tritici IPO323] >gi|339469341|gb|EGP84440.1| DDHD domain-containing protein [Zymoseptoria tritici IPO323]	XP_003849464	0	80	1258.43	921	737
fgenesh_masked-scaffold_m18-processed-gene-2.158-mRNA-1	dna ligase	921	gi|398410722|ref|XP_003856709.1|hypothetical protein MYCGRDRAFT_31749 [Zymoseptoria tritici IPO323] >gi|339476594|gb|EGP91685.1| hypothetical protein MYCGRDRAFT_31749 [Zymoseptoria tritici IPO323]	XP_003856709	0	85	1345.87	905	778
genemark-contig_60-processed-gene-2.20-mRNA-1	coatomer subunit	921	gi|452987266|gb|EME87022.1|hypothetical protein MYCFIDRAFT_56148 [Pseudocercospora fijiensis CIRAD86]	EME87022	0	93	1524.99	921	863
maker-contig_166-snap-gene-0.200-mRNA-1	white collar	921	gi|452847676|gb|EME49608.1|hypothetical protein DOTSEDRAFT_118302 [Dothistroma septosporum NZE10]	EME49608	0	82	944.495	651	540
snap_masked-contig_1-processed-gene-0.79-mRNA-1	hypothetical protein EURHEDRAFT_404929	920	gi|599153466|gb|EYE92767.1|hypothetical protein EURHEDRAFT_404929 [Aspergillus ruber CBS 135680]	EYE92767	2.37054e-121	49	402.905	847	418
maker-contig_177-augustus-gene-0.328-mRNA-1	phosphatidylinositol 3-kinase	919	gi|398405628|ref|XP_003854280.1|hypothetical protein MYCGRDRAFT_70260 [Zymoseptoria tritici IPO323] >gi|339474163|gb|EGP89256.1| hypothetical protein MYCGRDRAFT_70260 [Zymoseptoria tritici IPO323]	XP_003854280	0	83	1233.39	930	772
augustus_masked-contig_37-processed-gene-4.154-mRNA-1	glutamate carboxypeptidase	919	gi|452988911|gb|EME88666.1|hypothetical protein MYCFIDRAFT_35208 [Pseudocercospora fijiensis CIRAD86]	EME88666	0	74	1078.54	919	684
fgenesh_masked-contig_228-processed-gene-0.76-mRNA-1	checkpoint protein	918	gi|453088435|gb|EMF16475.1|kinase-like protein [Sphaerulina musiva SO2202]	EMF16475	0	80	1180.62	924	740
fgenesh_masked-contig_113-processed-gene-3.94-mRNA-1	5-methylcytosine g t mismatch-specific dna	917	gi|452837694|gb|EME39636.1|hypothetical protein DOTSEDRAFT_75325 [Dothistroma septosporum NZE10]	EME39636	0	82	1099.35	840	693
fgenesh_masked-contig_122-processed-gene-0.82-mRNA-1	anaphase-promoting complex subunit	916	gi|453080825|gb|EMF08875.1|hypothetical protein SEPMUDRAFT_151780 [Sphaerulina musiva SO2202]	EMF08875	0	60	723.005	931	565
augustus_masked-contig_246-processed-gene-0.262-mRNA-1	hrq family protein	915	gi|452984953|gb|EME84710.1|hypothetical protein MYCFIDRAFT_42017 [Pseudocercospora fijiensis CIRAD86]	EME84710	0	74	555.829	426	319
maker-contig_137-fgenesh-gene-2.367-mRNA-1	fungal specific transcription factor domain protein	915	gi|452846935|gb|EME48867.1|hypothetical protein DOTSEDRAFT_67811 [Dothistroma septosporum NZE10]	EME48867	0	81	1304.27	928	756
augustus_masked-contig_113-processed-gene-3.227-mRNA-1	tbc domain	915	gi|452837619|gb|EME39561.1|hypothetical protein DOTSEDRAFT_75278 [Dothistroma septosporum NZE10]	EME39561	0	67	660.988	750	508
augustus_masked-contig_58-processed-gene-1.155-mRNA-1	methyltransferase protein	914	gi|398412439|ref|XP_003857543.1|hypothetical protein MYCGRDRAFT_102217 [Zymoseptoria tritici IPO323] >gi|339477428|gb|EGP92519.1| hypothetical protein MYCGRDRAFT_102217 [Zymoseptoria tritici IPO323]	XP_003857543	8.5494e-179	68	543.502	595	408
fgenesh_masked-contig_123-processed-gene-1.73-mRNA-1	hypothetical protein DOTSEDRAFT_22888	914	gi|452844945|gb|EME46879.1|hypothetical protein DOTSEDRAFT_22888 [Dothistroma septosporum NZE10]	EME46879	6.63827e-42	59	164.081	222	131
maker-contig_1-snap-gene-3.419-mRNA-1	trna processing endoribonuclease	912	gi|398407963|ref|XP_003855447.1|hypothetical protein MYCGRDRAFT_55565, partial [Zymoseptoria tritici IPO323] >gi|339475331|gb|EGP90423.1| hypothetical protein MYCGRDRAFT_55565 [Zymoseptoria tritici IPO323]	XP_003855447	0	77	947.962	699	542
maker-contig_103-fgenesh-gene-0.337-mRNA-1	mrna binding protein pumilio 2	912	gi|453087066|gb|EMF15107.1|ARM repeat-containing protein [Sphaerulina musiva SO2202]	EMF15107	0	64	796.193	934	604
maker-contig_38-fgenesh-gene-0.266-mRNA-1	serine threonine protein	912	gi|452844212|gb|EME46146.1|hypothetical protein DOTSEDRAFT_70220 [Dothistroma septosporum NZE10]	EME46146	0	72	1010.36	883	644
maker-scaffold_m21-augustus-gene-4.228-mRNA-1	ubiquitin-protein ligase e3	912	gi|398409644|ref|XP_003856287.1|hypothetical protein MYCGRDRAFT_83759 [Zymoseptoria tritici IPO323] >gi|339476172|gb|EGP91263.1| hypothetical protein MYCGRDRAFT_83759 [Zymoseptoria tritici IPO323]	XP_003856287	0	83	1345.1	918	769
fgenesh_masked-contig_144-processed-gene-0.46-mRNA-1	ram signaling pathway protein	912	gi|452838341|gb|EME40282.1|hypothetical protein DOTSEDRAFT_56512 [Dothistroma septosporum NZE10]	EME40282	2.23409e-14	44	85.5001	281	126
fgenesh_masked-contig_55-processed-gene-1.86-mRNA-1	m protein repeat protein	912	gi|453089694|gb|EMF17734.1|hypothetical protein SEPMUDRAFT_146699 [Sphaerulina musiva SO2202]	EMF17734	0	68	662.529	907	618
maker-contig_19-fgenesh-gene-0.149-mRNA-1	ribonucleotide reductase large subunit	911	gi|398389296|ref|XP_003848109.1|hypothetical protein MYCGRDRAFT_101786 [Zymoseptoria tritici IPO323] >gi|339467983|gb|EGP83085.1| hypothetical protein MYCGRDRAFT_101786 [Zymoseptoria tritici IPO323]	XP_003848109	0	96	1716.44	916	886
augustus_masked-contig_137-processed-gene-0.115-mRNA-1	f-box domain protein	911	gi|302687300|ref|XP_003033330.1|hypothetical protein SCHCODRAFT_108086 [Schizophyllum commune H4-8] >gi|300107024|gb|EFI98427.1| hypothetical protein SCHCODRAFT_108086, partial [Schizophyllum commune H4-8]	XP_003033330	8.01296e-108	46	366.696	956	449
fgenesh_masked-contig_195-processed-gene-0.51-mRNA-1	small nucleolar ribonucleoprotein complex subunit	911	gi|452840618|gb|EME42556.1|hypothetical protein DOTSEDRAFT_73415 [Dothistroma septosporum NZE10]	EME42556	0	80	775.393	576	465
snap_masked-scaffold_m42-processed-gene-1.96-mRNA-1	cation transport atpase	910	gi|453081673|gb|EMF09722.1|heavy metal translocatin [Sphaerulina musiva SO2202]	EMF09722	0	77	1033.48	907	705
maker-contig_87-snap-gene-1.261-mRNA-1	c2h2 type zinc finger domain protein	909	gi|452838687|gb|EME40627.1|hypothetical protein DOTSEDRAFT_82229 [Dothistroma septosporum NZE10]	EME40627	0	69	947.577	923	643
maker-contig_103-augustus-gene-0.351-mRNA-1	ankyrin repeat domain containing protein	908	gi|452978783|gb|EME78546.1|hypothetical protein MYCFIDRAFT_216683 [Pseudocercospora fijiensis CIRAD86]	EME78546	0	74	714.146	616	458
fgenesh_masked-contig_19-processed-gene-0.68-mRNA-1	p-loop containing nucleoside triphosphate hydrolase	908	gi|512204517|gb|EPE33340.1|P-loop containing nucleoside triphosphate hydrolase [Glarea lozoyensis ATCC 20868]	EPE33340	4.27405e-169	59	523.472	661	396
fgenesh_masked-contig_5-processed-gene-2.68-mRNA-1	cell division protease ftsh	908	gi|398399349|ref|XP_003853091.1|m-AAA protease subunit YTA12 [Zymoseptoria tritici IPO323] >gi|339472973|gb|EGP88067.1| hypothetical protein MYCGRDRAFT_41266 [Zymoseptoria tritici IPO323]	XP_003853091	0	88	1385.93	868	770
fgenesh_masked-contig_150-processed-gene-1.91-mRNA-1	histidine kinase	908	gi|452980121|gb|EME79882.1|hypothetical protein MYCFIDRAFT_38040 [Pseudocercospora fijiensis CIRAD86]	EME79882	0	76	1107.05	907	692
maker-contig_12-fgenesh-gene-0.158-mRNA-1	chitin synthase b	907	gi|452844534|gb|EME46468.1|glycosyltransferase family 2 protein [Dothistroma septosporum NZE10]	EME46468	0	92	1632.08	917	849
maker-contig_115-fgenesh-gene-0.255-mRNA-1	duf1712 domain protein	906	gi|453080354|gb|EMF08405.1|hypothetical protein SEPMUDRAFT_152083 [Sphaerulina musiva SO2202]	EMF08405	0	70	897.886	971	685
augustus_masked-contig_13-processed-gene-0.261-mRNA-1	phd finger domain containing protein	906	gi|452985121|gb|EME84878.1|hypothetical protein MYCFIDRAFT_195810 [Pseudocercospora fijiensis CIRAD86]	EME84878	8.11392e-153	63	480.33	643	410
maker-contig_170-fgenesh-gene-0.308-mRNA-1	transcription factor cys6 protein	906	gi|452844918|gb|EME46852.1|hypothetical protein DOTSEDRAFT_70721 [Dothistroma septosporum NZE10]	EME46852	0	69	887.1	871	607
fgenesh_masked-contig_74-processed-gene-0.135-mRNA-1	hypothetical protein MYCFIDRAFT_79567	906	gi|452979574|gb|EME79336.1|hypothetical protein MYCFIDRAFT_79567 [Pseudocercospora fijiensis CIRAD86]	EME79336	4.25154e-54	45	211.846	905	413
fgenesh_masked-contig_84-processed-gene-1.66-mRNA-1	methyltransferase	905	gi|398409124|ref|XP_003856027.1|hypothetical protein MYCGRDRAFT_52269, partial [Zymoseptoria tritici IPO323] >gi|339475912|gb|EGP91003.1| hypothetical protein MYCGRDRAFT_52269 [Zymoseptoria tritici IPO323]	XP_003856027	0	88	1296.95	803	710
maker-contig_207-fgenesh-gene-0.58-mRNA-1	duf221 domain-containing protein	905	gi|452843014|gb|EME44949.1|hypothetical protein DOTSEDRAFT_70859 [Dothistroma septosporum NZE10]	EME44949	0	79	1105.89	900	714
augustus_masked-contig_178-processed-gene-0.195-mRNA-1	2-c-methyl-d-erythritol -cyclodiphosphate synthase	904	gi|400595787|gb|EJP63577.1|2-C-methyl-D-erythritol 2,4-cyclodiphosphate synthase [Beauveria bassiana ARSEF 2860]	EJP63577	0	69	547.354	519	359
maker-contig_30-augustus-gene-0.184-mRNA-1	rna polymerase ii mediator complex subunit variant 2	903	gi|452989866|gb|EME89621.1|hypothetical protein MYCFIDRAFT_78585 [Pseudocercospora fijiensis CIRAD86]	EME89621	0	72	1045.8	897	653
maker-contig_30-augustus-gene-1.274-mRNA-1	fungal specific transcription factor	903	gi|452989162|gb|EME88917.1|hypothetical protein MYCFIDRAFT_10996, partial [Pseudocercospora fijiensis CIRAD86]	EME88917	0	83	1212.21	855	712
augustus_masked-contig_78-processed-gene-0.140-mRNA-1	atp-dependent rna helicase dbp6	902	gi|398407893|ref|XP_003855412.1|hypothetical protein MYCGRDRAFT_68754 [Zymoseptoria tritici IPO323] >gi|339475296|gb|EGP90388.1| hypothetical protein MYCGRDRAFT_68754 [Zymoseptoria tritici IPO323]	XP_003855412	7.52129e-166	62	513.457	688	427
genemark-contig_192-processed-gene-0.40-mRNA-1	gamma-tubulin complex component	901	gi|398390740|ref|XP_003848830.1|gamma tubulin complex associated-like protein [Zymoseptoria tritici IPO323] >gi|339468706|gb|EGP83806.1| gamma tubulin complex associated-like protein [Zymoseptoria tritici IPO323]	XP_003848830	0	61	659.448	916	559
maker-contig_169-fgenesh-gene-0.301-mRNA-1	peroxisomal hydratase-dehydrogenase-epimerase	901	gi|452980064|gb|EME79826.1|hypothetical protein MYCFIDRAFT_58795 [Pseudocercospora fijiensis CIRAD86]	EME79826	0	90	1425.22	906	822
maker-contig_264-augustus-gene-1.340-mRNA-1	amino acid	899	gi|398390930|ref|XP_003848925.1|hypothetical protein MYCGRDRAFT_101466 [Zymoseptoria tritici IPO323] >gi|339468801|gb|EGP83901.1| hypothetical protein MYCGRDRAFT_101466 [Zymoseptoria tritici IPO323]	XP_003848925	0	86	627.861	466	403
fgenesh_masked-contig_195-processed-gene-0.43-mRNA-1	autophagy protein	899	gi|398396658|ref|XP_003851787.1|hypothetical protein MYCGRDRAFT_100550 [Zymoseptoria tritici IPO323] >gi|339471667|gb|EGP86763.1| hypothetical protein MYCGRDRAFT_100550 [Zymoseptoria tritici IPO323]	XP_003851787	0	74	1058.51	920	683
fgenesh_masked-contig_17-processed-gene-3.79-mRNA-1	methyltransferase type 11	899	gi|452987425|gb|EME87180.1|hypothetical protein MYCFIDRAFT_212793 [Pseudocercospora fijiensis CIRAD86]	EME87180	0	84	1188.71	896	754
snap_masked-contig_98-processed-gene-0.110-mRNA-1	phosphoribosylaminoimidazole-succinocarboxamide synthase protein	899	gi|452836841|gb|EME38784.1|hypothetical protein DOTSEDRAFT_83474 [Dothistroma septosporum NZE10]	EME38784	0	64	687.952	950	614
augustus_masked-contig_163-processed-gene-0.149-mRNA-1	hypothetical protein DOTSEDRAFT_68510	899	gi|452847820|gb|EME49752.1|hypothetical protein DOTSEDRAFT_68510 [Dothistroma septosporum NZE10]	EME49752	4.19802e-58	56	219.935	559	315
genemark-scaffold_m40-processed-gene-1.40-mRNA-1	elongation factor 1-alpha	898	gi|449304621|gb|EMD00628.1|hypothetical protein BAUCODRAFT_28973 [Baudoinia compniacensis UAMH 10762]	EMD00628	0	97	883.248	442	433
maker-contig_173-fgenesh-gene-0.248-mRNA-1	fungal transcriptional regulatory protein	898	gi|398398351|ref|XP_003852633.1|fungal transcriptional regulatory protein [Zymoseptoria tritici IPO323] >gi|339472514|gb|EGP87609.1| fungal transcriptional regulatory protein [Zymoseptoria tritici IPO323]	XP_003852633	0	79	1218.76	899	715
fgenesh_masked-contig_27-processed-gene-0.112-mRNA-1	rna-binding protein	898	gi|398390533|ref|XP_003848727.1|hypothetical protein MYCGRDRAFT_111161 [Zymoseptoria tritici IPO323] >gi|339468602|gb|EGP83703.1| hypothetical protein MYCGRDRAFT_111161 [Zymoseptoria tritici IPO323]	XP_003848727	2.80948e-171	66	531.561	709	469
augustus_masked-contig_177-processed-gene-0.263-mRNA-1	hypothetical protein SEPMUDRAFT_148784	898	gi|453085480|gb|EMF13523.1|hypothetical protein SEPMUDRAFT_148784 [Sphaerulina musiva SO2202]	EMF13523	1.9547e-15	50	90.8929	250	127
maker-contig_236-fgenesh-gene-0.205-mRNA-1	mrna-decapping enzyme 2	897	gi|453086968|gb|EMF15009.1|hypothetical protein SEPMUDRAFT_147004 [Sphaerulina musiva SO2202]	EMF15009	8.50603e-175	81	546.969	363	296
maker-scaffold_m31-snap-gene-0.219-mRNA-1	2og-fe oxygenase superfamily protein	897	gi|512204561|gb|EPE33384.1|hypothetical protein GLAREA_06397 [Glarea lozoyensis ATCC 20868]	EPE33384	4.63352e-26	49	125.176	299	147
fgenesh_masked-contig_80-processed-gene-0.36-mRNA-1	hypothetical protein MYCGRDRAFT_95885	897	gi|398392063|ref|XP_003849491.1|hypothetical protein MYCGRDRAFT_95885 [Zymoseptoria tritici IPO323] >gi|339469368|gb|EGP84467.1| hypothetical protein MYCGRDRAFT_95885 [Zymoseptoria tritici IPO323]	XP_003849491	0	65	638.262	889	578
fgenesh_masked-scaffold_m21-processed-gene-4.82-mRNA-1	small nucleolar ribonucleoprotein complex subunit	895	gi|398409628|ref|XP_003856279.1|hypothetical protein MYCGRDRAFT_98483 [Zymoseptoria tritici IPO323] >gi|339476164|gb|EGP91255.1| hypothetical protein MYCGRDRAFT_98483 [Zymoseptoria tritici IPO323]	XP_003856279	0	75	1094.72	907	689
augustus_masked-contig_155-processed-gene-0.218-mRNA-1	hypothetical protein SEPMUDRAFT_147027	895	gi|453086997|gb|EMF15038.1|hypothetical protein SEPMUDRAFT_147027 [Sphaerulina musiva SO2202]	EMF15038	0	77	1120.15	916	712
maker-contig_313-augustus-gene-0.24-mRNA-1	pre-mrna splicing factor	894	gi|452983716|gb|EME83474.1|hypothetical protein MYCFIDRAFT_215325 [Pseudocercospora fijiensis CIRAD86]	EME83474	0	97	1702.57	869	851
genemark-contig_6-processed-gene-0.29-mRNA-1	hypothetical protein MYCGRDRAFT_20673, partial	894	gi|398405850|ref|XP_003854391.1|hypothetical protein MYCGRDRAFT_20673, partial [Zymoseptoria tritici IPO323] >gi|339474274|gb|EGP89367.1| hypothetical protein MYCGRDRAFT_20673 [Zymoseptoria tritici IPO323]	XP_003854391	0	78	876.7	701	548
maker-contig_134-fgenesh-gene-0.312-mRNA-1	het domain-containing protein	894	gi|452842401|gb|EME44337.1|hypothetical protein DOTSEDRAFT_71988 [Dothistroma septosporum NZE10]	EME44337	5.71692e-106	54	350.517	574	311
maker-contig_72-fgenesh-gene-1.155-mRNA-1	hypothetical protein MPH_13184	893	gi|407916378|gb|EKG09751.1|hypothetical protein MPH_13184 [Macrophomina phaseolina MS6]	EKG09751	8.24538e-10	51	72.4034	165	85
augustus_masked-contig_95-processed-gene-0.273-mRNA-1	arylsulfatase	893	gi|398390355|ref|XP_003848638.1|hypothetical protein MYCGRDRAFT_76800 [Zymoseptoria tritici IPO323] >gi|339468513|gb|EGP83614.1| hypothetical protein MYCGRDRAFT_76800 [Zymoseptoria tritici IPO323]	XP_003848638	0	80	641.728	437	351
fgenesh_masked-contig_37-processed-gene-3.74-mRNA-1	hypothetical protein HMPREF1541_00652	893	gi|568123882|gb|ETN46467.1|hypothetical protein HMPREF1541_00652 [Cyphellophora europaea CBS 101466]	ETN46467	0	77	906.36	667	514
fgenesh_masked-contig_92-processed-gene-0.58-mRNA-1	duf544 domain protein	892	gi|453083663|gb|EMF11708.1|hypothetical protein SEPMUDRAFT_149617 [Sphaerulina musiva SO2202]	EMF11708	5.29779e-135	74	437.958	368	275
maker-contig_37-snap-gene-3.204-mRNA-1	domain protein	892	gi|453086424|gb|EMF14466.1|hypothetical protein SEPMUDRAFT_148167 [Sphaerulina musiva SO2202]	EMF14466	9.85004e-158	53	498.819	988	524
maker-contig_61-augustus-gene-2.257-mRNA-1	alpha-acetolactate decarboxylase	892	gi|398412012|ref|XP_003857338.1|hypothetical protein MYCGRDRAFT_66225 [Zymoseptoria tritici IPO323] >gi|339477223|gb|EGP92314.1| hypothetical protein MYCGRDRAFT_66225 [Zymoseptoria tritici IPO323]	XP_003857338	1.63344e-130	88	402.905	234	207
augustus_masked-contig_228-processed-gene-1.283-mRNA-1	leucine-rich repeat-containing protein sog2	891	gi|398389008|ref|XP_003847965.1|hypothetical protein MYCGRDRAFT_111506 [Zymoseptoria tritici IPO323] >gi|339467839|gb|EGP82941.1| hypothetical protein MYCGRDRAFT_111506 [Zymoseptoria tritici IPO323]	XP_003847965	0	80	1106.28	899	720
maker-contig_137-augustus-gene-1.197-mRNA-1	ribonuclease p complex subunit	891	gi|398397341|ref|XP_003852128.1|hypothetical protein MYCGRDRAFT_100162 [Zymoseptoria tritici IPO323] >gi|339472009|gb|EGP87104.1| hypothetical protein MYCGRDRAFT_100162 [Zymoseptoria tritici IPO323]	XP_003852128	0	74	1054.28	892	666
genemark-contig_229-processed-gene-0.29-mRNA-1	glutaminase a	891	gi|398399362|ref|XP_003853093.1|glutaminase A L-glutamine amidohydrolase [Zymoseptoria tritici IPO323] >gi|339472975|gb|EGP88069.1| glutaminase A L-glutamine amidohydrolase [Zymoseptoria tritici IPO323]	XP_003853093	0	88	1271.14	752	669
maker-contig_166-fgenesh-gene-1.187-mRNA-1	fungal specific transcription factor domain-containing protein	891	gi|398391769|ref|XP_003849344.1|hypothetical protein MYCGRDRAFT_75413 [Zymoseptoria tritici IPO323] >gi|339469221|gb|EGP84320.1| hypothetical protein MYCGRDRAFT_75413 [Zymoseptoria tritici IPO323]	XP_003849344	0	75	1158.28	915	687
augustus_masked-scaffold_m5-processed-gene-2.169-mRNA-1	nucleolar protein 14	891	gi|398400713|ref|XP_003853158.1|hypothetical protein MYCGRDRAFT_100069 [Zymoseptoria tritici IPO323] >gi|339473040|gb|EGP88134.1| hypothetical protein MYCGRDRAFT_100069 [Zymoseptoria tritici IPO323]	XP_003853158	0	81	1060.44	895	733
augustus_masked-scaffold_m18-processed-gene-1.162-mRNA-1	hypothetical protein MYCFIDRAFT_213020	891	gi|452988038|gb|EME87793.1|hypothetical protein MYCFIDRAFT_213020 [Pseudocercospora fijiensis CIRAD86]	EME87793	1.01349e-27	72	130.568	137	99
maker-contig_10-fgenesh-gene-2.361-mRNA-1	dynamin family protein	890	gi|452847006|gb|EME48938.1|hypothetical protein DOTSEDRAFT_162860 [Dothistroma septosporum NZE10]	EME48938	0	60	586.26	785	473
maker-contig_332-snap-gene-0.75-mRNA-1	glycerol defect protein 1 suppressor	890	gi|398396110|ref|XP_003851513.1|hypothetical protein MYCGRDRAFT_11098, partial [Zymoseptoria tritici IPO323] >gi|339471393|gb|EGP86489.1| hypothetical protein MYCGRDRAFT_11098 [Zymoseptoria tritici IPO323]	XP_003851513	0	66	639.417	764	510
fgenesh_masked-contig_236-processed-gene-0.102-mRNA-1	spindle pole body component 97	890	gi|398391250|ref|XP_003849085.1|spc97 like protein, partial [Zymoseptoria tritici IPO323] >gi|339468961|gb|EGP84061.1| spc97 like protein [Zymoseptoria tritici IPO323]	XP_003849085	0	88	1307.35	859	758
maker-contig_127-fgenesh-gene-0.384-mRNA-1	glycosyl transferase family 2	890	gi|398412508|ref|XP_003857576.1|hypothetical protein MYCGRDRAFT_32555 [Zymoseptoria tritici IPO323] >gi|339477461|gb|EGP92552.1| hypothetical protein MYCGRDRAFT_32555 [Zymoseptoria tritici IPO323]	XP_003857576	0	90	1451.8	819	742
maker-contig_112-fgenesh-gene-0.164-mRNA-1	transcriptional activator protein acu-15 protein	890	gi|398409910|ref|XP_003856420.1|hypothetical protein MYCGRDRAFT_66501 [Zymoseptoria tritici IPO323] >gi|339476305|gb|EGP91396.1| hypothetical protein MYCGRDRAFT_66501 [Zymoseptoria tritici IPO323]	XP_003856420	0	81	1142.87	906	737
maker-contig_308-fgenesh-gene-0.40-mRNA-1	mandelate racemase muconate lactonizing enzyme family protein	889	gi|452984323|gb|EME84080.1|hypothetical protein MYCFIDRAFT_187237 [Pseudocercospora fijiensis CIRAD86]	EME84080	0	86	727.628	465	401
maker-scaffold_m18-fgenesh-gene-1.181-mRNA-1	hypothetical protein DOTSEDRAFT_49600	888	gi|452847378|gb|EME49310.1|hypothetical protein DOTSEDRAFT_49600 [Dothistroma septosporum NZE10]	EME49310	2.50919e-144	72	461.07	432	312
fgenesh_masked-contig_246-processed-gene-0.161-mRNA-1	sin3 complex subunit	888	gi|398398914|ref|XP_003852914.1|hypothetical protein MYCGRDRAFT_109027 [Zymoseptoria tritici IPO323] >gi|339472796|gb|EGP87890.1| hypothetical protein MYCGRDRAFT_109027 [Zymoseptoria tritici IPO323]	XP_003852914	0	75	998.808	892	670
augustus_masked-contig_264-processed-gene-0.109-mRNA-1	hypothetical protein MYCGRDRAFT_108294	887	gi|398407361|ref|XP_003855146.1|hypothetical protein MYCGRDRAFT_108294 [Zymoseptoria tritici IPO323] >gi|339475030|gb|EGP90122.1| hypothetical protein MYCGRDRAFT_108294 [Zymoseptoria tritici IPO323]	XP_003855146	4.45506e-145	75	466.077	397	300
maker-contig_1-snap-gene-2.172-mRNA-1	hypothetical protein DOTSEDRAFT_86098	887	gi|452845720|gb|EME47653.1|hypothetical protein DOTSEDRAFT_86098 [Dothistroma septosporum NZE10]	EME47653	0	64	727.628	912	587
maker-contig_245-fgenesh-gene-0.249-mRNA-1	spindle pole body	887	gi|398405816|ref|XP_003854374.1|hypothetical protein MYCGRDRAFT_108665 [Zymoseptoria tritici IPO323] >gi|339474257|gb|EGP89350.1| hypothetical protein MYCGRDRAFT_108665 [Zymoseptoria tritici IPO323]	XP_003854374	0	84	1153.66	904	766
fgenesh_masked-contig_288-processed-gene-0.39-mRNA-1	glycosyltransferase family 35 protein	887	gi|398391418|ref|XP_003849169.1|hypothetical protein MYCGRDRAFT_101387 [Zymoseptoria tritici IPO323] >gi|339469045|gb|EGP84145.1| hypothetical protein MYCGRDRAFT_101387 [Zymoseptoria tritici IPO323]	XP_003849169	0	96	1691.78	887	858
augustus_masked-contig_32-processed-gene-1.182-mRNA-1	mfs monosaccharide transporter	887	gi|452842739|gb|EME44675.1|hypothetical protein DOTSEDRAFT_72209 [Dothistroma septosporum NZE10]	EME44675	0	75	1062.37	893	672
genemark-contig_37-processed-gene-5.33-mRNA-1	agc akt protein kinase	887	gi|452988878|gb|EME88633.1|hypothetical protein MYCFIDRAFT_213358 [Pseudocercospora fijiensis CIRAD86]	EME88633	0	78	1152.12	899	710
augustus_masked-contig_127-processed-gene-0.338-mRNA-1	hypothetical protein DOTSEDRAFT_76807	887	gi|452847591|gb|EME49523.1|hypothetical protein DOTSEDRAFT_76807 [Dothistroma septosporum NZE10]	EME49523	3.49353e-119	52	396.356	828	433
fgenesh_masked-contig_192-processed-gene-0.76-mRNA-1	nitrate reductase	886	gi|452845806|gb|EME47739.1|hypothetical protein DOTSEDRAFT_69621 [Dothistroma septosporum NZE10]	EME47739	0	88	1380.16	854	755
fgenesh_masked-contig_183-processed-gene-0.62-mRNA-1	von willebrand domain containing protein	886	gi|452983092|gb|EME82850.1|hypothetical protein MYCFIDRAFT_188098 [Pseudocercospora fijiensis CIRAD86]	EME82850	0	68	872.463	891	606
fgenesh_masked-contig_107-processed-gene-2.164-mRNA-1	camk camkl ampk protein kinase	886	gi|452844768|gb|EME46702.1|hypothetical protein DOTSEDRAFT_70641 [Dothistroma septosporum NZE10]	EME46702	0	78	1209.9	902	710
maker-contig_58-augustus-gene-0.190-mRNA-1	chromosome segregation protein	886	gi|452844557|gb|EME46491.1|hypothetical protein DOTSEDRAFT_169130 [Dothistroma septosporum NZE10]	EME46491	1.42175e-177	61	545.814	870	533
maker-contig_37-fgenesh-gene-11.171-mRNA-1	protein kinase yak1	886	gi|398408531|ref|XP_003855731.1|serine/threonine protein kinase [Zymoseptoria tritici IPO323] >gi|339475615|gb|EGP90707.1| serine/threonine protein kinase [Zymoseptoria tritici IPO323]	XP_003855731	0	84	1205.66	891	757
maker-contig_170-fgenesh-gene-0.331-mRNA-1	acetylglutamate kinase	886	gi|398403929|ref|XP_003853431.1|hypothetical protein MYCGRDRAFT_104147 [Zymoseptoria tritici IPO323] >gi|339473313|gb|EGP88407.1| hypothetical protein MYCGRDRAFT_104147 [Zymoseptoria tritici IPO323]	XP_003853431	0	96	1490.71	851	817
maker-contig_95-snap-gene-0.415-mRNA-1	r3h and g-patch domain-containing protein	886	gi|452837996|gb|EME39937.1|hypothetical protein DOTSEDRAFT_82684 [Dothistroma septosporum NZE10]	EME39937	1.706e-155	66	491.115	736	486
maker-contig_123-fgenesh-gene-1.174-mRNA-1	transcription factor (snd1 p100)	886	gi|398406226|ref|XP_003854579.1|hypothetical protein MYCGRDRAFT_69388 [Zymoseptoria tritici IPO323] >gi|339474462|gb|EGP89555.1| hypothetical protein MYCGRDRAFT_69388 [Zymoseptoria tritici IPO323]	XP_003854579	0	92	1511.89	887	824
fgenesh_masked-contig_264-processed-gene-0.57-mRNA-1	nonsense-mediated mrna decay	886	gi|398403919|ref|XP_003853426.1|hypothetical protein MYCGRDRAFT_92546 [Zymoseptoria tritici IPO323] >gi|339473308|gb|EGP88402.1| hypothetical protein MYCGRDRAFT_92546 [Zymoseptoria tritici IPO323]	XP_003853426	1.36272e-44	45	184.111	480	220
fgenesh_masked-contig_37-processed-gene-0.54-mRNA-1	hypothetical protein UCREL1_1728	886	gi|471572945|gb|EMR71231.1|hypothetical protein UCREL1_1728 [Eutypa lata UCREL1]	EMR71231	1.98835e-15	51	87.4261	225	116
genemark-contig_177-processed-gene-0.80-mRNA-1	glycoside hydrolase family 125 protein	885	gi|453081360|gb|EMF09409.1|glycoside hydrolase family 125 protein [Sphaerulina musiva SO2202]	EMF09409	0	89	836.254	498	447
genemark-contig_199-processed-gene-0.21-mRNA-1	aminopeptidase	885	gi|398395445|ref|XP_003851181.1|hypothetical protein MYCGRDRAFT_73926 [Zymoseptoria tritici IPO323] >gi|339471060|gb|EGP86157.1| hypothetical protein MYCGRDRAFT_73926 [Zymoseptoria tritici IPO323]	XP_003851181	0	95	1632.08	885	847
maker-contig_71-fgenesh-gene-1.168-mRNA-1	dna replication licensing factor mcm3	884	gi|398390858|ref|XP_003848889.1|DNA replication licensing factor mcm3 [Zymoseptoria tritici IPO323] >gi|339468765|gb|EGP83865.1| hypothetical protein MYCGRDRAFT_48745 [Zymoseptoria tritici IPO323]	XP_003848889	0	94	1514.21	891	838
fgenesh_masked-contig_214-processed-gene-0.24-mRNA-1	c6 zinc finger domain containing protein	884	gi|452844929|gb|EME46863.1|hypothetical protein DOTSEDRAFT_169698 [Dothistroma septosporum NZE10]	EME46863	0	74	811.987	677	505
fgenesh_masked-contig_5-processed-gene-0.80-mRNA-1	telomerase-binding protein est1a protein	884	gi|452843414|gb|EME45349.1|hypothetical protein DOTSEDRAFT_71170 [Dothistroma septosporum NZE10]	EME45349	0	62	689.493	765	481
fgenesh_masked-contig_10-processed-gene-2.153-mRNA-1	ccaat-box-binding transcription factor	883	gi|398411454|ref|XP_003857065.1|hypothetical protein MYCGRDRAFT_10422, partial [Zymoseptoria tritici IPO323] >gi|339476950|gb|EGP92041.1| hypothetical protein MYCGRDRAFT_10422 [Zymoseptoria tritici IPO323]	XP_003857065	0	89	1252.27	852	763
maker-scaffold_m42-fgenesh-gene-4.181-mRNA-1	k(+) h(+) antiporter 1	883	gi|398397397|ref|XP_003852156.1|hypothetical protein MYCGRDRAFT_71986 [Zymoseptoria tritici IPO323] >gi|339472037|gb|EGP87132.1| hypothetical protein MYCGRDRAFT_71986 [Zymoseptoria tritici IPO323]	XP_003852156	0	87	1315.83	866	756
maker-contig_116-augustus-gene-0.298-mRNA-1	scy1 protein kinase	883	gi|398410419|ref|XP_003856561.1|hypothetical protein MYCGRDRAFT_32040 [Zymoseptoria tritici IPO323] >gi|339476446|gb|EGP91537.1| hypothetical protein MYCGRDRAFT_32040 [Zymoseptoria tritici IPO323]	XP_003856561	0	81	1122.84	904	737
fgenesh_masked-contig_228-processed-gene-0.66-mRNA-1	exocyst complex component sec10	882	gi|452989567|gb|EME89322.1|hypothetical protein MYCFIDRAFT_26855 [Pseudocercospora fijiensis CIRAD86]	EME89322	0	81	1035.4	871	714
maker-contig_137-fgenesh-gene-0.145-mRNA-1	transient receptor potential ion channel protein	882	gi|452846605|gb|EME48537.1|hypothetical protein DOTSEDRAFT_67549 [Dothistroma septosporum NZE10]	EME48537	0	75	940.643	879	664
fgenesh_masked-contig_118-processed-gene-1.77-mRNA-1	coiled-coil domain-containing protein mtmr15	882	gi|398397569|ref|XP_003852242.1|hypothetical protein MYCGRDRAFT_72302 [Zymoseptoria tritici IPO323] >gi|339472123|gb|EGP87218.1| hypothetical protein MYCGRDRAFT_72302 [Zymoseptoria tritici IPO323]	XP_003852242	0	86	1354.73	889	765
fgenesh_masked-contig_37-processed-gene-8.63-mRNA-1	poly rna polymerase cid13	882	gi|452839338|gb|EME41277.1|hypothetical protein DOTSEDRAFT_73629 [Dothistroma septosporum NZE10]	EME41277	0	60	753.051	913	551
augustus_masked-contig_96-processed-gene-0.107-mRNA-1	btb poz-like protein	881	gi|398409980|ref|XP_003856446.1|hypothetical protein MYCGRDRAFT_107390 [Zymoseptoria tritici IPO323] >gi|339476331|gb|EGP91422.1| hypothetical protein MYCGRDRAFT_107390 [Zymoseptoria tritici IPO323]	XP_003856446	0	71	918.302	837	597
maker-contig_175-fgenesh-gene-0.116-mRNA-1	aminopeptidase 2	881	gi|398408391|ref|XP_003855661.1|hypothetical protein MYCGRDRAFT_68073 [Zymoseptoria tritici IPO323] >gi|339475545|gb|EGP90637.1| hypothetical protein MYCGRDRAFT_68073 [Zymoseptoria tritici IPO323]	XP_003855661	0	92	1543.87	881	815
maker-contig_13-augustus-gene-0.389-mRNA-1	gtpase binding protein rid1	880	gi|398405996|ref|XP_003854464.1|hypothetical protein MYCGRDRAFT_91635 [Zymoseptoria tritici IPO323] >gi|339474347|gb|EGP89440.1| hypothetical protein MYCGRDRAFT_91635 [Zymoseptoria tritici IPO323]	XP_003854464	0	77	1030.39	859	670
maker-contig_58-fgenesh-gene-2.374-mRNA-1	protein kinase domain-containing protein	880	gi|452844310|gb|EME46244.1|kinase domain-containing protein [Dothistroma septosporum NZE10]	EME46244	1.84817e-136	69	426.787	435	304
augustus_masked-contig_5-processed-gene-0.137-mRNA-1	beta-ketoacyl synthase	879	gi|398405260|ref|XP_003854096.1|ketoacyl synthase domain-containing protein [Zymoseptoria tritici IPO323] >gi|339473979|gb|EGP89072.1| ketoacyl synthase domain-containing protein [Zymoseptoria tritici IPO323]	XP_003854096	0	96	731.095	428	411
fgenesh_masked-contig_238-processed-gene-0.16-mRNA-1	dna ligase 1	879	gi|452837927|gb|EME39868.1|hypothetical protein DOTSEDRAFT_74682 [Dothistroma septosporum NZE10]	EME39868	0	79	1142.87	893	711
fgenesh_masked-contig_113-processed-gene-3.118-mRNA-1	serine threonine protein kinase	879	gi|452837656|gb|EME39598.1|hypothetical protein DOTSEDRAFT_75299 [Dothistroma septosporum NZE10]	EME39598	0	80	946.036	880	706
augustus_masked-scaffold_m22-processed-gene-0.88-mRNA-1	hypothetical protein MYCGRDRAFT_96497	879	gi|398389663|ref|XP_003848292.1|hypothetical protein MYCGRDRAFT_96497 [Zymoseptoria tritici IPO323] >gi|339468167|gb|EGP83268.1| hypothetical protein MYCGRDRAFT_96497 [Zymoseptoria tritici IPO323]	XP_003848292	3.06378e-22	40	112.849	363	147
fgenesh_masked-contig_179-processed-gene-0.97-mRNA-1	wd40 repeat-like protein	878	gi|452846269|gb|EME48202.1|hypothetical protein DOTSEDRAFT_69974 [Dothistroma septosporum NZE10]	EME48202	0	75	1086.63	909	690
fgenesh_masked-contig_37-processed-gene-5.66-mRNA-1	abc transporter protein	878	gi|398404884|ref|XP_003853908.1|putative ABC transporter [Zymoseptoria tritici IPO323] >gi|339473791|gb|EGP88884.1| putative ABC transporter [Zymoseptoria tritici IPO323]	XP_003853908	0	83	1180.62	853	709
maker-contig_51-fgenesh-gene-1.154-mRNA-1	#NAME?	878	gi|398396668|ref|XP_003851792.1|hypothetical protein MYCGRDRAFT_73271 [Zymoseptoria tritici IPO323] >gi|339471672|gb|EGP86768.1| hypothetical protein MYCGRDRAFT_73271 [Zymoseptoria tritici IPO323]	XP_003851792	0	76	1005.74	845	649
maker-contig_160-fgenesh-gene-0.219-mRNA-1	fungal_trans-domain-containing protein	877	gi|452977512|gb|EME77278.1|hypothetical protein MYCFIDRAFT_158158, partial [Pseudocercospora fijiensis CIRAD86]	EME77278	0	85	970.304	642	550
maker-scaffold_m18-fgenesh-gene-2.332-mRNA-1	phosphatidylinositol phospholipase c	876	gi|452847089|gb|EME49021.1|hypothetical protein DOTSEDRAFT_142602 [Dothistroma septosporum NZE10]	EME49021	0	81	621.698	437	354
maker-contig_51-snap-gene-2.225-mRNA-1	c2h2 transcription factor protein	876	gi|452981133|gb|EME80893.1|hypothetical protein MYCFIDRAFT_208203 [Pseudocercospora fijiensis CIRAD86]	EME80893	0	70	720.309	789	557
maker-contig_95-fgenesh-gene-0.307-mRNA-1	aaa family atpase	876	gi|452838000|gb|EME39941.1|hypothetical protein DOTSEDRAFT_47440 [Dothistroma septosporum NZE10]	EME39941	0	71	838.565	902	641
fgenesh_masked-contig_50-processed-gene-0.84-mRNA-1	nuclear pore complex protein an-nup82	876	gi|398404632|ref|XP_003853782.1|hypothetical protein MYCGRDRAFT_99512 [Zymoseptoria tritici IPO323] >gi|339473665|gb|EGP88758.1| hypothetical protein MYCGRDRAFT_99512 [Zymoseptoria tritici IPO323]	XP_003853782	0	78	1177.16	885	698
maker-contig_246-augustus-gene-0.351-mRNA-1	quinate pathway repressor protein	875	gi|398408571|ref|XP_003855751.1|quinate utilization gene repressor [Zymoseptoria tritici IPO323] >gi|339475635|gb|EGP90727.1| quinate utilization gene repressor [Zymoseptoria tritici IPO323]	XP_003855751	0	84	1303.5	863	731
fgenesh_masked-contig_87-processed-gene-0.48-mRNA-1	fungal transcriptional regulatory partial	875	gi|452978479|gb|EME78242.1|hypothetical protein MYCFIDRAFT_107799, partial [Pseudocercospora fijiensis CIRAD86]	EME78242	0	75	865.529	660	500
maker-contig_189-fgenesh-gene-0.280-mRNA-1	transcriptional corepressor	874	gi|398410349|ref|XP_003856528.1|hypothetical protein MYCGRDRAFT_66803 [Zymoseptoria tritici IPO323] >gi|339476413|gb|EGP91504.1| hypothetical protein MYCGRDRAFT_66803 [Zymoseptoria tritici IPO323]	XP_003856528	0	93	799.66	509	476
maker-contig_141-snap-gene-0.399-mRNA-1	hypothetical protein MYCGRDRAFT_90261	874	gi|398411059|ref|XP_003856874.1|hypothetical protein MYCGRDRAFT_90261 [Zymoseptoria tritici IPO323] >gi|339476759|gb|EGP91850.1| hypothetical protein MYCGRDRAFT_90261 [Zymoseptoria tritici IPO323]	XP_003856874	1.79236e-70	49	260.766	617	306
fgenesh_masked-contig_236-processed-gene-0.80-mRNA-1	palmitoyl-protein thioesterase precursor protein	874	gi|452845809|gb|EME47742.1|hypothetical protein DOTSEDRAFT_69624 [Dothistroma septosporum NZE10]	EME47742	0	83	712.22	504	422
maker-contig_204-fgenesh-gene-0.237-mRNA-1	beta-glucosidase	874	gi|398399196|ref|XP_003853055.1|putative beta-glucosidase [Zymoseptoria tritici IPO323] >gi|339472937|gb|EGP88031.1| putative beta-glucosidase [Zymoseptoria tritici IPO323]	XP_003853055	0	91	1460.66	861	788
maker-contig_51-fgenesh-gene-4.187-mRNA-1	pa and ring finger domain protein	874	gi|452987213|gb|EME86969.1|hypothetical protein MYCFIDRAFT_86533 [Pseudocercospora fijiensis CIRAD86]	EME86969	0	70	780.785	878	615
maker-scaffold_m41-augustus-gene-1.194-mRNA-1	importin subunit beta-1	873	gi|398407649|ref|XP_003855290.1|hypothetical protein MYCGRDRAFT_69066 [Zymoseptoria tritici IPO323] >gi|339475174|gb|EGP90266.1| hypothetical protein MYCGRDRAFT_69066 [Zymoseptoria tritici IPO323]	XP_003855290	0	96	1622.83	866	839
fgenesh_masked-contig_5-processed-gene-0.65-mRNA-1	armadillo-like helical protein	873	gi|398405338|ref|XP_003854135.1|hypothetical protein MYCGRDRAFT_108906 [Zymoseptoria tritici IPO323] >gi|339474018|gb|EGP89111.1| hypothetical protein MYCGRDRAFT_108906 [Zymoseptoria tritici IPO323]	XP_003854135	0	75	949.118	873	659
maker-scaffold_m46-fgenesh-gene-0.126-mRNA-1	serine threonine-protein kinase ste20	873	gi|242276183|gb|ACS91347.1|serine/threonine-protein kinase [Zymoseptoria tritici]	ACS91347	0	89	979.548	674	605
maker-contig_247-fgenesh-gene-0.48-mRNA-1	protein sip5	873	gi|453083353|gb|EMF11399.1|hypothetical protein SEPMUDRAFT_150339 [Sphaerulina musiva SO2202]	EMF11399	0	70	658.292	891	624
maker-contig_49-snap-gene-0.149-mRNA-1	duf221 domain-containing protein	873	gi|452838699|gb|EME40639.1|hypothetical protein DOTSEDRAFT_74250 [Dothistroma septosporum NZE10]	EME40639	0	83	1162.52	883	734
genemark-contig_172-processed-gene-0.35-mRNA-1	siroheme synthase	873	gi|452986858|gb|EME86614.1|hypothetical protein MYCFIDRAFT_210555 [Pseudocercospora fijiensis CIRAD86]	EME86614	0	87	809.675	523	456
maker-contig_1-snap-gene-2.173-mRNA-1	ubiquitin ligase subunit protein	872	gi|452845349|gb|EME47282.1|hypothetical protein DOTSEDRAFT_166202 [Dothistroma septosporum NZE10]	EME47282	0	88	1234.94	818	723
fgenesh_masked-contig_179-processed-gene-0.94-mRNA-1	snf2 family helicase atpase	872	gi|452986655|gb|EME86411.1|hypothetical protein MYCFIDRAFT_45413 [Pseudocercospora fijiensis CIRAD86]	EME86411	0	91	1290.4	829	760
fgenesh_masked-contig_107-processed-gene-2.137-mRNA-1	ubiquitin-protein ligase sel1 protein	872	gi|398408966|ref|XP_003855948.1|hypothetical protein MYCGRDRAFT_98210 [Zymoseptoria tritici IPO323] >gi|339475833|gb|EGP90924.1| hypothetical protein MYCGRDRAFT_98210 [Zymoseptoria tritici IPO323]	XP_003855948	0	77	904.434	784	611
augustus_masked-contig_128-processed-gene-0.101-mRNA-1	hypothetical protein MYCGRDRAFT_108644	872	gi|398404800|ref|XP_003853866.1|hypothetical protein MYCGRDRAFT_108644 [Zymoseptoria tritici IPO323] >gi|339473749|gb|EGP88842.1| hypothetical protein MYCGRDRAFT_108644 [Zymoseptoria tritici IPO323]	XP_003853866	0	70	774.237	861	607
genemark-contig_72-processed-gene-0.13-mRNA-1	alkanesulfonate monooxygenase	872	gi|407917687|gb|EKG10991.1|Alcohol dehydrogenase superfamily zinc-containing [Macrophomina phaseolina MS6]	EKG10991	0	78	1160.59	892	704
fgenesh_masked-scaffold_m17-processed-gene-0.111-mRNA-1	dna replication initiation factor cdc45	872	gi|398399146|ref|XP_003853030.1|hypothetical protein MYCGRDRAFT_109152 [Zymoseptoria tritici IPO323] >gi|339472912|gb|EGP88006.1| hypothetical protein MYCGRDRAFT_109152 [Zymoseptoria tritici IPO323]	XP_003853030	0	82	859.366	718	595
maker-contig_181-snap-gene-0.164-mRNA-1	c6 transcription factor	871	gi|452841197|gb|EME43134.1|hypothetical protein DOTSEDRAFT_132686 [Dothistroma septosporum NZE10]	EME43134	0	75	1013.45	784	592
augustus_masked-contig_55-processed-gene-0.132-mRNA-1	hypothetical protein MYCGRDRAFT_107224	871	gi|398409678|ref|XP_003856304.1|hypothetical protein MYCGRDRAFT_107224 [Zymoseptoria tritici IPO323] >gi|339476189|gb|EGP91280.1| hypothetical protein MYCGRDRAFT_107224 [Zymoseptoria tritici IPO323]	XP_003856304	2.48303e-123	59	406.371	607	360
augustus_masked-contig_124-processed-gene-0.256-mRNA-1	het domain protein	871	gi|358383526|gb|EHK21191.1|hypothetical protein TRIVIDRAFT_70226 [Trichoderma virens Gv29-8]	EHK21191	6.77518e-63	45	238.424	704	320
augustus_masked-contig_32-processed-gene-1.224-mRNA-1	rho gtpase-activating protein 1 q5fwk3	871	gi|452842633|gb|EME44569.1|hypothetical protein DOTSEDRAFT_72126 [Dothistroma septosporum NZE10]	EME44569	0	63	747.658	893	568
fgenesh_masked-contig_1-processed-gene-0.63-mRNA-1	et-dependent rrna methyltransferase spb1	870	gi|398390652|ref|XP_003848786.1|hypothetical protein MYCGRDRAFT_87701 [Zymoseptoria tritici IPO323] >gi|339468662|gb|EGP83762.1| hypothetical protein MYCGRDRAFT_87701 [Zymoseptoria tritici IPO323]	XP_003848786	0	80	1038.1	869	696
fgenesh_masked-contig_20-processed-gene-0.98-mRNA-1	tri-functional histidine biosynthesis protein	870	gi|398404255|ref|XP_003853594.1|hypothetical protein MYCGRDRAFT_70608 [Zymoseptoria tritici IPO323] >gi|339473476|gb|EGP88570.1| hypothetical protein MYCGRDRAFT_70608 [Zymoseptoria tritici IPO323]	XP_003853594	0	87	1410.97	883	776
fgenesh_masked-scaffold_m15-processed-gene-0.67-mRNA-1	hypothetical protein MYCGRDRAFT_90574	870	gi|398406753|ref|XP_003854842.1|hypothetical protein MYCGRDRAFT_90574 [Zymoseptoria tritici IPO323] >gi|339474726|gb|EGP89818.1| hypothetical protein MYCGRDRAFT_90574 [Zymoseptoria tritici IPO323]	XP_003854842	6.6249e-167	58	520.005	890	525
maker-contig_51-augustus-gene-5.177-mRNA-1	fes cip4 homology domain-containing protein	870	gi|452981034|gb|EME80794.1|hypothetical protein MYCFIDRAFT_204076 [Pseudocercospora fijiensis CIRAD86]	EME80794	0	65	727.243	921	602
fgenesh_masked-contig_17-processed-gene-5.107-mRNA-1	hypothetical protein BAUCODRAFT_133132	870	gi|449297122|gb|EMC93140.1|hypothetical protein BAUCODRAFT_133132 [Baudoinia compniacensis UAMH 10762]	EMC93140	2.6574e-25	48	122.865	294	143
maker-contig_10-fgenesh-gene-2.327-mRNA-1	homeobox domain-containing protein	869	gi|449304847|gb|EMD00854.1|hypothetical protein BAUCODRAFT_29233 [Baudoinia compniacensis UAMH 10762]	EMD00854	5.25614e-103	52	350.132	828	434
maker-contig_85-augustus-gene-0.253-mRNA-1	dna replication licensing factor mcm2	869	gi|398396324|ref|XP_003851620.1|DNA replication licensing factor MCM2 [Zymoseptoria tritici IPO323] >gi|339471500|gb|EGP86596.1| hypothetical protein MYCGRDRAFT_94100 [Zymoseptoria tritici IPO323]	XP_003851620	0	96	1403.27	869	840
genemark-scaffold_m9-processed-gene-0.43-mRNA-1	hypothetical protein MYCGRDRAFT_76122	869	gi|398390680|ref|XP_003848800.1|hypothetical protein MYCGRDRAFT_76122 [Zymoseptoria tritici IPO323] >gi|339468676|gb|EGP83776.1| hypothetical protein MYCGRDRAFT_76122 [Zymoseptoria tritici IPO323]	XP_003848800	0	84	1244.95	878	739
maker-contig_38-fgenesh-gene-0.264-mRNA-1	p-loop containing nucleoside triphosphate hydrolase protein	869	gi|398409106|ref|XP_003856018.1|hypothetical protein MYCGRDRAFT_88924 [Zymoseptoria tritici IPO323] >gi|339475903|gb|EGP90994.1| hypothetical protein MYCGRDRAFT_88924 [Zymoseptoria tritici IPO323]	XP_003856018	0	73	974.926	864	639
maker-contig_37-augustus-gene-2.195-mRNA-1	ran-binding protein	869	gi|452844586|gb|EME46520.1|hypothetical protein DOTSEDRAFT_70504 [Dothistroma septosporum NZE10]	EME46520	0	67	558.91	610	409
maker-contig_175-fgenesh-gene-1.230-mRNA-1	rho gtpase activator	867	gi|398409590|ref|XP_003856260.1|hypothetical protein MYCGRDRAFT_107174 [Zymoseptoria tritici IPO323] >gi|339476145|gb|EGP91236.1| hypothetical protein MYCGRDRAFT_107174 [Zymoseptoria tritici IPO323]	XP_003856260	0	77	936.791	824	637
fgenesh_masked-contig_130-processed-gene-0.66-mRNA-1	hippurate hydrolase	867	gi|452987147|gb|EME86903.1|hypothetical protein MYCFIDRAFT_77301 [Pseudocercospora fijiensis CIRAD86]	EME86903	0	87	594.349	382	334
genemark-contig_19-processed-gene-0.52-mRNA-1	trihydroxytoluene oxygenase protein	866	gi|398395291|ref|XP_003851104.1|hypothetical protein MYCGRDRAFT_24349, partial [Zymoseptoria tritici IPO323] >gi|339470983|gb|EGP86080.1| hypothetical protein MYCGRDRAFT_24349 [Zymoseptoria tritici IPO323]	XP_003851104	0	88	721.85	441	391
fgenesh_masked-contig_37-processed-gene-3.87-mRNA-1	eukaryotic translation initiation factor 3 subunit c	866	gi|398405718|ref|XP_003854325.1|hypothetical protein MYCGRDRAFT_108717 [Zymoseptoria tritici IPO323] >gi|339474208|gb|EGP89301.1| hypothetical protein MYCGRDRAFT_108717 [Zymoseptoria tritici IPO323]	XP_003854325	0	93	1398.65	818	764
maker-contig_175-fgenesh-gene-0.124-mRNA-1	endoribonuclease ysh1	865	gi|398406895|ref|XP_003854913.1|hypothetical protein MYCGRDRAFT_55193, partial [Zymoseptoria tritici IPO323] >gi|339474797|gb|EGP89889.1| hypothetical protein MYCGRDRAFT_55193 [Zymoseptoria tritici IPO323]	XP_003854913	0	90	1379.77	867	787
maker-scaffold_m21-fgenesh-gene-2.190-mRNA-1	vacuolar atp synthase 98 kda subunit	865	gi|398404670|ref|XP_003853801.1|hypothetical protein MYCGRDRAFT_69748 [Zymoseptoria tritici IPO323] >gi|339473684|gb|EGP88777.1| hypothetical protein MYCGRDRAFT_69748 [Zymoseptoria tritici IPO323]	XP_003853801	0	94	1531.92	866	819
maker-contig_157-fgenesh-gene-0.209-mRNA-1	ubiquitin c-terminal hydrolase family protein	864	gi|452982402|gb|EME82161.1|hypothetical protein MYCFIDRAFT_215597 [Pseudocercospora fijiensis CIRAD86]	EME82161	0	70	818.535	789	559
maker-contig_205-fgenesh-gene-0.133-mRNA-1	related to small s protein	864	gi|452983859|gb|EME83617.1|hypothetical protein MYCFIDRAFT_85446 [Pseudocercospora fijiensis CIRAD86]	EME83617	1.2726e-87	51	303.523	566	290
maker-contig_169-augustus-gene-0.356-mRNA-1	family sulfate permease	864	gi|398397707|ref|XP_003852311.1|MGSUL1 probable sulphate transporter 1 [Zymoseptoria tritici IPO323] >gi|339472192|gb|EGP87287.1| MGSUL1 probable sulphate transporter 1 [Zymoseptoria tritici IPO323]	XP_003852311	0	87	1350.5	851	748
maker-scaffold_m23-fgenesh-gene-0.337-mRNA-1	glycoside hydrolase family 3 protein	863	gi|398410684|ref|XP_003856690.1|putative beta-glucosidase, partial [Zymoseptoria tritici IPO323] >gi|339476575|gb|EGP91666.1| putative beta-glucosidase [Zymoseptoria tritici IPO323]	XP_003856690	0	79	1073.92	782	621
maker-contig_3-fgenesh-gene-0.171-mRNA-1	c6 transcription	863	gi|452847306|gb|EME49238.1|hypothetical protein DOTSEDRAFT_118472, partial [Dothistroma septosporum NZE10]	EME49238	0	76	756.903	609	465
snap_masked-contig_235-processed-gene-0.126-mRNA-1	pheromone processing endoprotease kex2	863	gi|398397969|ref|XP_003852442.1|subtilase, partial [Zymoseptoria tritici IPO323] >gi|339472323|gb|EGP87418.1| subtilase [Zymoseptoria tritici IPO323]	XP_003852442	0	80	1116.29	802	644
maker-contig_61-snap-gene-1.233-mRNA-1	arsenite resistance protein	863	gi|398411652|ref|XP_003857164.1|zinc finger protein, C2H2-type, partial [Zymoseptoria tritici IPO323] >gi|339477049|gb|EGP92140.1| zinc finger protein, C2H2-type [Zymoseptoria tritici IPO323]	XP_003857164	0	86	1162.13	836	723
maker-scaffold_m9-augustus-gene-0.293-mRNA-1	ring u-box	862	gi|452845700|gb|EME47633.1|hypothetical protein DOTSEDRAFT_69552 [Dothistroma septosporum NZE10]	EME47633	0	72	900.968	892	646
fgenesh_masked-contig_149-processed-gene-0.105-mRNA-1	mitochondrial outer membrane protein mmm1	861	gi|453084116|gb|EMF12161.1|hypothetical protein SEPMUDRAFT_67803 [Sphaerulina musiva SO2202]	EMF12161	0	75	568.926	500	379
fgenesh_masked-scaffold_m18-processed-gene-0.67-mRNA-1	amine oxidase	861	gi|398409382|ref|XP_003856156.1|hypothetical protein MYCGRDRAFT_32012 [Zymoseptoria tritici IPO323] >gi|339476041|gb|EGP91132.1| hypothetical protein MYCGRDRAFT_32012 [Zymoseptoria tritici IPO323]	XP_003856156	0	85	853.203	539	460
snap_masked-contig_177-processed-gene-0.158-mRNA-1	chloride channel protein 3	861	gi|449303008|gb|EMC99016.1|hypothetical protein BAUCODRAFT_103703 [Baudoinia compniacensis UAMH 10762]	EMC99016	0	82	1173.69	838	693
maker-contig_17-snap-gene-2.263-mRNA-1	plasma membrane phosphate transporter pho87	861	gi|398399384|ref|XP_003853096.1|hypothetical protein MYCGRDRAFT_71423 [Zymoseptoria tritici IPO323] >gi|339472978|gb|EGP88072.1| hypothetical protein MYCGRDRAFT_71423 [Zymoseptoria tritici IPO323]	XP_003853096	0	91	1285.4	864	789
maker-contig_95-augustus-gene-0.344-mRNA-1	hypothetical protein MYCGRDRAFT_96806	861	gi|398390131|ref|XP_003848526.1|hypothetical protein MYCGRDRAFT_96806 [Zymoseptoria tritici IPO323] >gi|339468401|gb|EGP83502.1| hypothetical protein MYCGRDRAFT_96806 [Zymoseptoria tritici IPO323]	XP_003848526	1.02407e-143	54	459.144	937	506
fgenesh_masked-contig_84-processed-gene-0.44-mRNA-1	het domain protein	861	gi|358383526|gb|EHK21191.1|hypothetical protein TRIVIDRAFT_70226 [Trichoderma virens Gv29-8]	EHK21191	2.51402e-72	47	266.159	655	310
fgenesh_masked-contig_122-processed-gene-0.90-mRNA-1	taurine catabolism dioxygenase protein	860	gi|452838037|gb|EME39978.1|hypothetical protein DOTSEDRAFT_74740 [Dothistroma septosporum NZE10]	EME39978	0	87	707.212	429	374
maker-contig_170-fgenesh-gene-0.313-mRNA-1	c2 domain containing protein	860	gi|398412738|ref|XP_003857687.1|hypothetical protein MYCGRDRAFT_106842 [Zymoseptoria tritici IPO323] >gi|339477572|gb|EGP92663.1| hypothetical protein MYCGRDRAFT_106842 [Zymoseptoria tritici IPO323]	XP_003857687	0	68	850.507	939	639
fgenesh_masked-contig_95-processed-gene-0.127-mRNA-1	ubiquitin-conjugating enzyme	860	gi|500261725|gb|EOO04050.1|putative ubiquitin conjugating enzyme family protein [Togninia minima UCRPA7]	EOO04050	4.38209e-77	51	278.87	499	255
snap_masked-scaffold_m42-processed-gene-2.94-mRNA-1	histone-lysine n-methyltransferase ash1l	859	gi|398388287|ref|XP_003847605.1|hypothetical protein MYCGRDRAFT_97419 [Zymoseptoria tritici IPO323] >gi|339467478|gb|EGP82581.1| hypothetical protein MYCGRDRAFT_97419 [Zymoseptoria tritici IPO323]	XP_003847605	0	70	683.33	712	500
maker-contig_150-snap-gene-1.280-mRNA-1	hypothetical protein W97_02226	859	gi|494825870|gb|EON63000.1|hypothetical protein W97_02226 [Coniosporium apollinis CBS 100218]	EON63000	1.5564e-08	38	68.1662	323	125
snap_masked-contig_55-processed-gene-2.111-mRNA-1	reduced growth phenotype 1	859	gi|452989801|gb|EME89556.1|hypothetical protein MYCFIDRAFT_55934 [Pseudocercospora fijiensis CIRAD86]	EME89556	0	75	920.228	895	673
maker-contig_55-fgenesh-gene-2.217-mRNA-1	rap guanine nucleotide exchange factor 4	859	gi|452846650|gb|EME48582.1|hypothetical protein DOTSEDRAFT_67582 [Dothistroma septosporum NZE10]	EME48582	0	82	986.482	793	651
maker-contig_44-fgenesh-gene-0.158-mRNA-1	topoisomerase i	859	gi|398398109|ref|XP_003852512.1|DNA topoisomerase 1 [Zymoseptoria tritici IPO323] >gi|339472393|gb|EGP87488.1| hypothetical protein MYCGRDRAFT_100306 [Zymoseptoria tritici IPO323]	XP_003852512	0	92	1080.47	646	597
augustus_masked-contig_159-processed-gene-0.124-mRNA-1	hypothetical protein MYCFIDRAFT_198674	859	gi|452980685|gb|EME80446.1|hypothetical protein MYCFIDRAFT_198674 [Pseudocercospora fijiensis CIRAD86]	EME80446	1.31853e-26	52	126.716	239	125
augustus_masked-contig_163-processed-gene-0.146-mRNA-1	swi snf family dna-dependent atpase	859	gi|398406565|ref|XP_003854748.1|SNF2 family DNA-dependent ATPase domain-containing protein [Zymoseptoria tritici IPO323] >gi|339474632|gb|EGP89724.1| SNF2 family DNA-dependent ATPase domain-containing protein [Zymoseptoria tritici IPO323]	XP_003854748	2.2886e-133	55	432.18	705	391
maker-contig_74-fgenesh-gene-0.268-mRNA-1	coatomer beta subunit	858	gi|398398343|ref|XP_003852629.1|hypothetical protein MYCGRDRAFT_109501 [Zymoseptoria tritici IPO323] >gi|339472510|gb|EGP87605.1| hypothetical protein MYCGRDRAFT_109501 [Zymoseptoria tritici IPO323]	XP_003852629	0	96	1486.86	816	788
augustus_masked-contig_124-processed-gene-0.245-mRNA-1	chromatin structure-remodeling complex protein rsc1	857	gi|398390185|ref|XP_003848553.1|chromatin remodeling complex [Zymoseptoria tritici IPO323] >gi|339468428|gb|EGP83529.1| chromatin remodeling complex [Zymoseptoria tritici IPO323]	XP_003848553	0	80	1104.74	864	699
fgenesh_masked-contig_227-processed-gene-0.61-mRNA-1	lipin smp2	857	gi|398398970|ref|XP_003852942.1|hypothetical protein MYCGRDRAFT_41117 [Zymoseptoria tritici IPO323] >gi|339472824|gb|EGP87918.1| hypothetical protein MYCGRDRAFT_41117 [Zymoseptoria tritici IPO323]	XP_003852942	0	84	1023.46	716	603
maker-contig_30-fgenesh-gene-0.161-mRNA-1	n-terminal acetyltransferase catalytic subunit	857	gi|398411032|ref|XP_003856861.1|hypothetical protein MYCGRDRAFT_67635 [Zymoseptoria tritici IPO323] >gi|339476746|gb|EGP91837.1| hypothetical protein MYCGRDRAFT_67635 [Zymoseptoria tritici IPO323]	XP_003856861	0	79	1100.89	862	685
maker-contig_134-fgenesh-gene-0.317-mRNA-1	hypothetical protein DOTSEDRAFT_54626	857	gi|452840262|gb|EME42200.1|hypothetical protein DOTSEDRAFT_54626 [Dothistroma septosporum NZE10]	EME42200	9.12975e-77	52	272.322	550	288
augustus_masked-contig_282-processed-gene-0.116-mRNA-1	aldehyde dehydrogenase	857	gi|573067652|gb|ETS87180.1|hypothetical protein PFICI_01008 [Pestalotiopsis fici W106-1]	ETS87180	0	82	660.988	482	397
genemark-contig_37-processed-gene-7.44-mRNA-1	guanine deaminase	857	gi|398406326|ref|XP_003854629.1|hypothetical protein MYCGRDRAFT_108426 [Zymoseptoria tritici IPO323] >gi|339474512|gb|EGP89605.1| hypothetical protein MYCGRDRAFT_108426 [Zymoseptoria tritici IPO323]	XP_003854629	0	87	700.279	435	382
maker-contig_37-fgenesh-gene-12.333-mRNA-1	hypothetical protein MYCFIDRAFT_84991	857	gi|452988789|gb|EME88544.1|hypothetical protein MYCFIDRAFT_84991 [Pseudocercospora fijiensis CIRAD86]	EME88544	6.69036e-25	56	119.013	188	106
maker-contig_264-fgenesh-gene-1.294-mRNA-1	mitochondrial phosphate carrier protein	856	gi|452845094|gb|EME47027.1|glycoside hydrolase family 13 protein [Dothistroma septosporum NZE10]	EME47027	0	75	714.531	538	408
maker-contig_103-snap-gene-0.396-mRNA-1	phospholipase d active site motif protein	856	gi|398407805|ref|XP_003855368.1|hypothetical protein MYCGRDRAFT_35527 [Zymoseptoria tritici IPO323] >gi|339475252|gb|EGP90344.1| hypothetical protein MYCGRDRAFT_35527 [Zymoseptoria tritici IPO323]	XP_003855368	0	84	1369.76	886	750
maker-contig_241-fgenesh-gene-0.184-mRNA-1	gtp-binding protein sey1	856	gi|398407863|ref|XP_003855397.1|hypothetical protein MYCGRDRAFT_84779 [Zymoseptoria tritici IPO323] >gi|339475281|gb|EGP90373.1| hypothetical protein MYCGRDRAFT_84779 [Zymoseptoria tritici IPO323]	XP_003855397	0	92	1518.83	858	791
augustus_masked-contig_9-processed-gene-0.244-mRNA-1	hypothetical protein MYCFIDRAFT_215450	856	gi|452981931|gb|EME81690.1|hypothetical protein MYCFIDRAFT_215450 [Pseudocercospora fijiensis CIRAD86]	EME81690	3.05302e-47	50	182.956	369	188
augustus_masked-contig_74-processed-gene-0.210-mRNA-1	hypothetical protein MYCFIDRAFT_85533	856	gi|452979784|gb|EME79546.1|hypothetical protein MYCFIDRAFT_85533 [Pseudocercospora fijiensis CIRAD86]	EME79546	2.583e-31	39	141.354	795	312
snap_masked-contig_113-processed-gene-2.119-mRNA-1	hypothetical protein DOTSEDRAFT_56706	855	gi|452837324|gb|EME39266.1|hypothetical protein DOTSEDRAFT_56706 [Dothistroma septosporum NZE10]	EME39266	7.07852e-172	63	531.946	631	403
maker-contig_206-fgenesh-gene-1.300-mRNA-1	alpha-glucosidase	854	gi|531984146|gb|EQL34733.1|alpha/beta-glucosidase agdC [Ajellomyces dermatitidis ATCC 26199]	EQL34733	0	70	914.45	824	578
maker-contig_246-snap-gene-0.434-mRNA-1	tbc domain-containing protein	854	gi|452839826|gb|EME41765.1|hypothetical protein DOTSEDRAFT_73983 [Dothistroma septosporum NZE10]	EME41765	0	64	699.508	818	527
fgenesh_masked-contig_193-processed-gene-0.61-mRNA-1	40s ribosomal protein s1	854	gi|398393660|ref|XP_003850289.1|hypothetical protein MYCGRDRAFT_75026 [Zymoseptoria tritici IPO323] >gi|339470167|gb|EGP85265.1| hypothetical protein MYCGRDRAFT_75026 [Zymoseptoria tritici IPO323]	XP_003850289	7.94252e-159	86	478.019	294	253
snap_masked-contig_150-processed-gene-1.124-mRNA-1	heterokaryon incompatibility	854	gi|449295343|gb|EMC91365.1|hypothetical protein BAUCODRAFT_152628 [Baudoinia compniacensis UAMH 10762]	EMC91365	7.33871e-144	53	473.781	804	432
fgenesh_masked-contig_10-processed-gene-1.85-mRNA-1	hypothetical protein MYCGRDRAFT_90108	853	gi|398411246|ref|XP_003856965.1|hypothetical protein MYCGRDRAFT_90108 [Zymoseptoria tritici IPO323] >gi|339476850|gb|EGP91941.1| hypothetical protein MYCGRDRAFT_90108 [Zymoseptoria tritici IPO323]	XP_003856965	0	69	764.607	880	608
fgenesh_masked-contig_124-processed-gene-0.140-mRNA-1	gtp-binding protein 2	853	gi|398390389|ref|XP_003848655.1|hypothetical protein MYCGRDRAFT_111226 [Zymoseptoria tritici IPO323] >gi|339468530|gb|EGP83631.1| hypothetical protein MYCGRDRAFT_111226 [Zymoseptoria tritici IPO323]	XP_003848655	0	80	1090.49	848	680
maker-contig_170-fgenesh-gene-0.329-mRNA-1	glycoside hydrolase family 31 protein	853	gi|452989943|gb|EME89698.1|glycoside hydrolase family 31 protein [Pseudocercospora fijiensis CIRAD86]	EME89698	0	87	1351.65	841	732
fgenesh_masked-contig_124-processed-gene-0.136-mRNA-1	hypothetical protein MYCGRDRAFT_93098	853	gi|398398487|ref|XP_003852701.1|hypothetical protein MYCGRDRAFT_93098 [Zymoseptoria tritici IPO323] >gi|339472582|gb|EGP87677.1| hypothetical protein MYCGRDRAFT_93098 [Zymoseptoria tritici IPO323]	XP_003852701	2.78105e-12	50	77.0258	203	102
fgenesh_masked-contig_193-processed-gene-1.83-mRNA-1	heterokaryon incompatibility protein	853	gi|347836846|emb|CCD51418.1|similar to ankyrin and HET domain-containing protein [Botryotinia fuckeliana T4]	CCD51418	1.08854e-25	41	122.479	560	234
snap_masked-contig_360-processed-gene-0.31-mRNA-1	family hydrolase	853	gi|615471380|ref|XP_007601153.1|CocE/NonD family Hydrolase [Colletotrichum fioriniae PJ7] >gi|588892932|gb|EXF75159.1| CocE/NonD family Hydrolase [Colletotrichum fioriniae PJ7]	XP_007601153	0	68	907.131	858	584
augustus_masked-scaffold_m5-processed-gene-1.116-mRNA-1	hypothetical protein MYCFIDRAFT_177942	853	gi|452979569|gb|EME79331.1|hypothetical protein MYCFIDRAFT_177942 [Pseudocercospora fijiensis CIRAD86]	EME79331	2.32166e-73	46	267.314	798	369
maker-scaffold_m9-augustus-gene-0.278-mRNA-1	hypothetical protein DOTSEDRAFT_69553	852	gi|452845701|gb|EME47634.1|hypothetical protein DOTSEDRAFT_69553 [Dothistroma septosporum NZE10]	EME47634	2.9492e-137	59	438.343	694	411
augustus_masked-contig_20-processed-gene-0.226-mRNA-1	kh domain rna binding protein	852	gi|398389867|ref|XP_003848394.1|hypothetical protein MYCGRDRAFT_111290 [Zymoseptoria tritici IPO323] >gi|339468269|gb|EGP83370.1| hypothetical protein MYCGRDRAFT_111290 [Zymoseptoria tritici IPO323]	XP_003848394	0	79	1050.43	884	701
fgenesh_masked-contig_239-processed-gene-0.93-mRNA-1	duf221 domain protein	852	gi|398394349|ref|XP_003850633.1|hypothetical protein MYCGRDRAFT_45088 [Zymoseptoria tritici IPO323] >gi|339470512|gb|EGP85609.1| hypothetical protein MYCGRDRAFT_45088 [Zymoseptoria tritici IPO323]	XP_003850633	0	79	1110.9	836	668
augustus_masked-contig_5-processed-gene-3.177-mRNA-1	voltage gated chloride channel	852	gi|398391599|ref|XP_003849259.1|hypothetical protein MYCGRDRAFT_47177 [Zymoseptoria tritici IPO323] >gi|339469136|gb|EGP84235.1| hypothetical protein MYCGRDRAFT_47177 [Zymoseptoria tritici IPO323]	XP_003849259	0	81	1199.11	869	705
genemark-contig_58-processed-gene-1.47-mRNA-1	mitochondrial import receptor subunit tom-70	852	gi|398409146|ref|XP_003856038.1|hypothetical protein MYCGRDRAFT_65354 [Zymoseptoria tritici IPO323] >gi|339475923|gb|EGP91014.1| hypothetical protein MYCGRDRAFT_65354 [Zymoseptoria tritici IPO323]	XP_003856038	0	90	932.554	595	541
fgenesh_masked-contig_51-processed-gene-4.72-mRNA-1	rna polymerase ii ctd phosphatase	852	gi|398396164|ref|XP_003851540.1|hypothetical protein MYCGRDRAFT_44229 [Zymoseptoria tritici IPO323] >gi|339471420|gb|EGP86516.1| hypothetical protein MYCGRDRAFT_44229 [Zymoseptoria tritici IPO323]	XP_003851540	0	78	1031.55	814	638
augustus_masked-contig_71-processed-gene-0.125-mRNA-1	increased rdna silencing protein 4 protein	852	gi|452846224|gb|EME48157.1|hypothetical protein DOTSEDRAFT_69932 [Dothistroma septosporum NZE10]	EME48157	7.78686e-112	65	367.081	489	318
augustus_masked-scaffold_m24-processed-gene-1.203-mRNA-1	tetratricopeptide-like protein	852	gi|398407619|ref|XP_003855275.1|hypothetical protein MYCGRDRAFT_108345 [Zymoseptoria tritici IPO323] >gi|339475159|gb|EGP90251.1| hypothetical protein MYCGRDRAFT_108345 [Zymoseptoria tritici IPO323]	XP_003855275	1.86438e-180	58	556.599	823	481
augustus_masked-contig_169-processed-gene-0.258-mRNA-1	expressed protein	852	gi|302891025|ref|XP_003044395.1|expressed protein [Nectria haematococca mpVI 77-13-4] >gi|256725318|gb|EEU38682.1| expressed protein [Nectria haematococca mpVI 77-13-4]	XP_003044395	3.50134e-19	43	102.449	329	142
maker-contig_152-fgenesh-gene-1.303-mRNA-1	abc multidrug transporter mdr2	851	gi|452843708|gb|EME45643.1|hypothetical protein DOTSEDRAFT_171178 [Dothistroma septosporum NZE10]	EME45643	0	82	1086.25	859	711
maker-contig_118-augustus-gene-0.161-mRNA-1	ndt80 like dna-binding family protein	851	gi|398402736|ref|XP_003853234.1|hypothetical protein MYCGRDRAFT_109299 [Zymoseptoria tritici IPO323] >gi|339473116|gb|EGP88210.1| hypothetical protein MYCGRDRAFT_109299 [Zymoseptoria tritici IPO323]	XP_003853234	0	74	660.988	700	518
fgenesh_masked-contig_1-processed-gene-0.70-mRNA-1	nuclear rna binding protein	850	gi|398407753|ref|XP_003855342.1|hypothetical protein MYCGRDRAFT_108279 [Zymoseptoria tritici IPO323] >gi|339475226|gb|EGP90318.1| hypothetical protein MYCGRDRAFT_108279 [Zymoseptoria tritici IPO323]	XP_003855342	9.04796e-158	58	495.738	860	501
fgenesh_masked-contig_179-processed-gene-0.104-mRNA-1	mitochondrial dynamin gtpase	850	gi|398407441|ref|XP_003855186.1|hypothetical protein MYCGRDRAFT_20718, partial [Zymoseptoria tritici IPO323] >gi|339475070|gb|EGP90162.1| hypothetical protein MYCGRDRAFT_20718 [Zymoseptoria tritici IPO323]	XP_003855186	0	88	1310.43	820	728
maker-contig_30-snap-gene-1.350-mRNA-1	rxt3-domain-containing protein	850	gi|452989175|gb|EME88930.1|hypothetical protein MYCFIDRAFT_192973 [Pseudocercospora fijiensis CIRAD86]	EME88930	0	70	723.005	817	574
maker-contig_133-fgenesh-gene-0.225-mRNA-1	regulatory receiver protein 3	850	gi|398404410|ref|XP_003853671.1|hypothetical protein MYCGRDRAFT_10501, partial [Zymoseptoria tritici IPO323] >gi|339473554|gb|EGP88647.1| hypothetical protein MYCGRDRAFT_10501 [Zymoseptoria tritici IPO323]	XP_003853671	0	85	1077	722	615
snap_masked-scaffold_m30-processed-gene-0.45-mRNA-1	hypothetical protein DOTSEDRAFT_85899	850	gi|452845470|gb|EME47403.1|hypothetical protein DOTSEDRAFT_85899 [Dothistroma septosporum NZE10]	EME47403	2.64652e-173	59	538.88	770	459
genemark-contig_37-processed-gene-11.54-mRNA-1	phosphotyrosine-specific ptp2-like protein	850	gi|398408567|ref|XP_003855749.1|phosphotyrosine-specific Ptp2-like protein [Zymoseptoria tritici IPO323] >gi|339475633|gb|EGP90725.1| phosphotyrosine-specific Ptp2-like protein [Zymoseptoria tritici IPO323]	XP_003855749	0	84	1168.68	814	684
maker-scaffold_m21-augustus-gene-0.190-mRNA-1	serine threonine-protein kinase dclk1	850	gi|398404518|ref|XP_003853725.1|hypothetical protein MYCGRDRAFT_69529 [Zymoseptoria tritici IPO323] >gi|339473608|gb|EGP88701.1| hypothetical protein MYCGRDRAFT_69529 [Zymoseptoria tritici IPO323]	XP_003853725	0	76	567.77	491	376
fgenesh_masked-contig_169-processed-gene-0.122-mRNA-1	garp complex subunit	850	gi|398398345|ref|XP_003852630.1|hypothetical protein MYCGRDRAFT_72131 [Zymoseptoria tritici IPO323] >gi|339472511|gb|EGP87606.1| hypothetical protein MYCGRDRAFT_72131 [Zymoseptoria tritici IPO323]	XP_003852630	0	89	1295.8	792	707
fgenesh_masked-contig_55-processed-gene-2.95-mRNA-1	wd domain containing protein	849	gi|452846687|gb|EME48619.1|hypothetical protein DOTSEDRAFT_67604 [Dothistroma septosporum NZE10]	EME48619	0	63	659.062	915	585
snap_masked-contig_37-processed-gene-11.129-mRNA-1	vacuolar protein sorting-associated protein 35	849	gi|398406517|ref|XP_003854724.1|hypothetical protein MYCGRDRAFT_98948 [Zymoseptoria tritici IPO323] >gi|339474608|gb|EGP89700.1| hypothetical protein MYCGRDRAFT_98948 [Zymoseptoria tritici IPO323]	XP_003854724	0	91	1405.96	860	783
fgenesh_masked-contig_240-processed-gene-0.37-mRNA-1	cytochrome p450 4v3	849	gi|594717416|gb|EXV00314.1|cytochrome P450 [Metarhizium robertsii]	EXV00314	0	72	616.69	513	372
fgenesh_masked-contig_213-processed-gene-0.50-mRNA-1	hypothetical protein DOTSEDRAFT_57673	849	gi|452836198|gb|EME38143.1|hypothetical protein DOTSEDRAFT_57673 [Dothistroma septosporum NZE10]	EME38143	4.867e-07	78	61.2326	42	33
fgenesh_masked-contig_9-processed-gene-0.102-mRNA-1	protein kinase	848	gi|398393320|ref|XP_003850119.1|serine/threonine protein kinase [Zymoseptoria tritici IPO323] >gi|339469997|gb|EGP85095.1| serine/threonine protein kinase [Zymoseptoria tritici IPO323]	XP_003850119	0	85	1204.5	825	709
maker-contig_181-augustus-gene-0.144-mRNA-1	wd domain-containing protein	848	gi|452841380|gb|EME43317.1|hypothetical protein DOTSEDRAFT_72660 [Dothistroma septosporum NZE10]	EME43317	0	78	887.871	672	528
fgenesh_masked-contig_241-processed-gene-0.87-mRNA-1	heterokaryon incompatibility	848	gi|587681768|gb|EWZ28373.1|hypothetical protein FOZG_17940 [Fusarium oxysporum Fo47]	EWZ28373	6.00914e-57	45	219.55	601	274
augustus_masked-contig_204-processed-gene-0.192-mRNA-1	dna damage response protein	848	gi|452988323|gb|EME88078.1|hypothetical protein MYCFIDRAFT_75913 [Pseudocercospora fijiensis CIRAD86]	EME88078	3.95823e-116	53	383.645	727	388
maker-contig_193-fgenesh-gene-1.213-mRNA-1	cephalosporin c regulator 1	847	gi|398394018|ref|XP_003850468.1|hypothetical protein MYCGRDRAFT_110369 [Zymoseptoria tritici IPO323] >gi|339470346|gb|EGP85444.1| hypothetical protein MYCGRDRAFT_110369 [Zymoseptoria tritici IPO323]	XP_003850468	0	83	1209.9	850	712
maker-scaffold_m41-augustus-gene-0.155-mRNA-1	glycoside hydrolase family 92 protein	847	gi|453087145|gb|EMF15186.1|glycoside hydrolase family 92 protein [Sphaerulina musiva SO2202]	EMF15186	0	78	1118.99	811	637
snap_masked-contig_71-processed-gene-1.128-mRNA-1	chromosome segregation protein	846	gi|398391428|ref|XP_003849174.1|hypothetical protein MYCGRDRAFT_96135 [Zymoseptoria tritici IPO323] >gi|339469050|gb|EGP84150.1| hypothetical protein MYCGRDRAFT_96135 [Zymoseptoria tritici IPO323]	XP_003849174	0	89	1406.35	846	757
fgenesh_masked-contig_71-processed-gene-1.86-mRNA-1	actin beta gamma 1	846	gi|398391328|ref|XP_003849124.1|gamma actin [Zymoseptoria tritici IPO323] >gi|339469000|gb|EGP84100.1| gamma actin [Zymoseptoria tritici IPO323] >gi|453087815|gb|EMF15856.1| Actin, gamma [Sphaerulina musiva SO2202]	XP_003849124	0	100	776.163	373	373
fgenesh_masked-contig_107-processed-gene-0.64-mRNA-1	erythromycin esterase protein	846	gi|452987496|gb|EME87251.1|hypothetical protein MYCFIDRAFT_191743 [Pseudocercospora fijiensis CIRAD86]	EME87251	4.34056e-180	59	553.132	917	546
maker-contig_30-snap-gene-0.193-mRNA-1	zn 2cys6 cluster transcripitional activator	846	gi|452848250|gb|EME50182.1|hypothetical protein DOTSEDRAFT_68895 [Dothistroma septosporum NZE10]	EME50182	0	71	853.973	805	576
fgenesh_masked-contig_246-processed-gene-0.101-mRNA-1	yqci protein	846	gi|440635019|gb|ELR04938.1|hypothetical protein GMDG_00196 [Pseudogymnoascus destructans 20631-21]	ELR04938	3.62448e-47	52	180.644	315	165
fgenesh_masked-contig_92-processed-gene-1.84-mRNA-1	cap binding protein	845	gi|398394084|ref|XP_003850501.1|hypothetical protein MYCGRDRAFT_110344 [Zymoseptoria tritici IPO323] >gi|339470379|gb|EGP85477.1| hypothetical protein MYCGRDRAFT_110344 [Zymoseptoria tritici IPO323]	XP_003850501	0	90	1293.1	749	679
maker-scaffold_m23-fgenesh-gene-0.323-mRNA-1	tfiih complex helicase	845	gi|398393830|ref|XP_003850374.1|hypothetical protein MYCGRDRAFT_110466 [Zymoseptoria tritici IPO323] >gi|339470252|gb|EGP85350.1| hypothetical protein MYCGRDRAFT_110466 [Zymoseptoria tritici IPO323]	XP_003850374	0	94	1463.36	837	791
snap_masked-contig_152-processed-gene-1.158-mRNA-1	differentiation regulator protein	844	gi|452843602|gb|EME45537.1|hypothetical protein DOTSEDRAFT_43848 [Dothistroma septosporum NZE10]	EME45537	0	82	1020.38	855	706
maker-scaffold_m18-fgenesh-gene-2.335-mRNA-1	dihydroxyacetone kinase	844	gi|398410834|ref|XP_003856765.1|hypothetical protein MYCGRDRAFT_54399 [Zymoseptoria tritici IPO323] >gi|339476650|gb|EGP91741.1| hypothetical protein MYCGRDRAFT_54399 [Zymoseptoria tritici IPO323]	XP_003856765	0	84	856.284	589	496
maker-contig_150-fgenesh-gene-1.224-mRNA-1	ph response protein	844	gi|398395539|ref|XP_003851228.1|hypothetical protein MYCGRDRAFT_73804 [Zymoseptoria tritici IPO323] >gi|339471107|gb|EGP86204.1| hypothetical protein MYCGRDRAFT_73804 [Zymoseptoria tritici IPO323]	XP_003851228	0	70	740.725	855	599
maker-contig_9-fgenesh-gene-0.267-mRNA-1	uba ts-n domain-containing protein	844	gi|449298265|gb|EMC94282.1|hypothetical protein BAUCODRAFT_227750 [Baudoinia compniacensis UAMH 10762]	EMC94282	1.61589e-159	62	499.975	743	466
maker-contig_264-fgenesh-gene-1.278-mRNA-1	brct domain-containing protein	843	gi|452845419|gb|EME47352.1|hypothetical protein DOTSEDRAFT_77681 [Dothistroma septosporum NZE10]	EME47352	0	64	710.294	859	557
maker-contig_1-fgenesh-gene-3.362-mRNA-1	_n domain-containing protein	843	gi|452845283|gb|EME47216.1|hypothetical protein DOTSEDRAFT_69230 [Dothistroma septosporum NZE10]	EME47216	0	75	669.463	702	530
maker-scaffold_m22-snap-gene-0.114-mRNA-1	nuclear pore complex subunit nup85	843	gi|398398814|ref|XP_003852864.1|hypothetical protein MYCGRDRAFT_108979 [Zymoseptoria tritici IPO323] >gi|339472746|gb|EGP87840.1| hypothetical protein MYCGRDRAFT_108979 [Zymoseptoria tritici IPO323]	XP_003852864	0	75	956.822	862	650
fgenesh_masked-contig_30-processed-gene-0.72-mRNA-1	fungal specific transcription factor domain containing protein	843	gi|452848249|gb|EME50181.1|hypothetical protein DOTSEDRAFT_68893 [Dothistroma septosporum NZE10]	EME50181	0	78	1105.89	813	640
fgenesh_masked-scaffold_m24-processed-gene-1.121-mRNA-1	pre-mrna-splicing factor syf1	843	gi|398392431|ref|XP_003849675.1|hypothetical protein MYCGRDRAFT_110783 [Zymoseptoria tritici IPO323] >gi|339469552|gb|EGP84651.1| hypothetical protein MYCGRDRAFT_110783 [Zymoseptoria tritici IPO323]	XP_003849675	0	93	1435.24	798	744
maker-contig_187-augustus-gene-0.222-mRNA-1	gtpase-activating protein gyp7	843	gi|398390620|ref|XP_003848770.1|hypothetical protein MYCGRDRAFT_76044, partial [Zymoseptoria tritici IPO323] >gi|339468646|gb|EGP83746.1| hypothetical protein MYCGRDRAFT_76044 [Zymoseptoria tritici IPO323]	XP_003848770	0	87	1345.1	839	736
maker-contig_118-fgenesh-gene-2.184-mRNA-1	wd domain containing protein	843	gi|452836558|gb|EME38502.1|hypothetical protein DOTSEDRAFT_161482 [Dothistroma septosporum NZE10]	EME38502	0	66	580.482	703	468
maker-contig_37-fgenesh-gene-7.178-mRNA-1	topoisomerase family protein	843	gi|398406264|ref|XP_003854598.1|topoisomerase-related protein, partial [Zymoseptoria tritici IPO323] >gi|339474481|gb|EGP89574.1| topoisomerase-related protein [Zymoseptoria tritici IPO323]	XP_003854598	4.73073e-168	65	511.146	573	376
maker-scaffold_m5-fgenesh-gene-2.229-mRNA-1	glycoside hydrolase family 55 protein	843	gi|452836570|gb|EME38514.1|glycoside hydrolase family 55 protein [Dothistroma septosporum NZE10]	EME38514	0	69	943.34	846	588
fgenesh_masked-contig_123-processed-gene-3.91-mRNA-1	stress-activated map kinase-interacting protein	843	gi|398404528|ref|XP_003853730.1|hypothetical protein MYCGRDRAFT_69542 [Zymoseptoria tritici IPO323] >gi|339473613|gb|EGP88706.1| hypothetical protein MYCGRDRAFT_69542 [Zymoseptoria tritici IPO323]	XP_003853730	0	81	1021.54	858	700
genemark-contig_293-processed-gene-0.14-mRNA-1	mitochondrial aconitate	842	gi|398390515|ref|XP_003848718.1|aconitate hydratase [Zymoseptoria tritici IPO323] >gi|339468593|gb|EGP83694.1| aconitate hydratase [Zymoseptoria tritici IPO323]	XP_003848718	0	94	1419.06	794	750
fgenesh_masked-contig_17-processed-gene-5.109-mRNA-1	cell cycle checkpoint protein rad17	842	gi|398412033|ref|XP_003857348.1|hypothetical protein MYCGRDRAFT_34521 [Zymoseptoria tritici IPO323] >gi|339477233|gb|EGP92324.1| hypothetical protein MYCGRDRAFT_34521 [Zymoseptoria tritici IPO323]	XP_003857348	0	77	874.774	707	546
fgenesh_masked-contig_37-processed-gene-4.94-mRNA-1	#NAME?	842	gi|452986232|gb|EME85988.1|hypothetical protein MYCFIDRAFT_81948 [Pseudocercospora fijiensis CIRAD86]	EME85988	0	86	1303.5	846	729
maker-contig_71-augustus-gene-0.176-mRNA-1	mitochondrial precursor	841	gi|398408047|ref|XP_003855489.1|homoaconitate hydratase [Zymoseptoria tritici IPO323] >gi|339475373|gb|EGP90465.1| hypothetical protein MYCGRDRAFT_68535 [Zymoseptoria tritici IPO323]	XP_003855489	0	87	1351.65	841	734
maker-contig_108-fgenesh-gene-0.247-mRNA-1	fungal specific transcription factor domain-containing protein	841	gi|398389637|ref|XP_003848279.1|hypothetical protein MYCGRDRAFT_49868 [Zymoseptoria tritici IPO323] >gi|339468154|gb|EGP83255.1| hypothetical protein MYCGRDRAFT_49868 [Zymoseptoria tritici IPO323]	XP_003848279	0	72	989.949	878	639
maker-contig_228-fgenesh-gene-1.310-mRNA-1	ap-1 complex subunit gamma-1	840	gi|398411742|ref|XP_003857208.1|hypothetical protein MYCGRDRAFT_107400 [Zymoseptoria tritici IPO323] >gi|339477093|gb|EGP92184.1| hypothetical protein MYCGRDRAFT_107400 [Zymoseptoria tritici IPO323]	XP_003857208	0	93	1432.16	841	788
genemark-contig_19-processed-gene-1.78-mRNA-1	chy zinc finger domain containing protein	840	gi|452842534|gb|EME44470.1|hypothetical protein DOTSEDRAFT_72071 [Dothistroma septosporum NZE10]	EME44470	0	74	786.178	655	489
maker-contig_16-fgenesh-gene-0.125-mRNA-1	glycosyltransferase family 2 protein	839	gi|475663145|gb|EMT60941.1|Hyaluronan synthase 2 [Fusarium oxysporum f. sp. cubense race 4] >gi|591463473|gb|EXL94963.1| hypothetical protein FOIG_12405 [Fusarium oxysporum f. sp. cubense tropical race 4 54006]	EMT60941	0	80	846.655	609	491
maker-contig_118-fgenesh-gene-1.184-mRNA-1	3-isopropylmalate dehydratase	839	gi|398398257|ref|XP_003852586.1|3-isopropylmalate dehydratase [Zymoseptoria tritici IPO323] >gi|339472467|gb|EGP87562.1| hypothetical protein MYCGRDRAFT_109538 [Zymoseptoria tritici IPO323]	XP_003852586	0	95	1419.06	775	741
augustus_masked-contig_57-processed-gene-0.350-mRNA-1	cellobiose dehydrogenase	838	gi|452841273|gb|EME43210.1|hypothetical protein DOTSEDRAFT_153605 [Dothistroma septosporum NZE10]	EME43210	0	80	1046.57	794	641
maker-contig_92-fgenesh-gene-0.167-mRNA-1	striatin pro11	838	gi|398392852|ref|XP_003849885.1|hypothetical protein MYCGRDRAFT_46105 [Zymoseptoria tritici IPO323] >gi|339469763|gb|EGP84861.1| hypothetical protein MYCGRDRAFT_46105 [Zymoseptoria tritici IPO323]	XP_003849885	0	84	1036.94	820	692
augustus_masked-contig_61-processed-gene-2.216-mRNA-1	arrestin-like protein	838	gi|398412163|ref|XP_003857410.1|hypothetical protein MYCGRDRAFT_107151 [Zymoseptoria tritici IPO323] >gi|339477295|gb|EGP92386.1| hypothetical protein MYCGRDRAFT_107151 [Zymoseptoria tritici IPO323]	XP_003857410	0	81	1014.99	800	649
maker-contig_108-snap-gene-0.315-mRNA-1	hypothetical protein MYCGRDRAFT_96856	837	gi|398390067|ref|XP_003848494.1|hypothetical protein MYCGRDRAFT_96856 [Zymoseptoria tritici IPO323] >gi|339468369|gb|EGP83470.1| hypothetical protein MYCGRDRAFT_96856 [Zymoseptoria tritici IPO323]	XP_003848494	0	73	647.892	610	451
fgenesh_masked-contig_155-processed-gene-0.122-mRNA-1	dna repair protein rad26	837	gi|398390734|ref|XP_003848827.1|hypothetical protein MYCGRDRAFT_48515 [Zymoseptoria tritici IPO323] >gi|339468703|gb|EGP83803.1| hypothetical protein MYCGRDRAFT_48515 [Zymoseptoria tritici IPO323]	XP_003848827	0	76	676.011	658	503
maker-contig_61-snap-gene-2.321-mRNA-1	histidine kinase m3ypp	837	gi|452848100|gb|EME50032.1|hypothetical protein DOTSEDRAFT_68780 [Dothistroma septosporum NZE10]	EME50032	0	72	936.021	845	610
augustus_masked-contig_37-processed-gene-2.140-mRNA-1	acyltransferase 3	837	gi|145237110|ref|XP_001391202.1|hypothetical protein ANI_1_1478064 [Aspergillus niger CBS 513.88] >gi|134075668|emb|CAK96560.1| unnamed protein product [Aspergillus niger]	XP_001391202	2.44839e-68	55	244.202	441	243
augustus_masked-contig_73-processed-gene-1.127-mRNA-1	hypothetical protein MYCFIDRAFT_199095	837	gi|452979523|gb|EME79285.1|hypothetical protein MYCFIDRAFT_199095 [Pseudocercospora fijiensis CIRAD86]	EME79285	4.21361e-106	49	362.844	608	299
maker-contig_144-augustus-gene-0.107-mRNA-1	beta-glucosidase	836	gi|398389176|ref|XP_003848049.1|putative beta-glucosidase [Zymoseptoria tritici IPO323] >gi|339467923|gb|EGP83025.1| putative beta-glucosidase [Zymoseptoria tritici IPO323]	XP_003848049	0	87	1339.32	836	731
maker-contig_137-fgenesh-gene-2.378-mRNA-1	metalloreductase transmembrane component	836	gi|452988642|gb|EME88397.1|hypothetical protein MYCFIDRAFT_55383 [Pseudocercospora fijiensis CIRAD86]	EME88397	0	82	1205.66	855	709
maker-contig_155-fgenesh-gene-0.255-mRNA-1	start control protein cdc10	836	gi|398390778|ref|XP_003848849.1|transcription factor, partial [Zymoseptoria tritici IPO323] >gi|339468725|gb|EGP83825.1| transcription factor [Zymoseptoria tritici IPO323]	XP_003848849	0	76	938.717	776	590
genemark-contig_152-processed-gene-0.46-mRNA-1	hypothetical protein MYCGRDRAFT_70186	835	gi|398405678|ref|XP_003854305.1|hypothetical protein MYCGRDRAFT_70186 [Zymoseptoria tritici IPO323] >gi|339474188|gb|EGP89281.1| hypothetical protein MYCGRDRAFT_70186 [Zymoseptoria tritici IPO323]	XP_003854305	0	67	727.243	743	499
maker-contig_1-fgenesh-gene-2.132-mRNA-1	glycoside hydrolase family 2 protein	835	gi|452846311|gb|EME48244.1|glycoside hydrolase family 2 protein [Dothistroma septosporum NZE10]	EME48244	0	92	1503.03	834	772
maker-contig_134-fgenesh-gene-0.299-mRNA-1	membrane bound cation transporter	835	gi|452839431|gb|EME41370.1|hypothetical protein DOTSEDRAFT_73703 [Dothistroma septosporum NZE10]	EME41370	0	73	671.774	833	611
maker-contig_204-fgenesh-gene-0.241-mRNA-1	c6 finger domain-containing protein	835	gi|398404215|ref|XP_003853574.1|hypothetical protein MYCGRDRAFT_92291 [Zymoseptoria tritici IPO323] >gi|339473456|gb|EGP88550.1| hypothetical protein MYCGRDRAFT_92291 [Zymoseptoria tritici IPO323]	XP_003853574	0	73	1029.24	859	635
maker-contig_37-fgenesh-gene-2.191-mRNA-1	multiple rna-binding domain containing protein 1	835	gi|452844020|gb|EME45954.1|hypothetical protein DOTSEDRAFT_168162 [Dothistroma septosporum NZE10]	EME45954	0	75	965.681	854	646
genemark-contig_143-processed-gene-0.17-mRNA-1	sterol glucosyltransferase	835	gi|494827774|gb|EON64699.1|hypothetical protein W97_03932 [Coniosporium apollinis CBS 100218]	EON64699	0	69	892.878	836	583
maker-contig_1-fgenesh-gene-3.342-mRNA-1	mitochondrial dna helicase	834	gi|255704026|emb|CAO86064.1|putative DNA-helicase [Paraphaeosphaeria minitans]	CAO86064	0	66	775.393	776	518
fgenesh_masked-contig_9-processed-gene-0.138-mRNA-1	ubiquitin interaction motif protein	834	gi|398393088|ref|XP_003850003.1|hypothetical protein MYCGRDRAFT_95105 [Zymoseptoria tritici IPO323] >gi|339469881|gb|EGP84979.1| hypothetical protein MYCGRDRAFT_95105 [Zymoseptoria tritici IPO323]	XP_003850003	1.22737e-177	57	545.814	868	502
snap_masked-contig_118-processed-gene-3.158-mRNA-1	polyketide	834	gi|398408695|ref|XP_003855813.1|ketoacyl synthase domain-containing protein, partial [Zymoseptoria tritici IPO323] >gi|339475697|gb|EGP90789.1| ketoacyl synthase domain-containing protein [Zymoseptoria tritici IPO323]	XP_003855813	0	92	708.368	386	357
fgenesh_masked-contig_87-processed-gene-0.60-mRNA-1	glycerol-3-phosphate acyltransferase	833	gi|398392733|ref|XP_003849826.1|hypothetical protein MYCGRDRAFT_95543 [Zymoseptoria tritici IPO323] >gi|339469703|gb|EGP84802.1| hypothetical protein MYCGRDRAFT_95543 [Zymoseptoria tritici IPO323]	XP_003849826	0	82	1089.72	808	664
maker-contig_129-fgenesh-gene-0.201-mRNA-1	two component histidine kinase 1	833	gi|398391352|ref|XP_003849136.1|histidine kinase [Zymoseptoria tritici IPO323] >gi|339469012|gb|EGP84112.1| histidine kinase [Zymoseptoria tritici IPO323]	XP_003849136	0	71	864.759	835	595
augustus_masked-contig_58-processed-gene-2.338-mRNA-1	methyltransferase-like protein	833	gi|452847580|gb|EME49512.1|hypothetical protein DOTSEDRAFT_40706 [Dothistroma septosporum NZE10]	EME49512	0	73	733.791	581	428
maker-scaffold_m17-fgenesh-gene-0.248-mRNA-1	glycoside hydrolase family 37 protein	833	gi|452844412|gb|EME46346.1|glycoside hydrolase family 37 protein [Dothistroma septosporum NZE10]	EME46346	0	83	1253.43	807	671
genemark-contig_60-processed-gene-0.27-mRNA-1	duf323 domain protein	832	gi|398392161|ref|XP_003849540.1|hypothetical protein MYCGRDRAFT_75935 [Zymoseptoria tritici IPO323] >gi|339469417|gb|EGP84516.1| hypothetical protein MYCGRDRAFT_75935 [Zymoseptoria tritici IPO323]	XP_003849540	0	88	1373.22	830	737
augustus_masked-contig_55-processed-gene-1.135-mRNA-1	forkhead transcription factor fkh1	832	gi|452989433|gb|EME89188.1|hypothetical protein MYCFIDRAFT_86251 [Pseudocercospora fijiensis CIRAD86]	EME89188	0	76	1012.68	825	634
maker-contig_29-fgenesh-gene-0.204-mRNA-1	topoisomerase ii-associated protein pat1	832	gi|453081632|gb|EMF09681.1|hypothetical protein SEPMUDRAFT_151615 [Sphaerulina musiva SO2202]	EMF09681	0	77	1035.02	842	656
snap_masked-contig_146-processed-gene-0.84-mRNA-1	hypothetical protein DOTSEDRAFT_82377	832	gi|452838920|gb|EME40860.1|hypothetical protein DOTSEDRAFT_82377 [Dothistroma septosporum NZE10]	EME40860	8.50255e-39	44	162.925	669	299
maker-contig_1-fgenesh-gene-0.132-mRNA-1	c2h2 finger domain protein	831	gi|398391486|ref|XP_003849203.1|hypothetical protein MYCGRDRAFT_48508 [Zymoseptoria tritici IPO323] >gi|339469079|gb|EGP84179.1| hypothetical protein MYCGRDRAFT_48508 [Zymoseptoria tritici IPO323]	XP_003849203	0	93	1476.07	823	766
maker-scaffold_m38-augustus-gene-0.246-mRNA-1	class v chitinase chi100	831	gi|530480516|gb|EQB59490.1|hypothetical protein CGLO_00095 [Colletotrichum gloeosporioides Cg-14]	EQB59490	2.26052e-37	46	161.384	398	185
augustus_masked-contig_137-processed-gene-1.153-mRNA-1	hypothetical protein DOTSEDRAFT_72246	831	gi|452842784|gb|EME44720.1|hypothetical protein DOTSEDRAFT_72246 [Dothistroma septosporum NZE10]	EME44720	1.0382e-21	44	110.153	359	158
fgenesh_masked-contig_9-processed-gene-0.121-mRNA-1	c6 finger domain protein	831	gi|452981224|gb|EME80984.1|hypothetical protein MYCFIDRAFT_215803 [Pseudocercospora fijiensis CIRAD86]	EME80984	9.58988e-63	54	239.965	406	222
maker-contig_141-augustus-gene-0.369-mRNA-1	glycoside hydrolase family 3 protein	830	gi|398388888|ref|XP_003847905.1|putative beta-glucosidase [Zymoseptoria tritici IPO323] >gi|339467779|gb|EGP82881.1| putative beta-glucosidase [Zymoseptoria tritici IPO323]	XP_003847905	0	81	1162.13	872	712
maker-contig_135-fgenesh-gene-0.324-mRNA-1	autophagy-like protein 7	830	gi|452840786|gb|EME42724.1|hypothetical protein DOTSEDRAFT_90032 [Dothistroma septosporum NZE10]	EME42724	0	84	1241.87	799	674
fgenesh_masked-scaffold_m42-processed-gene-4.67-mRNA-1	phd finger domain-containing protein	830	gi|452847451|gb|EME49383.1|hypothetical protein DOTSEDRAFT_68235 [Dothistroma septosporum NZE10]	EME49383	0	67	773.467	871	585
maker-contig_129-fgenesh-gene-0.194-mRNA-1	mgsul3 probable sulphate transporter	830	gi|398390600|ref|XP_003848760.1|MGSUL3 probable sulphate transporter [Zymoseptoria tritici IPO323] >gi|339468636|gb|EGP83736.1| MGSUL3 probable sulphate transporter [Zymoseptoria tritici IPO323]	XP_003848760	0	87	1252.27	820	717
maker-contig_13-augustus-gene-0.422-mRNA-1	zinc c2h2 type domain containing protein	830	gi|310799356|gb|EFQ34249.1|hypothetical protein GLRG_09393 [Colletotrichum graminicola M1.001]	EFQ34249	1.56047e-173	56	534.643	848	478
fgenesh_masked-contig_118-processed-gene-0.66-mRNA-1	cell cycle inhibitor	830	gi|452979766|gb|EME79528.1|hypothetical protein MYCFIDRAFT_216477 [Pseudocercospora fijiensis CIRAD86]	EME79528	0	69	819.305	812	568
snap_masked-contig_140-processed-gene-0.140-mRNA-1	hypothetical protein MYCGRDRAFT_110269	830	gi|398395205|ref|XP_003851061.1|hypothetical protein MYCGRDRAFT_110269 [Zymoseptoria tritici IPO323] >gi|339470940|gb|EGP86037.1| hypothetical protein MYCGRDRAFT_110269 [Zymoseptoria tritici IPO323]	XP_003851061	8.43215e-08	52	66.2402	266	140
maker-contig_140-snap-gene-0.281-mRNA-1	fungal zn binuclear cluster domain containing protein	829	gi|453082018|gb|EMF10066.1|hypothetical protein SEPMUDRAFT_151122 [Sphaerulina musiva SO2202]	EMF10066	6.76814e-180	73	552.362	465	342
fgenesh_masked-contig_141-processed-gene-0.127-mRNA-1	leucine rich repeat domain-containing protein	829	gi|398412255|ref|XP_003857454.1|hypothetical protein MYCGRDRAFT_107101 [Zymoseptoria tritici IPO323] >gi|339477339|gb|EGP92430.1| hypothetical protein MYCGRDRAFT_107101 [Zymoseptoria tritici IPO323]	XP_003857454	0	82	981.474	803	662
maker-contig_112-snap-gene-0.205-mRNA-1	binuclear zinc transcription factor	829	gi|449304901|gb|EMD00908.1|hypothetical protein BAUCODRAFT_144502 [Baudoinia compniacensis UAMH 10762]	EMD00908	0	66	883.634	892	595
fgenesh_masked-contig_112-processed-gene-1.118-mRNA-1	duf21 and cbs domain protein	829	gi|398399150|ref|XP_003853032.1|hypothetical protein MYCGRDRAFT_71233 [Zymoseptoria tritici IPO323] >gi|339472914|gb|EGP88008.1| hypothetical protein MYCGRDRAFT_71233 [Zymoseptoria tritici IPO323]	XP_003853032	0	82	768.459	562	461
fgenesh_masked-contig_189-processed-gene-0.126-mRNA-1	hypothetical protein MYCGRDRAFT_107474	828	gi|398410353|ref|XP_003856530.1|hypothetical protein MYCGRDRAFT_107474 [Zymoseptoria tritici IPO323] >gi|339476415|gb|EGP91506.1| hypothetical protein MYCGRDRAFT_107474 [Zymoseptoria tritici IPO323]	XP_003856530	0	73	962.214	838	617
fgenesh_masked-contig_71-processed-gene-2.91-mRNA-1	carnitine acetyl transferase	828	gi|452846368|gb|EME48301.1|hypothetical protein DOTSEDRAFT_70038 [Dothistroma septosporum NZE10]	EME48301	0	87	1330.08	813	713
maker-contig_183-augustus-gene-0.204-mRNA-1	peroxisomal abc transporter	827	gi|398409040|ref|XP_003855985.1|putative ABC transporter [Zymoseptoria tritici IPO323] >gi|339475870|gb|EGP90961.1| putative ABC transporter [Zymoseptoria tritici IPO323]	XP_003855985	0	90	1366.29	821	744
maker-scaffold_m42-fgenesh-gene-2.146-mRNA-1	ph-response regulator protein pali rim9	827	gi|453079881|gb|EMF07933.1|pali-domain-containing protein [Sphaerulina musiva SO2202]	EMF07933	1.81259e-84	75	294.664	329	248
snap_masked-contig_88-processed-gene-0.77-mRNA-1	c6 finger domain	827	gi|452840100|gb|EME42038.1|hypothetical protein DOTSEDRAFT_72963 [Dothistroma septosporum NZE10]	EME42038	0	76	996.112	836	636
augustus_masked-contig_108-processed-gene-0.221-mRNA-1	mitochondrial intermediate peptidase	827	gi|398389635|ref|XP_003848278.1|hypothetical protein MYCGRDRAFT_49589 [Zymoseptoria tritici IPO323] >gi|339468153|gb|EGP83254.1| hypothetical protein MYCGRDRAFT_49589 [Zymoseptoria tritici IPO323]	XP_003848278	0	86	1258.82	807	700
fgenesh_masked-contig_150-processed-gene-1.111-mRNA-1	c2h2 finger domain	827	gi|453082108|gb|EMF10156.1|hypothetical protein SEPMUDRAFT_143898 [Sphaerulina musiva SO2202]	EMF10156	0	75	877.085	739	561
maker-contig_241-snap-gene-0.251-mRNA-1	glycosyl hydrolase family 47 protein	827	gi|453080642|gb|EMF08692.1|glycoside hydrolase family 47 protein [Sphaerulina musiva SO2202]	EMF08692	0	81	663.3	440	360
augustus_masked-contig_30-processed-gene-0.120-mRNA-1	hypothetical protein BAUCODRAFT_21618	827	gi|449303919|gb|EMC99926.1|hypothetical protein BAUCODRAFT_21618 [Baudoinia compniacensis UAMH 10762]	EMC99926	2.22406e-34	38	149.058	580	226
genemark-scaffold_m18-processed-gene-2.59-mRNA-1	c6 transcription factor protein	826	gi|452847179|gb|EME49111.1|C6 transcription factor-like protein [Dothistroma septosporum NZE10]	EME49111	0	84	1262.28	831	706
maker-contig_107-exonerate_est2genome-gene-0.5-mRNA-1	hypothetical protein MYCGRDRAFT_117725	826	gi|398412315|ref|XP_003857483.1|hypothetical protein MYCGRDRAFT_117725 [Zymoseptoria tritici IPO323] >gi|339477368|gb|EGP92459.1| hypothetical protein MYCGRDRAFT_117725 [Zymoseptoria tritici IPO323]	XP_003857483	0	75	685.256	843	635
fgenesh_masked-scaffold_m17-processed-gene-0.109-mRNA-1	fructose facilitator	826	gi|453086138|gb|EMF14180.1|MFS general substrate transporter [Sphaerulina musiva SO2202]	EMF14180	0	91	751.895	434	396
maker-contig_153-fgenesh-gene-0.154-mRNA-1	trna (uracil-5-)-methyltransferase	826	gi|398391983|ref|XP_003849451.1|hypothetical protein MYCGRDRAFT_110811, partial [Zymoseptoria tritici IPO323] >gi|339469328|gb|EGP84427.1| hypothetical protein MYCGRDRAFT_110811 [Zymoseptoria tritici IPO323]	XP_003849451	0	83	833.943	551	458
genemark-scaffold_m18-processed-gene-0.19-mRNA-1	pre-rrna processing protein	825	gi|398412339|ref|XP_003857495.1|hypothetical protein MYCGRDRAFT_32817 [Zymoseptoria tritici IPO323] >gi|339477380|gb|EGP92471.1| hypothetical protein MYCGRDRAFT_32817 [Zymoseptoria tritici IPO323]	XP_003857495	0	86	1216.83	812	699
maker-contig_75-fgenesh-gene-0.194-mRNA-1	vacuolar protein sorting vps16	824	gi|398408303|ref|XP_003855617.1|hypothetical protein MYCGRDRAFT_68201 [Zymoseptoria tritici IPO323] >gi|339475501|gb|EGP90593.1| hypothetical protein MYCGRDRAFT_68201 [Zymoseptoria tritici IPO323]	XP_003855617	0	91	1355.89	824	754
snap_masked-contig_19-processed-gene-1.212-mRNA-1	protein kinase c	824	gi|398392095|ref|XP_003849507.1|kinase C-like protein [Zymoseptoria tritici IPO323] >gi|339469384|gb|EGP84483.1| kinase C-like protein [Zymoseptoria tritici IPO323]	XP_003849507	0	82	1054.28	779	640
maker-contig_17-fgenesh-gene-4.206-mRNA-1	adam 8 precursor	824	gi|452988479|gb|EME88234.1|hypothetical protein MYCFIDRAFT_26032 [Pseudocercospora fijiensis CIRAD86]	EME88234	0	78	994.571	803	633
maker-contig_42-snap-gene-0.260-mRNA-1	hypothetical protein MYCGRDRAFT_109766	824	gi|398395880|ref|XP_003851398.1|hypothetical protein MYCGRDRAFT_109766 [Zymoseptoria tritici IPO323] >gi|339471278|gb|EGP86374.1| hypothetical protein MYCGRDRAFT_109766 [Zymoseptoria tritici IPO323]	XP_003851398	0	63	634.024	714	450
maker-contig_6-snap-gene-0.289-mRNA-1	f-box and wd domain protein	823	gi|398406046|ref|XP_003854489.1|hypothetical protein MYCGRDRAFT_38013, partial [Zymoseptoria tritici IPO323] >gi|339474372|gb|EGP89465.1| hypothetical protein MYCGRDRAFT_38013 [Zymoseptoria tritici IPO323]	XP_003854489	0	76	781.556	604	460
maker-contig_30-augustus-gene-0.187-mRNA-1	exo-beta- -	823	gi|452987406|gb|EME87161.1|glycoside hydrolase family 55 protein [Pseudocercospora fijiensis CIRAD86]	EME87161	0	79	1109.36	830	660
maker-contig_13-fgenesh-gene-0.346-mRNA-1	glycoside hydrolase family 3 protein	823	gi|398405610|ref|XP_003854271.1|putative beta-glucosidase [Zymoseptoria tritici IPO323] >gi|339474154|gb|EGP89247.1| putative beta-glucosidase [Zymoseptoria tritici IPO323]	XP_003854271	0	81	1206.82	821	670
maker-contig_37-fgenesh-gene-8.156-mRNA-1	serine threonine protein kinase	823	gi|452839947|gb|EME41886.1|hypothetical protein DOTSEDRAFT_55581 [Dothistroma septosporum NZE10]	EME41886	0	68	785.023	822	560
genemark-contig_30-processed-gene-0.38-mRNA-1	lim domain-containing protein	822	gi|452848162|gb|EME50094.1|hypothetical protein DOTSEDRAFT_85331 [Dothistroma septosporum NZE10]	EME50094	0	62	648.277	785	492
maker-scaffold_m46-snap-gene-1.215-mRNA-1	c2h2 type zinc finger domain protein	822	gi|398408876|ref|XP_003855903.1|hypothetical protein MYCGRDRAFT_106793 [Zymoseptoria tritici IPO323] >gi|339475788|gb|EGP90879.1| hypothetical protein MYCGRDRAFT_106793 [Zymoseptoria tritici IPO323]	XP_003855903	0	77	1083.17	829	646
augustus_masked-contig_37-processed-gene-8.150-mRNA-1	hypothetical protein MYCFIDRAFT_213326	822	gi|452988784|gb|EME88539.1|hypothetical protein MYCFIDRAFT_213326 [Pseudocercospora fijiensis CIRAD86]	EME88539	5.71119e-107	54	355.91	717	394
maker-contig_32-fgenesh-gene-1.251-mRNA-1	e3 ubiquitin-protein ligase hula	821	gi|398389568|ref|XP_003848245.1|NEDD4 family E3 ubiquitin-protein ligase [Zymoseptoria tritici IPO323] >gi|339468119|gb|EGP83221.1| hypothetical protein MYCGRDRAFT_77175 [Zymoseptoria tritici IPO323]	XP_003848245	0	93	1444.1	833	776
maker-contig_37-augustus-gene-10.203-mRNA-1	betaine lipid synthase	821	gi|398405798|ref|XP_003854365.1|hypothetical protein MYCGRDRAFT_39597 [Zymoseptoria tritici IPO323] >gi|339474248|gb|EGP89341.1| hypothetical protein MYCGRDRAFT_39597 [Zymoseptoria tritici IPO323]	XP_003854365	0	91	1380.54	826	754
augustus_masked-scaffold_m21-processed-gene-4.154-mRNA-1	spindle pole body interacting protein	821	gi|398412090|ref|XP_003857375.1|hypothetical protein MYCGRDRAFT_66101 [Zymoseptoria tritici IPO323] >gi|339477260|gb|EGP92351.1| hypothetical protein MYCGRDRAFT_66101 [Zymoseptoria tritici IPO323]	XP_003857375	0	79	1093.18	821	656
fgenesh_masked-scaffold_m18-processed-gene-1.60-mRNA-1	c6 and c2h2 transcription factor -like protein	820	gi|398408876|ref|XP_003855903.1|hypothetical protein MYCGRDRAFT_106793 [Zymoseptoria tritici IPO323] >gi|339475788|gb|EGP90879.1| hypothetical protein MYCGRDRAFT_106793 [Zymoseptoria tritici IPO323]	XP_003855903	2.39411e-165	54	512.301	850	462
augustus_masked-contig_19-processed-gene-1.284-mRNA-1	peptidase aspartic protein	820	gi|452838423|gb|EME40364.1|hypothetical protein DOTSEDRAFT_74983 [Dothistroma septosporum NZE10]	EME40364	1.35668e-109	57	357.451	512	293
fgenesh_masked-scaffold_m18-processed-gene-2.137-mRNA-1	trna ligase	819	gi|398411125|ref|XP_003856906.1|hypothetical protein MYCGRDRAFT_67486 [Zymoseptoria tritici IPO323] >gi|339476791|gb|EGP91882.1| hypothetical protein MYCGRDRAFT_67486 [Zymoseptoria tritici IPO323]	XP_003856906	0	86	1321.99	820	706
maker-contig_19-fgenesh-gene-1.343-mRNA-1	mhyt domain signaling	819	gi|452842548|gb|EME44484.1|hypothetical protein DOTSEDRAFT_88624 [Dothistroma septosporum NZE10]	EME44484	0	67	848.581	833	566
fgenesh_masked-contig_161-processed-gene-0.52-mRNA-1	hypothetical protein SEPMUDRAFT_148392	819	gi|453086742|gb|EMF14784.1|hypothetical protein SEPMUDRAFT_148392 [Sphaerulina musiva SO2202]	EMF14784	2.34417e-139	69	446.047	531	368
maker-contig_228-snap-gene-0.186-mRNA-1	actin patch protein	818	gi|452848102|gb|EME50034.1|hypothetical protein DOTSEDRAFT_50175 [Dothistroma septosporum NZE10]	EME50034	0	68	864.759	909	625
maker-contig_135-fgenesh-gene-0.304-mRNA-1	swi-snf complex subunit	818	gi|453084431|gb|EMF12475.1|SNF5-domain-containing protein [Sphaerulina musiva SO2202]	EMF12475	0	75	861.292	819	618
maker-contig_5-fgenesh-gene-2.175-mRNA-1	delta -sterol reductase	818	gi|452847259|gb|EME49191.1|sterol reductase-like protein [Dothistroma septosporum NZE10]	EME49191	0	86	749.969	467	405
maker-contig_175-snap-gene-0.150-mRNA-1	conserved glutamic acid-rich protein	818	gi|398406891|ref|XP_003854911.1|hypothetical protein MYCGRDRAFT_108024 [Zymoseptoria tritici IPO323] >gi|339474795|gb|EGP89887.1| hypothetical protein MYCGRDRAFT_108024 [Zymoseptoria tritici IPO323]	XP_003854911	1.97712e-67	78	249.98	186	146
augustus_masked-contig_86-processed-gene-0.294-mRNA-1	spc97 spc98 family protein	818	gi|398393450|ref|XP_003850184.1|hypothetical protein MYCGRDRAFT_62030 [Zymoseptoria tritici IPO323] >gi|339470062|gb|EGP85160.1| hypothetical protein MYCGRDRAFT_62030 [Zymoseptoria tritici IPO323]	XP_003850184	0	70	815.839	820	577
snap_masked-contig_17-processed-gene-4.143-mRNA-1	c2h2 transcription factor	818	gi|452846863|gb|EME48795.1|hypothetical protein DOTSEDRAFT_40082 [Dothistroma septosporum NZE10]	EME48795	0	74	957.207	814	606
maker-contig_113-fgenesh-gene-1.197-mRNA-1	ino eighty subunit 1	817	gi|452837265|gb|EME39207.1|hypothetical protein DOTSEDRAFT_75066 [Dothistroma septosporum NZE10]	EME39207	0	76	892.878	713	546
augustus_masked-contig_38-processed-gene-0.236-mRNA-1	hypothetical protein MYCGRDRAFT_106850	817	gi|398412724|ref|XP_003857680.1|hypothetical protein MYCGRDRAFT_106850 [Zymoseptoria tritici IPO323] >gi|339477565|gb|EGP92656.1| hypothetical protein MYCGRDRAFT_106850 [Zymoseptoria tritici IPO323]	XP_003857680	8.74811e-26	43	124.02	761	332
maker-contig_293-fgenesh-gene-0.65-mRNA-1	cp2 transcription factor	816	gi|398390521|ref|XP_003848721.1|hypothetical protein MYCGRDRAFT_76636 [Zymoseptoria tritici IPO323] >gi|339468596|gb|EGP83697.1| hypothetical protein MYCGRDRAFT_76636 [Zymoseptoria tritici IPO323]	XP_003848721	0	85	1226.46	820	704
fgenesh_masked-contig_206-processed-gene-0.61-mRNA-1	ryanodine receptor ryr	816	gi|452846252|gb|EME48185.1|hypothetical protein DOTSEDRAFT_69960 [Dothistroma septosporum NZE10]	EME48185	0	83	1228.77	821	688
maker-scaffold_m42-fgenesh-gene-4.196-mRNA-1	hect domain protein	816	gi|452848187|gb|EME50119.1|hypothetical protein DOTSEDRAFT_41268 [Dothistroma septosporum NZE10]	EME50119	0	57	555.829	851	487
maker-contig_58-fgenesh-gene-2.371-mRNA-1	d-xylulose 5-phosphate d-fructose 6-phosphate phosphoketolase	816	gi|398412362|ref|XP_003857506.1|hypothetical protein MYCGRDRAFT_98369 [Zymoseptoria tritici IPO323] >gi|339477391|gb|EGP92482.1| hypothetical protein MYCGRDRAFT_98369 [Zymoseptoria tritici IPO323]	XP_003857506	0	94	1504.96	815	767
maker-contig_51-snap-gene-6.313-mRNA-1	scf ubiquitin ligase subunit	816	gi|398396378|ref|XP_003851647.1|hypothetical protein MYCGRDRAFT_73531 [Zymoseptoria tritici IPO323] >gi|339471527|gb|EGP86623.1| hypothetical protein MYCGRDRAFT_73531 [Zymoseptoria tritici IPO323]	XP_003851647	0	84	1234.94	828	701
maker-contig_10-fgenesh-gene-1.180-mRNA-1	aldehyde dehydrogenase	815	gi|398411323|ref|XP_003857002.1|hypothetical protein MYCGRDRAFT_98823 [Zymoseptoria tritici IPO323] >gi|339476887|gb|EGP91978.1| hypothetical protein MYCGRDRAFT_98823 [Zymoseptoria tritici IPO323]	XP_003857002	0	85	766.918	517	441
maker-contig_264-augustus-gene-0.147-mRNA-1	protein bni4	815	gi|452845160|gb|EME47093.1|hypothetical protein DOTSEDRAFT_69157 [Dothistroma septosporum NZE10]	EME47093	0	74	659.833	775	579
augustus_masked-contig_165-processed-gene-0.133-mRNA-1	centromere kinetochore protein zw10	815	gi|398394429|ref|XP_003850673.1|hypothetical protein MYCGRDRAFT_44713 [Zymoseptoria tritici IPO323] >gi|339470552|gb|EGP85649.1| hypothetical protein MYCGRDRAFT_44713 [Zymoseptoria tritici IPO323]	XP_003850673	0	71	851.662	819	589
maker-contig_51-fgenesh-gene-6.261-mRNA-1	zn 2cys6 transcription factor protein	815	gi|452840438|gb|EME42376.1|hypothetical protein DOTSEDRAFT_73264 [Dothistroma septosporum NZE10]	EME42376	0	84	990.719	780	657
augustus_masked-contig_240-processed-gene-0.63-mRNA-1	hypothetical protein SETTUDRAFT_175433	815	gi|482813680|gb|EOA90371.1|hypothetical protein SETTUDRAFT_175433 [Setosphaeria turcica Et28A]	EOA90371	4.81058e-29	40	134.035	837	343
maker-contig_96-snap-gene-0.168-mRNA-1	brct domain containing protein	814	gi|398410816|ref|XP_003856756.1|hypothetical protein MYCGRDRAFT_67446 [Zymoseptoria tritici IPO323] >gi|339476641|gb|EGP91732.1| hypothetical protein MYCGRDRAFT_67446 [Zymoseptoria tritici IPO323]	XP_003856756	0	77	1052.74	816	634
maker-contig_46-fgenesh-gene-0.32-mRNA-1	beta-glucosidase g	814	gi|398396354|ref|XP_003851635.1|putative beta-glucosidase [Zymoseptoria tritici IPO323] >gi|339471515|gb|EGP86611.1| putative beta-glucosidase [Zymoseptoria tritici IPO323]	XP_003851635	0	92	1392.87	801	741
maker-contig_17-snap-gene-2.268-mRNA-1	hypothetical protein SEPMUDRAFT_129424	814	gi|453088451|gb|EMF16491.1|hypothetical protein SEPMUDRAFT_129424 [Sphaerulina musiva SO2202]	EMF16491	9.24949e-24	47	117.472	269	128
augustus_masked-contig_37-processed-gene-4.187-mRNA-1	superoxide dismutase copper chaperone	814	gi|452977662|gb|EME77428.1|hypothetical protein MYCFIDRAFT_158260 [Pseudocercospora fijiensis CIRAD86]	EME77428	6.09072e-140	79	427.943	308	246
augustus_masked-contig_61-processed-gene-0.137-mRNA-1	hypothetical protein DOTSEDRAFT_31089	814	gi|452848021|gb|EME49953.1|hypothetical protein DOTSEDRAFT_31089 [Dothistroma septosporum NZE10]	EME49953	6.83875e-89	57	312.383	487	279
maker-contig_214-fgenesh-gene-0.54-mRNA-1	glutamate carboxypeptidase ii	813	gi|398408930|ref|XP_003855930.1|peptidase M28 [Zymoseptoria tritici IPO323] >gi|339475815|gb|EGP90906.1| peptidase M28 [Zymoseptoria tritici IPO323]	XP_003855930	0	85	1185.63	769	655
maker-contig_193-augustus-gene-0.186-mRNA-1	high-temperature-induced dauer-formation protein	813	gi|398393692|ref|XP_003850305.1|hypothetical protein MYCGRDRAFT_101041 [Zymoseptoria tritici IPO323] >gi|339470183|gb|EGP85281.1| hypothetical protein MYCGRDRAFT_101041 [Zymoseptoria tritici IPO323]	XP_003850305	0	81	712.99	509	416
maker-contig_108-fgenesh-gene-0.263-mRNA-1	chitin synthase activator	813	gi|452978433|gb|EME78197.1|hypothetical protein MYCFIDRAFT_217005 [Pseudocercospora fijiensis CIRAD86]	EME78197	0	76	859.751	731	562
fgenesh_masked-contig_166-processed-gene-0.67-mRNA-1	hypothetical protein MYCFIDRAFT_169623	813	gi|452988136|gb|EME87891.1|hypothetical protein MYCFIDRAFT_169623 [Pseudocercospora fijiensis CIRAD86]	EME87891	1.64715e-65	44	247.669	809	359
maker-contig_103-augustus-gene-0.372-mRNA-1	histone deacetylase	812	gi|398407225|ref|XP_003855078.1|histone deacetylase [Zymoseptoria tritici IPO323] >gi|339474962|gb|EGP90054.1| histone deacetylase [Zymoseptoria tritici IPO323]	XP_003855078	0	82	1108.59	727	600
maker-contig_55-fgenesh-gene-1.180-mRNA-1	ph signal transduction protein	812	gi|398389032|ref|XP_003847977.1|hypothetical protein MYCGRDRAFT_77508 [Zymoseptoria tritici IPO323] >gi|339467851|gb|EGP82953.1| hypothetical protein MYCGRDRAFT_77508 [Zymoseptoria tritici IPO323]	XP_003847977	0	89	1287.71	818	731
maker-contig_20-snap-gene-0.372-mRNA-1	n-acetylglucosaminyl transferase component	811	gi|398389847|ref|XP_003848384.1|putative N-acetylglucosaminyltransferase subunit [Zymoseptoria tritici IPO323] >gi|339468259|gb|EGP83360.1| putative N-acetylglucosaminyltransferase subunit [Zymoseptoria tritici IPO323]	XP_003848384	0	85	1124.77	807	687
genemark-contig_245-processed-gene-0.58-mRNA-1	elongation factor g	811	gi|398404452|ref|XP_003853692.1|hypothetical protein MYCGRDRAFT_85032 [Zymoseptoria tritici IPO323] >gi|339473575|gb|EGP88668.1| hypothetical protein MYCGRDRAFT_85032 [Zymoseptoria tritici IPO323]	XP_003853692	0	89	1230.31	814	728
maker-scaffold_m24-augustus-gene-1.276-mRNA-1	polyadenylate-binding protein	811	gi|452843390|gb|EME45325.1|hypothetical protein DOTSEDRAFT_71152 [Dothistroma septosporum NZE10]	EME45325	0	90	780.015	485	440
maker-contig_187-snap-gene-0.266-mRNA-1	heat shock 70kda protein 4	811	gi|398391196|ref|XP_003849058.1|hypothetical protein MYCGRDRAFT_63336 [Zymoseptoria tritici IPO323] >gi|339468934|gb|EGP84034.1| hypothetical protein MYCGRDRAFT_63336 [Zymoseptoria tritici IPO323]	XP_003849058	0	90	1231.85	719	649
fgenesh_masked-contig_37-processed-gene-12.107-mRNA-1	coatamer subunit protein	810	gi|452839678|gb|EME41617.1|hypothetical protein DOTSEDRAFT_81873 [Dothistroma septosporum NZE10]	EME41617	0	68	659.833	841	579
augustus_masked-contig_127-processed-gene-0.324-mRNA-1	hypothetical protein MYCFIDRAFT_84189	810	gi|452987478|gb|EME87233.1|hypothetical protein MYCFIDRAFT_84189 [Pseudocercospora fijiensis CIRAD86]	EME87233	1.18438e-143	64	450.669	577	370
maker-contig_114-fgenesh-gene-0.175-mRNA-1	actin cytoskeleton organization protein	809	gi|398392391|ref|XP_003849655.1|hypothetical protein MYCGRDRAFT_110810, partial [Zymoseptoria tritici IPO323] >gi|339469532|gb|EGP84631.1| hypothetical protein MYCGRDRAFT_110810 [Zymoseptoria tritici IPO323]	XP_003849655	0	88	1043.11	809	712
maker-scaffold_m42-fgenesh-gene-2.144-mRNA-1	20s cyclosome subunit ( nuc2 cdc27)	809	gi|398405470|ref|XP_003854201.1|hypothetical protein MYCGRDRAFT_21049, partial [Zymoseptoria tritici IPO323] >gi|339474084|gb|EGP89177.1| hypothetical protein MYCGRDRAFT_21049 [Zymoseptoria tritici IPO323]	XP_003854201	0	82	1068.14	790	655
maker-contig_241-fgenesh-gene-0.170-mRNA-1	telomerase activating protein est1 protein	809	gi|452845500|gb|EME47433.1|hypothetical protein DOTSEDRAFT_21214 [Dothistroma septosporum NZE10]	EME47433	0	59	619.387	838	497
maker-contig_51-fgenesh-gene-3.171-mRNA-1	phosphoribosylaminoimidazole carboxylase	809	gi|398396186|ref|XP_003851551.1|hypothetical protein MYCGRDRAFT_73277 [Zymoseptoria tritici IPO323] >gi|339471431|gb|EGP86527.1| hypothetical protein MYCGRDRAFT_73277 [Zymoseptoria tritici IPO323]	XP_003851551	0	87	834.328	565	497
maker-contig_137-augustus-gene-2.439-mRNA-1	ap-3 adaptor complex subunit beta	808	gi|453081120|gb|EMF09169.1|HEAT repeat-containing protein [Sphaerulina musiva SO2202]	EMF09169	0	85	1106.28	778	663
maker-scaffold_m29-fgenesh-gene-0.289-mRNA-1	domain protein	808	gi|452840310|gb|EME42248.1|hypothetical protein DOTSEDRAFT_54669 [Dothistroma septosporum NZE10]	EME42248	0	78	976.082	808	637
snap_masked-contig_5-processed-gene-3.153-mRNA-1	atp-dependent rna helicase dbp4	808	gi|398392601|ref|XP_003849760.1|RNA-dependent ATPase [Zymoseptoria tritici IPO323] >gi|339469637|gb|EGP84736.1| hypothetical protein MYCGRDRAFT_101180 [Zymoseptoria tritici IPO323]	XP_003849760	0	85	1080.47	821	706
maker-contig_51-augustus-gene-1.168-mRNA-1	kelch repeat protein	807	gi|398397050|ref|XP_003851983.1|hypothetical protein MYCGRDRAFT_109714 [Zymoseptoria tritici IPO323] >gi|339471863|gb|EGP86959.1| hypothetical protein MYCGRDRAFT_109714 [Zymoseptoria tritici IPO323]	XP_003851983	0	80	931.784	725	582
genemark-contig_42-processed-gene-0.43-mRNA-1	e1-like protein-activating enzyme gsa7p apg7p	807	gi|452840081|gb|EME42019.1|hypothetical protein DOTSEDRAFT_72949 [Dothistroma septosporum NZE10]	EME42019	0	66	848.195	845	561
maker-contig_10-fgenesh-gene-2.332-mRNA-1	cell division protein gtp binding protein	806	gi|398411943|ref|XP_003857304.1|hypothetical protein MYCGRDRAFT_107296 [Zymoseptoria tritici IPO323] >gi|339477189|gb|EGP92280.1| hypothetical protein MYCGRDRAFT_107296 [Zymoseptoria tritici IPO323]	XP_003857304	0	59	560.836	817	487
maker-contig_118-fgenesh-gene-3.210-mRNA-1	potassium transporter	806	gi|452842991|gb|EME44926.1|hypothetical protein DOTSEDRAFT_87420 [Dothistroma septosporum NZE10]	EME44926	0	76	990.334	803	612
snap_masked-contig_37-processed-gene-7.106-mRNA-1	ubiquitin fusion degradation protein	806	gi|449296937|gb|EMC92956.1|hypothetical protein BAUCODRAFT_37870 [Baudoinia compniacensis UAMH 10762]	EMC92956	0	78	1072.38	805	635
fgenesh_masked-contig_42-processed-gene-0.75-mRNA-1	vacuolar import and degradation protein	806	gi|398397040|ref|XP_003851978.1|hypothetical protein MYCGRDRAFT_59611 [Zymoseptoria tritici IPO323] >gi|339471858|gb|EGP86954.1| hypothetical protein MYCGRDRAFT_59611 [Zymoseptoria tritici IPO323]	XP_003851978	0	88	1200.27	811	718
augustus_masked-scaffold_m24-processed-gene-1.196-mRNA-1	hypothetical protein MYCFIDRAFT_195204	806	gi|452984277|gb|EME84034.1|hypothetical protein MYCFIDRAFT_195204 [Pseudocercospora fijiensis CIRAD86]	EME84034	1.38043e-07	48	64.6994	141	69
fgenesh_masked-scaffold_m42-processed-gene-4.86-mRNA-1	elongation factor mitochondrial	804	gi|398397211|ref|XP_003852063.1|hypothetical protein MYCGRDRAFT_71756 [Zymoseptoria tritici IPO323] >gi|339471944|gb|EGP87039.1| hypothetical protein MYCGRDRAFT_71756 [Zymoseptoria tritici IPO323]	XP_003852063	0	94	1476.07	804	758
maker-contig_107-snap-gene-0.182-mRNA-1	c2h2 finger domain	804	gi|452844312|gb|EME46246.1|hypothetical protein DOTSEDRAFT_22343 [Dothistroma septosporum NZE10]	EME46246	1.23526e-89	46	310.842	823	382
maker-contig_5-snap-gene-1.216-mRNA-1	hypothetical protein DOTSEDRAFT_176085	804	gi|452840849|gb|EME42787.1|hypothetical protein DOTSEDRAFT_176085 [Dothistroma septosporum NZE10]	EME42787	0	68	826.239	792	542
genemark-contig_5-processed-gene-2.53-mRNA-1	mrna capping nucleoside-	804	gi|452987741|gb|EME87496.1|hypothetical protein MYCFIDRAFT_191917 [Pseudocercospora fijiensis CIRAD86]	EME87496	1.11827e-100	62	329.331	396	247
snap_masked-scaffold_m38-processed-gene-0.123-mRNA-1	glycoside hydrolase family 3 protein	804	gi|398394451|ref|XP_003850684.1|putative beta-glucosidase [Zymoseptoria tritici IPO323] >gi|339470563|gb|EGP85660.1| putative beta-glucosidase [Zymoseptoria tritici IPO323]	XP_003850684	0	84	1196.42	780	662
fgenesh_masked-contig_80-processed-gene-0.48-mRNA-1	trapp complex protein trs85	804	gi|452838523|gb|EME40463.1|hypothetical protein DOTSEDRAFT_74139 [Dothistroma septosporum NZE10]	EME40463	0	82	1126.31	806	664
maker-contig_86-fgenesh-gene-0.374-mRNA-1	ca2+ calmodulin-dependent protein kinase	804	gi|452841619|gb|EME43556.1|hypothetical protein DOTSEDRAFT_72806 [Dothistroma septosporum NZE10]	EME43556	0	75	908.286	754	568
augustus_masked-contig_181-processed-gene-0.122-mRNA-1	exocyst complex component	804	gi|452982555|gb|EME82314.1|hypothetical protein MYCFIDRAFT_215645 [Pseudocercospora fijiensis CIRAD86]	EME82314	0	87	1261.9	809	710
fgenesh_masked-scaffold_m15-processed-gene-0.55-mRNA-1	cytokinesis regulator protein	804	gi|398408405|ref|XP_003855668.1|hypothetical protein MYCGRDRAFT_107946 [Zymoseptoria tritici IPO323] >gi|339475552|gb|EGP90644.1| hypothetical protein MYCGRDRAFT_107946 [Zymoseptoria tritici IPO323]	XP_003855668	0	86	1135.55	786	677
fgenesh_masked-contig_45-processed-gene-0.6-mRNA-1	hypothetical protein MYCGRDRAFT_95836	804	gi|398392383|ref|XP_003849651.1|hypothetical protein MYCGRDRAFT_95836 [Zymoseptoria tritici IPO323] >gi|339469528|gb|EGP84627.1| hypothetical protein MYCGRDRAFT_95836 [Zymoseptoria tritici IPO323]	XP_003849651	3.22317e-58	50	223.402	682	341
maker-contig_115-fgenesh-gene-0.265-mRNA-1	aconitate hydratase	803	gi|398388824|ref|XP_003847873.1|aconitate hydratase [Zymoseptoria tritici IPO323] >gi|339467747|gb|EGP82849.1| aconitate hydratase [Zymoseptoria tritici IPO323]	XP_003847873	0	91	1246.88	759	691
fgenesh_masked-contig_289-processed-gene-0.11-mRNA-1	dna repair snf2 family	803	gi|398396748|ref|XP_003851832.1|DNA repair protein, SNF2 family [Zymoseptoria tritici IPO323] >gi|339471712|gb|EGP86808.1| DNA repair protein, SNF2 family [Zymoseptoria tritici IPO323]	XP_003851832	0	91	1435.24	805	738
maker-contig_32-fgenesh-gene-1.244-mRNA-1	fungal specific transcription factor domain-containing protein	803	gi|453080327|gb|EMF08378.1|hypothetical protein SEPMUDRAFT_152064 [Sphaerulina musiva SO2202]	EMF08378	0	73	836.254	692	512
genemark-contig_37-processed-gene-5.26-mRNA-1	zinc finger mcm10 -type protein	803	gi|398408521|ref|XP_003855726.1|hypothetical protein MYCGRDRAFT_84459 [Zymoseptoria tritici IPO323] >gi|339475610|gb|EGP90702.1| hypothetical protein MYCGRDRAFT_84459 [Zymoseptoria tritici IPO323]	XP_003855726	1.31846e-162	63	501.13	638	407
fgenesh_masked-contig_37-processed-gene-5.53-mRNA-1	vps9 domain protein	803	gi|398404384|ref|XP_003853658.1|hypothetical protein MYCGRDRAFT_39347 [Zymoseptoria tritici IPO323] >gi|339473541|gb|EGP88634.1| hypothetical protein MYCGRDRAFT_39347 [Zymoseptoria tritici IPO323]	XP_003853658	0	67	806.209	818	556
fgenesh_masked-contig_193-processed-gene-1.112-mRNA-1	copper amine oxidase	802	gi|500259499|gb|EOO02307.1|putative copper amine oxidase protein [Togninia minima UCRPA7]	EOO02307	0	78	1078.16	780	610
[truncated: 8,158 more rows]
