# Supplementary material for: The genome of the emerging barley pathogen Ramularia collo-cygni
Source: BMC Genomics. 2016 Aug 9;17:584. doi: 10.1186/s12864-016-2928-3 (PMC4979122; doi:10.1186/s12864-016-2928-3)
Supplement: Additional file 3: Table S2. — Predicted secretome of Ramularia collo-cygni. (XLSX 152 kb) [file 12864_2016_2928_MOESM3_ESM.xlsx]

## Sheet: Sheet1
Seq. Name	Seq. Description	Seq. Length	#Hits	min. eValue	mean Similarity	#GOs	GOs	Enzyme Codes	InterProScan
maker-contig_118-augustus-gene-3.254-mRNA-1	polyketide synthase	2512	20	0	0.5295	3	F:hydrolase activity; F:transferase activity; P:metabolic process	-	IPR020841 (SMART); IPR020801 (SMART); IPR009081 (G3DSA:1.10.1200.GENE3D); IPR014043 (PFAM); IPR013217 (PFAM); IPR014031 (PFAM); IPR016038 (G3DSA:3.40.47.GENE3D); IPR014030 (PFAM); IPR009081 (PFAM); IPR029063 (G3DSA:3.40.50.GENE3D); IPR001227 (G3DSA:3.40.366.GENE3D); IPR029058 (G3DSA:3.40.50.GENE3D); IPR016038 (G3DSA:3.40.47.GENE3D); IPR013094 (PFAM); PTHR11712 (PANTHER); PTHR11712:SF235 (PANTHER)…
maker-contig_5-snap-gene-1.228-mRNA-1	wsc domain-containing protein	1717	20	0	0.6205	0	-		IPR013994 (SMART); IPR029469 (PFAM); IPR002889 (PFAM); PTHR19297:SF82 (PANTHER); PTHR19297 (PANTHER); SIGNAL_PEPTIDE_H_REGION (PHOBIUS); SIGNAL_PEPTIDE_N_REGION (PHOBIUS); NON_CYTOPLASMIC_DOMAIN (PHOBIUS); SIGNAL_PEPTIDE (PHOBIUS); SIGNAL_PEPTIDE_C_REGION (PHOBIUS); IPR002889 (PROSITE_PROFILES); IPR002889 (PROSITE_PROFILES); IPR002889 (PROSITE_PROFILES); IPR002889 (PROSITE_PROFILES); SignalP-noTM…
maker-contig_20-augustus-gene-0.335-mRNA-1	elongation factor tu	1653	20	0	0.7455	6	F:translation initiation factor activity; P:translational initiation; C:intracellular; P:GTP catabolic process; F:GTPase activity; F:GTP binding	-	Coil (COILS); Coil (COILS); Coil (COILS); IPR005225 (TIGRFAM); IPR000795 (PFAM); G3DSA:2.40.30.10 (GENE3D); IPR012677 (G3DSA:3.30.70.GENE3D); IPR023115 (PFAM); IPR004161 (PFAM); IPR027417 (G3DSA:3.40.50.GENE3D); IPR006847 (PFAM); IPR023115 (G3DSA:3.40.50.GENE3D); PTHR23115 (PANTHER); IPR015760 (PTHR23115:PANTHER); IPR000178 (PROSITE_PATTERNS); NON_CYTOPLASMIC_DOMAIN (PHOBIUS); SIGNAL_PEPTIDE (PHO…
snap_masked-contig_35-processed-gene-0.54-mRNA-1	agglutinin-like protein 2	1618	20	2.64837e-54	0.47	0	-		IPR029469 (PFAM); SIGNAL_PEPTIDE_H_REGION (PHOBIUS); NON_CYTOPLASMIC_DOMAIN (PHOBIUS); SIGNAL_PEPTIDE_N_REGION (PHOBIUS); SIGNAL_PEPTIDE_C_REGION (PHOBIUS); SIGNAL_PEPTIDE (PHOBIUS); SignalP-noTM (SIGNALP_GRAM_NEGATIVE); SignalP-TM (SIGNALP_GRAM_POSITIVE); SignalP-noTM (SIGNALP_EUK)
maker-contig_60-snap-gene-4.355-mRNA-1	glycosyltransferase family 24 protein	1545	20	0	0.7265	3	F:UDP-glucose:glycoprotein glucosyltransferase activity; P:protein glycosylation; P:UDP-glucosylation	EC:2.4.1	IPR009448 (PFAM); IPR029044 (G3DSA:3.90.550.GENE3D); PTHR11226:SF0 (PANTHER); IPR009448 (PANTHER); SIGNAL_PEPTIDE_H_REGION (PHOBIUS); SIGNAL_PEPTIDE_N_REGION (PHOBIUS); SIGNAL_PEPTIDE_C_REGION (PHOBIUS); NON_CYTOPLASMIC_DOMAIN (PHOBIUS); SIGNAL_PEPTIDE (PHOBIUS); SignalP-noTM (SIGNALP_EUK); SignalP-noTM (SIGNALP_GRAM_NEGATIVE); SignalP-TM (SIGNALP_GRAM_POSITIVE); IPR029044 (SUPERFAMILY)
maker-contig_51-fgenesh-gene-4.172-mRNA-1	hypothetical protein SEPMUDRAFT_125240, partial	1430	20	3.3823e-168	0.46	0	-		NON_CYTOPLASMIC_DOMAIN (PHOBIUS); SIGNAL_PEPTIDE (PHOBIUS); SIGNAL_PEPTIDE_H_REGION (PHOBIUS); SIGNAL_PEPTIDE_C_REGION (PHOBIUS); SIGNAL_PEPTIDE_N_REGION (PHOBIUS); SignalP-TM (SIGNALP_GRAM_POSITIVE)
maker-contig_109-snap-gene-0.141-mRNA-1	class v	1312	20	0	0.549	4	F:chitinase activity; P:chitin catabolic process; P:carbohydrate metabolic process; F:chitin binding	EC:3.2.1.14	IPR018392 (SMART); IPR011583 (SMART); IPR001223 (PFAM); IPR001002 (G3DSA:3.30.60.GENE3D); IPR018392 (PFAM); IPR018392 (G3DSA:3.10.350.GENE3D); IPR013781 (G3DSA:3.20.20.GENE3D); IPR029070 (G3DSA:3.10.50.GENE3D); PTHR11177:SF12 (PANTHER); PTHR11177 (PANTHER); IPR001579 (PROSITE_PATTERNS); SIGNAL_PEPTIDE_H_REGION (PHOBIUS); SIGNAL_PEPTIDE_N_REGION (PHOBIUS); SIGNAL_PEPTIDE (PHOBIUS); NON_CYTOPLASMIC…
augustus_masked-scaffold_m29-processed-gene-0.249-mRNA-1	nonribosomal peptide	1264	20	1.28197e-111	0.4625	2	F:catalytic activity; P:metabolic process	-	G3DSA:3.40.50.980 (GENE3D); G3DSA:3.30.300.30 (GENE3D); IPR000873 (PFAM); IPR009081 (PFAM); IPR001242 (PFAM); G3DSA:2.30.38.10 (GENE3D); G3DSA:3.40.50.980 (GENE3D); IPR009081 (G3DSA:1.10.1200.GENE3D); IPR025110 (PFAM); PTHR24095 (PANTHER); PTHR24095:SF43 (PANTHER); IPR020845 (PROSITE_PATTERNS); NON_CYTOPLASMIC_DOMAIN (PHOBIUS); SIGNAL_PEPTIDE (PHOBIUS); SIGNAL_PEPTIDE_N_REGION (PHOBIUS); SIGNAL_P…
fgenesh_masked-contig_264-processed-gene-1.117-mRNA-1	endo-glucanase rce3	1245	20	2.62863e-15	0.5365	4	F:cellulose binding; F:hydrolase activity, hydrolyzing O-glycosyl compounds; C:extracellular region; P:carbohydrate metabolic process	-	IPR000254 (SMART); IPR000254 (PFAM); IPR000254 (PROSITE_PATTERNS); IPR000254 (PROSITE_PATTERNS); IPR000254 (PROSITE_PATTERNS); SIGNAL_PEPTIDE_N_REGION (PHOBIUS); NON_CYTOPLASMIC_DOMAIN (PHOBIUS); SIGNAL_PEPTIDE_H_REGION (PHOBIUS); SIGNAL_PEPTIDE (PHOBIUS); SIGNAL_PEPTIDE_C_REGION (PHOBIUS); IPR000254 (PROSITE_PROFILES); IPR000254 (PROSITE_PROFILES); IPR000254 (PROSITE_PROFILES); IPR000254 (PROSIT…
maker-contig_12-augustus-gene-0.180-mRNA-1	ubiquitin-conjugating enzyme	1188	20	0	0.6035	2	F:NAD+ ADP-ribosyltransferase activity; F:acid-amino acid ligase activity	EC:2.4.2.30	SM00212 (SMART); IPR012317 (PFAM); IPR016135 (G3DSA:3.10.110.GENE3D); IPR012317 (G3DSA:3.90.228.GENE3D); IPR000608 (PFAM); PTHR21328:SF2 (PANTHER); PTHR21328 (PANTHER); NON_CYTOPLASMIC_DOMAIN (PHOBIUS); SIGNAL_PEPTIDE_H_REGION (PHOBIUS); SIGNAL_PEPTIDE_N_REGION (PHOBIUS); SIGNAL_PEPTIDE_C_REGION (PHOBIUS); SIGNAL_PEPTIDE (PHOBIUS); IPR000608 (PROSITE_PROFILES); SSF56399 (SUPERFAMILY); IPR016135 (…
maker-contig_5-snap-gene-2.211-mRNA-1	26s proteasome regulatory subunit rpn2	1134	20	0	0.8195	5	P:regulation of protein catabolic process; C:proteasome complex; P:regulation of catalytic activity; F:enzyme regulator activity; F:binding	-	IPR016642 (PIRSF); PF13646 (PFAM); IPR002015 (PFAM); IPR011989 (G3DSA:1.25.10.GENE3D); PTHR10943 (PANTHER); PTHR10943:SF2 (PANTHER); SIGNAL_PEPTIDE_N_REGION (PHOBIUS); SIGNAL_PEPTIDE (PHOBIUS); NON_CYTOPLASMIC_DOMAIN (PHOBIUS); SIGNAL_PEPTIDE_C_REGION (PHOBIUS); SIGNAL_PEPTIDE_H_REGION (PHOBIUS); IPR016024 (SUPERFAMILY)
fgenesh_masked-contig_92-processed-gene-1.87-mRNA-1	hypothetical protein MYCFIDRAFT_79193	1123	3	6.56094e-98	0.4933	0	-		NON_CYTOPLASMIC_DOMAIN (PHOBIUS); SIGNAL_PEPTIDE_C_REGION (PHOBIUS); SIGNAL_PEPTIDE (PHOBIUS); SIGNAL_PEPTIDE_N_REGION (PHOBIUS); SIGNAL_PEPTIDE_H_REGION (PHOBIUS)
fgenesh_masked-contig_181-processed-gene-0.49-mRNA-1	garp complex component	1081	20	0	0.6715	1	P:retrograde transport, endosome to Golgi	-	Coil (COILS); Coil (COILS); IPR012501 (PFAM); IPR019515 (PFAM); PTHR12965:SF0 (PANTHER); PTHR12965 (PANTHER); SIGNAL_PEPTIDE_H_REGION (PHOBIUS); SIGNAL_PEPTIDE_C_REGION (PHOBIUS); SIGNAL_PEPTIDE_N_REGION (PHOBIUS); SIGNAL_PEPTIDE (PHOBIUS); NON_CYTOPLASMIC_DOMAIN (PHOBIUS)
genemark-contig_163-processed-gene-0.26-mRNA-1	alpha beta-hydrolase	1064	20	3.75239e-107	0.492	2	F:triglyceride lipase activity; P:lipid metabolic process	EC:3.1.1.3	IPR002921 (PFAM); IPR029058 (G3DSA:3.40.50.GENE3D); PTHR21493 (PANTHER); SIGNAL_PEPTIDE_N_REGION (PHOBIUS); SIGNAL_PEPTIDE_C_REGION (PHOBIUS); SIGNAL_PEPTIDE (PHOBIUS); SIGNAL_PEPTIDE_H_REGION (PHOBIUS); NON_CYTOPLASMIC_DOMAIN (PHOBIUS); SignalP-TM (SIGNALP_GRAM_POSITIVE); SignalP-noTM (SIGNALP_EUK); SignalP-noTM (SIGNALP_GRAM_NEGATIVE); IPR029058 (SUPERFAMILY)
augustus_masked-scaffold_m18-processed-gene-1.149-mRNA-1	pyruvate dehydrogenase kinase	1057	20	0	0.842	9	C:mitochondrion; P:tRNA processing; F:ATP binding; P:mitochondrial phenylalanyl-tRNA aminoacylation; F:phenylalanine-tRNA ligase activity; F:magnesium ion binding; P:phosphorylation; F:kinase activity; F:tRNA binding	EC:6.1.1.20	IPR005121 (SMART); IPR004530 (TIGRFAM); IPR005121 (G3DSA:3.30.70.GENE3D); G3DSA:3.30.930.10 (GENE3D); IPR018955 (G3DSA:1.20.140.GENE3D); IPR018955 (PFAM); IPR005121 (PFAM); IPR003594 (PFAM); IPR003594 (G3DSA:3.30.565.GENE3D); IPR002319 (PFAM); PTHR11538 (PANTHER); PTHR11538:SF40 (PANTHER); NON_CYTOPLASMIC_DOMAIN (PHOBIUS); SIGNAL_PEPTIDE_C_REGION (PHOBIUS); SIGNAL_PEPTIDE_N_REGION (PHOBIUS); SIGN…
maker-contig_107-fgenesh-gene-2.346-mRNA-1	glycoside hydrolase family 115 protein	1037	20	0	0.678	3	F:molecular_function; P:biological_process; C:cellular_component		IPR029018 (G3DSA:3.30.379.GENE3D); SIGNAL_PEPTIDE_N_REGION (PHOBIUS); SIGNAL_PEPTIDE (PHOBIUS); SIGNAL_PEPTIDE_C_REGION (PHOBIUS); NON_CYTOPLASMIC_DOMAIN (PHOBIUS); SIGNAL_PEPTIDE_H_REGION (PHOBIUS); SignalP-noTM (SIGNALP_EUK)
genemark-contig_109-processed-gene-0.19-mRNA-1	glycoside hydrolase family 35 protein	1024	20	0	0.738	2	P:carbohydrate metabolic process; F:beta-galactosidase activity	EC:3.2.1.23	IPR001944 (PRINTS); IPR018954 (SMART); IPR001944 (PFAM); IPR025300 (PFAM); IPR025972 (G3DSA:2.60.390.GENE3D); IPR018954 (G3DSA:2.102.20.GENE3D); IPR013781 (G3DSA:3.20.20.GENE3D); IPR008979 (G3DSA:2.60.120.GENE3D); IPR025972 (PFAM); IPR018954 (PFAM); IPR008979 (G3DSA:2.60.120.GENE3D); PTHR23421:SF64 (PANTHER); IPR001944 (PANTHER); IPR019801 (PROSITE_PATTERNS); SIGNAL_PEPTIDE_C_REGION (PHOBIUS); SI…
fgenesh_masked-contig_17-processed-gene-5.152-mRNA-1	hypothetical protein MYCGRDRAFT_89487	1021	5	8.65317e-66	0.606	0	-		NON_CYTOPLASMIC_DOMAIN (PHOBIUS); SIGNAL_PEPTIDE_N_REGION (PHOBIUS); SIGNAL_PEPTIDE_H_REGION (PHOBIUS); SIGNAL_PEPTIDE (PHOBIUS); SIGNAL_PEPTIDE_C_REGION (PHOBIUS); SignalP-noTM (SIGNALP_EUK); SignalP-noTM (SIGNALP_GRAM_NEGATIVE); SignalP-TM (SIGNALP_GRAM_POSITIVE)
maker-contig_51-fgenesh-gene-5.161-mRNA-1	glycoside hydrolase family 31 protein	1015	20	0	0.7885	3	F:carbohydrate binding; P:carbohydrate metabolic process; F:hydrolase activity, hydrolyzing O-glycosyl compounds	-	IPR000322 (PFAM); PTHR22762 (PANTHER); PTHR22762:SF7 (PANTHER); IPR000322 (PROSITE_PATTERNS); IPR000322 (PROSITE_PATTERNS); SIGNAL_PEPTIDE_H_REGION (PHOBIUS); NON_CYTOPLASMIC_DOMAIN (PHOBIUS); SIGNAL_PEPTIDE_N_REGION (PHOBIUS); SIGNAL_PEPTIDE (PHOBIUS); SIGNAL_PEPTIDE_C_REGION (PHOBIUS); SignalP-TM (SIGNALP_GRAM_POSITIVE); SignalP-noTM (SIGNALP_GRAM_NEGATIVE); SignalP-noTM (SIGNALP_EUK); IPR01101…
maker-contig_60-fgenesh-gene-1.169-mRNA-1	glycoside hydrolase family 31 protein	1007	20	0	0.7645	3	P:carbohydrate metabolic process; F:hydrolase activity, hydrolyzing O-glycosyl compounds; F:starch binding	-	IPR002044 (SMART); IPR025887 (PFAM); IPR013783 (G3DSA:2.60.40.GENE3D); IPR002044 (PFAM); IPR000322 (PFAM); PTHR22762:SF67 (PANTHER); PTHR22762 (PANTHER); SIGNAL_PEPTIDE_C_REGION (PHOBIUS); SIGNAL_PEPTIDE_H_REGION (PHOBIUS); SIGNAL_PEPTIDE (PHOBIUS); NON_CYTOPLASMIC_DOMAIN (PHOBIUS); SIGNAL_PEPTIDE_N_REGION (PHOBIUS); IPR002044 (PROSITE_PROFILES); SignalP-TM (SIGNALP_GRAM_POSITIVE); SignalP-noTM (…
maker-contig_38-augustus-gene-0.302-mRNA-1	atp-dependent rna helicase mitochondrial precursor	1001	20	0	0.6985	4	F:nucleic acid binding; F:ATP binding; F:ATP-dependent helicase activity; P:metabolic process	-	IPR014001 (SMART); IPR001650 (SMART); IPR011545 (PFAM); IPR027417 (G3DSA:3.40.50.GENE3D); IPR027417 (G3DSA:3.40.50.GENE3D); IPR001650 (PFAM); IPR011234 (G3DSA:3.90.850.GENE3D); IPR002529 (PFAM); PTHR24031 (PANTHER); PTHR24031:SF192 (PANTHER); IPR000629 (PROSITE_PATTERNS); SIGNAL_PEPTIDE_N_REGION (PHOBIUS); SIGNAL_PEPTIDE_C_REGION (PHOBIUS); NON_CYTOPLASMIC_DOMAIN (PHOBIUS); SIGNAL_PEPTIDE (PHOBIU…
maker-contig_144-fgenesh-gene-0.104-mRNA-1	acid phosphatase	1000	20	0	0.774	3	F:metal ion binding; F:acid phosphatase activity; F:transferase activity, transferring phosphorus-containing groups	EC:3.1.3.2	G3DSA:3.90.1200.10 (GENE3D); IPR015914 (G3DSA:2.60.40.GENE3D); IPR029052 (G3DSA:3.60.21.GENE3D); IPR025733 (PFAM); IPR004843 (PFAM); IPR002575 (PFAM); PTHR22953:SF12 (PANTHER); PTHR22953 (PANTHER); SIGNAL_PEPTIDE_N_REGION (PHOBIUS); SIGNAL_PEPTIDE_H_REGION (PHOBIUS); NON_CYTOPLASMIC_DOMAIN (PHOBIUS); SIGNAL_PEPTIDE (PHOBIUS); SIGNAL_PEPTIDE_C_REGION (PHOBIUS); SignalP-TM (SIGNALP_GRAM_POSITIVE); …
fgenesh_masked-contig_175-processed-gene-1.106-mRNA-1	armadillo repeat protein	990	20	0	0.549	1	F:protein binding	-	IPR000225 (SMART); IPR011989 (G3DSA:1.25.10.GENE3D); PTHR15651:SF7 (PANTHER); PTHR15651 (PANTHER); SIGNAL_PEPTIDE_H_REGION (PHOBIUS); NON_CYTOPLASMIC_DOMAIN (PHOBIUS); SIGNAL_PEPTIDE_C_REGION (PHOBIUS); SIGNAL_PEPTIDE_N_REGION (PHOBIUS); SIGNAL_PEPTIDE (PHOBIUS); IPR016024 (SUPERFAMILY); IPR016024 (SUPERFAMILY)
maker-contig_55-fgenesh-gene-0.171-mRNA-1	hypothetical protein DOTSEDRAFT_69039	982	20	0	0.7635	0	-		IPR018618 (PFAM); IPR018618 (PANTHER); PTHR14534:SF2 (PANTHER); SIGNAL_PEPTIDE_N_REGION (PHOBIUS); NON_CYTOPLASMIC_DOMAIN (PHOBIUS); SIGNAL_PEPTIDE (PHOBIUS); SIGNAL_PEPTIDE_C_REGION (PHOBIUS); SIGNAL_PEPTIDE_H_REGION (PHOBIUS)
augustus_masked-contig_245-processed-gene-0.202-mRNA-1	glycoside hydrolase family 81 protein	980	20	0	0.6615	3	F:glucan endo-1,4-beta-glucanase activity, C-3 substituted reducing group; F:glucan endo-1,3-beta-glucanase activity, C-3 substituted reducing group; P:cell wall macromolecule catabolic process	EC:3.2.1.6	IPR005200 (PFAM); PTHR31983:SF0 (PANTHER); PTHR31983 (PANTHER); SIGNAL_PEPTIDE_C_REGION (PHOBIUS); NON_CYTOPLASMIC_DOMAIN (PHOBIUS); SIGNAL_PEPTIDE (PHOBIUS); SIGNAL_PEPTIDE_H_REGION (PHOBIUS); SIGNAL_PEPTIDE_N_REGION (PHOBIUS); SignalP-noTM (SIGNALP_EUK); SignalP-TM (SIGNALP_GRAM_POSITIVE); SignalP-noTM (SIGNALP_GRAM_NEGATIVE)
maker-contig_32-augustus-gene-1.268-mRNA-1	piwi-domain-containing protein	979	20	0	0.464	2	F:protein binding; F:nucleic acid binding	-	IPR003165 (SMART); IPR012337 (G3DSA:3.30.420.GENE3D); IPR014811 (PFAM); IPR003165 (PFAM); G3DSA:2.170.260.10 (GENE3D); PTHR22891 (PANTHER); PTHR22891:SF5 (PANTHER); NON_CYTOPLASMIC_DOMAIN (PHOBIUS); SIGNAL_PEPTIDE_C_REGION (PHOBIUS); SIGNAL_PEPTIDE_N_REGION (PHOBIUS); SIGNAL_PEPTIDE_H_REGION (PHOBIUS); SIGNAL_PEPTIDE (PHOBIUS); IPR003165 (PROSITE_PROFILES); SignalP-TM (SIGNALP_GRAM_POSITIVE); IPR…
genemark-contig_1-processed-gene-0.16-mRNA-1	alpha-glucosidase	977	20	0	0.692	3	F:carbohydrate binding; P:carbohydrate metabolic process; F:hydrolase activity, hydrolyzing O-glycosyl compounds	-	IPR025887 (PFAM); IPR000322 (PFAM); PTHR22762:SF67 (PANTHER); PTHR22762 (PANTHER); SIGNAL_PEPTIDE_N_REGION (PHOBIUS); SIGNAL_PEPTIDE_C_REGION (PHOBIUS); SIGNAL_PEPTIDE_H_REGION (PHOBIUS); SIGNAL_PEPTIDE (PHOBIUS); NON_CYTOPLASMIC_DOMAIN (PHOBIUS); SignalP-TM (SIGNALP_GRAM_POSITIVE); SignalP-noTM (SIGNALP_EUK); IPR017853 (SUPERFAMILY); SSF51011 (SUPERFAMILY); IPR011013 (SUPERFAMILY)
augustus_masked-contig_137-processed-gene-1.150-mRNA-1	---NA---	974	0			0	-		G3DSA:3.50.4.10 (GENE3D); IPR029469 (PFAM); IPR003014 (PFAM); SIGNAL_PEPTIDE (PHOBIUS); NON_CYTOPLASMIC_DOMAIN (PHOBIUS); SIGNAL_PEPTIDE_C_REGION (PHOBIUS); SIGNAL_PEPTIDE_N_REGION (PHOBIUS); SIGNAL_PEPTIDE_H_REGION (PHOBIUS); IPR003609 (PROSITE_PROFILES); IPR003609 (PROSITE_PROFILES); IPR003609 (PROSITE_PROFILES); SignalP-noTM (SIGNALP_GRAM_NEGATIVE); SignalP-noTM (SIGNALP_EUK)
augustus_masked-contig_235-processed-gene-0.177-mRNA-1	mrna transport regulator	973	20	0	0.798	3	F:Ran GTPase binding; P:intracellular protein transport; C:nucleus	-	IPR001494 (SMART); IPR011989 (G3DSA:1.25.10.GENE3D); IPR013598 (PFAM); IPR001494 (PFAM); PTHR12363 (PANTHER); PTHR12363:SF29 (PANTHER); NON_CYTOPLASMIC_DOMAIN (PHOBIUS); SIGNAL_PEPTIDE_N_REGION (PHOBIUS); SIGNAL_PEPTIDE (PHOBIUS); SIGNAL_PEPTIDE_C_REGION (PHOBIUS); SIGNAL_PEPTIDE_H_REGION (PHOBIUS); IPR001494 (PROSITE_PROFILES); SignalP-TM (SIGNALP_GRAM_POSITIVE); IPR016024 (SUPERFAMILY)
augustus_masked-contig_60-processed-gene-1.134-mRNA-1	hypothetical protein MYCFIDRAFT_169623	968	20	1.20585e-103	0.449	1	F:mRNA binding		SIGNAL_PEPTIDE_C_REGION (PHOBIUS); SIGNAL_PEPTIDE_N_REGION (PHOBIUS); NON_CYTOPLASMIC_DOMAIN (PHOBIUS); SIGNAL_PEPTIDE (PHOBIUS); SIGNAL_PEPTIDE_H_REGION (PHOBIUS)
augustus_masked-contig_98-processed-gene-0.185-mRNA-1	ubiquitin homeostasis protein lub1	966	20	2.43455e-95	0.578	0	-		Coil (COILS); SIGNAL_PEPTIDE (PHOBIUS); NON_CYTOPLASMIC_DOMAIN (PHOBIUS); SIGNAL_PEPTIDE_C_REGION (PHOBIUS); SIGNAL_PEPTIDE_N_REGION (PHOBIUS); SIGNAL_PEPTIDE_H_REGION (PHOBIUS)
maker-contig_37-augustus-gene-9.200-mRNA-1	alpha-glucosidase	963	20	0	0.8245	5	F:alpha-glucosidase activity; P:starch metabolic process; F:glucosyltransferase activity; P:maltose metabolic process; F:carbohydrate binding	EC:2.4.1; EC:3.2.1.20	IPR025887 (PFAM); IPR000322 (PFAM); PTHR22762 (PANTHER); PTHR22762:SF67 (PANTHER); NON_CYTOPLASMIC_DOMAIN (PHOBIUS); SIGNAL_PEPTIDE_N_REGION (PHOBIUS); SIGNAL_PEPTIDE (PHOBIUS); SIGNAL_PEPTIDE_H_REGION (PHOBIUS); SIGNAL_PEPTIDE_C_REGION (PHOBIUS); SignalP-noTM (SIGNALP_EUK); IPR011013 (SUPERFAMILY); SSF51011 (SUPERFAMILY); IPR017853 (SUPERFAMILY)
maker-contig_151-fgenesh-gene-1.190-mRNA-1	4-coumarate- ligase	953	20	0	0.7	2	F:peroxidase activity; P:metabolic process	EC:1.11.1.7	IPR000028 (G3DSA:1.10.489.GENE3D); G3DSA:3.40.50.980 (GENE3D); G3DSA:3.40.50.980 (GENE3D); G3DSA:2.30.38.10 (GENE3D); IPR000028 (PFAM); IPR025110 (PFAM); IPR000873 (PFAM); G3DSA:3.30.300.30 (GENE3D); PTHR24096 (PANTHER); PTHR24096:SF58 (PANTHER); IPR020845 (PROSITE_PATTERNS); SIGNAL_PEPTIDE_N_REGION (PHOBIUS); SIGNAL_PEPTIDE (PHOBIUS); NON_CYTOPLASMIC_DOMAIN (PHOBIUS); SIGNAL_PEPTIDE_C_REGION (PH…
fgenesh_masked-contig_108-processed-gene-0.118-mRNA-1	peptidase s8 and s53 subtilisin kexin sedolisin	952	18	9.03962e-30	0.5539	1	F:chitin binding	-	IPR001002 (G3DSA:3.30.60.GENE3D); G3DSA:3.50.4.10 (GENE3D); SIGNAL_PEPTIDE_N_REGION (PHOBIUS); SIGNAL_PEPTIDE_C_REGION (PHOBIUS); NON_CYTOPLASMIC_DOMAIN (PHOBIUS); SIGNAL_PEPTIDE (PHOBIUS); SIGNAL_PEPTIDE_H_REGION (PHOBIUS); IPR001002 (PROSITE_PROFILES); SignalP-noTM (SIGNALP_EUK); IPR001002 (SUPERFAMILY)
genemark-contig_175-processed-gene-1.31-mRNA-1	domain-containing protein	938	20	0	0.6295	1	F:phosphoric ester hydrolase activity	EC:3.1	Coil (COILS); IPR002013 (PFAM); IPR022158 (PFAM); PTHR11200 (PANTHER); PTHR11200:SF102 (PANTHER); SIGNAL_PEPTIDE_C_REGION (PHOBIUS); SIGNAL_PEPTIDE (PHOBIUS); NON_CYTOPLASMIC_DOMAIN (PHOBIUS); SIGNAL_PEPTIDE_N_REGION (PHOBIUS); SIGNAL_PEPTIDE_H_REGION (PHOBIUS); IPR002013 (PROSITE_PROFILES); SignalP-noTM (SIGNALP_EUK)
maker-contig_167-fgenesh-gene-0.46-mRNA-1	beta-mannosidase	934	20	0	0.7305	2	F:hydrolase activity, hydrolyzing O-glycosyl compounds; P:carbohydrate metabolic process	-	IPR008979 (G3DSA:2.60.120.GENE3D); IPR013781 (G3DSA:3.20.20.GENE3D); IPR006102 (PFAM); IPR006103 (PFAM); IPR013812 (G3DSA:2.60.40.GENE3D); PTHR10066 (PANTHER); PTHR10066:SF53 (PANTHER); SIGNAL_PEPTIDE_C_REGION (PHOBIUS); SIGNAL_PEPTIDE (PHOBIUS); NON_CYTOPLASMIC_DOMAIN (PHOBIUS); SIGNAL_PEPTIDE_N_REGION (PHOBIUS); SIGNAL_PEPTIDE_H_REGION (PHOBIUS); IPR006102 (SUPERFAMILY); IPR017853 (SUPERFAMILY)…
maker-contig_55-fgenesh-gene-1.185-mRNA-1	succinate-semialdehyde mitochondrial precursor	929	20	0	0.873	7	F:succinate-semialdehyde dehydrogenase [NAD(P)+] activity; P:oxidation-reduction process; P:gamma-aminobutyric acid catabolic process; C:cytoplasm; F:ATP binding; F:tyrosine-tRNA ligase activity; P:tyrosyl-tRNA aminoacylation	EC:6.1.1.1; EC:1.2.1.16	IPR002307 (PRINTS); IPR015590 (PFAM); G3DSA:1.10.240.10 (GENE3D); IPR016163 (G3DSA:3.40.309.GENE3D); IPR002307 (TIGRFAM); IPR016162 (G3DSA:3.40.605.GENE3D); IPR014729 (G3DSA:3.40.50.GENE3D); IPR002305 (PFAM); IPR010102 (TIGRFAM); PTHR11699 (PANTHER); PTHR11699:SF49 (PANTHER); IPR001412 (PROSITE_PATTERNS); IPR029510 (PROSITE_PATTERNS); SIGNAL_PEPTIDE_C_REGION (PHOBIUS); SIGNAL_PEPTIDE_N_REGION (PH…
augustus_masked-contig_113-processed-gene-3.222-mRNA-1	glycosyltransferase family 20 protein	928	20	0	0.7125	2	F:catalytic activity; P:trehalose biosynthetic process	-	Coil (COILS); IPR001830 (PFAM); G3DSA:3.40.50.2000 (GENE3D); IPR003337 (TIGRFAM); IPR023214 (G3DSA:3.40.50.GENE3D); IPR003337 (PFAM); IPR006379 (TIGRFAM); G3DSA:3.40.50.2000 (GENE3D); PTHR10788:SF15 (PANTHER); PTHR10788 (PANTHER); SIGNAL_PEPTIDE_C_REGION (PHOBIUS); NON_CYTOPLASMIC_DOMAIN (PHOBIUS); SIGNAL_PEPTIDE_N_REGION (PHOBIUS); SIGNAL_PEPTIDE (PHOBIUS); SIGNAL_PEPTIDE_H_REGION (PHOBIUS); Sig…
augustus_masked-contig_155-processed-gene-0.218-mRNA-1	hypothetical protein SEPMUDRAFT_147027	895	20	0	0.647	0	-		NON_CYTOPLASMIC_DOMAIN (PHOBIUS); SIGNAL_PEPTIDE_C_REGION (PHOBIUS); SIGNAL_PEPTIDE_N_REGION (PHOBIUS); SIGNAL_PEPTIDE (PHOBIUS); SIGNAL_PEPTIDE_H_REGION (PHOBIUS)
maker-contig_72-fgenesh-gene-1.155-mRNA-1	hypothetical protein MPH_13184	893	2	8.24538e-10	0.465	0	-		NON_CYTOPLASMIC_DOMAIN (PHOBIUS); SIGNAL_PEPTIDE_N_REGION (PHOBIUS); SIGNAL_PEPTIDE_C_REGION (PHOBIUS); SIGNAL_PEPTIDE (PHOBIUS); SIGNAL_PEPTIDE_H_REGION (PHOBIUS); SignalP-noTM (SIGNALP_GRAM_NEGATIVE); SignalP-noTM (SIGNALP_EUK)
fgenesh_masked-contig_37-processed-gene-3.74-mRNA-1	hypothetical protein HMPREF1541_00652	893	20	0	0.7255	1	F:metal ion binding	-	IPR029058 (G3DSA:3.40.50.GENE3D); SIGNAL_PEPTIDE_C_REGION (PHOBIUS); SIGNAL_PEPTIDE (PHOBIUS); NON_CYTOPLASMIC_DOMAIN (PHOBIUS); SIGNAL_PEPTIDE_N_REGION (PHOBIUS); SIGNAL_PEPTIDE_H_REGION (PHOBIUS); IPR000571 (PROSITE_PROFILES); SignalP-noTM (SIGNALP_EUK); SignalP-TM (SIGNALP_GRAM_POSITIVE); IPR029058 (SUPERFAMILY)
genemark-contig_229-processed-gene-0.29-mRNA-1	glutaminase a	891	20	0	0.786	1	F:glutaminase activity	EC:3.5.1.2	IPR014870 (PFAM); PTHR31987:SF6 (PANTHER); PTHR31987 (PANTHER); SIGNAL_PEPTIDE_N_REGION (PHOBIUS); SIGNAL_PEPTIDE_C_REGION (PHOBIUS); SIGNAL_PEPTIDE (PHOBIUS); SIGNAL_PEPTIDE_H_REGION (PHOBIUS); NON_CYTOPLASMIC_DOMAIN (PHOBIUS); SignalP-noTM (SIGNALP_EUK); SignalP-TM (SIGNALP_GRAM_POSITIVE)
maker-contig_170-fgenesh-gene-0.331-mRNA-1	acetylglutamate kinase	886	20	0	0.838	9	F:NAD binding; P:oxidation-reduction process; P:arginine biosynthetic process; P:regulation of transcription, DNA-dependent; F:N-acetyl-gamma-glutamyl-phosphate reductase activity; F:acetylglutamate kinase activity; F:protein dimerization activity; P:phosphorylation; C:mitochondrial matrix	EC:2.7.2.8; EC:1.2.1.38	Coil (COILS); IPR000534 (SMART); IPR011241 (PIRSF); IPR000706 (TIGRFAM); IPR000534 (PFAM); IPR004662 (TIGRFAM); IPR001048 (PFAM); IPR016040 (G3DSA:3.40.50.GENE3D); G3DSA:3.30.360.10 (GENE3D); IPR001048 (G3DSA:3.40.1160.GENE3D); IPR006855 (PFAM); PTHR23342:SF0 (PANTHER); PTHR23342 (PANTHER); IPR023013 (PROSITE_PATTERNS); SIGNAL_PEPTIDE (PHOBIUS); SIGNAL_PEPTIDE_N_REGION (PHOBIUS); SIGNAL_PEPTIDE_H…
augustus_masked-contig_137-processed-gene-2.296-mRNA-1	---NA---	878	0			0	-		SIGNAL_PEPTIDE_C_REGION (PHOBIUS); SIGNAL_PEPTIDE_N_REGION (PHOBIUS); NON_CYTOPLASMIC_DOMAIN (PHOBIUS); SIGNAL_PEPTIDE (PHOBIUS); SIGNAL_PEPTIDE_H_REGION (PHOBIUS); SignalP-noTM (SIGNALP_EUK); SignalP-TM (SIGNALP_GRAM_POSITIVE); SignalP-noTM (SIGNALP_GRAM_NEGATIVE)
maker-contig_204-fgenesh-gene-0.237-mRNA-1	beta-glucosidase	874	20	0	0.801	2	P:carbohydrate metabolic process; F:hydrolase activity, hydrolyzing O-glycosyl compounds	-	IPR001764 (PRINTS); IPR002772 (PFAM); IPR001764 (PFAM); IPR002772 (G3DSA:3.40.50.GENE3D); IPR001764 (G3DSA:3.20.20.GENE3D); IPR026891 (PFAM); PTHR30620:SF1 (PANTHER); IPR026892 (PANTHER); IPR019800 (PROSITE_PATTERNS); SIGNAL_PEPTIDE_C_REGION (PHOBIUS); NON_CYTOPLASMIC_DOMAIN (PHOBIUS); SIGNAL_PEPTIDE_H_REGION (PHOBIUS); SIGNAL_PEPTIDE_N_REGION (PHOBIUS); SIGNAL_PEPTIDE (PHOBIUS); SignalP-noTM (SI…
maker-contig_37-augustus-gene-2.195-mRNA-1	ran-binding protein	869	20	0	0.647	1	F:protein binding	-	IPR013144 (SMART); IPR018355 (SMART); IPR006595 (SMART); IPR024964 (PFAM); IPR003877 (PFAM); IPR013175 (PFAM); PTHR12864:SF14 (PANTHER); PTHR12864 (PANTHER); SIGNAL_PEPTIDE_N_REGION (PHOBIUS); NON_CYTOPLASMIC_DOMAIN (PHOBIUS); SIGNAL_PEPTIDE_C_REGION (PHOBIUS); SIGNAL_PEPTIDE (PHOBIUS); SIGNAL_PEPTIDE_H_REGION (PHOBIUS); IPR001870 (PROSITE_PROFILES); IPR006594 (PROSITE_PROFILES); IPR006595 (PROSI…
maker-scaffold_m23-fgenesh-gene-0.337-mRNA-1	glycoside hydrolase family 3 protein	863	20	0	0.699	4	P:carbohydrate metabolic process; F:beta-glucosidase activity; F:fibrinogen binding; F:beta-galactosidase activity	EC:3.2.1.23; EC:3.2.1.21	IPR001764 (PRINTS); IPR001764 (PFAM); IPR002772 (G3DSA:3.40.50.GENE3D); IPR002772 (PFAM); IPR026891 (PFAM); IPR001764 (G3DSA:3.20.20.GENE3D); IPR026892 (PANTHER); PTHR30620:SF14 (PANTHER); IPR019800 (PROSITE_PATTERNS); SIGNAL_PEPTIDE_H_REGION (PHOBIUS); SIGNAL_PEPTIDE_C_REGION (PHOBIUS); NON_CYTOPLASMIC_DOMAIN (PHOBIUS); SIGNAL_PEPTIDE_N_REGION (PHOBIUS); SIGNAL_PEPTIDE (PHOBIUS); SignalP-noTM (S…
maker-contig_150-snap-gene-1.280-mRNA-1	hypothetical protein W97_02226	859	1	1.5564e-08	0.38	0	-		SIGNAL_PEPTIDE_N_REGION (PHOBIUS); SIGNAL_PEPTIDE (PHOBIUS); SIGNAL_PEPTIDE_H_REGION (PHOBIUS); SIGNAL_PEPTIDE_C_REGION (PHOBIUS); NON_CYTOPLASMIC_DOMAIN (PHOBIUS); SignalP-noTM (SIGNALP_EUK)
maker-contig_37-fgenesh-gene-12.333-mRNA-1	hypothetical protein MYCFIDRAFT_84991	857	1	6.69036e-25	0.56	0	-		SIGNAL_PEPTIDE_N_REGION (PHOBIUS); SIGNAL_PEPTIDE (PHOBIUS); NON_CYTOPLASMIC_DOMAIN (PHOBIUS); SIGNAL_PEPTIDE_C_REGION (PHOBIUS); SIGNAL_PEPTIDE_H_REGION (PHOBIUS); SignalP-noTM (SIGNALP_GRAM_NEGATIVE); SignalP-noTM (SIGNALP_EUK)
fgenesh_masked-contig_193-processed-gene-1.83-mRNA-1	heterokaryon incompatibility protein	853	20	1.08854e-25	0.4185	0	-		Coil (COILS); Coil (COILS); IPR010730 (PFAM); PTHR24148 (PANTHER); PTHR24148:SF16 (PANTHER); SIGNAL_PEPTIDE_N_REGION (PHOBIUS); SIGNAL_PEPTIDE_H_REGION (PHOBIUS); NON_CYTOPLASMIC_DOMAIN (PHOBIUS); SIGNAL_PEPTIDE (PHOBIUS); SIGNAL_PEPTIDE_C_REGION (PHOBIUS)
fgenesh_masked-contig_179-processed-gene-0.104-mRNA-1	mitochondrial dynamin gtpase	850	20	0	0.7935	6	C:mitochondrial inner membrane; P:GTP catabolic process; P:mitochondrion organization; F:GTPase activity; F:GTP binding; C:mitochondrial membrane part	-	IPR022812 (PRINTS); IPR001401 (SMART); IPR000375 (PFAM); IPR027417 (G3DSA:3.40.50.GENE3D); IPR001401 (PFAM); PTHR11566:SF12 (PANTHER); IPR022812 (PANTHER); IPR019762 (PROSITE_PATTERNS); NON_CYTOPLASMIC_DOMAIN (PHOBIUS); SIGNAL_PEPTIDE_C_REGION (PHOBIUS); SIGNAL_PEPTIDE (PHOBIUS); SIGNAL_PEPTIDE_H_REGION (PHOBIUS); SIGNAL_PEPTIDE_N_REGION (PHOBIUS); SignalP-noTM (SIGNALP_EUK); IPR027417 (SUPERFAMI…
maker-scaffold_m5-fgenesh-gene-2.229-mRNA-1	glycoside hydrolase family 55 protein	843	20	0	0.6345	1	F:hydrolase activity		IPR012334 (G3DSA:2.160.20.GENE3D); PF12708 (PFAM); IPR024429 (G3DSA:3.30.750.GENE3D); PTHR31375:SF6 (PANTHER); PTHR31375 (PANTHER); NON_CYTOPLASMIC_DOMAIN (PHOBIUS); SIGNAL_PEPTIDE_N_REGION (PHOBIUS); SIGNAL_PEPTIDE_C_REGION (PHOBIUS); SIGNAL_PEPTIDE (PHOBIUS); SIGNAL_PEPTIDE_H_REGION (PHOBIUS); SignalP-noTM (SIGNALP_GRAM_NEGATIVE); SignalP-noTM (SIGNALP_EUK); IPR011050 (SUPERFAMILY); IPR011050 (…
augustus_masked-contig_57-processed-gene-0.350-mRNA-1	cellobiose dehydrogenase	838	20	0	0.6845	3	P:oxidation-reduction process; F:oxidoreductase activity, acting on CH-OH group of donors; F:flavin adenine dinucleotide binding	-	G3DSA:3.50.50.60 (GENE3D); IPR015920 (G3DSA:2.60.40.GENE3D); IPR007867 (PFAM); G3DSA:3.30.410.10 (GENE3D); IPR000172 (PFAM); PTHR11552:SF64 (PANTHER); PTHR11552 (PANTHER); IPR000172 (PROSITE_PATTERNS); IPR000172 (PROSITE_PATTERNS); SIGNAL_PEPTIDE_N_REGION (PHOBIUS); SIGNAL_PEPTIDE (PHOBIUS); NON_CYTOPLASMIC_DOMAIN (PHOBIUS); SIGNAL_PEPTIDE_C_REGION (PHOBIUS); SIGNAL_PEPTIDE_H_REGION (PHOBIUS); Si…
fgenesh_masked-contig_9-processed-gene-0.121-mRNA-1	c6 finger domain protein	831	20	9.58988e-63	0.4305	9	P:regulation of transcription, DNA-dependent; P:transcription from RNA polymerase II promoter; F:sequence-specific DNA binding RNA polymerase II transcription factor activity; F:zinc ion binding; P:regulation of transcription from RNA polymerase II promoter; C:nucleus; F:DNA binding; F:metal ion binding; P:transcription, DNA-dependent		SIGNAL_PEPTIDE_N_REGION (PHOBIUS); SIGNAL_PEPTIDE_H_REGION (PHOBIUS); SIGNAL_PEPTIDE (PHOBIUS); NON_CYTOPLASMIC_DOMAIN (PHOBIUS); SIGNAL_PEPTIDE_C_REGION (PHOBIUS)
maker-contig_141-augustus-gene-0.369-mRNA-1	glycoside hydrolase family 3 protein	830	20	0	0.6635	4	P:carbohydrate metabolic process; F:beta-glucosidase activity; F:fibrinogen binding; F:beta-galactosidase activity	EC:3.2.1.23; EC:3.2.1.21	IPR001764 (PRINTS); IPR001764 (PFAM); IPR002772 (G3DSA:3.40.50.GENE3D); IPR002772 (PFAM); IPR001764 (G3DSA:3.20.20.GENE3D); IPR026891 (PFAM); IPR026892 (PANTHER); PTHR30620:SF14 (PANTHER); SIGNAL_PEPTIDE_H_REGION (PHOBIUS); NON_CYTOPLASMIC_DOMAIN (PHOBIUS); SIGNAL_PEPTIDE_N_REGION (PHOBIUS); SIGNAL_PEPTIDE_C_REGION (PHOBIUS); SIGNAL_PEPTIDE (PHOBIUS); SignalP-noTM (SIGNALP_EUK); IPR017853 (SUPERF…
snap_masked-contig_140-processed-gene-0.140-mRNA-1	hypothetical protein MYCGRDRAFT_110269	830	1	8.43215e-08	0.52	1	F:chromatin binding		SIGNAL_PEPTIDE_N_REGION (PHOBIUS); NON_CYTOPLASMIC_DOMAIN (PHOBIUS); SIGNAL_PEPTIDE (PHOBIUS); SIGNAL_PEPTIDE_C_REGION (PHOBIUS); SIGNAL_PEPTIDE_H_REGION (PHOBIUS); SignalP-TM (SIGNALP_GRAM_POSITIVE)
maker-contig_30-augustus-gene-0.187-mRNA-1	exo-beta- -	823	20	0	0.598	8	F:molecular_function; F:hydrolase activity; P:metabolic process; F:hydrolase activity, acting on glycosyl bonds; P:biological_process; C:cellular_component; F:glucan exo-1,3-beta-glucosidase activity; P:glucan metabolic process		PF12708 (PFAM); IPR012334 (G3DSA:2.160.20.GENE3D); PTHR31375 (PANTHER); PTHR31375:SF5 (PANTHER); SIGNAL_PEPTIDE_C_REGION (PHOBIUS); NON_CYTOPLASMIC_DOMAIN (PHOBIUS); SIGNAL_PEPTIDE_N_REGION (PHOBIUS); SIGNAL_PEPTIDE (PHOBIUS); SIGNAL_PEPTIDE_H_REGION (PHOBIUS); SignalP-TM (SIGNALP_GRAM_POSITIVE); SignalP-noTM (SIGNALP_EUK); IPR011050 (SUPERFAMILY); IPR011050 (SUPERFAMILY)
maker-contig_13-fgenesh-gene-0.346-mRNA-1	glycoside hydrolase family 3 protein	823	20	0	0.729	2	F:hydrolase activity, hydrolyzing O-glycosyl compounds; P:carbohydrate metabolic process	-	IPR001764 (PRINTS); IPR001764 (G3DSA:3.20.20.GENE3D); IPR002772 (G3DSA:3.40.50.GENE3D); IPR026891 (PFAM); IPR002772 (PFAM); IPR001764 (PFAM); PTHR30620:SF2 (PANTHER); IPR026892 (PANTHER); SIGNAL_PEPTIDE_H_REGION (PHOBIUS); SIGNAL_PEPTIDE_N_REGION (PHOBIUS); SIGNAL_PEPTIDE_C_REGION (PHOBIUS); NON_CYTOPLASMIC_DOMAIN (PHOBIUS); SIGNAL_PEPTIDE (PHOBIUS); SignalP-noTM (SIGNALP_EUK); IPR002772 (SUPERFA…
maker-contig_175-snap-gene-0.150-mRNA-1	conserved glutamic acid-rich protein	818	20	1.97712e-67	0.5925	3	F:molecular_function; P:biological_process; C:cellular_component		Coil (COILS); IPR018822 (PFAM); SIGNAL_PEPTIDE_C_REGION (PHOBIUS); SIGNAL_PEPTIDE_N_REGION (PHOBIUS); NON_CYTOPLASMIC_DOMAIN (PHOBIUS); SIGNAL_PEPTIDE_H_REGION (PHOBIUS); SIGNAL_PEPTIDE (PHOBIUS)
augustus_masked-contig_86-processed-gene-0.294-mRNA-1	spc97 spc98 family protein	818	20	0	0.505	3	C:microtubule organizing center; P:microtubule cytoskeleton organization; C:spindle pole	-	IPR007259 (PFAM); IPR007259 (PANTHER); PTHR19302:SF33 (PANTHER); SIGNAL_PEPTIDE_N_REGION (PHOBIUS); SIGNAL_PEPTIDE_C_REGION (PHOBIUS); SIGNAL_PEPTIDE (PHOBIUS); NON_CYTOPLASMIC_DOMAIN (PHOBIUS); SIGNAL_PEPTIDE_H_REGION (PHOBIUS)
maker-contig_46-fgenesh-gene-0.32-mRNA-1	beta-glucosidase g	814	20	0	0.809	3	P:cellulose catabolic process; C:extracellular region; F:beta-glucosidase activity	EC:3.2.1.21	IPR001764 (PRINTS); IPR001764 (G3DSA:3.20.20.GENE3D); IPR026891 (PFAM); IPR001764 (PFAM); IPR002772 (PFAM); IPR002772 (G3DSA:3.40.50.GENE3D); PTHR30620:SF2 (PANTHER); IPR026892 (PANTHER); SIGNAL_PEPTIDE_H_REGION (PHOBIUS); NON_CYTOPLASMIC_DOMAIN (PHOBIUS); SIGNAL_PEPTIDE_N_REGION (PHOBIUS); SIGNAL_PEPTIDE (PHOBIUS); SIGNAL_PEPTIDE_C_REGION (PHOBIUS); SignalP-noTM (SIGNALP_EUK); SignalP-TM (SIGNAL…
snap_masked-scaffold_m38-processed-gene-0.123-mRNA-1	glycoside hydrolase family 3 protein	804	20	0	0.7035	4	P:carbohydrate metabolic process; F:beta-glucosidase activity; F:fibrinogen binding; F:beta-galactosidase activity	EC:3.2.1.23; EC:3.2.1.21	IPR001764 (PRINTS); IPR001764 (G3DSA:3.20.20.GENE3D); IPR026891 (PFAM); IPR002772 (PFAM); IPR001764 (PFAM); IPR002772 (G3DSA:3.40.50.GENE3D); PTHR30620:SF14 (PANTHER); IPR026892 (PANTHER); IPR019800 (PROSITE_PATTERNS); SIGNAL_PEPTIDE_H_REGION (PHOBIUS); SIGNAL_PEPTIDE_N_REGION (PHOBIUS); SIGNAL_PEPTIDE_C_REGION (PHOBIUS); NON_CYTOPLASMIC_DOMAIN (PHOBIUS); SIGNAL_PEPTIDE (PHOBIUS); SignalP-noTM (S…
maker-contig_115-fgenesh-gene-0.265-mRNA-1	aconitate hydratase	803	20	0	0.8495	6	F:citrate dehydratase activity; P:tricarboxylic acid cycle; F:4 iron, 4 sulfur cluster binding; F:aconitate hydratase activity; C:mitochondrion; F:isocitrate hydro-lyase (cis-aconitate-forming) activity	EC:4.2.1.3; EC:4.2.1.4	IPR001030 (PRINTS); IPR015931 (G3DSA:3.30.499.GENE3D); IPR015932 (G3DSA:3.40.1060.GENE3D); IPR015928 (G3DSA:3.20.19.GENE3D); IPR001030 (PFAM); IPR006248 (TIGRFAM); IPR000573 (PFAM); IPR015931 (G3DSA:3.30.499.GENE3D); IPR015937 (PANTHER); PTHR11670:SF33 (PANTHER); IPR018136 (PROSITE_PATTERNS); SIGNAL_PEPTIDE (PHOBIUS); SIGNAL_PEPTIDE_H_REGION (PHOBIUS); SIGNAL_PEPTIDE_C_REGION (PHOBIUS); NON_CYTOP…
fgenesh_masked-contig_193-processed-gene-1.112-mRNA-1	copper amine oxidase	802	20	0	0.7575	6	F:primary amine oxidase activity; P:peptidyl-lysine oxidation; P:peptide cross-linking; P:amine metabolic process; F:quinone binding; F:copper ion binding	EC:1.4.3.21	IPR000269 (PRINTS); IPR015328 (PFAM); IPR015801 (G3DSA:3.10.450.GENE3D); IPR015798 (PFAM); IPR015800 (PFAM); IPR015798 (G3DSA:2.70.98.GENE3D); IPR015801 (G3DSA:3.10.450.GENE3D); PTHR10638:SF20 (PANTHER); IPR000269 (PANTHER); SIGNAL_PEPTIDE_N_REGION (PHOBIUS); SIGNAL_PEPTIDE_C_REGION (PHOBIUS); SIGNAL_PEPTIDE_H_REGION (PHOBIUS); NON_CYTOPLASMIC_DOMAIN (PHOBIUS); SIGNAL_PEPTIDE (PHOBIUS); SignalP-n…
genemark-contig_37-processed-gene-2.54-mRNA-1	small s protein	798	20	0	0.4945	3	F:molecular_function; P:biological_process; C:cellular_component		Coil (COILS); IPR027417 (G3DSA:3.40.50.GENE3D); PF05729 (PFAM); PTHR10039:SF5 (PANTHER); PTHR10039 (PANTHER); NON_CYTOPLASMIC_DOMAIN (PHOBIUS); SIGNAL_PEPTIDE_N_REGION (PHOBIUS); SIGNAL_PEPTIDE_C_REGION (PHOBIUS); SIGNAL_PEPTIDE (PHOBIUS); SIGNAL_PEPTIDE_H_REGION (PHOBIUS); IPR027417 (SUPERFAMILY)
maker-scaffold_m41-fgenesh-gene-2.223-mRNA-1	duf255 domain-containing protein	795	20	0	0.7355	2	F:catalytic activity; P:metabolic process	-	IPR024705 (PIRSF); IPR004879 (PFAM); IPR012341 (G3DSA:1.50.10.GENE3D); IPR012336 (G3DSA:3.40.30.GENE3D); PTHR12145 (PANTHER); PTHR12145:SF11 (PANTHER); SIGNAL_PEPTIDE_N_REGION (PHOBIUS); SIGNAL_PEPTIDE_H_REGION (PHOBIUS); SIGNAL_PEPTIDE_C_REGION (PHOBIUS); NON_CYTOPLASMIC_DOMAIN (PHOBIUS); SIGNAL_PEPTIDE (PHOBIUS); IPR012336 (SUPERFAMILY); IPR008928 (SUPERFAMILY)
maker-contig_236-fgenesh-gene-0.214-mRNA-1	glycoside hydrolase family 63 protein	795	20	0	0.7485	2	P:oligosaccharide metabolic process; F:mannosyl-oligosaccharide glucosidase activity	EC:3.2.1.106	IPR004888 (PFAM); IPR004888 (PTHR10412:PANTHER); PTHR10412 (PANTHER); SIGNAL_PEPTIDE_N_REGION (PHOBIUS); SIGNAL_PEPTIDE_H_REGION (PHOBIUS); NON_CYTOPLASMIC_DOMAIN (PHOBIUS); SIGNAL_PEPTIDE (PHOBIUS); SIGNAL_PEPTIDE_C_REGION (PHOBIUS); SignalP-noTM (SIGNALP_EUK); SignalP-noTM (SIGNALP_GRAM_NEGATIVE); IPR008928 (SUPERFAMILY)
augustus_masked-contig_155-processed-gene-0.240-mRNA-1	glycoside hydrolase family 55 protein	791	20	0	0.6855	1	F:hydrolase activity		IPR012334 (G3DSA:2.160.20.GENE3D); PF12708 (PFAM); PTHR31375 (PANTHER); PTHR31375:SF6 (PANTHER); SIGNAL_PEPTIDE_C_REGION (PHOBIUS); SIGNAL_PEPTIDE (PHOBIUS); NON_CYTOPLASMIC_DOMAIN (PHOBIUS); SIGNAL_PEPTIDE_N_REGION (PHOBIUS); SIGNAL_PEPTIDE_H_REGION (PHOBIUS); SignalP-noTM (SIGNALP_GRAM_NEGATIVE); SignalP-TM (SIGNALP_GRAM_POSITIVE); SignalP-noTM (SIGNALP_EUK); IPR011050 (SUPERFAMILY); IPR011050 …
maker-contig_204-fgenesh-gene-0.255-mRNA-1	glycoside hydrolase family 3 protein	790	20	0	0.7735	2	P:carbohydrate metabolic process; F:hydrolase activity, hydrolyzing O-glycosyl compounds	-	IPR002772 (PFAM); IPR002772 (G3DSA:3.40.50.GENE3D); IPR001764 (PFAM); IPR001764 (G3DSA:3.20.20.GENE3D); IPR026892 (PANTHER); PTHR30620:SF8 (PANTHER); SIGNAL_PEPTIDE_N_REGION (PHOBIUS); SIGNAL_PEPTIDE_H_REGION (PHOBIUS); SIGNAL_PEPTIDE_C_REGION (PHOBIUS); SIGNAL_PEPTIDE (PHOBIUS); NON_CYTOPLASMIC_DOMAIN (PHOBIUS); SignalP-noTM (SIGNALP_EUK); IPR002772 (SUPERFAMILY); IPR017853 (SUPERFAMILY)
maker-contig_117-fgenesh-gene-0.85-mRNA-1	hydrogenase maturation factor hoxx	789	20	0	0.6965	2	P:biosynthetic process; F:hydroxymethyl-, formyl- and related transferase activity	-	IPR002376 (PFAM); IPR002376 (G3DSA:3.40.50.GENE3D); IPR001753 (PFAM); IPR029045 (G3DSA:3.90.226.GENE3D); IPR015518 (PANTHER); PTHR11138:SF1 (PANTHER); NON_CYTOPLASMIC_DOMAIN (PHOBIUS); SIGNAL_PEPTIDE_C_REGION (PHOBIUS); SIGNAL_PEPTIDE_N_REGION (PHOBIUS); SIGNAL_PEPTIDE (PHOBIUS); SIGNAL_PEPTIDE_H_REGION (PHOBIUS); IPR002376 (SUPERFAMILY); IPR029045 (SUPERFAMILY)
maker-contig_37-fgenesh-gene-9.173-mRNA-1	glycoside hydrolase family 55 protein	784	20	0	0.647	1	F:hydrolase activity	-	PF12708 (PFAM); PTHR31375:SF5 (PANTHER); PTHR31375 (PANTHER); NON_CYTOPLASMIC_DOMAIN (PHOBIUS); SIGNAL_PEPTIDE_C_REGION (PHOBIUS); SIGNAL_PEPTIDE_N_REGION (PHOBIUS); SIGNAL_PEPTIDE (PHOBIUS); SIGNAL_PEPTIDE_H_REGION (PHOBIUS); SignalP-noTM (SIGNALP_EUK); SignalP-TM (SIGNALP_GRAM_POSITIVE); IPR011050 (SUPERFAMILY); IPR011050 (SUPERFAMILY)
maker-scaffold_m21-fgenesh-gene-1.160-mRNA-1	glycoside hydrolase family 92 protein	784	20	0	0.7665	3	F:carbohydrate binding; P:carbohydrate metabolic process; F:catalytic activity	-	G3DSA:3.30.2080.10 (GENE3D); IPR014718 (G3DSA:2.70.98.GENE3D); G3DSA:1.20.1610.10 (GENE3D); IPR005887 (TIGRFAM); G3DSA:1.20.1050.60 (GENE3D); IPR012939 (PFAM); PTHR19900:SF57 (PANTHER); PTHR19900 (PANTHER); SIGNAL_PEPTIDE_N_REGION (PHOBIUS); SIGNAL_PEPTIDE_H_REGION (PHOBIUS); SIGNAL_PEPTIDE_C_REGION (PHOBIUS); SIGNAL_PEPTIDE (PHOBIUS); NON_CYTOPLASMIC_DOMAIN (PHOBIUS); SignalP-noTM (SIGNALP_EUK);…
maker-contig_149-fgenesh-gene-0.312-mRNA-1	alpha- -	783	20	0	0.767	4	F:glycoprotein endo-alpha-1,2-mannosidase activity; F:carbohydrate binding; F:mannosyl-oligosaccharide 1,2-alpha-mannosidase activity; P:carbohydrate metabolic process	EC:3.2.1.130; EC:3.2.1.113	G3DSA:1.20.1050.60 (GENE3D); IPR012939 (PFAM); G3DSA:3.30.2080.10 (GENE3D); IPR014718 (G3DSA:2.70.98.GENE3D); G3DSA:1.20.1610.10 (GENE3D); IPR005887 (TIGRFAM); PTHR19900:SF51 (PANTHER); PTHR19900 (PANTHER); NON_CYTOPLASMIC_DOMAIN (PHOBIUS); SIGNAL_PEPTIDE_N_REGION (PHOBIUS); SIGNAL_PEPTIDE_H_REGION (PHOBIUS); SIGNAL_PEPTIDE (PHOBIUS); SIGNAL_PEPTIDE_C_REGION (PHOBIUS); SignalP-noTM (SIGNALP_EUK);…
maker-contig_332-fgenesh-gene-0.63-mRNA-1	dipeptidyl-peptidase 4	774	20	0	0.782	3	F:serine-type peptidase activity; C:membrane; P:proteolysis	-	IPR029058 (G3DSA:3.40.50.GENE3D); IPR002469 (G3DSA:2.140.10.GENE3D); IPR001375 (PFAM); IPR002469 (PFAM); PTHR11731:SF83 (PANTHER); PTHR11731 (PANTHER); SIGNAL_PEPTIDE_H_REGION (PHOBIUS); SIGNAL_PEPTIDE_N_REGION (PHOBIUS); NON_CYTOPLASMIC_DOMAIN (PHOBIUS); SIGNAL_PEPTIDE (PHOBIUS); SIGNAL_PEPTIDE_C_REGION (PHOBIUS); SignalP-noTM (SIGNALP_EUK); IPR029058 (SUPERFAMILY); SSF82171 (SUPERFAMILY)
snap_masked-contig_183-processed-gene-0.129-mRNA-1	glycoside hydrolase family 31 protein	772	20	0	0.6925	2	P:carbohydrate metabolic process; F:hydrolase activity, hydrolyzing O-glycosyl compounds	-	IPR000322 (PFAM); PTHR22762:SF5 (PANTHER); PTHR22762 (PANTHER); SIGNAL_PEPTIDE_N_REGION (PHOBIUS); SIGNAL_PEPTIDE (PHOBIUS); SIGNAL_PEPTIDE_C_REGION (PHOBIUS); SIGNAL_PEPTIDE_H_REGION (PHOBIUS); NON_CYTOPLASMIC_DOMAIN (PHOBIUS); SignalP-TM (SIGNALP_GRAM_POSITIVE); SignalP-noTM (SIGNALP_GRAM_NEGATIVE); SignalP-noTM (SIGNALP_EUK); SSF51011 (SUPERFAMILY); IPR017853 (SUPERFAMILY)
augustus_masked-contig_98-processed-gene-0.186-mRNA-1	anaphase-promoting complex protein	772	20	0	0.577	3	F:molecular_function; P:biological_process; C:cellular_component		Coil (COILS); IPR026000 (PFAM); PTHR12830 (PANTHER); PTHR12830:SF9 (PANTHER); SIGNAL_PEPTIDE_N_REGION (PHOBIUS); SIGNAL_PEPTIDE_C_REGION (PHOBIUS); NON_CYTOPLASMIC_DOMAIN (PHOBIUS); SIGNAL_PEPTIDE (PHOBIUS); SIGNAL_PEPTIDE_H_REGION (PHOBIUS); SignalP-noTM (SIGNALP_EUK)
fgenesh_masked-contig_109-processed-gene-2.55-mRNA-1	hypothetical protein MYCGRDRAFT_95957	764	1	1.12704e-11	0.48	0	-		SIGNAL_PEPTIDE_C_REGION (PHOBIUS); SIGNAL_PEPTIDE_H_REGION (PHOBIUS); SIGNAL_PEPTIDE_N_REGION (PHOBIUS); SIGNAL_PEPTIDE (PHOBIUS); NON_CYTOPLASMIC_DOMAIN (PHOBIUS); SignalP-noTM (SIGNALP_EUK)
genemark-contig_38-processed-gene-0.81-mRNA-1	glycoside hydrolase family 3 protein	763	20	0	0.784	2	P:carbohydrate metabolic process; F:beta-glucosidase activity	EC:3.2.1.21	IPR001764 (PRINTS); IPR026891 (PFAM); IPR002772 (G3DSA:3.40.50.GENE3D); IPR002772 (PFAM); IPR001764 (G3DSA:3.20.20.GENE3D); IPR001764 (PFAM); IPR026892 (PANTHER); PTHR30620:SF10 (PANTHER); NON_CYTOPLASMIC_DOMAIN (PHOBIUS); SIGNAL_PEPTIDE_C_REGION (PHOBIUS); SIGNAL_PEPTIDE_N_REGION (PHOBIUS); SIGNAL_PEPTIDE (PHOBIUS); SIGNAL_PEPTIDE_H_REGION (PHOBIUS); SignalP-noTM (SIGNALP_EUK); SignalP-TM (SIGNA…
maker-scaffold_m42-fgenesh-gene-3.181-mRNA-1	alpha- - subfamily	762	20	0	0.752	3	F:carbohydrate binding; P:carbohydrate metabolic process; F:catalytic activity	-	G3DSA:1.20.1610.10 (GENE3D); IPR014718 (G3DSA:2.70.98.GENE3D); IPR012939 (PFAM); G3DSA:1.20.1050.60 (GENE3D); G3DSA:3.30.2080.10 (GENE3D); PTHR19900:SF42 (PANTHER); PTHR19900 (PANTHER); NON_CYTOPLASMIC_DOMAIN (PHOBIUS); SIGNAL_PEPTIDE_C_REGION (PHOBIUS); SIGNAL_PEPTIDE_N_REGION (PHOBIUS); SIGNAL_PEPTIDE (PHOBIUS); SIGNAL_PEPTIDE_H_REGION (PHOBIUS); SignalP-noTM (SIGNALP_GRAM_NEGATIVE); SignalP-no…
maker-contig_236-augustus-gene-0.243-mRNA-1	major royal jelly protein	758	20	0	0.7915	0	-		Coil (COILS); IPR018859 (PFAM); IPR027267 (G3DSA:1.20.1270.GENE3D); IPR011042 (G3DSA:2.120.10.GENE3D); IPR017996 (PFAM); PTHR10661 (PANTHER); PTHR10661:SF118 (PANTHER); SIGNAL_PEPTIDE_H_REGION (PHOBIUS); NON_CYTOPLASMIC_DOMAIN (PHOBIUS); SIGNAL_PEPTIDE_N_REGION (PHOBIUS); SIGNAL_PEPTIDE (PHOBIUS); SIGNAL_PEPTIDE_C_REGION (PHOBIUS); SignalP-noTM (SIGNALP_EUK); SignalP-TM (SIGNALP_GRAM_POSITIVE); S…
fgenesh_masked-scaffold_m30-processed-gene-0.34-mRNA-1	---NA---	755	0			0	-		NON_CYTOPLASMIC_DOMAIN (PHOBIUS); SIGNAL_PEPTIDE_C_REGION (PHOBIUS); SIGNAL_PEPTIDE_N_REGION (PHOBIUS); SIGNAL_PEPTIDE (PHOBIUS); SIGNAL_PEPTIDE_H_REGION (PHOBIUS); SignalP-TM (SIGNALP_GRAM_POSITIVE); SignalP-noTM (SIGNALP_GRAM_NEGATIVE); SignalP-noTM (SIGNALP_EUK)
fgenesh_masked-contig_166-processed-gene-0.75-mRNA-1	phd transcription	750	20	0	0.5655	2	F:protein binding; F:zinc ion binding	-	Coil (COILS); IPR001965 (SMART); IPR013083 (G3DSA:3.30.40.GENE3D); IPR019787 (PFAM); PTHR12321 (PANTHER); IPR019786 (PROSITE_PATTERNS); SIGNAL_PEPTIDE_C_REGION (PHOBIUS); SIGNAL_PEPTIDE_N_REGION (PHOBIUS); NON_CYTOPLASMIC_DOMAIN (PHOBIUS); SIGNAL_PEPTIDE_H_REGION (PHOBIUS); SIGNAL_PEPTIDE (PHOBIUS); IPR019787 (PROSITE_PROFILES); SignalP-TM (SIGNALP_GRAM_POSITIVE); IPR011011 (SUPERFAMILY)
augustus_masked-contig_61-processed-gene-2.199-mRNA-1	lim domain containing protein	749	20	9.79151e-167	0.623	1	F:zinc ion binding	-	IPR001781 (SMART); IPR001781 (G3DSA:2.10.110.GENE3D); IPR001781 (G3DSA:2.10.110.GENE3D); IPR001781 (PFAM); PTHR24216:SF15 (PANTHER); PTHR24216 (PANTHER); SIGNAL_PEPTIDE_C_REGION (PHOBIUS); SIGNAL_PEPTIDE_N_REGION (PHOBIUS); SIGNAL_PEPTIDE_H_REGION (PHOBIUS); NON_CYTOPLASMIC_DOMAIN (PHOBIUS); SIGNAL_PEPTIDE (PHOBIUS); IPR001781 (PROSITE_PROFILES); IPR001781 (PROSITE_PROFILES); SignalP-TM (SIGNALP_…
maker-contig_12-fgenesh-gene-0.150-mRNA-1	hypothetical protein SEPMUDRAFT_151771	748	4	6.89681e-99	0.44	0	-		SIGNAL_PEPTIDE_C_REGION (PHOBIUS); SIGNAL_PEPTIDE_H_REGION (PHOBIUS); SIGNAL_PEPTIDE_N_REGION (PHOBIUS); NON_CYTOPLASMIC_DOMAIN (PHOBIUS); SIGNAL_PEPTIDE (PHOBIUS); SignalP-noTM (SIGNALP_EUK); SignalP-noTM (SIGNALP_GRAM_NEGATIVE); SignalP-TM (SIGNALP_GRAM_POSITIVE)
maker-contig_186-fgenesh-gene-0.243-mRNA-1	carbohydrate-binding module family 20 protein	739	20	0	0.684	4	F:starch binding; F:copper ion binding; F:oxidoreductase activity; P:oxidation-reduction process	-	IPR002044 (SMART); IPR011707 (PFAM); IPR001117 (PFAM); IPR002044 (PFAM); IPR008972 (G3DSA:2.60.40.GENE3D); IPR013783 (G3DSA:2.60.40.GENE3D); IPR008972 (G3DSA:2.60.40.GENE3D); IPR011706 (PFAM); IPR008972 (G3DSA:2.60.40.GENE3D); PTHR11709:SF59 (PANTHER); PTHR11709 (PANTHER); SIGNAL_PEPTIDE_N_REGION (PHOBIUS); SIGNAL_PEPTIDE (PHOBIUS); SIGNAL_PEPTIDE_C_REGION (PHOBIUS); NON_CYTOPLASMIC_DOMAIN (PHOBI…
maker-contig_92-fgenesh-gene-1.183-mRNA-1	peptidase s41 family protein	738	20	1.58272e-76	0.4555	2	P:proteolysis; F:serine-type peptidase activity		SIGNAL_PEPTIDE_H_REGION (PHOBIUS); SIGNAL_PEPTIDE_N_REGION (PHOBIUS); SIGNAL_PEPTIDE_C_REGION (PHOBIUS); SIGNAL_PEPTIDE (PHOBIUS); NON_CYTOPLASMIC_DOMAIN (PHOBIUS); SignalP-noTM (SIGNALP_EUK)
maker-contig_373-augustus-gene-0.27-mRNA-1	metallopeptidase	738	20	6.72379e-152	0.5205	2	P:proteolysis; F:metalloendopeptidase activity	EC:3.4.24	Coil (COILS); IPR024079 (G3DSA:3.40.390.GENE3D); IPR024077 (G3DSA:1.10.1370.GENE3D); IPR001567 (PFAM); IPR024080 (G3DSA:1.20.1050.GENE3D); PTHR11804:SF40 (PANTHER); PTHR11804 (PANTHER); NON_CYTOPLASMIC_DOMAIN (PHOBIUS); SIGNAL_PEPTIDE_N_REGION (PHOBIUS); SIGNAL_PEPTIDE_C_REGION (PHOBIUS); SIGNAL_PEPTIDE (PHOBIUS); SIGNAL_PEPTIDE_H_REGION (PHOBIUS); SignalP-TM (SIGNALP_GRAM_POSITIVE); SignalP-noTM…
genemark-contig_228-processed-gene-1.90-mRNA-1	fad nad -binding protein	737	20	0	0.556	1	P:oxidation-reduction process	-	IPR013027 (PRINTS); G3DSA:3.50.50.60 (GENE3D); PF13738 (PFAM); PTHR23023:SF3 (PANTHER); PTHR23023 (PANTHER); SIGNAL_PEPTIDE_N_REGION (PHOBIUS); SIGNAL_PEPTIDE_C_REGION (PHOBIUS); SIGNAL_PEPTIDE (PHOBIUS); NON_CYTOPLASMIC_DOMAIN (PHOBIUS); SIGNAL_PEPTIDE_H_REGION (PHOBIUS); SSF51905 (SUPERFAMILY); SSF51905 (SUPERFAMILY)
genemark-contig_73-processed-gene-1.33-mRNA-1	glycoside hydrolase family 36 protein	737	20	0	0.785	2	P:carbohydrate metabolic process; F:alpha-galactosidase activity	EC:3.2.1.22	IPR002252 (PRINTS); IPR002252 (PIRSF); IPR000111 (PFAM); IPR013785 (G3DSA:3.20.20.GENE3D); PTHR22762:SF47 (PANTHER); PTHR22762 (PANTHER); IPR000111 (PROSITE_PATTERNS); NON_CYTOPLASMIC_DOMAIN (PHOBIUS); SIGNAL_PEPTIDE_N_REGION (PHOBIUS); SIGNAL_PEPTIDE_H_REGION (PHOBIUS); SIGNAL_PEPTIDE (PHOBIUS); SIGNAL_PEPTIDE_C_REGION (PHOBIUS); SignalP-noTM (SIGNALP_GRAM_NEGATIVE); SignalP-TM (SIGNALP_GRAM_POS…
augustus_masked-contig_37-processed-gene-10.168-mRNA-1	---NA---	730	0			0	-		NON_CYTOPLASMIC_DOMAIN (PHOBIUS); SIGNAL_PEPTIDE_H_REGION (PHOBIUS); SIGNAL_PEPTIDE_N_REGION (PHOBIUS); SIGNAL_PEPTIDE (PHOBIUS); SIGNAL_PEPTIDE_C_REGION (PHOBIUS)
augustus_masked-contig_42-processed-gene-0.171-mRNA-1	hypothetical protein DOTSEDRAFT_74090	728	4	2.77454e-54	0.435	0	-		SIGNAL_PEPTIDE_C_REGION (PHOBIUS); SIGNAL_PEPTIDE_H_REGION (PHOBIUS); NON_CYTOPLASMIC_DOMAIN (PHOBIUS); SIGNAL_PEPTIDE (PHOBIUS); SIGNAL_PEPTIDE_N_REGION (PHOBIUS); SignalP-noTM (SIGNALP_EUK)
maker-contig_229-snap-gene-0.187-mRNA-1	glutaminase	727	20	0	0.724	4	F:molecular_function; P:biological_process; F:glutaminase activity; F:hydrolase activity		IPR014870 (PFAM); PTHR31987 (PANTHER); PTHR31987:SF1 (PANTHER); SIGNAL_PEPTIDE_C_REGION (PHOBIUS); SIGNAL_PEPTIDE_N_REGION (PHOBIUS); SIGNAL_PEPTIDE (PHOBIUS); SIGNAL_PEPTIDE_H_REGION (PHOBIUS); NON_CYTOPLASMIC_DOMAIN (PHOBIUS); SignalP-TM (SIGNALP_GRAM_POSITIVE); SignalP-noTM (SIGNALP_EUK); SignalP-noTM (SIGNALP_GRAM_NEGATIVE)
maker-contig_37-fgenesh-gene-12.337-mRNA-1	dipeptidyl aminopeptidase	717	20	0	0.719	2	P:proteolysis; F:serine-type peptidase activity	-	IPR011659 (PFAM); IPR011042 (G3DSA:2.120.10.GENE3D); IPR001375 (PFAM); IPR029058 (G3DSA:3.40.50.GENE3D); PTHR11731 (PANTHER); PTHR11731:SF100 (PANTHER); SIGNAL_PEPTIDE_H_REGION (PHOBIUS); SIGNAL_PEPTIDE_N_REGION (PHOBIUS); SIGNAL_PEPTIDE (PHOBIUS); NON_CYTOPLASMIC_DOMAIN (PHOBIUS); SIGNAL_PEPTIDE_C_REGION (PHOBIUS); SignalP-noTM (SIGNALP_EUK); SSF82171 (SUPERFAMILY); IPR029058 (SUPERFAMILY)
maker-contig_193-fgenesh-gene-0.171-mRNA-1	wsc-domain-containing protein	716	20	0	0.6015	0	-		IPR013994 (SMART); IPR018535 (PFAM); IPR002889 (PFAM); PTHR32208:SF17 (PANTHER); PTHR32208 (PANTHER); NON_CYTOPLASMIC_DOMAIN (PHOBIUS); SIGNAL_PEPTIDE_N_REGION (PHOBIUS); SIGNAL_PEPTIDE_H_REGION (PHOBIUS); SIGNAL_PEPTIDE_C_REGION (PHOBIUS); SIGNAL_PEPTIDE (PHOBIUS); IPR002889 (PROSITE_PROFILES); IPR002889 (PROSITE_PROFILES); IPR002889 (PROSITE_PROFILES); SignalP-TM (SIGNALP_GRAM_POSITIVE); Signal…
snap_masked-contig_78-processed-gene-0.100-mRNA-1	---NA---	714	0			0	-		NON_CYTOPLASMIC_DOMAIN (PHOBIUS); SIGNAL_PEPTIDE_N_REGION (PHOBIUS); SIGNAL_PEPTIDE_C_REGION (PHOBIUS); SIGNAL_PEPTIDE_H_REGION (PHOBIUS); SIGNAL_PEPTIDE (PHOBIUS); SignalP-noTM (SIGNALP_GRAM_NEGATIVE); SignalP-noTM (SIGNALP_EUK); SignalP-TM (SIGNALP_GRAM_POSITIVE)
maker-contig_242-augustus-gene-0.38-mRNA-1	vacuolar protein sorting-associated protein 74	713	20	0	0.922	10	P:endoplasmic reticulum unfolded protein response; C:extrinsic to membrane; C:Golgi apparatus; P:protein localization to Golgi apparatus; P:retrograde vesicle-mediated transport, Golgi to ER; F:phosphatidylinositol-4-phosphate binding; F:enzyme binding; C:nucleus; C:cytosol; P:fatty acid biosynthetic process	-	G3DSA:1.10.3630.10 (GENE3D); IPR009081 (G3DSA:1.10.1200.GENE3D); IPR009081 (PFAM); IPR008628 (PFAM); IPR003231 (TIGRFAM); IPR008628 (PANTHER); PTHR12704:SF2 (PANTHER); IPR006162 (PROSITE_PATTERNS); SIGNAL_PEPTIDE_H_REGION (PHOBIUS); SIGNAL_PEPTIDE (PHOBIUS); SIGNAL_PEPTIDE_N_REGION (PHOBIUS); SIGNAL_PEPTIDE_C_REGION (PHOBIUS); NON_CYTOPLASMIC_DOMAIN (PHOBIUS); IPR003231 (HAMAP); IPR009081 (PROSIT…
augustus_masked-contig_3-processed-gene-0.146-mRNA-1	glycosyl hydrolase family 20	711	20	0	0.7025	2	F:beta-N-acetylhexosaminidase activity; P:carbohydrate metabolic process	EC:3.2.1.52	IPR025705 (PRINTS); IPR013781 (G3DSA:3.20.20.GENE3D); IPR015882 (PFAM); IPR029018 (G3DSA:3.30.379.GENE3D); IPR015883 (PFAM); PTHR22600:SF0 (PANTHER); PTHR22600 (PANTHER); SIGNAL_PEPTIDE_N_REGION (PHOBIUS); SIGNAL_PEPTIDE_H_REGION (PHOBIUS); SIGNAL_PEPTIDE (PHOBIUS); NON_CYTOPLASMIC_DOMAIN (PHOBIUS); SIGNAL_PEPTIDE_C_REGION (PHOBIUS); SignalP-noTM (SIGNALP_GRAM_NEGATIVE); SignalP-noTM (SIGNALP_EUK…
genemark-scaffold_m5-processed-gene-2.38-mRNA-1	disulfide isomerase	703	20	0	0.729	2	P:cell redox homeostasis; F:isomerase activity	-	IPR012336 (G3DSA:3.40.30.GENE3D); IPR013766 (PFAM); IPR012336 (G3DSA:3.40.30.GENE3D); IPR012336 (G3DSA:3.40.30.GENE3D); PTHR18929 (PANTHER); PTHR18929:SF52 (PANTHER); NON_CYTOPLASMIC_DOMAIN (PHOBIUS); SIGNAL_PEPTIDE_C_REGION (PHOBIUS); SIGNAL_PEPTIDE_N_REGION (PHOBIUS); SIGNAL_PEPTIDE (PHOBIUS); SIGNAL_PEPTIDE_H_REGION (PHOBIUS); IPR012336 (PROSITE_PROFILES); IPR012336 (PROSITE_PROFILES); SignalP…
maker-scaffold_m46-fgenesh-gene-1.162-mRNA-1	glutaminase	702	20	0	0.7255	1	F:catalytic activity	-	IPR024462 (PFAM); IPR014870 (PFAM); PTHR31987 (PANTHER); PTHR31987:SF1 (PANTHER); SIGNAL_PEPTIDE_H_REGION (PHOBIUS); NON_CYTOPLASMIC_DOMAIN (PHOBIUS); SIGNAL_PEPTIDE_N_REGION (PHOBIUS); SIGNAL_PEPTIDE_C_REGION (PHOBIUS); SIGNAL_PEPTIDE (PHOBIUS); SignalP-noTM (SIGNALP_EUK); SignalP-TM (SIGNALP_GRAM_POSITIVE); SignalP-noTM (SIGNALP_GRAM_NEGATIVE); IPR008928 (SUPERFAMILY)
augustus_masked-contig_34-processed-gene-0.82-mRNA-1	glutamate carboxypeptidase	699	20	0	0.6785	2	F:peptidase activity; P:proteolysis	-	IPR007484 (PFAM); G3DSA:3.50.30.30 (GENE3D); G3DSA:3.40.630.10 (GENE3D); IPR007365 (PFAM); IPR007365 (G3DSA:1.20.930.GENE3D); PTHR10404:SF34 (PANTHER); PTHR10404 (PANTHER); SIGNAL_PEPTIDE_N_REGION (PHOBIUS); NON_CYTOPLASMIC_DOMAIN (PHOBIUS); SIGNAL_PEPTIDE_C_REGION (PHOBIUS); SIGNAL_PEPTIDE_H_REGION (PHOBIUS); SIGNAL_PEPTIDE (PHOBIUS); SignalP-noTM (SIGNALP_EUK); SSF53187 (SUPERFAMILY); IPR007365…
maker-scaffold_m31-snap-gene-0.210-mRNA-1	endo- -beta-	698	20	6.65114e-141	0.6075	3	F:licheninase activity; F:glucan endo-1,3-beta-glucanase activity, C-3 substituted reducing group; P:glucan catabolic process	EC:3.2.1.73; EC:3.2.1.6	IPR000757 (PFAM); IPR013320 (G3DSA:2.60.120.GENE3D); IPR013320 (G3DSA:2.60.120.GENE3D); G3DSA:3.50.4.10 (GENE3D); IPR029469 (PFAM); IPR003014 (PFAM); PTHR10963 (PANTHER); PTHR10963:SF24 (PANTHER); NON_CYTOPLASMIC_DOMAIN (PHOBIUS); SIGNAL_PEPTIDE_H_REGION (PHOBIUS); SIGNAL_PEPTIDE_N_REGION (PHOBIUS); SIGNAL_PEPTIDE_C_REGION (PHOBIUS); SIGNAL_PEPTIDE (PHOBIUS); SignalP-noTM (SIGNALP_EUK); SignalP-T…
maker-contig_264-fgenesh-gene-1.297-mRNA-1	glycoside hydrolase family 51 protein	696	20	0	0.79	2	F:alpha-N-arabinofuranosidase activity; P:L-arabinose metabolic process	EC:3.2.1.55	IPR010720 (SMART); IPR010720 (PFAM); PTHR31776 (PANTHER); PTHR31776:SF0 (PANTHER); SIGNAL_PEPTIDE_N_REGION (PHOBIUS); NON_CYTOPLASMIC_DOMAIN (PHOBIUS); SIGNAL_PEPTIDE_H_REGION (PHOBIUS); SIGNAL_PEPTIDE (PHOBIUS); SIGNAL_PEPTIDE_C_REGION (PHOBIUS); SignalP-TM (SIGNALP_GRAM_POSITIVE); SignalP-noTM (SIGNALP_EUK); IPR017853 (SUPERFAMILY)
fgenesh_masked-contig_378-processed-gene-0.34-mRNA-1	wd domain containing protein	694	20	0	0.723	1	F:protein binding	-	IPR001680 (SMART); IPR015943 (G3DSA:2.130.10.GENE3D); IPR001680 (PFAM); PTHR19919:SF0 (PANTHER); PTHR19919 (PANTHER); IPR019775 (PROSITE_PATTERNS); IPR019775 (PROSITE_PATTERNS); SIGNAL_PEPTIDE (PHOBIUS); SIGNAL_PEPTIDE_N_REGION (PHOBIUS); SIGNAL_PEPTIDE_C_REGION (PHOBIUS); SIGNAL_PEPTIDE_H_REGION (PHOBIUS); NON_CYTOPLASMIC_DOMAIN (PHOBIUS); IPR001680 (PROSITE_PROFILES); IPR001680 (PROSITE_PROFILE…
maker-scaffold_m15-fgenesh-gene-0.130-mRNA-1	alkaline phosphatase	693	20	0	0.7735	2	P:metabolic process; F:phosphatase activity	-	IPR001952 (PRINTS); IPR001952 (SMART); IPR001952 (PFAM); IPR017849 (G3DSA:3.40.720.GENE3D); PTHR11596 (PANTHER); PTHR11596:SF35 (PANTHER); SIGNAL_PEPTIDE_N_REGION (PHOBIUS); SIGNAL_PEPTIDE_H_REGION (PHOBIUS); SIGNAL_PEPTIDE (PHOBIUS); NON_CYTOPLASMIC_DOMAIN (PHOBIUS); SIGNAL_PEPTIDE_C_REGION (PHOBIUS); SignalP-noTM (SIGNALP_EUK); SignalP-TM (SIGNALP_GRAM_POSITIVE); IPR017850 (SUPERFAMILY)
maker-contig_280-augustus-gene-0.28-mRNA-1	glutaminase protein	690	20	0	0.6185	1	F:hydrolase activity	-	IPR014870 (PFAM); PTHR31987 (PANTHER); PTHR31987:SF1 (PANTHER); SIGNAL_PEPTIDE_H_REGION (PHOBIUS); SIGNAL_PEPTIDE_N_REGION (PHOBIUS); SIGNAL_PEPTIDE_C_REGION (PHOBIUS); NON_CYTOPLASMIC_DOMAIN (PHOBIUS); SIGNAL_PEPTIDE (PHOBIUS); SignalP-noTM (SIGNALP_EUK)
snap_masked-scaffold_m24-processed-gene-1.175-mRNA-1	molybdenum cofactor synthesis domain-containing protein	689	20	0	0.7775	3	P:Mo-molybdopterin cofactor biosynthetic process; P:ion transport; C:proton-transporting two-sector ATPase complex, proton-transporting domain	-	IPR001453 (SMART); IPR005111 (PFAM); IPR001453 (G3DSA:3.40.980.GENE3D); IPR001453 (PFAM); G3DSA:3.90.105.10 (GENE3D); IPR001453 (G3DSA:3.40.980.GENE3D); IPR005110 (PFAM); IPR020817 (TIGRFAM); G3DSA:2.170.190.11 (GENE3D); IPR005111 (G3DSA:2.40.340.GENE3D); PTHR10192 (PANTHER); PTHR10192:SF5 (PANTHER); IPR008284 (PROSITE_PATTERNS); SIGNAL_PEPTIDE_N_REGION (PHOBIUS); SIGNAL_PEPTIDE (PHOBIUS); NON_CY…
augustus_masked-scaffold_m5-processed-gene-2.165-mRNA-1	m6 family metalloprotease domain-containing protein	689	20	0	0.726	2	P:proteolysis; F:metallopeptidase activity	-	IPR008757 (PFAM); IPR024079 (G3DSA:3.40.390.GENE3D); IPR008757 (TIGRFAM); NON_CYTOPLASMIC_DOMAIN (PHOBIUS); SIGNAL_PEPTIDE_C_REGION (PHOBIUS); SIGNAL_PEPTIDE_H_REGION (PHOBIUS); SIGNAL_PEPTIDE (PHOBIUS); SIGNAL_PEPTIDE_N_REGION (PHOBIUS); SignalP-noTM (SIGNALP_EUK); SignalP-noTM (SIGNALP_GRAM_NEGATIVE); SSF55486 (SUPERFAMILY)
maker-contig_186-fgenesh-gene-0.257-mRNA-1	l-amino-acid oxidase	687	20	0	0.7275	2	P:oxidation-reduction process; F:oxidoreductase activity	-	G3DSA:3.90.660.10 (GENE3D); IPR002937 (PFAM); G3DSA:3.50.50.60 (GENE3D); PTHR10742:SF226 (PANTHER); PTHR10742 (PANTHER); SIGNAL_PEPTIDE_N_REGION (PHOBIUS); SIGNAL_PEPTIDE_C_REGION (PHOBIUS); NON_CYTOPLASMIC_DOMAIN (PHOBIUS); SIGNAL_PEPTIDE (PHOBIUS); SIGNAL_PEPTIDE_H_REGION (PHOBIUS); SignalP-noTM (SIGNALP_EUK); SignalP-noTM (SIGNALP_GRAM_NEGATIVE); SignalP-TM (SIGNALP_GRAM_POSITIVE); SSF51905 (S…
fgenesh_masked-contig_151-processed-gene-0.41-mRNA-1	glycoside hydrolase family 13 protein	687	20	0	0.669	9	C:hyphal septin band; F:alpha-amylase activity; P:carbohydrate catabolic process; C:spitzenkorper; C:fungal-type cell wall; C:cell wall-bounded periplasmic space; C:cell septum; F:calcium ion binding; F:starch binding	EC:3.2.1.1	IPR006589 (SMART); IPR015340 (PFAM); IPR013781 (G3DSA:3.20.20.GENE3D); IPR013780 (G3DSA:2.60.40.GENE3D); IPR006047 (PFAM); IPR013783 (G3DSA:2.60.40.GENE3D); IPR002044 (PFAM); PTHR10357:SF138 (PANTHER); IPR015902 (PANTHER); SIGNAL_PEPTIDE_N_REGION (PHOBIUS); NON_CYTOPLASMIC_DOMAIN (PHOBIUS); SIGNAL_PEPTIDE_H_REGION (PHOBIUS); SIGNAL_PEPTIDE (PHOBIUS); SIGNAL_PEPTIDE_C_REGION (PHOBIUS); IPR002044 (…
fgenesh_masked-contig_5-processed-gene-2.78-mRNA-1	cell division control protein 11	684	20	0	0.922	18	C:prospore membrane; P:cell cycle; F:1-phosphatidylinositol binding; C:meiotic spindle; C:mating projection tip; C:spindle microtubule; C:ascospore wall; C:septin filament array; P:cell division; C:mating projection base; C:cytoplasmic microtubule; C:septin complex; C:cellular bud neck septin ring; F:structural molecule activity; P:positive regulation of protein kinase activity; F:GTP binding; P:…	-	Coil (COILS); IPR001638 (SMART); IPR000038 (PFAM); IPR001638 (PFAM); G3DSA:3.40.190.10 (GENE3D); IPR027417 (G3DSA:3.40.50.GENE3D); G3DSA:3.40.190.10 (GENE3D); PTHR18884:SF52 (PANTHER); IPR000038 (PANTHER); SIGNAL_PEPTIDE (PHOBIUS); SIGNAL_PEPTIDE_C_REGION (PHOBIUS); SIGNAL_PEPTIDE_N_REGION (PHOBIUS); NON_CYTOPLASMIC_DOMAIN (PHOBIUS); SIGNAL_PEPTIDE_H_REGION (PHOBIUS); SSF53850 (SUPERFAMILY); IPR0…
fgenesh_masked-contig_206-processed-gene-1.112-mRNA-1	glycoside hydrolase family 64 protein	680	20	0	0.646	1	F:hydrolase activity		SIGNAL_PEPTIDE_H_REGION (PHOBIUS); SIGNAL_PEPTIDE_N_REGION (PHOBIUS); SIGNAL_PEPTIDE_C_REGION (PHOBIUS); SIGNAL_PEPTIDE (PHOBIUS); NON_CYTOPLASMIC_DOMAIN (PHOBIUS); SignalP-noTM (SIGNALP_EUK); SignalP-TM (SIGNALP_GRAM_POSITIVE); SignalP-noTM (SIGNALP_GRAM_NEGATIVE)
maker-contig_135-augustus-gene-0.339-mRNA-1	nadp-dependent malic enzyme	677	20	0	0.8465	6	F:NAD binding; F:metal ion binding; F:malate dehydrogenase (oxaloacetate-decarboxylating) activity; P:malate metabolic process; P:oxidation-reduction process; F:malate dehydrogenase (decarboxylating) activity	EC:1.1.1.38; EC:1.1.1.39	IPR001891 (PRINTS); IPR001891 (PIRSF); IPR012302 (SMART); IPR012301 (G3DSA:3.40.50.GENE3D); IPR016040 (G3DSA:3.40.50.GENE3D); IPR012301 (PFAM); IPR012302 (PFAM); PTHR23406 (PANTHER); PTHR23406:SF9 (PANTHER); IPR015884 (PROSITE_PATTERNS); SIGNAL_PEPTIDE_H_REGION (PHOBIUS); SIGNAL_PEPTIDE_N_REGION (PHOBIUS); NON_CYTOPLASMIC_DOMAIN (PHOBIUS); SIGNAL_PEPTIDE (PHOBIUS); SIGNAL_PEPTIDE_C_REGION (PHOBIU…
genemark-contig_5-processed-gene-3.25-mRNA-1	ef hand domain protein	676	20	3.46822e-155	0.5535	2	F:zinc ion binding; F:calcium ion binding	-	IPR000433 (SMART); IPR002048 (SMART); IPR000433 (PFAM); IPR011992 (G3DSA:1.10.238.GENE3D); PTHR23055:SF42 (PANTHER); IPR028846 (PANTHER); IPR018247 (PROSITE_PATTERNS); IPR000433 (PROSITE_PATTERNS); SIGNAL_PEPTIDE_H_REGION (PHOBIUS); SIGNAL_PEPTIDE_N_REGION (PHOBIUS); NON_CYTOPLASMIC_DOMAIN (PHOBIUS); SIGNAL_PEPTIDE (PHOBIUS); SIGNAL_PEPTIDE_C_REGION (PHOBIUS); IPR000433 (PROSITE_PROFILES); IPR002…
maker-contig_109-snap-gene-1.174-mRNA-1	choline dehydrogenase	675	20	0	0.7195	4	P:alcohol metabolic process; F:flavin adenine dinucleotide binding; F:choline dehydrogenase activity; P:oxidation-reduction process	EC:1.1.99.1	IPR012132 (PIRSF); G3DSA:3.50.50.60 (GENE3D); IPR000172 (PFAM); IPR007867 (PFAM); PTHR11552:SF13 (PANTHER); PTHR11552 (PANTHER); IPR000172 (PROSITE_PATTERNS); NON_CYTOPLASMIC_DOMAIN (PHOBIUS); SIGNAL_PEPTIDE_N_REGION (PHOBIUS); SIGNAL_PEPTIDE_H_REGION (PHOBIUS); SIGNAL_PEPTIDE (PHOBIUS); SIGNAL_PEPTIDE_C_REGION (PHOBIUS); PS51257 (PROSITE_PROFILES); SignalP-noTM (SIGNALP_EUK); SignalP-TM (SIGNALP…
genemark-contig_17-processed-gene-3.50-mRNA-1	mitochondrial outer membrane protein iml2	675	20	0	0.6245	6	C:mitochondrial outer membrane; C:mitochondrion; F:molecular_function; C:integral to membrane; C:membrane; P:biological_process		Coil (COILS); Coil (COILS); IPR019412 (PFAM); PTHR31856 (PANTHER); PTHR31856:SF1 (PANTHER); NON_CYTOPLASMIC_DOMAIN (PHOBIUS); SIGNAL_PEPTIDE_N_REGION (PHOBIUS); SIGNAL_PEPTIDE_C_REGION (PHOBIUS); SIGNAL_PEPTIDE (PHOBIUS); SIGNAL_PEPTIDE_H_REGION (PHOBIUS)
maker-contig_37-fgenesh-gene-8.169-mRNA-1	autophagy related lipase atg15	672	20	0	0.7465	8	C:Golgi membrane; C:endoplasmic reticulum membrane; C:multivesicular body membrane; P:lipid catabolic process; C:integral to membrane; F:retinyl-palmitate esterase activity; F:triglyceride lipase activity; P:autophagy	EC:3.1.1.3; EC:3.1.1	IPR002921 (PFAM); IPR029058 (G3DSA:3.40.50.GENE3D); PTHR21493 (PANTHER); PTHR21493:SF95 (PANTHER); SIGNAL_PEPTIDE_N_REGION (PHOBIUS); NON_CYTOPLASMIC_DOMAIN (PHOBIUS); SIGNAL_PEPTIDE_C_REGION (PHOBIUS); SIGNAL_PEPTIDE (PHOBIUS); SIGNAL_PEPTIDE_H_REGION (PHOBIUS); PS51257 (PROSITE_PROFILES); SignalP-noTM (SIGNALP_EUK); SignalP-noTM (SIGNALP_GRAM_NEGATIVE); SignalP-TM (SIGNALP_GRAM_POSITIVE); IPR02…
maker-scaffold_m42-fgenesh-gene-1.164-mRNA-1	alkaline serine protease	669	20	0	0.7065	2	P:proteolysis; F:serine-type endopeptidase activity	EC:3.4.21	IPR015366 (SMART); IPR015366 (PFAM); IPR000209 (G3DSA:3.40.50.GENE3D); IPR000209 (PFAM); PTHR14218:SF13 (PANTHER); PTHR14218 (PANTHER); NON_CYTOPLASMIC_DOMAIN (PHOBIUS); SIGNAL_PEPTIDE_N_REGION (PHOBIUS); SIGNAL_PEPTIDE_H_REGION (PHOBIUS); SIGNAL_PEPTIDE (PHOBIUS); SIGNAL_PEPTIDE_C_REGION (PHOBIUS); SignalP-noTM (SIGNALP_EUK); SignalP-noTM (SIGNALP_GRAM_NEGATIVE); IPR009020 (SUPERFAMILY); IPR0002…
maker-contig_113-augustus-gene-0.196-mRNA-1	glycogen debranching enzyme	668	20	0	0.7095	4	P:cell adhesion; F:amylo-alpha-1,6-glucosidase activity; P:glycogen catabolic process; F:4-alpha-glucanotransferase activity	EC:3.2.1.33; EC:2.4.1.25	IPR010401 (PFAM); G3DSA:2.60.420.10 (GENE3D); IPR008979 (G3DSA:2.60.120.GENE3D); NON_CYTOPLASMIC_DOMAIN (PHOBIUS); SIGNAL_PEPTIDE_H_REGION (PHOBIUS); SIGNAL_PEPTIDE_C_REGION (PHOBIUS); SIGNAL_PEPTIDE_N_REGION (PHOBIUS); SIGNAL_PEPTIDE (PHOBIUS); IPR000421 (PROSITE_PROFILES); SignalP-TM (SIGNALP_GRAM_POSITIVE); SignalP-noTM (SIGNALP_EUK); IPR008928 (SUPERFAMILY)
augustus_masked-scaffold_m18-processed-gene-2.308-mRNA-1	vacuolar endopolyphosphatase protein	666	20	0	0.657	3	C:vacuole; C:integral to membrane; F:endopolyphosphatase activity	EC:3.6.1.10	IPR012358 (PIRSF); IPR004843 (PFAM); IPR029052 (G3DSA:3.60.21.GENE3D); PTHR10340 (PANTHER); PTHR10340:SF14 (PANTHER); NON_CYTOPLASMIC_DOMAIN (PHOBIUS); SIGNAL_PEPTIDE_C_REGION (PHOBIUS); SIGNAL_PEPTIDE_N_REGION (PHOBIUS); SIGNAL_PEPTIDE (PHOBIUS); SIGNAL_PEPTIDE_H_REGION (PHOBIUS); SignalP-noTM (SIGNALP_EUK); IPR029052 (SUPERFAMILY)
maker-contig_109-snap-gene-1.170-mRNA-1	glycoside hydrolase family 43 protein	664	20	0	0.7945	2	F:hydrolase activity, hydrolyzing O-glycosyl compounds; P:carbohydrate metabolic process	-	IPR013148 (PFAM); IPR023296 (G3DSA:2.115.10.GENE3D); IPR023296 (G3DSA:2.115.10.GENE3D); IPR006710 (PFAM); IPR006710 (PANTHER); PTHR22925:SF23 (PANTHER); SIGNAL_PEPTIDE_C_REGION (PHOBIUS); SIGNAL_PEPTIDE_N_REGION (PHOBIUS); SIGNAL_PEPTIDE (PHOBIUS); NON_CYTOPLASMIC_DOMAIN (PHOBIUS); SIGNAL_PEPTIDE_H_REGION (PHOBIUS); SignalP-noTM (SIGNALP_EUK); IPR023296 (SUPERFAMILY); IPR023296 (SUPERFAMILY)
maker-contig_37-fgenesh-gene-3.170-mRNA-1	glycoside hydrolase family 32 protein	661	20	0	0.578	2	F:hydrolase activity, hydrolyzing O-glycosyl compounds; P:carbohydrate metabolic process	-	IPR001362 (SMART); IPR013189 (PFAM); IPR013148 (PFAM); IPR013189 (G3DSA:2.60.120.GENE3D); PTHR30175 (PANTHER); PTHR30175:SF0 (PANTHER); SIGNAL_PEPTIDE_H_REGION (PHOBIUS); SIGNAL_PEPTIDE_N_REGION (PHOBIUS); NON_CYTOPLASMIC_DOMAIN (PHOBIUS); SIGNAL_PEPTIDE (PHOBIUS); SIGNAL_PEPTIDE_C_REGION (PHOBIUS); SignalP-noTM (SIGNALP_GRAM_NEGATIVE); SignalP-noTM (SIGNALP_EUK); SignalP-TM (SIGNALP_GRAM_POSITIV…
maker-contig_113-snap-gene-3.286-mRNA-1	c2h2 transcription factor	660	20	9.38981e-173	0.5705	2	F:metal ion binding; F:nucleic acid binding	-	IPR015880 (SMART); IPR007087 (PFAM); IPR013087 (G3DSA:3.30.160.GENE3D); IPR013087 (G3DSA:3.30.160.GENE3D); PTHR14596 (PANTHER); PTHR14596:SF23 (PANTHER); IPR007087 (PROSITE_PATTERNS); IPR007087 (PROSITE_PATTERNS); NON_CYTOPLASMIC_DOMAIN (PHOBIUS); SIGNAL_PEPTIDE_N_REGION (PHOBIUS); SIGNAL_PEPTIDE_C_REGION (PHOBIUS); SIGNAL_PEPTIDE_H_REGION (PHOBIUS); SIGNAL_PEPTIDE (PHOBIUS); IPR007087 (PROSITE_P…
maker-scaffold_m42-fgenesh-gene-3.186-mRNA-1	gmc oxidoreductase	658	20	0	0.7105	4	F:choline dehydrogenase activity; P:alcohol metabolic process; P:oxidation-reduction process; F:flavin adenine dinucleotide binding	EC:1.1.99.1	IPR012132 (PIRSF); G3DSA:3.30.410.10 (GENE3D); IPR007867 (PFAM); G3DSA:3.50.50.60 (GENE3D); IPR000172 (PFAM); PTHR11552 (PANTHER); PTHR11552:SF98 (PANTHER); IPR000172 (PROSITE_PATTERNS); SIGNAL_PEPTIDE_N_REGION (PHOBIUS); NON_CYTOPLASMIC_DOMAIN (PHOBIUS); SIGNAL_PEPTIDE_H_REGION (PHOBIUS); SIGNAL_PEPTIDE (PHOBIUS); SIGNAL_PEPTIDE_C_REGION (PHOBIUS); SignalP-noTM (SIGNALP_EUK); SSF54373 (SUPERFAMI…
maker-contig_123-augustus-gene-1.183-mRNA-1	alpha-glucuronidase	654	20	0	0.7025	3	F:alpha-glucuronidase activity; P:xylan catabolic process; C:extracellular region	EC:3.2.1.139	IPR013781 (G3DSA:3.20.20.GENE3D); IPR011100 (PFAM); IPR011099 (G3DSA:3.90.1330.GENE3D); IPR005154 (PFAM); IPR029018 (G3DSA:3.30.379.GENE3D); IPR029018 (G3DSA:3.30.379.GENE3D); IPR011099 (PFAM); SIGNAL_PEPTIDE_N_REGION (PHOBIUS); NON_CYTOPLASMIC_DOMAIN (PHOBIUS); SIGNAL_PEPTIDE_H_REGION (PHOBIUS); SIGNAL_PEPTIDE (PHOBIUS); SIGNAL_PEPTIDE_C_REGION (PHOBIUS); SignalP-noTM (SIGNALP_EUK); IPR017853 (S…
maker-contig_86-fgenesh-gene-0.342-mRNA-1	beta-glucosidase	652	20	5.46162e-175	0.616	2	F:hydrolase activity, hydrolyzing O-glycosyl compounds; P:carbohydrate metabolic process	-	IPR001360 (PFAM); IPR013781 (G3DSA:3.20.20.GENE3D); IPR001360 (PANTHER); PTHR10353:SF34 (PANTHER); SIGNAL_PEPTIDE_N_REGION (PHOBIUS); SIGNAL_PEPTIDE (PHOBIUS); SIGNAL_PEPTIDE_C_REGION (PHOBIUS); SIGNAL_PEPTIDE_H_REGION (PHOBIUS); NON_CYTOPLASMIC_DOMAIN (PHOBIUS); SignalP-TM (SIGNALP_GRAM_POSITIVE); SignalP-noTM (SIGNALP_GRAM_NEGATIVE); SignalP-noTM (SIGNALP_EUK); IPR017853 (SUPERFAMILY)
augustus_masked-contig_137-processed-gene-2.328-mRNA-1	bilirubin oxidase	652	20	0	0.663	3	F:copper ion binding; F:oxidoreductase activity; P:oxidation-reduction process	-	IPR011707 (PFAM); IPR001117 (PFAM); IPR011706 (PFAM); IPR008972 (G3DSA:2.60.40.GENE3D); IPR008972 (G3DSA:2.60.40.GENE3D); PTHR11709 (PANTHER); PTHR11709:SF2 (PANTHER); SIGNAL_PEPTIDE_H_REGION (PHOBIUS); SIGNAL_PEPTIDE_N_REGION (PHOBIUS); SIGNAL_PEPTIDE_C_REGION (PHOBIUS); SIGNAL_PEPTIDE (PHOBIUS); NON_CYTOPLASMIC_DOMAIN (PHOBIUS); SignalP-TM (SIGNALP_GRAM_POSITIVE); SignalP-noTM (SIGNALP_EUK); IP…
augustus_masked-contig_203-processed-gene-0.26-mRNA-1	hypothetical protein MYCGRDRAFT_93521	650	20	1.73316e-62	0.6275	0	-		Coil (COILS); NON_CYTOPLASMIC_DOMAIN (PHOBIUS); SIGNAL_PEPTIDE_N_REGION (PHOBIUS); SIGNAL_PEPTIDE_H_REGION (PHOBIUS); SIGNAL_PEPTIDE (PHOBIUS); SIGNAL_PEPTIDE_C_REGION (PHOBIUS)
maker-contig_12-fgenesh-gene-0.159-mRNA-1	glutamyl-trna amidotransferase	649	20	0	0.681	1	F:carbon-nitrogen ligase activity, with glutamine as amido-N-donor	-	IPR000120 (PFAM); IPR023631 (G3DSA:3.90.1300.GENE3D); PTHR11895:SF32 (PANTHER); IPR000120 (PANTHER); SIGNAL_PEPTIDE_C_REGION (PHOBIUS); SIGNAL_PEPTIDE_N_REGION (PHOBIUS); NON_CYTOPLASMIC_DOMAIN (PHOBIUS); SIGNAL_PEPTIDE_H_REGION (PHOBIUS); SIGNAL_PEPTIDE (PHOBIUS); SignalP-noTM (SIGNALP_EUK); IPR023631 (SUPERFAMILY)
maker-contig_186-fgenesh-gene-0.254-mRNA-1	alkaline serine protease	649	20	0	0.742	2	P:proteolysis; F:serine-type endopeptidase activity	EC:3.4.21	IPR015366 (SMART); IPR000209 (PFAM); IPR000209 (G3DSA:3.40.50.GENE3D); IPR015366 (PFAM); PTHR14218:SF13 (PANTHER); PTHR14218 (PANTHER); SIGNAL_PEPTIDE_N_REGION (PHOBIUS); SIGNAL_PEPTIDE (PHOBIUS); SIGNAL_PEPTIDE_C_REGION (PHOBIUS); NON_CYTOPLASMIC_DOMAIN (PHOBIUS); SIGNAL_PEPTIDE_H_REGION (PHOBIUS); SignalP-noTM (SIGNALP_EUK); SignalP-noTM (SIGNALP_GRAM_NEGATIVE); SignalP-TM (SIGNALP_GRAM_POSITIV…
maker-contig_84-fgenesh-gene-0.100-mRNA-1	carboxypeptidase	649	20	0	0.6895	2	F:serine-type carboxypeptidase activity; P:proteolysis	EC:3.4.16	IPR001563 (PRINTS); IPR029058 (G3DSA:3.40.50.GENE3D); IPR001563 (PFAM); PTHR11802:SF5 (PANTHER); IPR001563 (PANTHER); IPR018202 (PROSITE_PATTERNS); IPR018202 (PROSITE_PATTERNS); NON_CYTOPLASMIC_DOMAIN (PHOBIUS); SIGNAL_PEPTIDE_N_REGION (PHOBIUS); SIGNAL_PEPTIDE_H_REGION (PHOBIUS); SIGNAL_PEPTIDE (PHOBIUS); SIGNAL_PEPTIDE_C_REGION (PHOBIUS); SignalP-noTM (SIGNALP_GRAM_NEGATIVE); SignalP-TM (SIGNAL…
augustus_masked-contig_10-processed-gene-2.290-mRNA-1	hypothetical protein BAUCODRAFT_61254, partial	649	20	8.60233e-79	0.462	0	-		G3DSA:1.20.1280.50 (GENE3D); SIGNAL_PEPTIDE_C_REGION (PHOBIUS); SIGNAL_PEPTIDE_N_REGION (PHOBIUS); NON_CYTOPLASMIC_DOMAIN (PHOBIUS); SIGNAL_PEPTIDE (PHOBIUS); SIGNAL_PEPTIDE_H_REGION (PHOBIUS)
maker-contig_118-fgenesh-gene-3.221-mRNA-1	peptide-n4-(n-acetyl-beta-glucosaminyl)asparagine amidase a	646	20	1.15822e-180	0.5955	0	-		IPR021102 (PFAM); PTHR31104 (PANTHER); PTHR31104:SF1 (PANTHER); SIGNAL_PEPTIDE_C_REGION (PHOBIUS); NON_CYTOPLASMIC_DOMAIN (PHOBIUS); SIGNAL_PEPTIDE_H_REGION (PHOBIUS); SIGNAL_PEPTIDE_N_REGION (PHOBIUS); SIGNAL_PEPTIDE (PHOBIUS); SignalP-noTM (SIGNALP_EUK); SignalP-noTM (SIGNALP_GRAM_NEGATIVE)
fgenesh_masked-contig_17-processed-gene-5.143-mRNA-1	subtilisin-like protein	645	20	0	0.7145	2	F:serine-type endopeptidase activity; P:proteolysis	EC:3.4.21	IPR015366 (SMART); IPR000209 (G3DSA:3.40.50.GENE3D); IPR000209 (PFAM); IPR015366 (PFAM); PTHR14218:SF13 (PANTHER); PTHR14218 (PANTHER); SIGNAL_PEPTIDE_N_REGION (PHOBIUS); SIGNAL_PEPTIDE_H_REGION (PHOBIUS); NON_CYTOPLASMIC_DOMAIN (PHOBIUS); SIGNAL_PEPTIDE (PHOBIUS); SIGNAL_PEPTIDE_C_REGION (PHOBIUS); SignalP-noTM (SIGNALP_EUK); SignalP-TM (SIGNALP_GRAM_POSITIVE); SignalP-noTM (SIGNALP_GRAM_NEGATIV…
fgenesh_masked-contig_37-processed-gene-5.76-mRNA-1	ankyrin repeat containing protein	644	20	6.6062e-35	0.4765	1	F:protein binding	-	IPR002110 (SMART); IPR020683 (PFAM); IPR002110 (PFAM); IPR020683 (G3DSA:1.25.40.GENE3D); PTHR24193 (PANTHER); SIGNAL_PEPTIDE_H_REGION (PHOBIUS); SIGNAL_PEPTIDE_N_REGION (PHOBIUS); NON_CYTOPLASMIC_DOMAIN (PHOBIUS); SIGNAL_PEPTIDE (PHOBIUS); SIGNAL_PEPTIDE_C_REGION (PHOBIUS); IPR020683 (PROSITE_PROFILES); IPR002110 (PROSITE_PROFILES); IPR002110 (PROSITE_PROFILES); IPR020683 (SUPERFAMILY)
fgenesh_masked-contig_51-processed-gene-0.76-mRNA-1	hypothetical protein DOTSEDRAFT_72957	642	20	0	0.539	0	-		SIGNAL_PEPTIDE_H_REGION (PHOBIUS); SIGNAL_PEPTIDE_N_REGION (PHOBIUS); SIGNAL_PEPTIDE (PHOBIUS); SIGNAL_PEPTIDE_C_REGION (PHOBIUS); NON_CYTOPLASMIC_DOMAIN (PHOBIUS)
maker-contig_84-augustus-gene-1.201-mRNA-1	glycoside hydrolase family 15 protein	641	20	0	0.585	2	F:glucan 1,4-alpha-glucosidase activity; P:polysaccharide metabolic process	EC:3.2.1.3	IPR000165 (PRINTS); IPR011613 (PFAM); IPR012341 (G3DSA:1.50.10.GENE3D); PTHR31616 (PANTHER); PTHR31616:SF3 (PANTHER); NON_CYTOPLASMIC_DOMAIN (PHOBIUS); SIGNAL_PEPTIDE_N_REGION (PHOBIUS); SIGNAL_PEPTIDE_C_REGION (PHOBIUS); SIGNAL_PEPTIDE (PHOBIUS); SIGNAL_PEPTIDE_H_REGION (PHOBIUS); SignalP-noTM (SIGNALP_EUK); IPR008928 (SUPERFAMILY)
maker-contig_32-fgenesh-gene-0.164-mRNA-1	elastinolytic metalloproteinase mep	640	20	0	0.6675	4	C:extracellular space; F:metalloendopeptidase activity; P:proteolysis; F:zinc ion binding	EC:3.4.24	IPR001842 (PRINTS); IPR011096 (PFAM); IPR001842 (PFAM); G3DSA:1.10.390.10 (GENE3D); SIGNAL_PEPTIDE_C_REGION (PHOBIUS); NON_CYTOPLASMIC_DOMAIN (PHOBIUS); SIGNAL_PEPTIDE_N_REGION (PHOBIUS); SIGNAL_PEPTIDE (PHOBIUS); SIGNAL_PEPTIDE_H_REGION (PHOBIUS); SSF55486 (SUPERFAMILY)
maker-contig_1-fgenesh-gene-0.133-mRNA-1	glycoside hydrolase family 2 protein	639	20	0	0.778	2	P:carbohydrate metabolic process; F:hydrolase activity, hydrolyzing O-glycosyl compounds	-	IPR013781 (G3DSA:3.20.20.GENE3D); IPR006104 (PFAM); IPR013812 (G3DSA:2.60.40.GENE3D); IPR006103 (PFAM); IPR006102 (PFAM); IPR008979 (G3DSA:2.60.120.GENE3D); PTHR10066:SF44 (PANTHER); PTHR10066 (PANTHER); SIGNAL_PEPTIDE_N_REGION (PHOBIUS); SIGNAL_PEPTIDE (PHOBIUS); NON_CYTOPLASMIC_DOMAIN (PHOBIUS); SIGNAL_PEPTIDE_C_REGION (PHOBIUS); SIGNAL_PEPTIDE_H_REGION (PHOBIUS); SignalP-TM (SIGNALP_GRAM_POSIT…
fgenesh_masked-contig_160-processed-gene-0.84-mRNA-1	beta-fructofuranosidase	639	20	0	0.712	3	F:beta-fructofuranosidase activity; C:extracellular region; P:sucrose catabolic process	EC:3.2.1.26	IPR001362 (SMART); IPR013189 (G3DSA:2.60.120.GENE3D); IPR013189 (PFAM); IPR013148 (PFAM); PTHR30175:SF0 (PANTHER); PTHR30175 (PANTHER); SIGNAL_PEPTIDE_N_REGION (PHOBIUS); SIGNAL_PEPTIDE_H_REGION (PHOBIUS); SIGNAL_PEPTIDE (PHOBIUS); SIGNAL_PEPTIDE_C_REGION (PHOBIUS); NON_CYTOPLASMIC_DOMAIN (PHOBIUS); SignalP-noTM (SIGNALP_EUK); SignalP-TM (SIGNALP_GRAM_POSITIVE); IPR023296 (SUPERFAMILY); IPR008985…
fgenesh_masked-scaffold_m42-processed-gene-3.87-mRNA-1	di-copper centre-containing protein	637	20	0	0.5935	2	F:oxidoreductase activity; P:metabolic process	-	IPR002227 (PRINTS); IPR008922 (G3DSA:1.10.1280.GENE3D); IPR002227 (PFAM); PTHR11474:SF18 (PANTHER); PTHR11474 (PANTHER); IPR002227 (PROSITE_PATTERNS); IPR002227 (PROSITE_PATTERNS); SIGNAL_PEPTIDE_N_REGION (PHOBIUS); SIGNAL_PEPTIDE_H_REGION (PHOBIUS); SIGNAL_PEPTIDE_C_REGION (PHOBIUS); SIGNAL_PEPTIDE (PHOBIUS); NON_CYTOPLASMIC_DOMAIN (PHOBIUS); SignalP-TM (SIGNALP_GRAM_POSITIVE); SignalP-noTM (SIG…
maker-contig_137-fgenesh-gene-2.354-mRNA-1	amp dependent ligase protein	636	20	0	0.711	2	F:catalytic activity; P:metabolic process	-	IPR025110 (PFAM); G3DSA:2.30.38.10 (GENE3D); G3DSA:3.40.50.980 (GENE3D); IPR000873 (PFAM); G3DSA:3.40.50.980 (GENE3D); G3DSA:3.30.300.30 (GENE3D); PTHR24096:SF122 (PANTHER); PTHR24096 (PANTHER); IPR020845 (PROSITE_PATTERNS); NON_CYTOPLASMIC_DOMAIN (PHOBIUS); SIGNAL_PEPTIDE_H_REGION (PHOBIUS); SIGNAL_PEPTIDE_N_REGION (PHOBIUS); SIGNAL_PEPTIDE (PHOBIUS); SIGNAL_PEPTIDE_C_REGION (PHOBIUS); SSF56801 …
maker-contig_71-fgenesh-gene-1.170-mRNA-1	carnitine o-acetyltransferase	634	20	0	0.8405	1	F:transferase activity, transferring acyl groups	-	IPR000542 (PFAM); IPR000542 (PANTHER); PTHR22589:SF8 (PANTHER); IPR000542 (PROSITE_PATTERNS); SIGNAL_PEPTIDE_N_REGION (PHOBIUS); NON_CYTOPLASMIC_DOMAIN (PHOBIUS); SIGNAL_PEPTIDE_C_REGION (PHOBIUS); SIGNAL_PEPTIDE (PHOBIUS); SIGNAL_PEPTIDE_H_REGION (PHOBIUS); SSF52777 (SUPERFAMILY); SSF52777 (SUPERFAMILY)
maker-scaffold_m5-fgenesh-gene-2.228-mRNA-1	glucose-methanol-choline oxidoreductase	634	20	0	0.675	4	F:flavin adenine dinucleotide binding; F:choline dehydrogenase activity; P:oxidation-reduction process; P:alcohol metabolic process	EC:1.1.99.1	Coil (COILS); IPR012132 (PIRSF); IPR007867 (PFAM); IPR000172 (PFAM); G3DSA:3.50.50.60 (GENE3D); PTHR11552:SF13 (PANTHER); PTHR11552 (PANTHER); SIGNAL_PEPTIDE_N_REGION (PHOBIUS); NON_CYTOPLASMIC_DOMAIN (PHOBIUS); SIGNAL_PEPTIDE_C_REGION (PHOBIUS); SIGNAL_PEPTIDE_H_REGION (PHOBIUS); SIGNAL_PEPTIDE (PHOBIUS); SignalP-noTM (SIGNALP_GRAM_NEGATIVE); SignalP-TM (SIGNALP_GRAM_POSITIVE); SignalP-noTM (SIG…
maker-contig_3-snap-gene-0.209-mRNA-1	triacylglycerol lipase	633	20	0	0.61	1	F:hydrolase activity		IPR029058 (G3DSA:3.40.50.GENE3D); IPR002018 (PFAM); PTHR11559:SF164 (PANTHER); PTHR11559 (PANTHER); IPR019826 (PROSITE_PATTERNS); SIGNAL_PEPTIDE_H_REGION (PHOBIUS); SIGNAL_PEPTIDE_N_REGION (PHOBIUS); NON_CYTOPLASMIC_DOMAIN (PHOBIUS); SIGNAL_PEPTIDE_C_REGION (PHOBIUS); SIGNAL_PEPTIDE (PHOBIUS); SignalP-TM (SIGNALP_GRAM_POSITIVE); SignalP-noTM (SIGNALP_GRAM_NEGATIVE); SignalP-noTM (SIGNALP_EUK); IP…
genemark-contig_113-processed-gene-1.33-mRNA-1	fatty acid transporter	631	20	0	0.744	2	F:catalytic activity; P:metabolic process	-	G3DSA:2.30.38.10 (GENE3D); IPR000873 (PFAM); G3DSA:3.40.50.980 (GENE3D); G3DSA:3.40.50.980 (GENE3D); G3DSA:3.30.300.30 (GENE3D); IPR025110 (PFAM); PTHR24096:SF123 (PANTHER); PTHR24096 (PANTHER); IPR020845 (PROSITE_PATTERNS); SIGNAL_PEPTIDE_N_REGION (PHOBIUS); SIGNAL_PEPTIDE_C_REGION (PHOBIUS); SIGNAL_PEPTIDE_H_REGION (PHOBIUS); NON_CYTOPLASMIC_DOMAIN (PHOBIUS); SIGNAL_PEPTIDE (PHOBIUS); SSF56801 …
fgenesh_masked-contig_149-processed-gene-0.144-mRNA-1	hypothetical protein MYCGRDRAFT_95144	630	5	4.91449e-142	0.526	0	-		SIGNAL_PEPTIDE_N_REGION (PHOBIUS); SIGNAL_PEPTIDE_C_REGION (PHOBIUS); SIGNAL_PEPTIDE (PHOBIUS); SIGNAL_PEPTIDE_H_REGION (PHOBIUS); NON_CYTOPLASMIC_DOMAIN (PHOBIUS); SignalP-noTM (SIGNALP_EUK); SignalP-noTM (SIGNALP_GRAM_NEGATIVE); SignalP-TM (SIGNALP_GRAM_POSITIVE)
augustus_masked-contig_264-processed-gene-1.256-mRNA-1	alkaline phosphatase	630	20	0	0.791	0	-		IPR029052 (G3DSA:3.60.21.GENE3D); IPR018946 (PFAM); PTHR22953 (PANTHER); PTHR22953:SF1 (PANTHER); SIGNAL_PEPTIDE_N_REGION (PHOBIUS); NON_CYTOPLASMIC_DOMAIN (PHOBIUS); SIGNAL_PEPTIDE_H_REGION (PHOBIUS); SIGNAL_PEPTIDE_C_REGION (PHOBIUS); SIGNAL_PEPTIDE (PHOBIUS); SignalP-TM (SIGNALP_GRAM_POSITIVE); SignalP-noTM (SIGNALP_EUK); IPR029052 (SUPERFAMILY)
maker-contig_51-fgenesh-gene-5.155-mRNA-1	phosphoprotein phosphatase	630	20	0	0.641	2	F:hydrolase activity; P:nucleotide catabolic process	-	IPR014485 (PIRSF); IPR029052 (G3DSA:3.60.21.GENE3D); IPR004843 (PFAM); IPR008334 (G3DSA:3.90.780.GENE3D); PTHR11575:SF22 (PANTHER); IPR006179 (PANTHER); SIGNAL_PEPTIDE_N_REGION (PHOBIUS); SIGNAL_PEPTIDE_H_REGION (PHOBIUS); NON_CYTOPLASMIC_DOMAIN (PHOBIUS); SIGNAL_PEPTIDE (PHOBIUS); SIGNAL_PEPTIDE_C_REGION (PHOBIUS); SignalP-noTM (SIGNALP_EUK); IPR008334 (SUPERFAMILY); IPR029052 (SUPERFAMILY)
maker-contig_286-augustus-gene-0.8-mRNA-1	periplasmic beta-glucosidase beta-xylosidase	627	20	0	0.7965	3	P:cellulose catabolic process; C:extracellular region; F:beta-glucosidase activity	EC:3.2.1.21	IPR001764 (PRINTS); IPR001764 (G3DSA:3.20.20.GENE3D); IPR002772 (G3DSA:3.40.50.GENE3D); IPR002772 (G3DSA:3.40.50.GENE3D); IPR001764 (PFAM); IPR002772 (PFAM); IPR026892 (PANTHER); PTHR30620:SF15 (PANTHER); SIGNAL_PEPTIDE_H_REGION (PHOBIUS); SIGNAL_PEPTIDE_N_REGION (PHOBIUS); SIGNAL_PEPTIDE (PHOBIUS); SIGNAL_PEPTIDE_C_REGION (PHOBIUS); NON_CYTOPLASMIC_DOMAIN (PHOBIUS); SignalP-TM (SIGNALP_GRAM_POSI…
maker-contig_37-fgenesh-gene-12.322-mRNA-1	di-copper centre-containing protein	625	20	0	0.584	2	F:oxidoreductase activity; P:metabolic process	-	IPR002227 (PRINTS); IPR008922 (G3DSA:1.10.1280.GENE3D); IPR002227 (PFAM); PTHR11474:SF18 (PANTHER); PTHR11474 (PANTHER); IPR002227 (PROSITE_PATTERNS); SIGNAL_PEPTIDE_N_REGION (PHOBIUS); SIGNAL_PEPTIDE (PHOBIUS); SIGNAL_PEPTIDE_C_REGION (PHOBIUS); NON_CYTOPLASMIC_DOMAIN (PHOBIUS); SIGNAL_PEPTIDE_H_REGION (PHOBIUS); SignalP-noTM (SIGNALP_EUK); IPR008922 (SUPERFAMILY)
maker-contig_1-fgenesh-gene-1.201-mRNA-1	di-copper centre-containing protein	624	20	0	0.5865	2	F:oxidoreductase activity; P:metabolic process	-	IPR002227 (PRINTS); IPR002227 (PFAM); IPR008922 (G3DSA:1.10.1280.GENE3D); PTHR11474:SF18 (PANTHER); PTHR11474 (PANTHER); IPR002227 (PROSITE_PATTERNS); IPR002227 (PROSITE_PATTERNS); SIGNAL_PEPTIDE_N_REGION (PHOBIUS); NON_CYTOPLASMIC_DOMAIN (PHOBIUS); SIGNAL_PEPTIDE_H_REGION (PHOBIUS); SIGNAL_PEPTIDE (PHOBIUS); SIGNAL_PEPTIDE_C_REGION (PHOBIUS); SignalP-TM (SIGNALP_GRAM_POSITIVE); SignalP-noTM (SIG…
genemark-scaffold_m5-processed-gene-2.64-mRNA-1	alkaline phosphatase	624	20	0	0.7455	0	-		IPR029052 (G3DSA:3.60.21.GENE3D); IPR018946 (PFAM); PTHR22953:SF1 (PANTHER); PTHR22953 (PANTHER); NON_CYTOPLASMIC_DOMAIN (PHOBIUS); SIGNAL_PEPTIDE_N_REGION (PHOBIUS); SIGNAL_PEPTIDE (PHOBIUS); SIGNAL_PEPTIDE_C_REGION (PHOBIUS); SIGNAL_PEPTIDE_H_REGION (PHOBIUS); SignalP-noTM (SIGNALP_EUK); IPR029052 (SUPERFAMILY)
maker-contig_155-snap-gene-0.312-mRNA-1	tripeptidyl-peptidase 1 precursor	623	20	0	0.664	2	F:serine-type endopeptidase activity; P:proteolysis	EC:3.4.21	IPR015366 (SMART); IPR000209 (G3DSA:3.40.50.GENE3D); IPR015366 (PFAM); IPR000209 (PFAM); PTHR14218 (PANTHER); PTHR14218:SF15 (PANTHER); IPR023828 (PROSITE_PATTERNS); SIGNAL_PEPTIDE_H_REGION (PHOBIUS); NON_CYTOPLASMIC_DOMAIN (PHOBIUS); SIGNAL_PEPTIDE_C_REGION (PHOBIUS); SIGNAL_PEPTIDE (PHOBIUS); SIGNAL_PEPTIDE_N_REGION (PHOBIUS); SignalP-noTM (SIGNALP_GRAM_NEGATIVE); SignalP-noTM (SIGNALP_EUK); IP…
augustus_masked-scaffold_m42-processed-gene-5.176-mRNA-1	family protein	621	20	0	0.8255	4	F:endodeoxyribonuclease activity, producing 5'-phosphomonoesters; C:large ribosomal subunit; P:translation; F:structural constituent of ribosome	EC:3.1.21	IPR001130 (PFAM); IPR002677 (PFAM); IPR002677 (TIGRFAM); G3DSA:3.20.20.140 (GENE3D); IPR001130 (PANTHER); PTHR10060:SF15 (PANTHER); IPR018228 (PROSITE_PATTERNS); SIGNAL_PEPTIDE_N_REGION (PHOBIUS); SIGNAL_PEPTIDE (PHOBIUS); NON_CYTOPLASMIC_DOMAIN (PHOBIUS); SIGNAL_PEPTIDE_C_REGION (PHOBIUS); SIGNAL_PEPTIDE_H_REGION (PHOBIUS); SignalP-noTM (SIGNALP_EUK); IPR011332 (SUPERFAMILY); SSF51556 (SUPERFAMI…
fgenesh_masked-contig_37-processed-gene-6.87-mRNA-1	ser thr protein phosphatase family	621	20	0	0.732	2	F:hydrolase activity; P:nucleotide catabolic process	-	IPR014485 (PIRSF); IPR029052 (G3DSA:3.60.21.GENE3D); IPR008334 (G3DSA:3.90.780.GENE3D); IPR004843 (PFAM); PTHR11575:SF22 (PANTHER); IPR006179 (PANTHER); SIGNAL_PEPTIDE_N_REGION (PHOBIUS); SIGNAL_PEPTIDE_H_REGION (PHOBIUS); SIGNAL_PEPTIDE (PHOBIUS); SIGNAL_PEPTIDE_C_REGION (PHOBIUS); NON_CYTOPLASMIC_DOMAIN (PHOBIUS); SignalP-noTM (SIGNALP_GRAM_NEGATIVE); SignalP-TM (SIGNALP_GRAM_POSITIVE); SignalP…
fgenesh_masked-scaffold_m18-processed-gene-0.54-mRNA-1	tripeptidyl peptidase a	619	20	0	0.646	5	F:tripeptide aminopeptidase activity; C:fungal-type cell wall; C:cell septum; P:proteolysis; F:serine-type endopeptidase activity	EC:3.4.11.4; EC:3.4.21	IPR015366 (SMART); IPR000209 (PFAM); IPR015366 (PFAM); IPR000209 (G3DSA:3.40.50.GENE3D); PTHR14218:SF17 (PANTHER); PTHR14218 (PANTHER); IPR023828 (PROSITE_PATTERNS); NON_CYTOPLASMIC_DOMAIN (PHOBIUS); SIGNAL_PEPTIDE_N_REGION (PHOBIUS); SIGNAL_PEPTIDE_C_REGION (PHOBIUS); SIGNAL_PEPTIDE (PHOBIUS); SIGNAL_PEPTIDE_H_REGION (PHOBIUS); SignalP-noTM (SIGNALP_EUK); SignalP-noTM (SIGNALP_GRAM_NEGATIVE); IP…
augustus_masked-contig_51-processed-gene-6.185-mRNA-1	---NA---	617	0			0	-		SIGNAL_PEPTIDE_N_REGION (PHOBIUS); SIGNAL_PEPTIDE (PHOBIUS); SIGNAL_PEPTIDE_C_REGION (PHOBIUS); NON_CYTOPLASMIC_DOMAIN (PHOBIUS); SIGNAL_PEPTIDE_H_REGION (PHOBIUS); SignalP-TM (SIGNALP_GRAM_POSITIVE); SignalP-noTM (SIGNALP_EUK); SignalP-noTM (SIGNALP_GRAM_NEGATIVE)
maker-contig_84-fgenesh-gene-2.201-mRNA-1	gmc oxidoreductase	616	20	0	0.6685	5	P:secondary metabolite biosynthetic process; P:alcohol metabolic process; P:oxidation-reduction process; F:flavin adenine dinucleotide binding; F:choline dehydrogenase activity	EC:1.1.99.1	IPR012132 (PIRSF); G3DSA:3.50.50.60 (GENE3D); IPR000172 (PFAM); IPR007867 (PFAM); PTHR11552 (PANTHER); PTHR11552:SF98 (PANTHER); IPR000172 (PROSITE_PATTERNS); SIGNAL_PEPTIDE_H_REGION (PHOBIUS); SIGNAL_PEPTIDE_N_REGION (PHOBIUS); NON_CYTOPLASMIC_DOMAIN (PHOBIUS); SIGNAL_PEPTIDE (PHOBIUS); SIGNAL_PEPTIDE_C_REGION (PHOBIUS); SignalP-TM (SIGNALP_GRAM_POSITIVE); SignalP-noTM (SIGNALP_EUK); SSF51905 (S…
augustus_masked-contig_152-processed-gene-0.112-mRNA-1	fibronectin type iii domain protein	615	20	3.4213e-26	0.4605	1	F:hydrolase activity	-	IPR013831 (G3DSA:3.40.50.GENE3D); SIGNAL_PEPTIDE_H_REGION (PHOBIUS); SIGNAL_PEPTIDE_N_REGION (PHOBIUS); SIGNAL_PEPTIDE (PHOBIUS); SIGNAL_PEPTIDE_C_REGION (PHOBIUS); NON_CYTOPLASMIC_DOMAIN (PHOBIUS); PS51257 (PROSITE_PROFILES); SignalP-noTM (SIGNALP_EUK); SSF52266 (SUPERFAMILY)
fgenesh_masked-contig_37-processed-gene-1.98-mRNA-1	gmc oxidoreductase	614	20	0	0.659	4	P:oxidation-reduction process; F:flavin adenine dinucleotide binding; P:alcohol metabolic process; F:choline dehydrogenase activity	EC:1.1.99.1	IPR012132 (PIRSF); G3DSA:3.50.50.60 (GENE3D); IPR000172 (PFAM); IPR007867 (PFAM); PTHR11552 (PANTHER); PTHR11552:SF58 (PANTHER); IPR000172 (PROSITE_PATTERNS); IPR000172 (PROSITE_PATTERNS); SIGNAL_PEPTIDE_C_REGION (PHOBIUS); SIGNAL_PEPTIDE_N_REGION (PHOBIUS); SIGNAL_PEPTIDE (PHOBIUS); SIGNAL_PEPTIDE_H_REGION (PHOBIUS); NON_CYTOPLASMIC_DOMAIN (PHOBIUS); SignalP-noTM (SIGNALP_EUK); SSF51905 (SUPERFA…
maker-contig_169-fgenesh-gene-0.305-mRNA-1	glucoamylase precursor	613	20	0	0.76	3	F:glucan 1,4-alpha-glucosidase activity; P:polysaccharide catabolic process; F:starch binding	EC:3.2.1.3	IPR000165 (PRINTS); IPR002044 (SMART); IPR008291 (PIRSF); IPR013783 (G3DSA:2.60.40.GENE3D); IPR012341 (G3DSA:1.50.10.GENE3D); IPR002044 (PFAM); IPR011613 (PFAM); PTHR31616:SF3 (PANTHER); PTHR31616 (PANTHER); IPR000165 (PROSITE_PATTERNS); SIGNAL_PEPTIDE_N_REGION (PHOBIUS); NON_CYTOPLASMIC_DOMAIN (PHOBIUS); SIGNAL_PEPTIDE (PHOBIUS); SIGNAL_PEPTIDE_C_REGION (PHOBIUS); SIGNAL_PEPTIDE_H_REGION (PHOBIU…
fgenesh_masked-contig_71-processed-gene-2.114-mRNA-1	endonuclease exonuclease phosphatase family protein	612	20	0	0.7325	4	F:sequence-specific DNA binding; F:sequence-specific DNA binding transcription factor activity; F:nuclease activity; P:regulation of transcription, DNA-dependent	EC:3.1	IPR005135 (G3DSA:3.60.10.GENE3D); IPR005135 (PFAM); SIGNAL_PEPTIDE_C_REGION (PHOBIUS); SIGNAL_PEPTIDE_N_REGION (PHOBIUS); SIGNAL_PEPTIDE (PHOBIUS); SIGNAL_PEPTIDE_H_REGION (PHOBIUS); NON_CYTOPLASMIC_DOMAIN (PHOBIUS); SignalP-noTM (SIGNALP_GRAM_NEGATIVE); SignalP-noTM (SIGNALP_EUK); SignalP-TM (SIGNALP_GRAM_POSITIVE); IPR005135 (SUPERFAMILY)
maker-contig_17-augustus-gene-2.237-mRNA-1	ribonucleases g and e	611	18	7.15114e-18	0.62	4	P:primary metabolic process; F:nucleic acid binding; P:cellular macromolecule metabolic process; F:transferase activity	-	NON_CYTOPLASMIC_DOMAIN (PHOBIUS); SIGNAL_PEPTIDE_N_REGION (PHOBIUS); SIGNAL_PEPTIDE (PHOBIUS); SIGNAL_PEPTIDE_C_REGION (PHOBIUS); SIGNAL_PEPTIDE_H_REGION (PHOBIUS); SignalP-noTM (SIGNALP_EUK)
maker-contig_191-snap-gene-0.89-mRNA-1	carboxypeptidase s1	610	20	0	0.7435	3	C:membrane; F:serine-type carboxypeptidase activity; P:proteolysis	EC:3.4.16	IPR001563 (PRINTS); IPR001563 (PFAM); IPR029058 (G3DSA:3.40.50.GENE3D); IPR001563 (PANTHER); PTHR11802:SF5 (PANTHER); IPR018202 (PROSITE_PATTERNS); IPR018202 (PROSITE_PATTERNS); SIGNAL_PEPTIDE_H_REGION (PHOBIUS); SIGNAL_PEPTIDE_N_REGION (PHOBIUS); SIGNAL_PEPTIDE (PHOBIUS); NON_CYTOPLASMIC_DOMAIN (PHOBIUS); SIGNAL_PEPTIDE_C_REGION (PHOBIUS); SignalP-noTM (SIGNALP_GRAM_NEGATIVE); SignalP-noTM (SIGN…
maker-contig_115-fgenesh-gene-0.258-mRNA-1	alkaline serine protease	610	20	0	0.671	5	C:cell septum; P:proteolysis; F:serine-type endopeptidase activity; C:fungal-type cell wall; F:tripeptide aminopeptidase activity	EC:3.4.11.4; EC:3.4.21	IPR015366 (SMART); IPR015366 (PFAM); IPR000209 (G3DSA:3.40.50.GENE3D); PTHR14218:SF13 (PANTHER); PTHR14218 (PANTHER); SIGNAL_PEPTIDE (PHOBIUS); SIGNAL_PEPTIDE_H_REGION (PHOBIUS); NON_CYTOPLASMIC_DOMAIN (PHOBIUS); SIGNAL_PEPTIDE_N_REGION (PHOBIUS); SIGNAL_PEPTIDE_C_REGION (PHOBIUS); SignalP-TM (SIGNALP_GRAM_POSITIVE); SignalP-noTM (SIGNALP_GRAM_NEGATIVE); SignalP-noTM (SIGNALP_EUK); IPR000209 (SUP…
genemark-contig_60-processed-gene-2.45-mRNA-1	carboxypeptidase s1	608	20	0	0.7375	2	F:serine-type carboxypeptidase activity; P:proteolysis	EC:3.4.16	IPR001563 (PRINTS); IPR029058 (G3DSA:3.40.50.GENE3D); IPR001563 (PFAM); IPR001563 (PANTHER); PTHR11802:SF27 (PANTHER); IPR018202 (PROSITE_PATTERNS); SIGNAL_PEPTIDE_N_REGION (PHOBIUS); SIGNAL_PEPTIDE_H_REGION (PHOBIUS); SIGNAL_PEPTIDE (PHOBIUS); NON_CYTOPLASMIC_DOMAIN (PHOBIUS); SIGNAL_PEPTIDE_C_REGION (PHOBIUS); SignalP-TM (SIGNALP_GRAM_POSITIVE); SignalP-noTM (SIGNALP_GRAM_NEGATIVE); SignalP-noT…
maker-contig_37-snap-gene-1.248-mRNA-1	adhesin protein mad1	606	20	3.3504e-94	0.633	0	-		SIGNAL_PEPTIDE_C_REGION (PHOBIUS); SIGNAL_PEPTIDE_H_REGION (PHOBIUS); SIGNAL_PEPTIDE (PHOBIUS); NON_CYTOPLASMIC_DOMAIN (PHOBIUS); SIGNAL_PEPTIDE_N_REGION (PHOBIUS); SignalP-noTM (SIGNALP_EUK)
maker-contig_135-snap-gene-0.370-mRNA-1	sexual development protein	604	20	0	0.64	2	F:structural constituent of cell wall; C:cell wall	-	PF13668 (PFAM); IPR000420 (PFAM); SIGNAL_PEPTIDE_H_REGION (PHOBIUS); NON_CYTOPLASMIC_DOMAIN (PHOBIUS); SIGNAL_PEPTIDE_C_REGION (PHOBIUS); SIGNAL_PEPTIDE (PHOBIUS); SIGNAL_PEPTIDE_N_REGION (PHOBIUS); IPR000420 (PROSITE_PROFILES); IPR000420 (PROSITE_PROFILES); IPR000420 (PROSITE_PROFILES); IPR000420 (PROSITE_PROFILES); IPR000420 (PROSITE_PROFILES); IPR000420 (PROSITE_PROFILES); IPR000420 (PROSITE_P…
maker-contig_173-fgenesh-gene-0.240-mRNA-1	endoplasmic oxidoreductin-1	604	20	0	0.737	6	C:endoplasmic reticulum membrane; F:flavin adenine dinucleotide binding; P:protein folding; F:oxidoreductase activity, acting on a sulfur group of donors, disulfide as acceptor; F:protein disulfide isomerase activity; P:oxidation-reduction process	EC:5.3.4.1	IPR007266 (PIRSF); IPR007266 (PFAM); PTHR12613:SF0 (PANTHER); IPR007266 (PANTHER); SIGNAL_PEPTIDE_N_REGION (PHOBIUS); SIGNAL_PEPTIDE (PHOBIUS); SIGNAL_PEPTIDE_C_REGION (PHOBIUS); SIGNAL_PEPTIDE_H_REGION (PHOBIUS); NON_CYTOPLASMIC_DOMAIN (PHOBIUS); SignalP-noTM (SIGNALP_GRAM_NEGATIVE); SignalP-noTM (SIGNALP_EUK); SignalP-TM (SIGNALP_GRAM_POSITIVE); SSF110019 (SUPERFAMILY)
fgenesh_masked-contig_135-processed-gene-0.145-mRNA-1	l-ascorbate oxidase	603	20	0	0.7515	3	F:oxidoreductase activity; P:oxidation-reduction process; F:copper ion binding	-	IPR001117 (PFAM); IPR011707 (PFAM); IPR008972 (G3DSA:2.60.40.GENE3D); IPR017762 (TIGRFAM); IPR008972 (G3DSA:2.60.40.GENE3D); IPR008972 (G3DSA:2.60.40.GENE3D); IPR011706 (PFAM); PTHR11709:SF46 (PANTHER); PTHR11709 (PANTHER); IPR002355 (PROSITE_PATTERNS); IPR002355 (PROSITE_PATTERNS); SIGNAL_PEPTIDE_N_REGION (PHOBIUS); SIGNAL_PEPTIDE_H_REGION (PHOBIUS); NON_CYTOPLASMIC_DOMAIN (PHOBIUS); SIGNAL_PEPT…
maker-contig_118-fgenesh-gene-2.176-mRNA-1	gmc oxidoreductase	602	20	0	0.649	4	F:choline dehydrogenase activity; P:oxidation-reduction process; F:flavin adenine dinucleotide binding; P:alcohol metabolic process	EC:1.1.99.1	PR00411 (PRINTS); IPR012132 (PIRSF); G3DSA:3.50.50.60 (GENE3D); IPR007867 (PFAM); IPR000172 (PFAM); PTHR11552:SF98 (PANTHER); PTHR11552 (PANTHER); IPR000172 (PROSITE_PATTERNS); IPR000172 (PROSITE_PATTERNS); NON_CYTOPLASMIC_DOMAIN (PHOBIUS); SIGNAL_PEPTIDE_N_REGION (PHOBIUS); SIGNAL_PEPTIDE_H_REGION (PHOBIUS); SIGNAL_PEPTIDE (PHOBIUS); SIGNAL_PEPTIDE_C_REGION (PHOBIUS); SignalP-noTM (SIGNALP_EUK);…
maker-contig_114-augustus-gene-0.191-mRNA-1	tripeptidyl-peptidase 1 precursor	601	20	0	0.6855	2	F:serine-type endopeptidase activity; P:proteolysis	EC:3.4.21	IPR015366 (SMART); IPR000209 (G3DSA:3.40.50.GENE3D); IPR000209 (PFAM); IPR015366 (PFAM); PTHR14218 (PANTHER); PTHR14218:SF15 (PANTHER); IPR023828 (PROSITE_PATTERNS); SIGNAL_PEPTIDE_C_REGION (PHOBIUS); SIGNAL_PEPTIDE_N_REGION (PHOBIUS); SIGNAL_PEPTIDE (PHOBIUS); SIGNAL_PEPTIDE_H_REGION (PHOBIUS); NON_CYTOPLASMIC_DOMAIN (PHOBIUS); SignalP-noTM (SIGNALP_EUK); IPR009020 (SUPERFAMILY); IPR000209 (SUPE…
maker-contig_5-fgenesh-gene-3.222-mRNA-1	carboxylesterase 2	600	20	0	0.6335	1	F:hydrolase activity		IPR029058 (G3DSA:3.40.50.GENE3D); IPR002018 (PFAM); PTHR11559 (PANTHER); PTHR11559:SF152 (PANTHER); IPR019826 (PROSITE_PATTERNS); SIGNAL_PEPTIDE_N_REGION (PHOBIUS); SIGNAL_PEPTIDE_H_REGION (PHOBIUS); NON_CYTOPLASMIC_DOMAIN (PHOBIUS); SIGNAL_PEPTIDE (PHOBIUS); SIGNAL_PEPTIDE_C_REGION (PHOBIUS); SignalP-noTM (SIGNALP_EUK); SignalP-noTM (SIGNALP_GRAM_NEGATIVE); SignalP-TM (SIGNALP_GRAM_POSITIVE); IP…
fgenesh_masked-contig_51-processed-gene-6.99-mRNA-1	glycoside hydrolase family 128 partial	600	20	6.70466e-104	0.6815	1	P:carbohydrate metabolic process	-	IPR024655 (PFAM); IPR013781 (G3DSA:3.20.20.GENE3D); SIGNAL_PEPTIDE_N_REGION (PHOBIUS); SIGNAL_PEPTIDE_C_REGION (PHOBIUS); NON_CYTOPLASMIC_DOMAIN (PHOBIUS); SIGNAL_PEPTIDE_H_REGION (PHOBIUS); SIGNAL_PEPTIDE (PHOBIUS); SignalP-TM (SIGNALP_GRAM_POSITIVE); SignalP-noTM (SIGNALP_GRAM_NEGATIVE); SignalP-noTM (SIGNALP_EUK); IPR017853 (SUPERFAMILY)
fgenesh_masked-contig_202-processed-gene-0.95-mRNA-1	hypothetical protein EPUS_08150	598	1	5.27652e-07	0.38	1	F:protein binding	-	IPR002110 (PFAM); NON_CYTOPLASMIC_DOMAIN (PHOBIUS); SIGNAL_PEPTIDE_N_REGION (PHOBIUS); SIGNAL_PEPTIDE_H_REGION (PHOBIUS); SIGNAL_PEPTIDE_C_REGION (PHOBIUS); SIGNAL_PEPTIDE (PHOBIUS)
maker-contig_27-fgenesh-gene-0.259-mRNA-1	related to cell wall glycoprotein	596	20	4.41887e-20	0.642	0	-		NON_CYTOPLASMIC_DOMAIN (PHOBIUS); SIGNAL_PEPTIDE_N_REGION (PHOBIUS); SIGNAL_PEPTIDE (PHOBIUS); SIGNAL_PEPTIDE_C_REGION (PHOBIUS); SIGNAL_PEPTIDE_H_REGION (PHOBIUS); SignalP-noTM (SIGNALP_GRAM_NEGATIVE); SignalP-noTM (SIGNALP_EUK)
maker-scaffold_m9-augustus-gene-0.290-mRNA-1	carotenoid ester lipase precursor	593	20	2.1066e-174	0.58	1	F:hydrolase activity		IPR029058 (G3DSA:3.40.50.GENE3D); IPR002018 (PFAM); PTHR11559:SF96 (PANTHER); PTHR11559 (PANTHER); IPR019826 (PROSITE_PATTERNS); SIGNAL_PEPTIDE_C_REGION (PHOBIUS); SIGNAL_PEPTIDE_N_REGION (PHOBIUS); SIGNAL_PEPTIDE (PHOBIUS); SIGNAL_PEPTIDE_H_REGION (PHOBIUS); NON_CYTOPLASMIC_DOMAIN (PHOBIUS); SignalP-noTM (SIGNALP_GRAM_NEGATIVE); SignalP-TM (SIGNALP_GRAM_POSITIVE); SignalP-noTM (SIGNALP_EUK); IPR…
maker-scaffold_m21-fgenesh-gene-4.207-mRNA-1	amp-binding domain	592	20	0	0.806	2	P:metabolic process; F:catalytic activity	-	IPR025110 (PFAM); G3DSA:3.40.50.980 (GENE3D); G3DSA:3.30.300.30 (GENE3D); G3DSA:2.30.38.10 (GENE3D); G3DSA:3.40.50.980 (GENE3D); IPR000873 (PFAM); PTHR24095:SF102 (PANTHER); PTHR24095 (PANTHER); IPR020845 (PROSITE_PATTERNS); SIGNAL_PEPTIDE_H_REGION (PHOBIUS); NON_CYTOPLASMIC_DOMAIN (PHOBIUS); SIGNAL_PEPTIDE_C_REGION (PHOBIUS); SIGNAL_PEPTIDE (PHOBIUS); SIGNAL_PEPTIDE_N_REGION (PHOBIUS); SignalP-T…
maker-contig_85-augustus-gene-0.244-mRNA-1	di-copper centre-containing protein	591	20	0	0.5835	2	P:metabolic process; F:oxidoreductase activity	-	IPR002227 (PRINTS); IPR008922 (G3DSA:1.10.1280.GENE3D); IPR002227 (PFAM); PTHR11474 (PANTHER); PTHR11474:SF18 (PANTHER); IPR002227 (PROSITE_PATTERNS); IPR002227 (PROSITE_PATTERNS); SIGNAL_PEPTIDE_C_REGION (PHOBIUS); SIGNAL_PEPTIDE_N_REGION (PHOBIUS); SIGNAL_PEPTIDE (PHOBIUS); SIGNAL_PEPTIDE_H_REGION (PHOBIUS); NON_CYTOPLASMIC_DOMAIN (PHOBIUS); SignalP-noTM (SIGNALP_EUK); IPR008922 (SUPERFAMILY)
maker-contig_38-fgenesh-gene-0.283-mRNA-1	tripeptidyl peptidase protein	591	20	0	0.663	2	F:serine-type endopeptidase activity; P:proteolysis	EC:3.4.21	IPR015366 (SMART); IPR000209 (PFAM); IPR000209 (G3DSA:3.40.50.GENE3D); IPR015366 (PFAM); PTHR14218:SF15 (PANTHER); PTHR14218 (PANTHER); IPR023828 (PROSITE_PATTERNS); SIGNAL_PEPTIDE_N_REGION (PHOBIUS); SIGNAL_PEPTIDE_C_REGION (PHOBIUS); NON_CYTOPLASMIC_DOMAIN (PHOBIUS); SIGNAL_PEPTIDE (PHOBIUS); SIGNAL_PEPTIDE_H_REGION (PHOBIUS); SignalP-noTM (SIGNALP_EUK); IPR000209 (SUPERFAMILY); IPR009020 (SUPE…
augustus_masked-scaffold_m5-processed-gene-2.189-mRNA-1	---NA---	589	0			0	-		Coil (COILS); Coil (COILS); SIGNAL_PEPTIDE_N_REGION (PHOBIUS); SIGNAL_PEPTIDE_C_REGION (PHOBIUS); NON_CYTOPLASMIC_DOMAIN (PHOBIUS); SIGNAL_PEPTIDE (PHOBIUS); SIGNAL_PEPTIDE_H_REGION (PHOBIUS)
maker-contig_123-fgenesh-gene-1.163-mRNA-1	carboxylesterase family protein	588	20	0	0.678	1	F:carboxylic ester hydrolase activity	-	IPR029058 (G3DSA:3.40.50.GENE3D); IPR002018 (PFAM); PTHR11559:SF164 (PANTHER); PTHR11559 (PANTHER); IPR019819 (PROSITE_PATTERNS); IPR019826 (PROSITE_PATTERNS); SIGNAL_PEPTIDE_N_REGION (PHOBIUS); NON_CYTOPLASMIC_DOMAIN (PHOBIUS); SIGNAL_PEPTIDE_H_REGION (PHOBIUS); SIGNAL_PEPTIDE (PHOBIUS); SIGNAL_PEPTIDE_C_REGION (PHOBIUS); IPR029058 (SUPERFAMILY)
augustus_masked-contig_16-processed-gene-0.109-mRNA-1	---NA---	588	0			0	-		SIGNAL_PEPTIDE_N_REGION (PHOBIUS); SIGNAL_PEPTIDE_H_REGION (PHOBIUS); NON_CYTOPLASMIC_DOMAIN (PHOBIUS); SIGNAL_PEPTIDE (PHOBIUS); SIGNAL_PEPTIDE_C_REGION (PHOBIUS)
maker-scaffold_m41-fgenesh-gene-2.222-mRNA-1	serine carboxypeptidase	587	20	0	0.768	2	F:serine-type carboxypeptidase activity; P:proteolysis	EC:3.4.16	IPR001563 (PRINTS); IPR029058 (G3DSA:3.40.50.GENE3D); IPR001563 (PFAM); IPR001563 (PANTHER); PTHR11802:SF35 (PANTHER); SIGNAL_PEPTIDE_N_REGION (PHOBIUS); SIGNAL_PEPTIDE_C_REGION (PHOBIUS); SIGNAL_PEPTIDE_H_REGION (PHOBIUS); SIGNAL_PEPTIDE (PHOBIUS); NON_CYTOPLASMIC_DOMAIN (PHOBIUS); SignalP-noTM (SIGNALP_EUK); IPR029058 (SUPERFAMILY)
maker-contig_123-fgenesh-gene-3.245-mRNA-1	laccase-1 precursor protein	587	20	0	0.6605	3	F:oxidoreductase activity; P:oxidation-reduction process; F:copper ion binding	-	IPR008972 (G3DSA:2.60.40.GENE3D); IPR001117 (PFAM); IPR008972 (G3DSA:2.60.40.GENE3D); IPR011706 (PFAM); IPR011707 (PFAM); PTHR11709:SF59 (PANTHER); PTHR11709 (PANTHER); IPR002355 (PROSITE_PATTERNS); IPR002355 (PROSITE_PATTERNS); SIGNAL_PEPTIDE_N_REGION (PHOBIUS); SIGNAL_PEPTIDE (PHOBIUS); SIGNAL_PEPTIDE_C_REGION (PHOBIUS); NON_CYTOPLASMIC_DOMAIN (PHOBIUS); SIGNAL_PEPTIDE_H_REGION (PHOBIUS); Signa…
maker-scaffold_m5-fgenesh-gene-2.221-mRNA-1	arylsulfatase	584	20	0	0.722	2	F:arylsulfatase activity; P:phenol-containing compound metabolic process	EC:3.1.6.1	IPR012083 (PIRSF); IPR017849 (G3DSA:3.40.720.GENE3D); IPR000917 (PFAM); G3DSA:3.30.1120.10 (GENE3D); PTHR10342:SF207 (PANTHER); PTHR10342 (PANTHER); IPR024607 (PROSITE_PATTERNS); SIGNAL_PEPTIDE_N_REGION (PHOBIUS); SIGNAL_PEPTIDE (PHOBIUS); NON_CYTOPLASMIC_DOMAIN (PHOBIUS); SIGNAL_PEPTIDE_C_REGION (PHOBIUS); SIGNAL_PEPTIDE_H_REGION (PHOBIUS); SignalP-noTM (SIGNALP_EUK); SignalP-noTM (SIGNALP_GRAM_…
maker-contig_140-fgenesh-gene-0.245-mRNA-1	gamma-glutamyltransferase	582	20	0	0.794	2	F:gamma-glutamyltransferase activity; P:glutathione metabolic process	EC:2.3.2.2	IPR000101 (PRINTS); IPR000101 (TIGRFAM); IPR000101 (PFAM); IPR000101 (PANTHER); PTHR11686:SF4 (PANTHER); SIGNAL_PEPTIDE_H_REGION (PHOBIUS); SIGNAL_PEPTIDE_N_REGION (PHOBIUS); SIGNAL_PEPTIDE_C_REGION (PHOBIUS); SIGNAL_PEPTIDE (PHOBIUS); NON_CYTOPLASMIC_DOMAIN (PHOBIUS); SignalP-TM (SIGNALP_EUK); IPR029055 (SUPERFAMILY)
maker-contig_85-augustus-gene-0.239-mRNA-1	beta-lactamase transpeptidase-like protein	581	20	0	0.507	5	F:beta-lactamase activity; F:hydrolase activity; F:molecular_function; P:biological_process; C:cellular_component		IPR001466 (PFAM); IPR012338 (G3DSA:3.40.710.GENE3D); PTHR22935:SF66 (PANTHER); PTHR22935 (PANTHER); SIGNAL_PEPTIDE_H_REGION (PHOBIUS); NON_CYTOPLASMIC_DOMAIN (PHOBIUS); SIGNAL_PEPTIDE_C_REGION (PHOBIUS); SIGNAL_PEPTIDE_N_REGION (PHOBIUS); SIGNAL_PEPTIDE (PHOBIUS); SignalP-noTM (SIGNALP_EUK); IPR012338 (SUPERFAMILY)
snap_masked-contig_37-processed-gene-9.106-mRNA-1	1-pyrroline-5-carboxylate dehydrogenase	581	20	0	0.7645	4	F:1-pyrroline-5-carboxylate dehydrogenase activity; F:oxidoreductase activity, acting on the aldehyde or oxo group of donors, NAD or NADP as acceptor; P:proline biosynthetic process; P:oxidation-reduction process	EC:1.5.1.12	IPR015590 (PFAM); IPR005931 (TIGRFAM); IPR016162 (G3DSA:3.40.605.GENE3D); IPR016163 (G3DSA:3.40.309.GENE3D); PTHR11699:SF18 (PANTHER); PTHR11699 (PANTHER); IPR016160 (PROSITE_PATTERNS); SIGNAL_PEPTIDE_C_REGION (PHOBIUS); SIGNAL_PEPTIDE (PHOBIUS); SIGNAL_PEPTIDE_N_REGION (PHOBIUS); NON_CYTOPLASMIC_DOMAIN (PHOBIUS); SIGNAL_PEPTIDE_H_REGION (PHOBIUS); IPR016161 (SUPERFAMILY)
maker-contig_122-fgenesh-gene-0.245-mRNA-1	hypothetical protein MYCGRDRAFT_44587	580	20	0	0.806	3	F:molecular_function; P:biological_process; C:cellular_component		IPR027589 (TIGRFAM); SIGNAL_PEPTIDE_C_REGION (PHOBIUS); NON_CYTOPLASMIC_DOMAIN (PHOBIUS); SIGNAL_PEPTIDE (PHOBIUS); SIGNAL_PEPTIDE_H_REGION (PHOBIUS); SIGNAL_PEPTIDE_N_REGION (PHOBIUS); SignalP-TM (SIGNALP_GRAM_POSITIVE); SignalP-noTM (SIGNALP_EUK); SignalP-noTM (SIGNALP_GRAM_NEGATIVE)
maker-scaffold_m29-fgenesh-gene-0.255-mRNA-1	glycoside hydrolase family 20 protein	579	20	0	0.7495	2	P:carbohydrate metabolic process; F:beta-N-acetylhexosaminidase activity	EC:3.2.1.52	IPR025705 (PRINTS); IPR025705 (PIRSF); IPR029018 (G3DSA:3.30.379.GENE3D); IPR029019 (PFAM); IPR013781 (G3DSA:3.20.20.GENE3D); IPR015883 (PFAM); PTHR22600:SF9 (PANTHER); PTHR22600 (PANTHER); SIGNAL_PEPTIDE_N_REGION (PHOBIUS); NON_CYTOPLASMIC_DOMAIN (PHOBIUS); SIGNAL_PEPTIDE_H_REGION (PHOBIUS); SIGNAL_PEPTIDE (PHOBIUS); SIGNAL_PEPTIDE_C_REGION (PHOBIUS); SignalP-noTM (SIGNALP_GRAM_NEGATIVE); Signal…
fgenesh_masked-contig_46-processed-gene-0.13-mRNA-1	gtp-binding protein obg	579	20	0	0.72	4	P:GTP catabolic process; F:magnesium ion binding; F:GTPase activity; F:GTP binding	-	IPR006073 (PRINTS); IPR006169 (G3DSA:2.70.210.GENE3D); IPR006073 (PFAM); IPR027417 (G3DSA:3.40.50.GENE3D); IPR006169 (PFAM); IPR014100 (PTHR11702:PANTHER); PTHR11702 (PANTHER); SIGNAL_PEPTIDE_C_REGION (PHOBIUS); SIGNAL_PEPTIDE (PHOBIUS); SIGNAL_PEPTIDE_H_REGION (PHOBIUS); SIGNAL_PEPTIDE_N_REGION (PHOBIUS); NON_CYTOPLASMIC_DOMAIN (PHOBIUS); SignalP-noTM (SIGNALP_EUK); IPR027417 (SUPERFAMILY); IPR0…
maker-contig_113-fgenesh-gene-3.243-mRNA-1	glycoside hydrolase family 17 protein	579	20	6.07739e-133	0.703	2	P:carbohydrate metabolic process; F:catalytic activity	-	IPR013781 (G3DSA:3.20.20.GENE3D); IPR018620 (PFAM); PTHR16631 (PANTHER); PTHR16631:SF10 (PANTHER); NON_CYTOPLASMIC_DOMAIN (PHOBIUS); SIGNAL_PEPTIDE_C_REGION (PHOBIUS); SIGNAL_PEPTIDE_N_REGION (PHOBIUS); SIGNAL_PEPTIDE (PHOBIUS); SIGNAL_PEPTIDE_H_REGION (PHOBIUS); SignalP-noTM (SIGNALP_EUK); IPR017853 (SUPERFAMILY)
augustus_masked-contig_44-processed-gene-0.117-mRNA-1	gmc oxidoreductase	578	20	0	0.627	4	F:choline dehydrogenase activity; P:oxidation-reduction process; P:alcohol metabolic process; F:flavin adenine dinucleotide binding	EC:1.1.99.1	IPR012132 (PIRSF); IPR007867 (PFAM); G3DSA:3.30.410.10 (GENE3D); IPR000172 (PFAM); G3DSA:3.50.50.60 (GENE3D); PTHR11552 (PANTHER); PTHR11552:SF98 (PANTHER); NON_CYTOPLASMIC_DOMAIN (PHOBIUS); SIGNAL_PEPTIDE_N_REGION (PHOBIUS); SIGNAL_PEPTIDE (PHOBIUS); SIGNAL_PEPTIDE_C_REGION (PHOBIUS); SIGNAL_PEPTIDE_H_REGION (PHOBIUS); SignalP-noTM (SIGNALP_EUK); SSF51905 (SUPERFAMILY); SSF54373 (SUPERFAMILY)
genemark-contig_74-processed-gene-0.57-mRNA-1	extracellular lipase	578	20	0	0.6845	1	F:hydrolase activity	-	IPR002018 (PFAM); IPR029058 (G3DSA:3.40.50.GENE3D); PTHR11559:SF96 (PANTHER); PTHR11559 (PANTHER); IPR019826 (PROSITE_PATTERNS); NON_CYTOPLASMIC_DOMAIN (PHOBIUS); SIGNAL_PEPTIDE_N_REGION (PHOBIUS); SIGNAL_PEPTIDE_H_REGION (PHOBIUS); SIGNAL_PEPTIDE (PHOBIUS); SIGNAL_PEPTIDE_C_REGION (PHOBIUS); SignalP-TM (SIGNALP_GRAM_POSITIVE); SignalP-noTM (SIGNALP_EUK); SignalP-noTM (SIGNALP_GRAM_NEGATIVE); IPR…
fgenesh_masked-scaffold_m31-processed-gene-0.54-mRNA-1	---NA---	578	0			0	-		SIGNAL_PEPTIDE_N_REGION (PHOBIUS); SIGNAL_PEPTIDE (PHOBIUS); NON_CYTOPLASMIC_DOMAIN (PHOBIUS); SIGNAL_PEPTIDE_C_REGION (PHOBIUS); SIGNAL_PEPTIDE_H_REGION (PHOBIUS); SignalP-noTM (SIGNALP_EUK); SignalP-TM (SIGNALP_GRAM_POSITIVE)
augustus_masked-contig_58-processed-gene-1.139-mRNA-1	para-nitrobenzyl esterase	574	20	0	0.6625	1	F:hydrolase activity	-	IPR029058 (G3DSA:3.40.50.GENE3D); IPR002018 (PFAM); PTHR11559:SF159 (PANTHER); PTHR11559 (PANTHER); IPR019826 (PROSITE_PATTERNS); SIGNAL_PEPTIDE_N_REGION (PHOBIUS); SIGNAL_PEPTIDE_C_REGION (PHOBIUS); NON_CYTOPLASMIC_DOMAIN (PHOBIUS); SIGNAL_PEPTIDE (PHOBIUS); SIGNAL_PEPTIDE_H_REGION (PHOBIUS); SignalP-noTM (SIGNALP_EUK); IPR029058 (SUPERFAMILY)
maker-scaffold_m42-fgenesh-gene-4.189-mRNA-1	beta-lactamase family protein	571	20	0	0.6255	0	-		IPR001466 (PFAM); IPR012338 (G3DSA:3.40.710.GENE3D); PTHR22935:SF66 (PANTHER); PTHR22935 (PANTHER); SIGNAL_PEPTIDE_C_REGION (PHOBIUS); SIGNAL_PEPTIDE_H_REGION (PHOBIUS); SIGNAL_PEPTIDE_N_REGION (PHOBIUS); NON_CYTOPLASMIC_DOMAIN (PHOBIUS); SIGNAL_PEPTIDE (PHOBIUS); SignalP-TM (SIGNALP_GRAM_POSITIVE); SignalP-noTM (SIGNALP_EUK); SignalP-noTM (SIGNALP_GRAM_NEGATIVE); IPR012338 (SUPERFAMILY)
fgenesh_masked-contig_13-processed-gene-0.158-mRNA-1	glutathione s-transferase ii	571	20	1.31778e-160	0.828	2	F:transferase activity; F:protein binding	-	Coil (COILS); IPR004046 (PFAM); IPR004045 (PFAM); IPR008914 (PFAM); IPR008914 (G3DSA:3.90.280.GENE3D); IPR010987 (G3DSA:1.20.1050.GENE3D); IPR012336 (G3DSA:3.40.30.GENE3D); PTHR11260:SF149 (PANTHER); PTHR11260 (PANTHER); SIGNAL_PEPTIDE_N_REGION (PHOBIUS); SIGNAL_PEPTIDE_H_REGION (PHOBIUS); SIGNAL_PEPTIDE (PHOBIUS); NON_CYTOPLASMIC_DOMAIN (PHOBIUS); SIGNAL_PEPTIDE_C_REGION (PHOBIUS); IPR004045 (PR…
augustus_masked-contig_37-processed-gene-12.258-mRNA-1	phosphotransferase family protein	571	20	0	0.6745	3	P:response to antibiotic; F:ATP binding; F:phosphotransferase activity, alcohol group as acceptor	-	Coil (COILS); IPR002575 (PFAM); G3DSA:3.90.1200.10 (GENE3D); PTHR21310:SF3 (PANTHER); IPR024165 (PANTHER); SIGNAL_PEPTIDE_C_REGION (PHOBIUS); SIGNAL_PEPTIDE (PHOBIUS); NON_CYTOPLASMIC_DOMAIN (PHOBIUS); SIGNAL_PEPTIDE_N_REGION (PHOBIUS); SIGNAL_PEPTIDE_H_REGION (PHOBIUS); SignalP-noTM (SIGNALP_EUK); SignalP-TM (SIGNALP_GRAM_POSITIVE); IPR011009 (SUPERFAMILY)
fgenesh_masked-contig_123-processed-gene-0.59-mRNA-1	zinc carboxypeptidase protein	571	20	0	0.704	3	F:metallocarboxypeptidase activity; F:zinc ion binding; P:proteolysis	EC:3.4.17	IPR000834 (PRINTS); IPR000834 (SMART); G3DSA:3.40.630.10 (GENE3D); IPR000834 (PFAM); PTHR11705:SF61 (PANTHER); PTHR11705 (PANTHER); IPR000834 (PROSITE_PATTERNS); SIGNAL_PEPTIDE_N_REGION (PHOBIUS); SIGNAL_PEPTIDE_C_REGION (PHOBIUS); SIGNAL_PEPTIDE (PHOBIUS); SIGNAL_PEPTIDE_H_REGION (PHOBIUS); NON_CYTOPLASMIC_DOMAIN (PHOBIUS); SignalP-noTM (SIGNALP_GRAM_NEGATIVE); SignalP-TM (SIGNALP_GRAM_POSITIVE)…
maker-contig_57-snap-gene-0.489-mRNA-1	fad fmn-containing isoamyl alcohol oxidase	568	20	0	0.673	3	P:oxidation-reduction process; F:flavin adenine dinucleotide binding; F:UDP-N-acetylmuramate dehydrogenase activity	EC:1.1.1.158	IPR012951 (PFAM); IPR016169 (G3DSA:3.30.465.GENE3D); IPR006094 (PFAM); PTHR13878:SF38 (PANTHER); PTHR13878 (PANTHER); SIGNAL_PEPTIDE (PHOBIUS); SIGNAL_PEPTIDE_H_REGION (PHOBIUS); SIGNAL_PEPTIDE_N_REGION (PHOBIUS); NON_CYTOPLASMIC_DOMAIN (PHOBIUS); SIGNAL_PEPTIDE_C_REGION (PHOBIUS); IPR016166 (PROSITE_PROFILES); SignalP-noTM (SIGNALP_EUK); SignalP-TM (SIGNALP_GRAM_POSITIVE); IPR016166 (SUPERFAMILY)
maker-contig_228-fgenesh-gene-0.158-mRNA-1	serine carboxypeptidase s28 protein	568	20	0	0.729	2	P:proteolysis; F:serine-type peptidase activity	-	IPR008758 (PFAM); IPR029058 (G3DSA:3.40.50.GENE3D); IPR008758 (PANTHER); PTHR11010:SF9 (PANTHER); SIGNAL_PEPTIDE_C_REGION (PHOBIUS); SIGNAL_PEPTIDE_N_REGION (PHOBIUS); SIGNAL_PEPTIDE (PHOBIUS); SIGNAL_PEPTIDE_H_REGION (PHOBIUS); NON_CYTOPLASMIC_DOMAIN (PHOBIUS); SignalP-noTM (SIGNALP_EUK); IPR029058 (SUPERFAMILY)
maker-scaffold_m46-fgenesh-gene-1.166-mRNA-1	dual specificity phosphatase catalytic domain protein	567	20	0	0.5775	3	P:protein dephosphorylation; F:protein tyrosine/serine/threonine phosphatase activity; F:protein tyrosine phosphatase activity	EC:3.1.3.48; EC:3.1.3	IPR029058 (G3DSA:3.40.50.GENE3D); PF12697 (PFAM); IPR000340 (PFAM); IPR029021 (G3DSA:3.90.190.GENE3D); PTHR10367 (PANTHER); PTHR10367:SF6 (PANTHER); IPR016130 (PROSITE_PATTERNS); SIGNAL_PEPTIDE_C_REGION (PHOBIUS); SIGNAL_PEPTIDE (PHOBIUS); SIGNAL_PEPTIDE_N_REGION (PHOBIUS); NON_CYTOPLASMIC_DOMAIN (PHOBIUS); SIGNAL_PEPTIDE_H_REGION (PHOBIUS); IPR000387 (PROSITE_PROFILES); IPR029058 (SUPERFAMILY); …
maker-scaffold_m19-augustus-gene-0.18-mRNA-1	hypothetical protein BAUCODRAFT_37227, partial	567	20	1.16799e-149	0.5195	0	-		Coil (COILS); SIGNAL_PEPTIDE_N_REGION (PHOBIUS); NON_CYTOPLASMIC_DOMAIN (PHOBIUS); SIGNAL_PEPTIDE (PHOBIUS); SIGNAL_PEPTIDE_C_REGION (PHOBIUS); SIGNAL_PEPTIDE_H_REGION (PHOBIUS)
maker-contig_312-fgenesh-gene-0.105-mRNA-1	lipase 4 protein	566	20	0	0.6955	1	F:hydrolase activity		IPR029058 (G3DSA:3.40.50.GENE3D); IPR002018 (PFAM); PTHR11559 (PANTHER); PTHR11559:SF96 (PANTHER); IPR019819 (PROSITE_PATTERNS); IPR019826 (PROSITE_PATTERNS); SIGNAL_PEPTIDE_N_REGION (PHOBIUS); SIGNAL_PEPTIDE_C_REGION (PHOBIUS); SIGNAL_PEPTIDE_H_REGION (PHOBIUS); NON_CYTOPLASMIC_DOMAIN (PHOBIUS); SIGNAL_PEPTIDE (PHOBIUS); SignalP-noTM (SIGNALP_EUK); SignalP-noTM (SIGNALP_GRAM_NEGATIVE); IPR029058…
maker-contig_124-snap-gene-0.336-mRNA-1	feruloyl esterase b precursor protein	565	20	0	0.6135	3	F:molecular_function; P:biological_process; C:cellular_component		IPR011118 (PFAM); IPR029058 (G3DSA:3.40.50.GENE3D); NON_CYTOPLASMIC_DOMAIN (PHOBIUS); SIGNAL_PEPTIDE_H_REGION (PHOBIUS); SIGNAL_PEPTIDE_N_REGION (PHOBIUS); SIGNAL_PEPTIDE_C_REGION (PHOBIUS); SIGNAL_PEPTIDE (PHOBIUS); PS51257 (PROSITE_PROFILES); SignalP-noTM (SIGNALP_GRAM_NEGATIVE); SignalP-TM (SIGNALP_GRAM_POSITIVE); SignalP-noTM (SIGNALP_EUK); IPR029058 (SUPERFAMILY)
maker-contig_239-fgenesh-gene-0.237-mRNA-1	carboxylesterase family protein	564	20	3.39614e-116	0.5405	1	F:hydrolase activity		IPR029058 (G3DSA:3.40.50.GENE3D); IPR002018 (PFAM); PTHR11559 (PANTHER); IPR019819 (PROSITE_PATTERNS); IPR019826 (PROSITE_PATTERNS); SIGNAL_PEPTIDE_H_REGION (PHOBIUS); NON_CYTOPLASMIC_DOMAIN (PHOBIUS); SIGNAL_PEPTIDE_N_REGION (PHOBIUS); SIGNAL_PEPTIDE (PHOBIUS); SIGNAL_PEPTIDE_C_REGION (PHOBIUS); SignalP-noTM (SIGNALP_EUK); IPR029058 (SUPERFAMILY)
maker-contig_150-fgenesh-gene-0.157-mRNA-1	glycoside hydrolase family 32 protein	562	20	0	0.681	2	P:carbohydrate metabolic process; F:hydrolase activity, hydrolyzing O-glycosyl compounds	-	IPR001362 (SMART); IPR013148 (PFAM); IPR011040 (G3DSA:2.120.10.GENE3D); IPR013189 (G3DSA:2.60.120.GENE3D); PTHR30175:SF0 (PANTHER); PTHR30175 (PANTHER); IPR018053 (PROSITE_PATTERNS); SIGNAL_PEPTIDE_N_REGION (PHOBIUS); SIGNAL_PEPTIDE_H_REGION (PHOBIUS); SIGNAL_PEPTIDE_C_REGION (PHOBIUS); SIGNAL_PEPTIDE (PHOBIUS); NON_CYTOPLASMIC_DOMAIN (PHOBIUS); SignalP-noTM (SIGNALP_EUK); IPR023296 (SUPERFAMILY)…
maker-contig_180-fgenesh-gene-0.25-mRNA-1	choline dehydrogenase	562	20	0	0.628	4	P:alcohol metabolic process; F:choline dehydrogenase activity; P:oxidation-reduction process; F:flavin adenine dinucleotide binding	EC:1.1.99.1	IPR012132 (PIRSF); IPR000172 (PFAM); IPR007867 (PFAM); G3DSA:3.50.50.60 (GENE3D); PTHR11552 (PANTHER); IPR000172 (PROSITE_PATTERNS); SIGNAL_PEPTIDE_N_REGION (PHOBIUS); SIGNAL_PEPTIDE_H_REGION (PHOBIUS); SIGNAL_PEPTIDE_C_REGION (PHOBIUS); SIGNAL_PEPTIDE (PHOBIUS); NON_CYTOPLASMIC_DOMAIN (PHOBIUS); SignalP-noTM (SIGNALP_EUK); SignalP-noTM (SIGNALP_GRAM_NEGATIVE); SSF54373 (SUPERFAMILY); SSF51905 (S…
maker-contig_134-fgenesh-gene-0.305-mRNA-1	glucosidase 2 subunit beta precursor	560	20	0	0.767	1	P:N-glycan processing	-	Coil (COILS); Coil (COILS); Coil (COILS); IPR009011 (G3DSA:2.70.130.GENE3D); IPR028146 (PFAM); PF13015 (PFAM); IPR026874 (PTHR12630:PANTHER); PTHR12630 (PANTHER); SIGNAL_PEPTIDE_C_REGION (PHOBIUS); SIGNAL_PEPTIDE_N_REGION (PHOBIUS); SIGNAL_PEPTIDE_H_REGION (PHOBIUS); SIGNAL_PEPTIDE (PHOBIUS); NON_CYTOPLASMIC_DOMAIN (PHOBIUS); SignalP-noTM (SIGNALP_EUK); SignalP-TM (SIGNALP_GRAM_POSITIVE); IPR0090…
maker-contig_186-augustus-gene-0.270-mRNA-1	serine carboxypeptidase	559	20	0	0.7415	2	F:serine-type carboxypeptidase activity; P:proteolysis	EC:3.4.16	IPR001563 (PRINTS); IPR029058 (G3DSA:3.40.50.GENE3D); IPR001563 (PFAM); PTHR11802:SF30 (PANTHER); IPR001563 (PANTHER); IPR018202 (PROSITE_PATTERNS); SIGNAL_PEPTIDE (PHOBIUS); SIGNAL_PEPTIDE_N_REGION (PHOBIUS); NON_CYTOPLASMIC_DOMAIN (PHOBIUS); SIGNAL_PEPTIDE_C_REGION (PHOBIUS); SIGNAL_PEPTIDE_H_REGION (PHOBIUS); SignalP-noTM (SIGNALP_EUK); SignalP-TM (SIGNALP_GRAM_POSITIVE); IPR029058 (SUPERFAMIL…
snap_masked-contig_71-processed-gene-2.174-mRNA-1	---NA---	558	0			0	-		NON_CYTOPLASMIC_DOMAIN (PHOBIUS); SIGNAL_PEPTIDE_H_REGION (PHOBIUS); SIGNAL_PEPTIDE_N_REGION (PHOBIUS); SIGNAL_PEPTIDE (PHOBIUS); SIGNAL_PEPTIDE_C_REGION (PHOBIUS); SignalP-TM (SIGNALP_GRAM_POSITIVE)
fgenesh_masked-contig_99-processed-gene-0.39-mRNA-1	bilirubin oxidase	557	20	2.78074e-152	0.643	3	P:oxidation-reduction process; F:copper ion binding; F:oxidoreductase activity	-	IPR008972 (G3DSA:2.60.40.GENE3D); IPR011706 (PFAM); IPR011707 (PFAM); IPR008972 (G3DSA:2.60.40.GENE3D); PTHR11709:SF2 (PANTHER); PTHR11709 (PANTHER); SIGNAL_PEPTIDE_N_REGION (PHOBIUS); SIGNAL_PEPTIDE_C_REGION (PHOBIUS); NON_CYTOPLASMIC_DOMAIN (PHOBIUS); SIGNAL_PEPTIDE (PHOBIUS); SIGNAL_PEPTIDE_H_REGION (PHOBIUS); SignalP-noTM (SIGNALP_EUK); IPR008972 (SUPERFAMILY); IPR008972 (SUPERFAMILY)
maker-contig_152-fgenesh-gene-1.301-mRNA-1	flavin-binding monooxygenase-like protein	556	20	0	0.745	0	-		PR00411 (PRINTS); G3DSA:3.50.50.60 (GENE3D); G3DSA:3.50.50.60 (GENE3D); PF13738 (PFAM); PTHR23023 (PANTHER); PTHR23023:SF73 (PANTHER); SIGNAL_PEPTIDE_N_REGION (PHOBIUS); SIGNAL_PEPTIDE_H_REGION (PHOBIUS); SIGNAL_PEPTIDE (PHOBIUS); NON_CYTOPLASMIC_DOMAIN (PHOBIUS); SIGNAL_PEPTIDE_C_REGION (PHOBIUS); SSF51905 (SUPERFAMILY); SSF51905 (SUPERFAMILY)
maker-contig_245-fgenesh-gene-0.267-mRNA-1	cellobiose dehydrogenase	556	20	0	0.732	3	F:flavin adenine dinucleotide binding; F:oxidoreductase activity, acting on CH-OH group of donors; P:oxidation-reduction process	-	PR00411 (PRINTS); IPR007867 (PFAM); IPR000172 (PFAM); G3DSA:3.30.410.10 (GENE3D); G3DSA:3.50.50.60 (GENE3D); PTHR11552:SF87 (PANTHER); PTHR11552 (PANTHER); IPR000172 (PROSITE_PATTERNS); SIGNAL_PEPTIDE_N_REGION (PHOBIUS); SIGNAL_PEPTIDE_H_REGION (PHOBIUS); SIGNAL_PEPTIDE (PHOBIUS); NON_CYTOPLASMIC_DOMAIN (PHOBIUS); SIGNAL_PEPTIDE_C_REGION (PHOBIUS); SignalP-noTM (SIGNALP_EUK); SSF51905 (SUPERFAMIL…
augustus_masked-contig_55-processed-gene-2.167-mRNA-1	hypothetical protein THITE_2106455	556	8	3.4676e-10	0.5688	0	-		PR01217 (PRINTS); SIGNAL_PEPTIDE_N_REGION (PHOBIUS); SIGNAL_PEPTIDE (PHOBIUS); SIGNAL_PEPTIDE_C_REGION (PHOBIUS); SIGNAL_PEPTIDE_H_REGION (PHOBIUS); NON_CYTOPLASMIC_DOMAIN (PHOBIUS); SignalP-TM (SIGNALP_GRAM_POSITIVE); SignalP-noTM (SIGNALP_EUK); SignalP-noTM (SIGNALP_GRAM_NEGATIVE)
maker-contig_20-fgenesh-gene-0.285-mRNA-1	carboxypeptidase 2	555	20	0	0.7735	3	P:proteolysis; F:metallocarboxypeptidase activity; F:zinc ion binding	EC:3.4.17	Coil (COILS); G3DSA:3.40.630.10 (GENE3D); IPR000834 (PFAM); PTHR11705:SF35 (PANTHER); PTHR11705 (PANTHER); SIGNAL_PEPTIDE (PHOBIUS); SIGNAL_PEPTIDE_H_REGION (PHOBIUS); NON_CYTOPLASMIC_DOMAIN (PHOBIUS); SIGNAL_PEPTIDE_N_REGION (PHOBIUS); SIGNAL_PEPTIDE_C_REGION (PHOBIUS); SignalP-noTM (SIGNALP_EUK); SignalP-noTM (SIGNALP_GRAM_NEGATIVE); SignalP-TM (SIGNALP_GRAM_POSITIVE); SSF53187 (SUPERFAMILY)
maker-contig_86-fgenesh-gene-0.367-mRNA-1	cytochrome p450	555	20	0	0.592	4	F:iron ion binding; P:oxidation-reduction process; F:oxidoreductase activity, acting on paired donors, with incorporation or reduction of molecular oxygen; F:heme binding	-	IPR002401 (PRINTS); IPR001128 (PRINTS); IPR001128 (G3DSA:1.10.630.GENE3D); IPR001128 (PFAM); PTHR24305:SF32 (PANTHER); PTHR24305 (PANTHER); SIGNAL_PEPTIDE_N_REGION (PHOBIUS); SIGNAL_PEPTIDE_C_REGION (PHOBIUS); SIGNAL_PEPTIDE (PHOBIUS); SIGNAL_PEPTIDE_H_REGION (PHOBIUS); NON_CYTOPLASMIC_DOMAIN (PHOBIUS); IPR001128 (SUPERFAMILY)
fgenesh_masked-contig_60-processed-gene-3.85-mRNA-1	mannosyl-oligosaccharide alpha- -mannosidase	554	20	0	0.774	3	F:mannosyl-oligosaccharide 1,2-alpha-mannosidase activity; F:calcium ion binding; C:membrane	EC:3.2.1.113	IPR001382 (PRINTS); IPR001382 (G3DSA:1.50.10.GENE3D); IPR001382 (PFAM); IPR001382 (PANTHER); PTHR11742:SF16 (PANTHER); SIGNAL_PEPTIDE_H_REGION (PHOBIUS); NON_CYTOPLASMIC_DOMAIN (PHOBIUS); SIGNAL_PEPTIDE_N_REGION (PHOBIUS); SIGNAL_PEPTIDE (PHOBIUS); SIGNAL_PEPTIDE_C_REGION (PHOBIUS); SignalP-noTM (SIGNALP_GRAM_NEGATIVE); SignalP-TM (SIGNALP_GRAM_POSITIVE); SignalP-noTM (SIGNALP_EUK); IPR001382 (SU…
maker-contig_75-snap-gene-0.237-mRNA-1	hypothetical protein W97_08417	553	20	0	0.625	0	-		IPR001466 (PFAM); IPR012338 (G3DSA:3.40.710.GENE3D); PTHR22935:SF66 (PANTHER); PTHR22935 (PANTHER); SIGNAL_PEPTIDE_N_REGION (PHOBIUS); SIGNAL_PEPTIDE (PHOBIUS); SIGNAL_PEPTIDE_C_REGION (PHOBIUS); NON_CYTOPLASMIC_DOMAIN (PHOBIUS); SIGNAL_PEPTIDE_H_REGION (PHOBIUS); SignalP-noTM (SIGNALP_EUK); IPR012338 (SUPERFAMILY)
snap_masked-scaffold_m40-processed-gene-1.197-mRNA-1	para-nitrobenzyl esterase	553	20	0	0.7305	1	F:hydrolase activity		IPR002018 (PFAM); IPR029058 (G3DSA:3.40.50.GENE3D); PTHR11559 (PANTHER); PTHR11559:SF142 (PANTHER); IPR019826 (PROSITE_PATTERNS); SIGNAL_PEPTIDE_N_REGION (PHOBIUS); SIGNAL_PEPTIDE_H_REGION (PHOBIUS); SIGNAL_PEPTIDE (PHOBIUS); SIGNAL_PEPTIDE_C_REGION (PHOBIUS); NON_CYTOPLASMIC_DOMAIN (PHOBIUS); SignalP-TM (SIGNALP_GRAM_POSITIVE); SignalP-noTM (SIGNALP_GRAM_NEGATIVE); SignalP-noTM (SIGNALP_EUK); IP…
fgenesh_masked-contig_303-processed-gene-0.23-mRNA-1	lysophospholipase plb2 protein	552	20	0	0.62	2	P:phospholipid catabolic process; F:phospholipase activity	EC:3.1.1	IPR002642 (SMART); G3DSA:3.40.1090.10 (GENE3D); IPR002642 (PFAM); PTHR10728 (PANTHER); PTHR10728:SF29 (PANTHER); SIGNAL_PEPTIDE_N_REGION (PHOBIUS); NON_CYTOPLASMIC_DOMAIN (PHOBIUS); SIGNAL_PEPTIDE (PHOBIUS); SIGNAL_PEPTIDE_C_REGION (PHOBIUS); SIGNAL_PEPTIDE_H_REGION (PHOBIUS); IPR002642 (PROSITE_PROFILES); SignalP-noTM (SIGNALP_EUK); SignalP-TM (SIGNALP_GRAM_POSITIVE); IPR016035 (SUPERFAMILY)
augustus_masked-contig_166-processed-gene-1.138-mRNA-1	hypothetical protein MYCGRDRAFT_70944	551	20	0	0.6665	3	F:molecular_function; P:biological_process; C:cellular_component		IPR027372 (PFAM); NON_CYTOPLASMIC_DOMAIN (PHOBIUS); SIGNAL_PEPTIDE_C_REGION (PHOBIUS); SIGNAL_PEPTIDE_N_REGION (PHOBIUS); SIGNAL_PEPTIDE (PHOBIUS); SIGNAL_PEPTIDE_H_REGION (PHOBIUS); SignalP-noTM (SIGNALP_GRAM_NEGATIVE); SignalP-noTM (SIGNALP_EUK); SignalP-TM (SIGNALP_GRAM_POSITIVE)
fgenesh_masked-contig_99-processed-gene-0.29-mRNA-1	hypothetical protein W97_08735	551	20	4.54066e-123	0.5225	3	F:molecular_function; P:biological_process; C:cellular_component		SIGNAL_PEPTIDE_C_REGION (PHOBIUS); SIGNAL_PEPTIDE_N_REGION (PHOBIUS); SIGNAL_PEPTIDE_H_REGION (PHOBIUS); SIGNAL_PEPTIDE (PHOBIUS); NON_CYTOPLASMIC_DOMAIN (PHOBIUS); SignalP-TM (SIGNALP_GRAM_POSITIVE); SignalP-noTM (SIGNALP_GRAM_NEGATIVE); SignalP-noTM (SIGNALP_EUK)
fgenesh_masked-scaffold_m40-processed-gene-1.132-mRNA-1	pwp1 periodic tryptophan protein	550	20	0	0.7805	1	F:protein binding	-	Coil (COILS); IPR020472 (PRINTS); IPR001680 (SMART); IPR001680 (PFAM); IPR015943 (G3DSA:2.130.10.GENE3D); PTHR14091 (PANTHER); IPR019775 (PROSITE_PATTERNS); IPR019775 (PROSITE_PATTERNS); SIGNAL_PEPTIDE_N_REGION (PHOBIUS); SIGNAL_PEPTIDE_H_REGION (PHOBIUS); SIGNAL_PEPTIDE (PHOBIUS); SIGNAL_PEPTIDE_C_REGION (PHOBIUS); NON_CYTOPLASMIC_DOMAIN (PHOBIUS); IPR017986 (PROSITE_PROFILES); IPR001680 (PROSIT…
augustus_masked-contig_5-processed-gene-3.201-mRNA-1	carotenoid ester lipase precursor	550	20	0	0.609	1	F:hydrolase activity	-	IPR002018 (PFAM); IPR029058 (G3DSA:3.40.50.GENE3D); PTHR11559 (PANTHER); PTHR11559:SF96 (PANTHER); IPR019826 (PROSITE_PATTERNS); SIGNAL_PEPTIDE_H_REGION (PHOBIUS); SIGNAL_PEPTIDE_C_REGION (PHOBIUS); SIGNAL_PEPTIDE_N_REGION (PHOBIUS); NON_CYTOPLASMIC_DOMAIN (PHOBIUS); SIGNAL_PEPTIDE (PHOBIUS); SignalP-noTM (SIGNALP_EUK); IPR029058 (SUPERFAMILY)
augustus_masked-contig_37-processed-gene-5.116-mRNA-1	carbohydrate-binding module family 35 protein	549	20	0	0.691	2	F:hydrolase activity, hydrolyzing O-glycosyl compounds; P:carbohydrate metabolic process	-	IPR002241 (PRINTS); IPR013780 (G3DSA:2.60.40.GENE3D); IPR008979 (G3DSA:2.60.120.GENE3D); IPR013785 (G3DSA:3.20.20.GENE3D); IPR000111 (PFAM); PTHR11452 (PANTHER); PTHR11452:SF12 (PANTHER); SIGNAL_PEPTIDE_N_REGION (PHOBIUS); NON_CYTOPLASMIC_DOMAIN (PHOBIUS); SIGNAL_PEPTIDE_H_REGION (PHOBIUS); SIGNAL_PEPTIDE (PHOBIUS); SIGNAL_PEPTIDE_C_REGION (PHOBIUS); SignalP-noTM (SIGNALP_GRAM_NEGATIVE); SignalP-…
augustus_masked-contig_114-processed-gene-0.136-mRNA-1	protein	549	9	1.90666e-62	0.4811	0	-		NON_CYTOPLASMIC_DOMAIN (PHOBIUS); SIGNAL_PEPTIDE_C_REGION (PHOBIUS); SIGNAL_PEPTIDE_N_REGION (PHOBIUS); SIGNAL_PEPTIDE (PHOBIUS); SIGNAL_PEPTIDE_H_REGION (PHOBIUS); SignalP-noTM (SIGNALP_GRAM_NEGATIVE); SignalP-TM (SIGNALP_GRAM_POSITIVE); SignalP-noTM (SIGNALP_EUK)
maker-contig_61-fgenesh-gene-1.186-mRNA-1	feruloyl esterase b precursor	547	20	0	0.705	0	-		IPR029058 (G3DSA:3.40.50.GENE3D); IPR011118 (PFAM); SIGNAL_PEPTIDE_N_REGION (PHOBIUS); SIGNAL_PEPTIDE (PHOBIUS); NON_CYTOPLASMIC_DOMAIN (PHOBIUS); SIGNAL_PEPTIDE_C_REGION (PHOBIUS); SIGNAL_PEPTIDE_H_REGION (PHOBIUS); SignalP-noTM (SIGNALP_GRAM_NEGATIVE); SignalP-TM (SIGNALP_GRAM_POSITIVE); SignalP-noTM (SIGNALP_EUK); IPR029058 (SUPERFAMILY)
maker-contig_179-fgenesh-gene-0.205-mRNA-1	hypothetical protein MYCFIDRAFT_117557, partial	546	20	0	0.5815	3	F:molecular_function; P:biological_process; C:cellular_component		PF14269 (PFAM); SIGNAL_PEPTIDE_N_REGION (PHOBIUS); SIGNAL_PEPTIDE_H_REGION (PHOBIUS); SIGNAL_PEPTIDE (PHOBIUS); NON_CYTOPLASMIC_DOMAIN (PHOBIUS); SIGNAL_PEPTIDE_C_REGION (PHOBIUS); SignalP-noTM (SIGNALP_EUK); SignalP-TM (SIGNALP_GRAM_POSITIVE)
fgenesh_masked-scaffold_m42-processed-gene-2.46-mRNA-1	amine flavin-containing superfamily	546	20	4.20208e-114	0.5835	5	P:oxidation-reduction process; F:oxidoreductase activity; C:cellular_component; F:molecular_function; P:biological_process		PF13450 (PFAM); G3DSA:3.50.50.60 (GENE3D); PTHR10742 (PANTHER); PTHR10742:SF231 (PANTHER); SIGNAL_PEPTIDE (PHOBIUS); SIGNAL_PEPTIDE_N_REGION (PHOBIUS); NON_CYTOPLASMIC_DOMAIN (PHOBIUS); SIGNAL_PEPTIDE_C_REGION (PHOBIUS); SIGNAL_PEPTIDE_H_REGION (PHOBIUS); SignalP-noTM (SIGNALP_EUK); SignalP-noTM (SIGNALP_GRAM_NEGATIVE); SSF51905 (SUPERFAMILY)
maker-contig_148-fgenesh-gene-0.259-mRNA-1	carboxypeptidase d	544	20	0	0.755	2	F:serine-type carboxypeptidase activity; P:proteolysis	EC:3.4.16	IPR001563 (PRINTS); IPR029058 (G3DSA:3.40.50.GENE3D); IPR001563 (PFAM); PTHR11802:SF30 (PANTHER); IPR001563 (PANTHER); IPR018202 (PROSITE_PATTERNS); IPR018202 (PROSITE_PATTERNS); NON_CYTOPLASMIC_DOMAIN (PHOBIUS); SIGNAL_PEPTIDE_N_REGION (PHOBIUS); SIGNAL_PEPTIDE (PHOBIUS); SIGNAL_PEPTIDE_C_REGION (PHOBIUS); SIGNAL_PEPTIDE_H_REGION (PHOBIUS); SignalP-noTM (SIGNALP_EUK); SignalP-noTM (SIGNALP_GRAM_…
maker-scaffold_m23-fgenesh-gene-0.317-mRNA-1	para-nitrobenzyl esterase	544	20	1.15899e-174	0.609	1	F:cholinesterase activity	EC:3.1.1.8	IPR000997 (PRINTS); IPR002018 (PFAM); IPR029058 (G3DSA:3.40.50.GENE3D); PTHR11559 (PANTHER); IPR019826 (PROSITE_PATTERNS); IPR019819 (PROSITE_PATTERNS); SIGNAL_PEPTIDE_N_REGION (PHOBIUS); NON_CYTOPLASMIC_DOMAIN (PHOBIUS); SIGNAL_PEPTIDE_H_REGION (PHOBIUS); SIGNAL_PEPTIDE (PHOBIUS); SIGNAL_PEPTIDE_C_REGION (PHOBIUS); SignalP-noTM (SIGNALP_EUK); SignalP-noTM (SIGNALP_GRAM_NEGATIVE); SignalP-TM (SIG…
maker-contig_27-augustus-gene-0.280-mRNA-1	transcription factor	544	20	0	0.6	0	-		NON_CYTOPLASMIC_DOMAIN (PHOBIUS); SIGNAL_PEPTIDE_N_REGION (PHOBIUS); SIGNAL_PEPTIDE_C_REGION (PHOBIUS); SIGNAL_PEPTIDE (PHOBIUS); SIGNAL_PEPTIDE_H_REGION (PHOBIUS)
maker-contig_108-fgenesh-gene-0.254-mRNA-1	carboxypeptidase 2	544	20	0	0.716	3	P:proteolysis; F:metallocarboxypeptidase activity; F:zinc ion binding	EC:3.4.17	IPR000834 (PFAM); G3DSA:3.40.630.10 (GENE3D); PTHR11705 (PANTHER); PTHR11705:SF35 (PANTHER); SIGNAL_PEPTIDE_H_REGION (PHOBIUS); NON_CYTOPLASMIC_DOMAIN (PHOBIUS); SIGNAL_PEPTIDE_N_REGION (PHOBIUS); SIGNAL_PEPTIDE (PHOBIUS); SIGNAL_PEPTIDE_C_REGION (PHOBIUS); SignalP-TM (SIGNALP_GRAM_POSITIVE); SignalP-noTM (SIGNALP_EUK); SignalP-noTM (SIGNALP_GRAM_NEGATIVE); SSF53187 (SUPERFAMILY)
genemark-contig_1-processed-gene-3.65-mRNA-1	hypothetical protein GLAREA_09159	543	20	0	0.7075	0	-		SIGNAL_PEPTIDE_N_REGION (PHOBIUS); SIGNAL_PEPTIDE_C_REGION (PHOBIUS); SIGNAL_PEPTIDE (PHOBIUS); SIGNAL_PEPTIDE_H_REGION (PHOBIUS); NON_CYTOPLASMIC_DOMAIN (PHOBIUS); SignalP-TM (SIGNALP_GRAM_POSITIVE); SignalP-noTM (SIGNALP_EUK)
maker-contig_60-snap-gene-1.208-mRNA-1	hypothetical protein MYCFIDRAFT_184364	543	20	0	0.717	0	-		SIGNAL_PEPTIDE_H_REGION (PHOBIUS); SIGNAL_PEPTIDE_N_REGION (PHOBIUS); SIGNAL_PEPTIDE_C_REGION (PHOBIUS); SIGNAL_PEPTIDE (PHOBIUS); NON_CYTOPLASMIC_DOMAIN (PHOBIUS); SignalP-noTM (SIGNALP_EUK); SignalP-noTM (SIGNALP_GRAM_NEGATIVE)
maker-contig_16-fgenesh-gene-0.124-mRNA-1	serine protein	541	20	0	0.738	3	P:proteolysis; F:serine-type endopeptidase activity; F:carboxypeptidase activity	EC:3.4.21	IPR008758 (PFAM); IPR029058 (G3DSA:3.40.50.GENE3D); IPR008758 (PANTHER); PTHR11010:SF23 (PANTHER); SIGNAL_PEPTIDE_N_REGION (PHOBIUS); SIGNAL_PEPTIDE_H_REGION (PHOBIUS); NON_CYTOPLASMIC_DOMAIN (PHOBIUS); SIGNAL_PEPTIDE (PHOBIUS); SIGNAL_PEPTIDE_C_REGION (PHOBIUS); SignalP-noTM (SIGNALP_EUK); IPR029058 (SUPERFAMILY)
maker-contig_113-fgenesh-gene-3.233-mRNA-1	glycoside hydrolase family 79 protein	540	20	0	0.6925	1	P:carbohydrate metabolic process	-	IPR013781 (G3DSA:3.20.20.GENE3D); SIGNAL_PEPTIDE_H_REGION (PHOBIUS); SIGNAL_PEPTIDE_N_REGION (PHOBIUS); NON_CYTOPLASMIC_DOMAIN (PHOBIUS); SIGNAL_PEPTIDE_C_REGION (PHOBIUS); SIGNAL_PEPTIDE (PHOBIUS); SignalP-TM (SIGNALP_GRAM_POSITIVE); SignalP-noTM (SIGNALP_EUK); SignalP-noTM (SIGNALP_GRAM_NEGATIVE); IPR017853 (SUPERFAMILY)
snap_masked-scaffold_m38-processed-gene-0.145-mRNA-1	hypothetical protein EPUS_00126	540	20	4.10497e-72	0.4635	0	-		Coil (COILS); Coil (COILS); NON_CYTOPLASMIC_DOMAIN (PHOBIUS); SIGNAL_PEPTIDE_N_REGION (PHOBIUS); SIGNAL_PEPTIDE_C_REGION (PHOBIUS); SIGNAL_PEPTIDE (PHOBIUS); SIGNAL_PEPTIDE_H_REGION (PHOBIUS); SignalP-noTM (SIGNALP_EUK)
augustus_masked-scaffold_m38-processed-gene-0.199-mRNA-1	---NA---	538	0			0	-		NON_CYTOPLASMIC_DOMAIN (PHOBIUS); SIGNAL_PEPTIDE_N_REGION (PHOBIUS); SIGNAL_PEPTIDE (PHOBIUS); SIGNAL_PEPTIDE_C_REGION (PHOBIUS); SIGNAL_PEPTIDE_H_REGION (PHOBIUS); SignalP-TM (SIGNALP_EUK); SignalP-noTM (SIGNALP_GRAM_NEGATIVE)
augustus_masked-contig_73-processed-gene-1.124-mRNA-1	hypothetical protein MYCGRDRAFT_94799	538	1	4.36202e-40	0.45	0	-		Coil (COILS); SIGNAL_PEPTIDE_N_REGION (PHOBIUS); SIGNAL_PEPTIDE_H_REGION (PHOBIUS); NON_CYTOPLASMIC_DOMAIN (PHOBIUS); SIGNAL_PEPTIDE (PHOBIUS); SIGNAL_PEPTIDE_C_REGION (PHOBIUS)
genemark-scaffold_m18-processed-gene-1.43-mRNA-1	glutamyl-trna amidotransferase subunit a	537	20	0	0.7435	1	F:carbon-nitrogen ligase activity, with glutamine as amido-N-donor	-	IPR000120 (PFAM); IPR023631 (G3DSA:3.90.1300.GENE3D); IPR000120 (PANTHER); PTHR11895:SF8 (PANTHER); NON_CYTOPLASMIC_DOMAIN (PHOBIUS); SIGNAL_PEPTIDE_C_REGION (PHOBIUS); SIGNAL_PEPTIDE_N_REGION (PHOBIUS); SIGNAL_PEPTIDE (PHOBIUS); SIGNAL_PEPTIDE_H_REGION (PHOBIUS); SignalP-noTM (SIGNALP_EUK); IPR023631 (SUPERFAMILY)
augustus_masked-scaffold_m42-processed-gene-2.134-mRNA-1	---NA---	537	0			0	-		NON_CYTOPLASMIC_DOMAIN (PHOBIUS); SIGNAL_PEPTIDE_N_REGION (PHOBIUS); SIGNAL_PEPTIDE (PHOBIUS); SIGNAL_PEPTIDE_C_REGION (PHOBIUS); SIGNAL_PEPTIDE_H_REGION (PHOBIUS); SignalP-TM (SIGNALP_GRAM_POSITIVE); SignalP-noTM (SIGNALP_GRAM_NEGATIVE); SignalP-noTM (SIGNALP_EUK)
genemark-contig_236-processed-gene-0.71-mRNA-1	ribonucleotide reductase transcriptional regulator crt10	536	20	2.19936e-87	0.5395	0	-		IPR014839 (PFAM); SIGNAL_PEPTIDE_C_REGION (PHOBIUS); NON_CYTOPLASMIC_DOMAIN (PHOBIUS); SIGNAL_PEPTIDE_N_REGION (PHOBIUS); SIGNAL_PEPTIDE (PHOBIUS); SIGNAL_PEPTIDE_H_REGION (PHOBIUS)
maker-contig_17-fgenesh-gene-0.157-mRNA-1	triacylglycerol lipase	536	20	0	0.7315	1	F:carboxylic ester hydrolase activity	-	IPR029058 (G3DSA:3.40.50.GENE3D); IPR002018 (PFAM); PTHR11559:SF9 (PANTHER); PTHR11559 (PANTHER); IPR019826 (PROSITE_PATTERNS); SIGNAL_PEPTIDE (PHOBIUS); SIGNAL_PEPTIDE_N_REGION (PHOBIUS); NON_CYTOPLASMIC_DOMAIN (PHOBIUS); SIGNAL_PEPTIDE_C_REGION (PHOBIUS); SIGNAL_PEPTIDE_H_REGION (PHOBIUS); SignalP-noTM (SIGNALP_EUK); IPR029058 (SUPERFAMILY)
maker-contig_37-fgenesh-gene-2.181-mRNA-1	hypothetical protein MYCGRDRAFT_96541	535	20	0	0.703	0	-		IPR027589 (TIGRFAM); NON_CYTOPLASMIC_DOMAIN (PHOBIUS); SIGNAL_PEPTIDE_N_REGION (PHOBIUS); SIGNAL_PEPTIDE (PHOBIUS); SIGNAL_PEPTIDE_C_REGION (PHOBIUS); SIGNAL_PEPTIDE_H_REGION (PHOBIUS); SignalP-noTM (SIGNALP_EUK)
maker-contig_103-fgenesh-gene-0.332-mRNA-1	cytochrome p450 oxidoreductase	534	20	0	0.799	6	F:heme binding; F:oxidoreductase activity, acting on paired donors, with incorporation or reduction of molecular oxygen; F:monooxygenase activity; F:iron ion binding; F:electron carrier activity; P:oxidation-reduction process	-	IPR001128 (PRINTS); IPR002401 (PRINTS); IPR001128 (PFAM); IPR001128 (G3DSA:1.10.630.GENE3D); PTHR24279:SF56 (PANTHER); PTHR24279 (PANTHER); IPR017972 (PROSITE_PATTERNS); NON_CYTOPLASMIC_DOMAIN (PHOBIUS); SIGNAL_PEPTIDE (PHOBIUS); SIGNAL_PEPTIDE_H_REGION (PHOBIUS); SIGNAL_PEPTIDE_C_REGION (PHOBIUS); SIGNAL_PEPTIDE_N_REGION (PHOBIUS); IPR001128 (SUPERFAMILY)
fgenesh_masked-contig_92-processed-gene-0.71-mRNA-1	carboxypeptidase 2	534	19	0	0.7511	3	F:metallocarboxypeptidase activity; P:proteolysis; F:zinc ion binding	EC:3.4.17	IPR000834 (PFAM); G3DSA:3.40.630.10 (GENE3D); PTHR11705 (PANTHER); PTHR11705:SF35 (PANTHER); SIGNAL_PEPTIDE_N_REGION (PHOBIUS); SIGNAL_PEPTIDE_H_REGION (PHOBIUS); SIGNAL_PEPTIDE (PHOBIUS); SIGNAL_PEPTIDE_C_REGION (PHOBIUS); NON_CYTOPLASMIC_DOMAIN (PHOBIUS); SignalP-noTM (SIGNALP_EUK); SSF53187 (SUPERFAMILY)
fgenesh_masked-scaffold_m42-processed-gene-1.63-mRNA-1	tannase and feruloyl esterase	533	20	0	0.6995	0	-		IPR029058 (G3DSA:3.40.50.GENE3D); IPR011118 (PFAM); NON_CYTOPLASMIC_DOMAIN (PHOBIUS); SIGNAL_PEPTIDE_N_REGION (PHOBIUS); SIGNAL_PEPTIDE (PHOBIUS); SIGNAL_PEPTIDE_H_REGION (PHOBIUS); SIGNAL_PEPTIDE_C_REGION (PHOBIUS); SignalP-TM (SIGNALP_GRAM_POSITIVE); SignalP-noTM (SIGNALP_EUK); SignalP-noTM (SIGNALP_GRAM_NEGATIVE); IPR029058 (SUPERFAMILY)
maker-contig_222-fgenesh-gene-0.117-mRNA-1	carboxylesterase family protein	530	20	5.38346e-133	0.562	2	F:hydrolase activity; P:metabolic process	-	IPR029058 (G3DSA:3.40.50.GENE3D); IPR002018 (PFAM); PTHR11559 (PANTHER); IPR002168 (PROSITE_PATTERNS); IPR019826 (PROSITE_PATTERNS); SIGNAL_PEPTIDE_C_REGION (PHOBIUS); SIGNAL_PEPTIDE_N_REGION (PHOBIUS); SIGNAL_PEPTIDE (PHOBIUS); SIGNAL_PEPTIDE_H_REGION (PHOBIUS); NON_CYTOPLASMIC_DOMAIN (PHOBIUS); SignalP-noTM (SIGNALP_GRAM_NEGATIVE); SignalP-TM (SIGNALP_GRAM_POSITIVE); SignalP-noTM (SIGNALP_EUK);…
fgenesh_masked-contig_178-processed-gene-0.120-mRNA-1	fasciclin domain family protein	529	20	0	0.637	0	-		Coil (COILS); IPR000782 (SMART); IPR000782 (G3DSA:2.30.180.GENE3D); IPR000782 (PFAM); PTHR10900 (PANTHER); SIGNAL_PEPTIDE_N_REGION (PHOBIUS); NON_CYTOPLASMIC_DOMAIN (PHOBIUS); SIGNAL_PEPTIDE_H_REGION (PHOBIUS); SIGNAL_PEPTIDE (PHOBIUS); SIGNAL_PEPTIDE_C_REGION (PHOBIUS); IPR000782 (PROSITE_PROFILES); IPR000782 (PROSITE_PROFILES); SignalP-noTM (SIGNALP_EUK); IPR000782 (SUPERFAMILY); IPR000782 (SUP…
fgenesh_masked-contig_124-processed-gene-0.120-mRNA-1	prenylcysteine lyase	527	20	0	0.6725	3	F:prenylcysteine oxidase activity; P:oxidation-reduction process; P:prenylcysteine catabolic process	EC:1.8.3.5	IPR017046 (PIRSF); G3DSA:3.50.50.60 (GENE3D); IPR010795 (PFAM); PF13450 (PFAM); PTHR10742 (PANTHER); PTHR10742:SF159 (PANTHER); SIGNAL_PEPTIDE_C_REGION (PHOBIUS); NON_CYTOPLASMIC_DOMAIN (PHOBIUS); SIGNAL_PEPTIDE_H_REGION (PHOBIUS); SIGNAL_PEPTIDE_N_REGION (PHOBIUS); SIGNAL_PEPTIDE (PHOBIUS); SignalP-noTM (SIGNALP_EUK); SignalP-TM (SIGNALP_GRAM_POSITIVE); SSF51905 (SUPERFAMILY)
fgenesh_masked-contig_122-processed-gene-0.94-mRNA-1	peptidase u34	525	20	0	0.8235	2	F:dipeptidase activity; P:proteolysis	EC:3.4.13	IPR005322 (PFAM); PTHR12994 (PANTHER); PTHR12994:SF17 (PANTHER); SIGNAL_PEPTIDE_N_REGION (PHOBIUS); SIGNAL_PEPTIDE_C_REGION (PHOBIUS); NON_CYTOPLASMIC_DOMAIN (PHOBIUS); SIGNAL_PEPTIDE (PHOBIUS); SIGNAL_PEPTIDE_H_REGION (PHOBIUS); SignalP-noTM (SIGNALP_EUK)
maker-contig_71-fgenesh-gene-2.261-mRNA-1	hypothetical protein DOTSEDRAFT_69996	523	20	1.32761e-110	0.604	3	F:molecular_function; P:biological_process; C:cellular_component		SIGNAL_PEPTIDE_C_REGION (PHOBIUS); SIGNAL_PEPTIDE_N_REGION (PHOBIUS); SIGNAL_PEPTIDE_H_REGION (PHOBIUS); NON_CYTOPLASMIC_DOMAIN (PHOBIUS); SIGNAL_PEPTIDE (PHOBIUS)
maker-contig_282-fgenesh-gene-0.129-mRNA-1	triacylglycerol hydrolase	523	20	6.34952e-179	0.5255	1	F:cholinesterase activity	EC:3.1.1.8	IPR000997 (PRINTS); IPR002018 (PFAM); IPR029058 (G3DSA:3.40.50.GENE3D); PTHR11559 (PANTHER); IPR019819 (PROSITE_PATTERNS); IPR019826 (PROSITE_PATTERNS); NON_CYTOPLASMIC_DOMAIN (PHOBIUS); SIGNAL_PEPTIDE_N_REGION (PHOBIUS); SIGNAL_PEPTIDE (PHOBIUS); SIGNAL_PEPTIDE_H_REGION (PHOBIUS); SIGNAL_PEPTIDE_C_REGION (PHOBIUS); SignalP-noTM (SIGNALP_EUK); SignalP-TM (SIGNALP_GRAM_POSITIVE); IPR029058 (SUPERF…
maker-contig_30-fgenesh-gene-1.237-mRNA-1	glucosidase ii beta subunit-like protein	522	20	0	0.625	6	F:ATP binding; F:protein kinase activity; F:nucleotide binding; P:protein phosphorylation; F:transferase activity, transferring phosphorus-containing groups; F:protein serine/threonine kinase activity		Coil (COILS); IPR009011 (G3DSA:2.70.130.GENE3D); IPR012913 (PFAM); PTHR15414 (PANTHER); PTHR15414:SF0 (PANTHER); NON_CYTOPLASMIC_DOMAIN (PHOBIUS); SIGNAL_PEPTIDE_C_REGION (PHOBIUS); SIGNAL_PEPTIDE_N_REGION (PHOBIUS); SIGNAL_PEPTIDE (PHOBIUS); SIGNAL_PEPTIDE_H_REGION (PHOBIUS); SignalP-noTM (SIGNALP_GRAM_NEGATIVE); SignalP-noTM (SIGNALP_EUK); SignalP-TM (SIGNALP_GRAM_POSITIVE); IPR009011 (SUPERFAM…
maker-contig_37-fgenesh-gene-8.161-mRNA-1	glycoside hydrolase family 1 protein	522	20	0	0.6325	2	P:carbohydrate metabolic process; F:hydrolase activity, hydrolyzing O-glycosyl compounds	-	IPR001360 (PRINTS); IPR013781 (G3DSA:3.20.20.GENE3D); IPR013781 (G3DSA:3.20.20.GENE3D); IPR001360 (PFAM); IPR001360 (PANTHER); PTHR10353:SF34 (PANTHER); IPR018120 (PROSITE_PATTERNS); SIGNAL_PEPTIDE_C_REGION (PHOBIUS); SIGNAL_PEPTIDE_N_REGION (PHOBIUS); NON_CYTOPLASMIC_DOMAIN (PHOBIUS); SIGNAL_PEPTIDE_H_REGION (PHOBIUS); SIGNAL_PEPTIDE (PHOBIUS); SignalP-noTM (SIGNALP_EUK); SignalP-TM (SIGNALP_GRA…
maker-contig_108-fgenesh-gene-0.252-mRNA-1	protein disulfide-isomerase a1	521	20	0	0.8325	6	F:electron carrier activity; P:cell redox homeostasis; P:glycerol ether metabolic process; F:isomerase activity; F:protein disulfide oxidoreductase activity; C:endoplasmic reticulum	-	PR00421 (PRINTS); IPR005788 (TIGRFAM); IPR012336 (G3DSA:3.40.30.GENE3D); PF13848 (PFAM); IPR013766 (PFAM); IPR005792 (TIGRFAM); IPR012336 (G3DSA:3.40.30.GENE3D); IPR012336 (G3DSA:3.40.30.GENE3D); PTHR18929 (PANTHER); PTHR18929:SF74 (PANTHER); IPR017937 (PROSITE_PATTERNS); IPR017937 (PROSITE_PATTERNS); NON_CYTOPLASMIC_DOMAIN (PHOBIUS); SIGNAL_PEPTIDE_N_REGION (PHOBIUS); SIGNAL_PEPTIDE_H_REGION (PH…
maker-contig_55-fgenesh-gene-1.173-mRNA-1	peptidase m28	520	20	0	0.678	2	F:peptidase activity; P:proteolysis	-	G3DSA:3.50.30.30 (GENE3D); IPR007484 (PFAM); G3DSA:3.40.630.10 (GENE3D); IPR003137 (PFAM); PTHR12147 (PANTHER); PTHR12147:SF12 (PANTHER); SIGNAL_PEPTIDE_N_REGION (PHOBIUS); SIGNAL_PEPTIDE_C_REGION (PHOBIUS); SIGNAL_PEPTIDE_H_REGION (PHOBIUS); SIGNAL_PEPTIDE (PHOBIUS); NON_CYTOPLASMIC_DOMAIN (PHOBIUS); SignalP-noTM (SIGNALP_EUK); SSF53187 (SUPERFAMILY); SSF52025 (SUPERFAMILY)
fgenesh_masked-contig_78-processed-gene-0.80-mRNA-1	---NA---	520	0			0	-		SIGNAL_PEPTIDE_N_REGION (PHOBIUS); SIGNAL_PEPTIDE_C_REGION (PHOBIUS); NON_CYTOPLASMIC_DOMAIN (PHOBIUS); SIGNAL_PEPTIDE (PHOBIUS); SIGNAL_PEPTIDE_H_REGION (PHOBIUS); SignalP-noTM (SIGNALP_EUK)
maker-contig_330-augustus-gene-0.56-mRNA-1	glycoside hydrolase family 13 protein	519	20	0	0.7105	8	C:hyphal septin band; F:alpha-amylase activity; P:carbohydrate catabolic process; C:spitzenkorper; C:fungal-type cell wall; C:cell wall-bounded periplasmic space; F:calcium ion binding; C:cell septum	EC:3.2.1.1	IPR013777 (PIRSF); IPR006589 (SMART); IPR013781 (G3DSA:3.20.20.GENE3D); IPR013780 (G3DSA:2.60.40.GENE3D); IPR006047 (PFAM); IPR015340 (PFAM); PTHR10357:SF138 (PANTHER); IPR015902 (PANTHER); SIGNAL_PEPTIDE_N_REGION (PHOBIUS); SIGNAL_PEPTIDE_C_REGION (PHOBIUS); SIGNAL_PEPTIDE (PHOBIUS); NON_CYTOPLASMIC_DOMAIN (PHOBIUS); SIGNAL_PEPTIDE_H_REGION (PHOBIUS); SignalP-TM (SIGNALP_GRAM_POSITIVE); SignalP-…
augustus_masked-contig_60-processed-gene-0.117-mRNA-1	---NA---	519	0			0	-		SIGNAL_PEPTIDE_N_REGION (PHOBIUS); SIGNAL_PEPTIDE_C_REGION (PHOBIUS); SIGNAL_PEPTIDE (PHOBIUS); SIGNAL_PEPTIDE_H_REGION (PHOBIUS); NON_CYTOPLASMIC_DOMAIN (PHOBIUS); SignalP-noTM (SIGNALP_EUK); SignalP-TM (SIGNALP_GRAM_POSITIVE); SignalP-noTM (SIGNALP_GRAM_NEGATIVE)
maker-contig_113-fgenesh-gene-2.189-mRNA-1	acetylcholinesterase precursor	517	20	0	0.7675	0	-		IPR002018 (PFAM); IPR029058 (G3DSA:3.40.50.GENE3D); PTHR11559:SF178 (PANTHER); PTHR11559 (PANTHER); SIGNAL_PEPTIDE_N_REGION (PHOBIUS); NON_CYTOPLASMIC_DOMAIN (PHOBIUS); SIGNAL_PEPTIDE (PHOBIUS); SIGNAL_PEPTIDE_C_REGION (PHOBIUS); SIGNAL_PEPTIDE_H_REGION (PHOBIUS); SignalP-noTM (SIGNALP_EUK); IPR029058 (SUPERFAMILY)
fgenesh_masked-contig_57-processed-gene-0.180-mRNA-1	arginine biosynthesis bifunctional protein	515	20	0	0.692	3	C:mitochondrion; P:arginine biosynthetic process; F:glutamate N-acetyltransferase activity	EC:2.3.1.35	IPR002813 (PFAM); IPR016117 (G3DSA:3.60.70.GENE3D); IPR002813 (TIGRFAM); IPR002813 (PANTHER); PTHR23100:SF0 (PANTHER); NON_CYTOPLASMIC_DOMAIN (PHOBIUS); SIGNAL_PEPTIDE_C_REGION (PHOBIUS); SIGNAL_PEPTIDE_N_REGION (PHOBIUS); SIGNAL_PEPTIDE (PHOBIUS); SIGNAL_PEPTIDE_H_REGION (PHOBIUS); IPR002813 (HAMAP); IPR016117 (SUPERFAMILY); IPR016117 (SUPERFAMILY)
genemark-scaffold_m15-processed-gene-0.22-mRNA-1	glycoside hydrolase family 125 protein	515	20	0	0.78	2	F:catalytic activity; P:metabolic process	-	IPR008313 (PIRSF); IPR008313 (PFAM); IPR012341 (G3DSA:1.50.10.GENE3D); PTHR31047 (PANTHER); PTHR31047:SF1 (PANTHER); SIGNAL_PEPTIDE_N_REGION (PHOBIUS); NON_CYTOPLASMIC_DOMAIN (PHOBIUS); SIGNAL_PEPTIDE_H_REGION (PHOBIUS); SIGNAL_PEPTIDE (PHOBIUS); SIGNAL_PEPTIDE_C_REGION (PHOBIUS); SignalP-TM (SIGNALP_GRAM_POSITIVE); SignalP-noTM (SIGNALP_EUK); SignalP-noTM (SIGNALP_GRAM_NEGATIVE); IPR008928 (SUPE…
augustus_masked-scaffold_m5-processed-gene-0.148-mRNA-1	disulfide isomerase	515	20	0	0.697	6	P:protein folding; P:cell redox homeostasis; F:electron carrier activity; F:protein disulfide oxidoreductase activity; P:glycerol ether metabolic process; F:protein disulfide isomerase activity	EC:5.3.4.1	PR00421 (PRINTS); IPR012336 (G3DSA:3.40.30.GENE3D); IPR013766 (PFAM); IPR012336 (G3DSA:3.40.30.GENE3D); PTHR18929:SF66 (PANTHER); PTHR18929 (PANTHER); IPR017937 (PROSITE_PATTERNS); SIGNAL_PEPTIDE_H_REGION (PHOBIUS); NON_CYTOPLASMIC_DOMAIN (PHOBIUS); SIGNAL_PEPTIDE_N_REGION (PHOBIUS); SIGNAL_PEPTIDE_C_REGION (PHOBIUS); SIGNAL_PEPTIDE (PHOBIUS); IPR012336 (PROSITE_PROFILES); SignalP-noTM (SIGNALP_E…
maker-contig_160-fgenesh-gene-0.213-mRNA-1	glycoside hydrolase family 47 protein	513	20	0	0.7925	6	F:mannosyl-oligosaccharide 1,2-alpha-mannosidase activity; P:protein glycosylation; F:calcium ion binding; C:extracellular region; C:membrane; C:cytoplasmic membrane-bounded vesicle lumen	EC:3.2.1.113	IPR001382 (PRINTS); IPR001382 (PFAM); IPR001382 (G3DSA:1.50.10.GENE3D); IPR001382 (PANTHER); PTHR11742:SF16 (PANTHER); SIGNAL_PEPTIDE_C_REGION (PHOBIUS); NON_CYTOPLASMIC_DOMAIN (PHOBIUS); SIGNAL_PEPTIDE_N_REGION (PHOBIUS); SIGNAL_PEPTIDE (PHOBIUS); SIGNAL_PEPTIDE_H_REGION (PHOBIUS); SignalP-noTM (SIGNALP_EUK); IPR001382 (SUPERFAMILY)
maker-contig_37-fgenesh-gene-12.320-mRNA-1	stress response protein rds1 protein	512	20	0	0.786	3	F:molecular_function; P:biological_process; C:cellular_component		PF13668 (PFAM); SIGNAL_PEPTIDE (PHOBIUS); SIGNAL_PEPTIDE_N_REGION (PHOBIUS); NON_CYTOPLASMIC_DOMAIN (PHOBIUS); SIGNAL_PEPTIDE_H_REGION (PHOBIUS); SIGNAL_PEPTIDE_C_REGION (PHOBIUS); SignalP-TM (SIGNALP_GRAM_POSITIVE); SignalP-noTM (SIGNALP_GRAM_NEGATIVE); SignalP-noTM (SIGNALP_EUK)
augustus_masked-contig_202-processed-gene-0.192-mRNA-1	carbohydrate-binding wsc protein	512	20	0	0.5935	0	-		IPR013994 (SMART); IPR002889 (PFAM); IPR029058 (G3DSA:3.40.50.GENE3D); PTHR19297 (PANTHER); PTHR19297:SF82 (PANTHER); SIGNAL_PEPTIDE_H_REGION (PHOBIUS); NON_CYTOPLASMIC_DOMAIN (PHOBIUS); SIGNAL_PEPTIDE_N_REGION (PHOBIUS); SIGNAL_PEPTIDE (PHOBIUS); SIGNAL_PEPTIDE_C_REGION (PHOBIUS); IPR002889 (PROSITE_PROFILES); SignalP-noTM (SIGNALP_EUK); SignalP-noTM (SIGNALP_GRAM_NEGATIVE); IPR029058 (SUPERFAMI…
fgenesh_masked-contig_60-processed-gene-4.111-mRNA-1	alkaline phosphatase	512	20	2.24504e-178	0.699	2	P:metabolic process; F:phosphatase activity	-	IPR001952 (PRINTS); IPR001952 (SMART); IPR017849 (G3DSA:3.40.720.GENE3D); IPR001952 (PFAM); PTHR11596:SF5 (PANTHER); PTHR11596 (PANTHER); IPR018299 (PROSITE_PATTERNS); SIGNAL_PEPTIDE_H_REGION (PHOBIUS); NON_CYTOPLASMIC_DOMAIN (PHOBIUS); SIGNAL_PEPTIDE_N_REGION (PHOBIUS); SIGNAL_PEPTIDE (PHOBIUS); SIGNAL_PEPTIDE_C_REGION (PHOBIUS); SignalP-noTM (SIGNALP_GRAM_NEGATIVE); SignalP-noTM (SIGNALP_EUK); …
snap_masked-contig_92-processed-gene-0.111-mRNA-1	glycoside hydrolase family 18 protein	511	20	1.4788e-179	0.7345	3	F:chitinase activity; P:chitin catabolic process; P:carbohydrate metabolic process	EC:3.2.1.14	IPR011583 (SMART); IPR029070 (G3DSA:3.10.50.GENE3D); IPR001223 (PFAM); IPR013781 (G3DSA:3.20.20.GENE3D); PTHR11177:SF143 (PANTHER); PTHR11177 (PANTHER); IPR001579 (PROSITE_PATTERNS); SIGNAL_PEPTIDE (PHOBIUS); SIGNAL_PEPTIDE_N_REGION (PHOBIUS); NON_CYTOPLASMIC_DOMAIN (PHOBIUS); SIGNAL_PEPTIDE_C_REGION (PHOBIUS); SIGNAL_PEPTIDE_H_REGION (PHOBIUS); SignalP-noTM (SIGNALP_EUK); SignalP-noTM (SIGNALP_G…
maker-contig_246-fgenesh-gene-0.339-mRNA-1	aminopeptidase y	508	20	0	0.7275	5	C:membrane; F:mannosyl-oligosaccharide 1,2-alpha-mannosidase activity; P:proteolysis; F:calcium ion binding; F:peptidase activity	EC:3.2.1.113	IPR003137 (PFAM); G3DSA:3.40.630.10 (GENE3D); IPR007484 (PFAM); G3DSA:3.50.30.30 (GENE3D); PTHR12147 (PANTHER); PTHR12147:SF12 (PANTHER); SIGNAL_PEPTIDE (PHOBIUS); SIGNAL_PEPTIDE_H_REGION (PHOBIUS); NON_CYTOPLASMIC_DOMAIN (PHOBIUS); SIGNAL_PEPTIDE_C_REGION (PHOBIUS); SIGNAL_PEPTIDE_N_REGION (PHOBIUS); SSF53187 (SUPERFAMILY); SSF52025 (SUPERFAMILY)
maker-contig_107-augustus-gene-2.355-mRNA-1	oxalate decarboxylase	508	20	0	0.776	2	F:oxalate decarboxylase activity; F:nutrient reservoir activity	EC:4.1.1.2	IPR006045 (SMART); IPR014710 (G3DSA:2.60.120.GENE3D); IPR006045 (PFAM); IPR017774 (TIGRFAM); PTHR31238 (PANTHER); PTHR31238:SF10 (PANTHER); SIGNAL_PEPTIDE_N_REGION (PHOBIUS); NON_CYTOPLASMIC_DOMAIN (PHOBIUS); SIGNAL_PEPTIDE (PHOBIUS); SIGNAL_PEPTIDE_C_REGION (PHOBIUS); SIGNAL_PEPTIDE_H_REGION (PHOBIUS); SignalP-noTM (SIGNALP_EUK); IPR011051 (SUPERFAMILY)
maker-contig_134-augustus-gene-0.336-mRNA-1	fad binding domain containing protein	508	20	2.47961e-95	0.5425	3	F:UDP-N-acetylmuramate dehydrogenase activity; P:oxidation-reduction process; F:flavin adenine dinucleotide binding	EC:1.1.1.158	IPR006094 (PFAM); IPR016169 (G3DSA:3.30.465.GENE3D); PTHR11748:SF46 (PANTHER); PTHR11748 (PANTHER); NON_CYTOPLASMIC_DOMAIN (PHOBIUS); SIGNAL_PEPTIDE_N_REGION (PHOBIUS); SIGNAL_PEPTIDE (PHOBIUS); SIGNAL_PEPTIDE_H_REGION (PHOBIUS); SIGNAL_PEPTIDE_C_REGION (PHOBIUS); IPR016166 (PROSITE_PROFILES); SignalP-noTM (SIGNALP_GRAM_NEGATIVE); SignalP-noTM (SIGNALP_EUK); SignalP-TM (SIGNALP_GRAM_POSITIVE); IP…
maker-contig_228-augustus-gene-0.179-mRNA-1	mitochondrial 54s ribosomal protein 47	506	20	4.96658e-133	0.7865	6	C:ribosome; F:oxidoreductase activity; F:structural constituent of ribosome; P:translation; F:rRNA binding; P:oxidation-reduction process	-	IPR002198 (PRINTS); IPR002347 (PRINTS); IPR000114 (TIGRFAM); IPR016040 (G3DSA:3.40.50.GENE3D); PF13561 (PFAM); IPR016180 (G3DSA:3.90.1170.GENE3D); IPR016180 (PFAM); PTHR24322 (PANTHER); IPR020904 (PROSITE_PATTERNS); IPR020798 (PROSITE_PATTERNS); NON_CYTOPLASMIC_DOMAIN (PHOBIUS); SIGNAL_PEPTIDE_N_REGION (PHOBIUS); SIGNAL_PEPTIDE_C_REGION (PHOBIUS); SIGNAL_PEPTIDE (PHOBIUS); SIGNAL_PEPTIDE_H_REGION…
maker-contig_124-fgenesh-gene-0.281-mRNA-1	chlorogenic acid esterase precursor protein	506	20	0	0.6505	3	F:hydrolase activity; P:biological_process; C:cellular_component		IPR002018 (PFAM); IPR029058 (G3DSA:3.40.50.GENE3D); PTHR11559 (PANTHER); PTHR11559:SF8 (PANTHER); IPR019826 (PROSITE_PATTERNS); NON_CYTOPLASMIC_DOMAIN (PHOBIUS); SIGNAL_PEPTIDE_N_REGION (PHOBIUS); SIGNAL_PEPTIDE (PHOBIUS); SIGNAL_PEPTIDE_C_REGION (PHOBIUS); SIGNAL_PEPTIDE_H_REGION (PHOBIUS); SignalP-noTM (SIGNALP_EUK); IPR029058 (SUPERFAMILY)
maker-contig_6-fgenesh-gene-0.210-mRNA-1	chlorogenic acid esterase precursor protein	506	20	0	0.591	1	F:carboxylic ester hydrolase activity	-	IPR029058 (G3DSA:3.40.50.GENE3D); IPR002018 (PFAM); PTHR11559:SF8 (PANTHER); PTHR11559 (PANTHER); IPR019819 (PROSITE_PATTERNS); IPR019826 (PROSITE_PATTERNS); NON_CYTOPLASMIC_DOMAIN (PHOBIUS); SIGNAL_PEPTIDE_H_REGION (PHOBIUS); SIGNAL_PEPTIDE_N_REGION (PHOBIUS); SIGNAL_PEPTIDE_C_REGION (PHOBIUS); SIGNAL_PEPTIDE (PHOBIUS); SignalP-noTM (SIGNALP_EUK); SignalP-TM (SIGNALP_GRAM_POSITIVE); IPR029058 (S…
maker-contig_112-snap-gene-1.273-mRNA-1	endoglucanase	506	20	1.57756e-92	0.684	0	-		SIGNAL_PEPTIDE_C_REGION (PHOBIUS); SIGNAL_PEPTIDE_N_REGION (PHOBIUS); NON_CYTOPLASMIC_DOMAIN (PHOBIUS); SIGNAL_PEPTIDE (PHOBIUS); SIGNAL_PEPTIDE_H_REGION (PHOBIUS); SignalP-noTM (SIGNALP_EUK)
fgenesh_masked-contig_161-processed-gene-0.43-mRNA-1	6-phosphogluconate dehydrogenase	506	20	0	0.672	3	F:NADP binding; P:pentose-phosphate shunt; F:phosphogluconate dehydrogenase (decarboxylating) activity	EC:1.1.1.44	PR00076 (PRINTS); IPR016040 (G3DSA:3.40.50.GENE3D); IPR006114 (PFAM); IPR006115 (PFAM); IPR012284 (G3DSA:1.20.5.GENE3D); IPR013328 (G3DSA:1.10.1040.GENE3D); PTHR11811:SF29 (PANTHER); PTHR11811 (PANTHER); NON_CYTOPLASMIC_DOMAIN (PHOBIUS); SIGNAL_PEPTIDE_C_REGION (PHOBIUS); SIGNAL_PEPTIDE (PHOBIUS); SIGNAL_PEPTIDE_H_REGION (PHOBIUS); SIGNAL_PEPTIDE_N_REGION (PHOBIUS); SSF51735 (SUPERFAMILY); IPR008…
maker-contig_9-fgenesh-gene-0.289-mRNA-1	wsc domain-containing protein	506	20	0	0.718	0	-		IPR018535 (PFAM); PTHR32208 (PANTHER); PTHR32208:SF14 (PANTHER); SIGNAL_PEPTIDE_N_REGION (PHOBIUS); SIGNAL_PEPTIDE_H_REGION (PHOBIUS); NON_CYTOPLASMIC_DOMAIN (PHOBIUS); SIGNAL_PEPTIDE (PHOBIUS); SIGNAL_PEPTIDE_C_REGION (PHOBIUS); SignalP-noTM (SIGNALP_EUK); SignalP-noTM (SIGNALP_GRAM_NEGATIVE)
fgenesh_masked-contig_147-processed-gene-0.67-mRNA-1	fad-dependent oxygenase protein	506	20	3.40482e-132	0.5775	3	F:UDP-N-acetylmuramate dehydrogenase activity; P:oxidation-reduction process; F:flavin adenine dinucleotide binding	EC:1.1.1.158	IPR006094 (PFAM); IPR016169 (G3DSA:3.30.465.GENE3D); IPR012951 (PFAM); IPR016167 (G3DSA:3.30.43.GENE3D); PTHR11748 (PANTHER); PTHR11748:SF54 (PANTHER); SIGNAL_PEPTIDE (PHOBIUS); SIGNAL_PEPTIDE_H_REGION (PHOBIUS); SIGNAL_PEPTIDE_C_REGION (PHOBIUS); NON_CYTOPLASMIC_DOMAIN (PHOBIUS); SIGNAL_PEPTIDE_N_REGION (PHOBIUS); IPR016166 (PROSITE_PROFILES); IPR016166 (SUPERFAMILY)
maker-contig_123-fgenesh-gene-2.140-mRNA-1	autophagic serine protease alp2	506	20	0	0.8415	4	P:negative regulation of catalytic activity; P:proteolysis; F:identical protein binding; F:serine-type endopeptidase activity	EC:3.4.21	IPR015500 (PRINTS); IPR000209 (PFAM); IPR000209 (G3DSA:3.40.50.GENE3D); G3DSA:3.30.70.80 (GENE3D); IPR010259 (PFAM); IPR015500 (PANTHER); PTHR10795:SF336 (PANTHER); IPR023828 (PROSITE_PATTERNS); IPR022398 (PROSITE_PATTERNS); NON_CYTOPLASMIC_DOMAIN (PHOBIUS); SIGNAL_PEPTIDE_H_REGION (PHOBIUS); SIGNAL_PEPTIDE_N_REGION (PHOBIUS); SIGNAL_PEPTIDE_C_REGION (PHOBIUS); SIGNAL_PEPTIDE (PHOBIUS); SignalP-n…
maker-contig_235-augustus-gene-0.268-mRNA-1	peptidase family m28	504	20	0	0.8155	4	P:vacuolar protein catabolic process; F:aminopeptidase activity; C:fungal-type vacuole; P:proteolysis	EC:3.4.11	IPR003137 (PFAM); G3DSA:3.50.30.30 (GENE3D); G3DSA:3.40.630.10 (GENE3D); IPR007484 (PFAM); PTHR12147 (PANTHER); PTHR12147:SF17 (PANTHER); SIGNAL_PEPTIDE_N_REGION (PHOBIUS); SIGNAL_PEPTIDE_H_REGION (PHOBIUS); SIGNAL_PEPTIDE (PHOBIUS); SIGNAL_PEPTIDE_C_REGION (PHOBIUS); NON_CYTOPLASMIC_DOMAIN (PHOBIUS); SignalP-noTM (SIGNALP_EUK); SSF52025 (SUPERFAMILY); SSF53187 (SUPERFAMILY)
maker-contig_37-snap-gene-12.398-mRNA-1	glucose sorbosone dehydrogenase protein	504	20	2.51383e-119	0.65	1	F:catalytic activity	-	IPR011042 (G3DSA:2.120.10.GENE3D); SIGNAL_PEPTIDE_N_REGION (PHOBIUS); SIGNAL_PEPTIDE_C_REGION (PHOBIUS); SIGNAL_PEPTIDE (PHOBIUS); NON_CYTOPLASMIC_DOMAIN (PHOBIUS); SIGNAL_PEPTIDE_H_REGION (PHOBIUS); SignalP-noTM (SIGNALP_EUK); IPR011041 (SUPERFAMILY)
maker-contig_17-fgenesh-gene-3.192-mRNA-1	alpha-l-arabinofuranosidase b domain protein	503	20	0	0.844	5	F:alpha-N-arabinofuranosidase activity; P:L-arabinose metabolic process; C:extracellular region; P:arabinan catabolic process; P:xylan catabolic process	EC:3.2.1.55	IPR007934 (PFAM); G3DSA:2.80.10.50 (GENE3D); IPR015289 (PFAM); IPR013320 (G3DSA:2.60.120.GENE3D); SIGNAL_PEPTIDE_H_REGION (PHOBIUS); SIGNAL_PEPTIDE_N_REGION (PHOBIUS); NON_CYTOPLASMIC_DOMAIN (PHOBIUS); SIGNAL_PEPTIDE (PHOBIUS); SIGNAL_PEPTIDE_C_REGION (PHOBIUS); SignalP-noTM (SIGNALP_EUK); SignalP-TM (SIGNALP_GRAM_POSITIVE); SignalP-noTM (SIGNALP_GRAM_NEGATIVE); IPR008985 (SUPERFAMILY); IPR007934…
maker-contig_1-fgenesh-gene-2.134-mRNA-1	cytochrome p450	502	20	0	0.6225	4	F:iron ion binding; P:oxidation-reduction process; F:heme binding; F:oxidoreductase activity, acting on paired donors, with incorporation or reduction of molecular oxygen	-	IPR002401 (PRINTS); IPR001128 (PRINTS); IPR001128 (G3DSA:1.10.630.GENE3D); IPR001128 (PFAM); PTHR24305 (PANTHER); PTHR24305:SF43 (PANTHER); IPR017972 (PROSITE_PATTERNS); NON_CYTOPLASMIC_DOMAIN (PHOBIUS); SIGNAL_PEPTIDE_N_REGION (PHOBIUS); SIGNAL_PEPTIDE (PHOBIUS); SIGNAL_PEPTIDE_H_REGION (PHOBIUS); SIGNAL_PEPTIDE_C_REGION (PHOBIUS); IPR001128 (SUPERFAMILY)
fgenesh_masked-contig_5-processed-gene-3.98-mRNA-1	candidapepsin-4 precursor	499	20	2.61232e-164	0.6445	2	F:aspartic-type endopeptidase activity; P:proteolysis	EC:3.4.23	IPR001461 (PRINTS); IPR021109 (G3DSA:2.40.70.GENE3D); IPR001461 (PFAM); IPR021109 (G3DSA:2.40.70.GENE3D); IPR001461 (PANTHER); PTHR13683:SF253 (PANTHER); SIGNAL_PEPTIDE_N_REGION (PHOBIUS); SIGNAL_PEPTIDE_C_REGION (PHOBIUS); SIGNAL_PEPTIDE_H_REGION (PHOBIUS); SIGNAL_PEPTIDE (PHOBIUS); NON_CYTOPLASMIC_DOMAIN (PHOBIUS); SignalP-noTM (SIGNALP_EUK); IPR021109 (SUPERFAMILY)
maker-contig_150-snap-gene-1.274-mRNA-1	related to oxidoreductase	499	19	5.86458e-128	0.6037	3	F:flavin adenine dinucleotide binding; F:UDP-N-acetylmuramate dehydrogenase activity; P:oxidation-reduction process	EC:1.1.1.158	IPR016167 (G3DSA:3.30.43.GENE3D); IPR012951 (PFAM); IPR016169 (G3DSA:3.30.465.GENE3D); IPR006094 (PFAM); PTHR11748:SF54 (PANTHER); PTHR11748 (PANTHER); SIGNAL_PEPTIDE_N_REGION (PHOBIUS); SIGNAL_PEPTIDE_H_REGION (PHOBIUS); SIGNAL_PEPTIDE (PHOBIUS); SIGNAL_PEPTIDE_C_REGION (PHOBIUS); NON_CYTOPLASMIC_DOMAIN (PHOBIUS); IPR016166 (PROSITE_PROFILES); SignalP-noTM (SIGNALP_GRAM_NEGATIVE); SignalP-TM (SI…
maker-contig_113-fgenesh-gene-0.167-mRNA-1	glycoside hydrolase family 13 protein	498	20	0	0.716	4	F:carbohydrate binding; F:calcium ion binding; F:alpha-amylase activity; P:carbohydrate catabolic process	EC:3.2.1.1	IPR013777 (PIRSF); IPR006589 (SMART); IPR006047 (PFAM); IPR013781 (G3DSA:3.20.20.GENE3D); IPR013780 (G3DSA:2.60.40.GENE3D); IPR015340 (PFAM); IPR015902 (PANTHER); PTHR10357:SF138 (PANTHER); SIGNAL_PEPTIDE_H_REGION (PHOBIUS); NON_CYTOPLASMIC_DOMAIN (PHOBIUS); SIGNAL_PEPTIDE_N_REGION (PHOBIUS); SIGNAL_PEPTIDE_C_REGION (PHOBIUS); SIGNAL_PEPTIDE (PHOBIUS); SignalP-noTM (SIGNALP_EUK); SSF51011 (SUPERF…
fgenesh_masked-contig_151-processed-gene-0.43-mRNA-1	glycoside hydrolase family 79 protein	496	20	1.77713e-152	0.5095	0	-		SIGNAL_PEPTIDE_C_REGION (PHOBIUS); SIGNAL_PEPTIDE_N_REGION (PHOBIUS); SIGNAL_PEPTIDE (PHOBIUS); SIGNAL_PEPTIDE_H_REGION (PHOBIUS); NON_CYTOPLASMIC_DOMAIN (PHOBIUS); SignalP-noTM (SIGNALP_EUK); SignalP-TM (SIGNALP_GRAM_POSITIVE); IPR017853 (SUPERFAMILY)
maker-contig_236-snap-gene-0.285-mRNA-1	acid phosphatase	495	20	0	0.7335	2	F:metal ion binding; F:acid phosphatase activity	EC:3.1.3.2	IPR029052 (G3DSA:3.60.21.GENE3D); IPR025733 (PFAM); IPR004843 (PFAM); IPR015914 (G3DSA:2.60.40.GENE3D); PTHR22953:SF16 (PANTHER); PTHR22953 (PANTHER); SIGNAL_PEPTIDE_C_REGION (PHOBIUS); SIGNAL_PEPTIDE_H_REGION (PHOBIUS); SIGNAL_PEPTIDE (PHOBIUS); SIGNAL_PEPTIDE_N_REGION (PHOBIUS); NON_CYTOPLASMIC_DOMAIN (PHOBIUS); SignalP-noTM (SIGNALP_EUK); SignalP-noTM (SIGNALP_GRAM_NEGATIVE); SignalP-TM (SIGNA…
maker-contig_51-fgenesh-gene-6.242-mRNA-1	glycoside hydrolase family 28 protein	493	20	0	0.653	2	F:polygalacturonase activity; P:carbohydrate metabolic process	EC:3.2.1.15	IPR000743 (PFAM); IPR012334 (G3DSA:2.160.20.GENE3D); PTHR31736:SF2 (PANTHER); PTHR31736 (PANTHER); SIGNAL_PEPTIDE_N_REGION (PHOBIUS); SIGNAL_PEPTIDE_H_REGION (PHOBIUS); NON_CYTOPLASMIC_DOMAIN (PHOBIUS); SIGNAL_PEPTIDE (PHOBIUS); SIGNAL_PEPTIDE_C_REGION (PHOBIUS); SignalP-TM (SIGNALP_GRAM_POSITIVE); IPR011050 (SUPERFAMILY)
genemark-scaffold_m5-processed-gene-2.49-mRNA-1	glycoside hydrolase family 28 protein	493	20	0	0.6845	2	F:polygalacturonase activity; P:carbohydrate metabolic process	EC:3.2.1.15	IPR000743 (PFAM); IPR012334 (G3DSA:2.160.20.GENE3D); PTHR31736 (PANTHER); PTHR31736:SF2 (PANTHER); SIGNAL_PEPTIDE_N_REGION (PHOBIUS); SIGNAL_PEPTIDE_C_REGION (PHOBIUS); SIGNAL_PEPTIDE (PHOBIUS); NON_CYTOPLASMIC_DOMAIN (PHOBIUS); SIGNAL_PEPTIDE_H_REGION (PHOBIUS); IPR011050 (SUPERFAMILY)
genemark-scaffold_m31-processed-gene-0.50-mRNA-1	glycoside hydrolase family 1 protein	491	20	1.09308e-133	0.618	2	P:carbohydrate metabolic process; F:hydrolase activity, hydrolyzing O-glycosyl compounds	-	IPR013781 (G3DSA:3.20.20.GENE3D); IPR001360 (PFAM); PTHR10353:SF34 (PANTHER); IPR001360 (PANTHER); SIGNAL_PEPTIDE_H_REGION (PHOBIUS); NON_CYTOPLASMIC_DOMAIN (PHOBIUS); SIGNAL_PEPTIDE_N_REGION (PHOBIUS); SIGNAL_PEPTIDE_C_REGION (PHOBIUS); SIGNAL_PEPTIDE (PHOBIUS); SignalP-noTM (SIGNALP_EUK); IPR017853 (SUPERFAMILY)
augustus_masked-contig_60-processed-gene-2.132-mRNA-1	enoyl- hydratase isomerase family protein	490	20	1.40417e-149	0.433	1	F:transferase activity, transferring acyl groups other than amino-acyl groups	-	IPR003480 (PFAM); IPR023213 (G3DSA:3.30.559.GENE3D); IPR023213 (G3DSA:3.30.559.GENE3D); PTHR31642 (PANTHER); SIGNAL_PEPTIDE_N_REGION (PHOBIUS); SIGNAL_PEPTIDE_H_REGION (PHOBIUS); SIGNAL_PEPTIDE (PHOBIUS); SIGNAL_PEPTIDE_C_REGION (PHOBIUS); NON_CYTOPLASMIC_DOMAIN (PHOBIUS)
maker-contig_60-fgenesh-gene-2.155-mRNA-1	beta- -glucanase	489	20	0	0.679	5	C:extracellular region; F:glucan endo-1,6-beta-glucosidase activity; P:polysaccharide metabolic process; P:sphingolipid metabolic process; F:glucosylceramidase activity	EC:3.2.1.75; EC:3.2.1.45	IPR001139 (PFAM); IPR013780 (G3DSA:2.60.40.GENE3D); IPR013781 (G3DSA:3.20.20.GENE3D); IPR001139 (PANTHER); PTHR11069:SF9 (PANTHER); SIGNAL_PEPTIDE_H_REGION (PHOBIUS); SIGNAL_PEPTIDE_N_REGION (PHOBIUS); SIGNAL_PEPTIDE (PHOBIUS); NON_CYTOPLASMIC_DOMAIN (PHOBIUS); SIGNAL_PEPTIDE_C_REGION (PHOBIUS); SignalP-noTM (SIGNALP_GRAM_NEGATIVE); SignalP-noTM (SIGNALP_EUK); IPR017853 (SUPERFAMILY)
maker-contig_202-snap-gene-0.258-mRNA-1	cutinase	488	20	8.85636e-54	0.5775	4	P:triglyceride catabolic process; F:triglyceride lipase activity; F:cutinase activity; C:extracellular region	EC:3.1.1.3; EC:3.1.1.74	IPR011150 (PRINTS); IPR029058 (G3DSA:3.40.50.GENE3D); IPR000675 (PFAM); IPR011150 (PROSITE_PATTERNS); IPR011150 (PROSITE_PATTERNS); IPR011150 (PROSITE_PATTERNS); SIGNAL_PEPTIDE_N_REGION (PHOBIUS); SIGNAL_PEPTIDE (PHOBIUS); SIGNAL_PEPTIDE_C_REGION (PHOBIUS); NON_CYTOPLASMIC_DOMAIN (PHOBIUS); SIGNAL_PEPTIDE_H_REGION (PHOBIUS); SignalP-noTM (SIGNALP_EUK); IPR029058 (SUPERFAMILY); IPR029058 (SUPERFAM…
maker-contig_27-fgenesh-gene-0.271-mRNA-1	ferritin ribonucleotide reductase-like protein	488	20	5.54822e-112	0.6645	3	P:oxidation-reduction process; F:oxidoreductase activity; F:transition metal ion binding		IPR012347 (G3DSA:1.20.1260.GENE3D); PF13668 (PFAM); PTHR31694:SF3 (PANTHER); PTHR31694 (PANTHER); SIGNAL_PEPTIDE_N_REGION (PHOBIUS); SIGNAL_PEPTIDE_H_REGION (PHOBIUS); SIGNAL_PEPTIDE (PHOBIUS); SIGNAL_PEPTIDE_C_REGION (PHOBIUS); NON_CYTOPLASMIC_DOMAIN (PHOBIUS); SignalP-noTM (SIGNALP_EUK); SignalP-TM (SIGNALP_GRAM_POSITIVE); IPR009078 (SUPERFAMILY)
maker-contig_35-augustus-gene-0.113-mRNA-1	glycoside hydrolase family 5 protein	488	20	0	0.7355	2	P:carbohydrate metabolic process; F:hydrolase activity, hydrolyzing O-glycosyl compounds	-	IPR013781 (G3DSA:3.20.20.GENE3D); IPR001547 (PFAM); PTHR31263 (PANTHER); PTHR31263:SF0 (PANTHER); SIGNAL_PEPTIDE_N_REGION (PHOBIUS); SIGNAL_PEPTIDE_C_REGION (PHOBIUS); SIGNAL_PEPTIDE (PHOBIUS); NON_CYTOPLASMIC_DOMAIN (PHOBIUS); SIGNAL_PEPTIDE_H_REGION (PHOBIUS); SignalP-noTM (SIGNALP_EUK); IPR017853 (SUPERFAMILY)
maker-contig_160-fgenesh-gene-0.196-mRNA-1	stress-responsive protein ish1 protein	486	20	7.04853e-148	0.7785	0	-		IPR018803 (PFAM); PTHR23241 (PANTHER); PTHR23241:SF41 (PANTHER); SIGNAL_PEPTIDE_N_REGION (PHOBIUS); SIGNAL_PEPTIDE_C_REGION (PHOBIUS); SIGNAL_PEPTIDE (PHOBIUS); SIGNAL_PEPTIDE_H_REGION (PHOBIUS); NON_CYTOPLASMIC_DOMAIN (PHOBIUS); SignalP-noTM (SIGNALP_EUK); SignalP-TM (SIGNALP_GRAM_POSITIVE)
fgenesh_masked-contig_239-processed-gene-0.95-mRNA-1	hypothetical protein MYCGRDRAFT_110066	486	3	8.0556e-21	0.52	0	-		Coil (COILS); SIGNAL_PEPTIDE_N_REGION (PHOBIUS); SIGNAL_PEPTIDE_C_REGION (PHOBIUS); SIGNAL_PEPTIDE (PHOBIUS); SIGNAL_PEPTIDE_H_REGION (PHOBIUS); NON_CYTOPLASMIC_DOMAIN (PHOBIUS); SignalP-TM (SIGNALP_GRAM_POSITIVE); SignalP-noTM (SIGNALP_GRAM_NEGATIVE); SignalP-noTM (SIGNALP_EUK)
augustus_masked-contig_88-processed-gene-0.113-mRNA-1	cytochrome d1 heme domain protein	486	20	0	0.6185	1	F:protein binding	-	IPR015943 (G3DSA:2.130.10.GENE3D); IPR015943 (G3DSA:2.130.10.GENE3D); IPR011964 (TIGRFAM); PTHR13833 (PANTHER); PTHR13833:SF37 (PANTHER); SIGNAL_PEPTIDE_C_REGION (PHOBIUS); SIGNAL_PEPTIDE_H_REGION (PHOBIUS); SIGNAL_PEPTIDE (PHOBIUS); NON_CYTOPLASMIC_DOMAIN (PHOBIUS); SIGNAL_PEPTIDE_N_REGION (PHOBIUS); SignalP-noTM (SIGNALP_EUK); SignalP-TM (SIGNALP_GRAM_POSITIVE); SignalP-noTM (SIGNALP_GRAM_NEGAT…
maker-contig_132-fgenesh-gene-0.144-mRNA-1	cnd3 protein	484	20	1.43759e-154	0.59	0	-		SIGNAL_PEPTIDE_H_REGION (PHOBIUS); NON_CYTOPLASMIC_DOMAIN (PHOBIUS); SIGNAL_PEPTIDE_N_REGION (PHOBIUS); SIGNAL_PEPTIDE (PHOBIUS); SIGNAL_PEPTIDE_C_REGION (PHOBIUS); SignalP-TM (SIGNALP_GRAM_POSITIVE); SignalP-noTM (SIGNALP_GRAM_NEGATIVE); SignalP-noTM (SIGNALP_EUK)
maker-contig_5-snap-gene-3.264-mRNA-1	carboxypeptidase s1	481	20	0	0.7135	2	F:serine-type carboxypeptidase activity; P:proteolysis	EC:3.4.16	IPR001563 (PRINTS); IPR001563 (PFAM); IPR029058 (G3DSA:3.40.50.GENE3D); IPR001563 (PANTHER); PTHR11802:SF35 (PANTHER); IPR018202 (PROSITE_PATTERNS); IPR018202 (PROSITE_PATTERNS); SIGNAL_PEPTIDE_H_REGION (PHOBIUS); SIGNAL_PEPTIDE_N_REGION (PHOBIUS); SIGNAL_PEPTIDE_C_REGION (PHOBIUS); NON_CYTOPLASMIC_DOMAIN (PHOBIUS); SIGNAL_PEPTIDE (PHOBIUS); SignalP-noTM (SIGNALP_EUK); SignalP-noTM (SIGNALP_GRAM_…
genemark-contig_60-processed-gene-1.39-mRNA-1	hypothetical protein MYCGRDRAFT_101835	481	20	0	0.7505	0	-		IPR027589 (TIGRFAM); SIGNAL_PEPTIDE_C_REGION (PHOBIUS); NON_CYTOPLASMIC_DOMAIN (PHOBIUS); SIGNAL_PEPTIDE_N_REGION (PHOBIUS); SIGNAL_PEPTIDE (PHOBIUS); SIGNAL_PEPTIDE_H_REGION (PHOBIUS); SignalP-noTM (SIGNALP_GRAM_NEGATIVE); SignalP-noTM (SIGNALP_EUK)
maker-contig_233-fgenesh-gene-0.141-mRNA-1	hypothetical protein VDAG_09886	479	20	0	0.7465	0	-		Coil (COILS); IPR027589 (TIGRFAM); SIGNAL_PEPTIDE_N_REGION (PHOBIUS); SIGNAL_PEPTIDE_C_REGION (PHOBIUS); SIGNAL_PEPTIDE (PHOBIUS); NON_CYTOPLASMIC_DOMAIN (PHOBIUS); SIGNAL_PEPTIDE_H_REGION (PHOBIUS); SignalP-noTM (SIGNALP_GRAM_NEGATIVE); SignalP-noTM (SIGNALP_EUK)
fgenesh_masked-scaffold_m42-processed-gene-0.45-mRNA-1	amine oxidase	478	20	0	0.6875	2	P:oxidation-reduction process; F:oxidoreductase activity	-	IPR001613 (PRINTS); IPR002937 (PFAM); G3DSA:1.10.405.10 (GENE3D); G3DSA:3.90.660.10 (GENE3D); IPR016040 (G3DSA:3.40.50.GENE3D); PTHR10742 (PANTHER); SIGNAL_PEPTIDE_N_REGION (PHOBIUS); SIGNAL_PEPTIDE_H_REGION (PHOBIUS); NON_CYTOPLASMIC_DOMAIN (PHOBIUS); SIGNAL_PEPTIDE (PHOBIUS); SIGNAL_PEPTIDE_C_REGION (PHOBIUS); SignalP-noTM (SIGNALP_EUK); SignalP-noTM (SIGNALP_GRAM_NEGATIVE); SignalP-TM (SIGNALP…
maker-contig_37-fgenesh-gene-7.187-mRNA-1	glycoside hydrolase family 39 protein	476	20	0	0.5655	2	P:carbohydrate metabolic process; F:hydrolase activity, hydrolyzing O-glycosyl compounds	-	IPR013781 (G3DSA:3.20.20.GENE3D); IPR000514 (PFAM); SIGNAL_PEPTIDE_N_REGION (PHOBIUS); SIGNAL_PEPTIDE (PHOBIUS); NON_CYTOPLASMIC_DOMAIN (PHOBIUS); SIGNAL_PEPTIDE_C_REGION (PHOBIUS); SIGNAL_PEPTIDE_H_REGION (PHOBIUS); SignalP-noTM (SIGNALP_GRAM_NEGATIVE); SignalP-noTM (SIGNALP_EUK); SignalP-TM (SIGNALP_GRAM_POSITIVE); IPR017853 (SUPERFAMILY)
maker-contig_87-fgenesh-gene-1.212-mRNA-1	lipase b precursor	473	20	0	0.6205	3	F:molecular_function; P:biological_process; C:cellular_component		IPR029058 (G3DSA:3.40.50.GENE3D); NON_CYTOPLASMIC_DOMAIN (PHOBIUS); SIGNAL_PEPTIDE_C_REGION (PHOBIUS); SIGNAL_PEPTIDE (PHOBIUS); SIGNAL_PEPTIDE_N_REGION (PHOBIUS); SIGNAL_PEPTIDE_H_REGION (PHOBIUS); SignalP-noTM (SIGNALP_GRAM_NEGATIVE); SignalP-TM (SIGNALP_GRAM_POSITIVE); SignalP-noTM (SIGNALP_EUK); IPR029058 (SUPERFAMILY)
fgenesh_masked-contig_155-processed-gene-0.132-mRNA-1	candidapepsin-4 precursor	472	20	0	0.748	2	F:aspartic-type endopeptidase activity; P:proteolysis	EC:3.4.23	IPR001461 (PRINTS); IPR021109 (G3DSA:2.40.70.GENE3D); IPR001461 (PFAM); IPR021109 (G3DSA:2.40.70.GENE3D); IPR001461 (PANTHER); PTHR13683:SF231 (PANTHER); IPR001969 (PROSITE_PATTERNS); SIGNAL_PEPTIDE_H_REGION (PHOBIUS); NON_CYTOPLASMIC_DOMAIN (PHOBIUS); SIGNAL_PEPTIDE_C_REGION (PHOBIUS); SIGNAL_PEPTIDE (PHOBIUS); SIGNAL_PEPTIDE_N_REGION (PHOBIUS); IPR021109 (SUPERFAMILY)
maker-scaffold_m5-fgenesh-gene-0.152-mRNA-1	glycoside hydrolase family 71 protein	470	20	0	0.6465	1	F:hydrolase activity		IPR005197 (PFAM); PTHR10566 (PANTHER); PTHR10566:SF47 (PANTHER); NON_CYTOPLASMIC_DOMAIN (PHOBIUS); SIGNAL_PEPTIDE_N_REGION (PHOBIUS); SIGNAL_PEPTIDE (PHOBIUS); SIGNAL_PEPTIDE_C_REGION (PHOBIUS); SIGNAL_PEPTIDE_H_REGION (PHOBIUS); SignalP-noTM (SIGNALP_EUK); SignalP-TM (SIGNALP_GRAM_POSITIVE); SignalP-noTM (SIGNALP_GRAM_NEGATIVE)
fgenesh_masked-scaffold_m24-processed-gene-0.62-mRNA-1	---NA---	470	0			0	-		SIGNAL_PEPTIDE_N_REGION (PHOBIUS); SIGNAL_PEPTIDE_C_REGION (PHOBIUS); NON_CYTOPLASMIC_DOMAIN (PHOBIUS); SIGNAL_PEPTIDE (PHOBIUS); SIGNAL_PEPTIDE_H_REGION (PHOBIUS); SignalP-TM (SIGNALP_GRAM_POSITIVE)
maker-scaffold_m23-fgenesh-gene-0.340-mRNA-1	---NA---	469	0			0	-		SIGNAL_PEPTIDE_N_REGION (PHOBIUS); SIGNAL_PEPTIDE (PHOBIUS); SIGNAL_PEPTIDE_C_REGION (PHOBIUS); NON_CYTOPLASMIC_DOMAIN (PHOBIUS); SIGNAL_PEPTIDE_H_REGION (PHOBIUS); SignalP-TM (SIGNALP_GRAM_POSITIVE); SignalP-noTM (SIGNALP_EUK)
maker-contig_160-augustus-gene-0.232-mRNA-1	aar2 family protein	468	20	0	0.6645	0	-		IPR007946 (PFAM); IPR007946 (PANTHER); SIGNAL_PEPTIDE_N_REGION (PHOBIUS); SIGNAL_PEPTIDE_C_REGION (PHOBIUS); NON_CYTOPLASMIC_DOMAIN (PHOBIUS); SIGNAL_PEPTIDE (PHOBIUS); SIGNAL_PEPTIDE_H_REGION (PHOBIUS); SignalP-noTM (SIGNALP_EUK)
augustus_masked-contig_80-processed-gene-0.82-mRNA-1	histidine acid phosphatase	467	20	0	0.784	2	P:dephosphorylation; F:acid phosphatase activity	EC:3.1.3.2	IPR016274 (PIRSF); IPR029033 (G3DSA:3.40.50.GENE3D); IPR000560 (PFAM); PTHR20963 (PANTHER); PTHR20963:SF14 (PANTHER); SIGNAL_PEPTIDE_N_REGION (PHOBIUS); SIGNAL_PEPTIDE (PHOBIUS); NON_CYTOPLASMIC_DOMAIN (PHOBIUS); SIGNAL_PEPTIDE_C_REGION (PHOBIUS); SIGNAL_PEPTIDE_H_REGION (PHOBIUS); SignalP-noTM (SIGNALP_EUK); IPR029033 (SUPERFAMILY)
maker-contig_123-snap-gene-1.205-mRNA-1	glycoside hydrolase family 76 protein	466	20	0	0.654	8	F:metalloendopeptidase activity; P:protein catabolic process; F:ATP binding; F:nucleoside-triphosphatase activity; P:proteolysis; C:membrane; F:mannan endo-1,6-alpha-mannosidase activity; P:carbohydrate catabolic process	EC:3.4.24; EC:3.2.1.101; EC:3.6.1.15	IPR014480 (PIRSF); IPR012341 (G3DSA:1.50.10.GENE3D); IPR005198 (PFAM); PTHR12145:SF16 (PANTHER); PTHR12145 (PANTHER); SIGNAL_PEPTIDE_H_REGION (PHOBIUS); NON_CYTOPLASMIC_DOMAIN (PHOBIUS); SIGNAL_PEPTIDE_N_REGION (PHOBIUS); SIGNAL_PEPTIDE (PHOBIUS); SIGNAL_PEPTIDE_C_REGION (PHOBIUS); SignalP-noTM (SIGNALP_GRAM_NEGATIVE); SignalP-noTM (SIGNALP_EUK); SignalP-TM (SIGNALP_GRAM_POSITIVE); IPR008928 (SUP…
maker-contig_61-augustus-gene-0.191-mRNA-1	arginase family protein	465	20	1.43505e-144	0.712	3	F:metal ion binding; F:hydrolase activity, acting on carbon-nitrogen (but not peptide) bonds, in linear amidines; F:heme binding	-	IPR006035 (PRINTS); IPR023696 (G3DSA:3.40.800.GENE3D); IPR006035 (PFAM); IPR001199 (PFAM); IPR001199 (G3DSA:3.10.120.GENE3D); PTHR11358:SF28 (PANTHER); IPR006035 (PANTHER); SIGNAL_PEPTIDE_H_REGION (PHOBIUS); SIGNAL_PEPTIDE_N_REGION (PHOBIUS); SIGNAL_PEPTIDE (PHOBIUS); SIGNAL_PEPTIDE_C_REGION (PHOBIUS); NON_CYTOPLASMIC_DOMAIN (PHOBIUS); IPR006035 (PROSITE_PROFILES); SignalP-noTM (SIGNALP_EUK); SSF…
maker-scaffold_m46-fgenesh-gene-1.175-mRNA-1	oxidase-like protein	464	20	0	0.6185	1	F:peroxidase activity	EC:1.11.1.7	IPR000028 (G3DSA:1.10.489.GENE3D); IPR000028 (PFAM); SIGNAL_PEPTIDE_C_REGION (PHOBIUS); SIGNAL_PEPTIDE (PHOBIUS); SIGNAL_PEPTIDE_N_REGION (PHOBIUS); SIGNAL_PEPTIDE_H_REGION (PHOBIUS); NON_CYTOPLASMIC_DOMAIN (PHOBIUS); IPR000028 (PROSITE_PROFILES); SignalP-noTM (SIGNALP_EUK); SignalP-noTM (SIGNALP_GRAM_NEGATIVE); IPR000028 (SUPERFAMILY)
augustus_masked-contig_113-processed-gene-2.156-mRNA-1	flavin-containing monooxygenase	463	20	0	0.6635	4	F:flavin adenine dinucleotide binding; F:N,N-dimethylaniline monooxygenase activity; P:oxidation-reduction process; F:NADP binding	EC:1.14.13.8	IPR000960 (PRINTS); G3DSA:3.50.50.60 (GENE3D); IPR020946 (PFAM); PF13450 (PFAM); PTHR23023:SF75 (PANTHER); PTHR23023 (PANTHER); SIGNAL_PEPTIDE (PHOBIUS); NON_CYTOPLASMIC_DOMAIN (PHOBIUS); SIGNAL_PEPTIDE_H_REGION (PHOBIUS); SIGNAL_PEPTIDE_C_REGION (PHOBIUS); SIGNAL_PEPTIDE_N_REGION (PHOBIUS); SSF51905 (SUPERFAMILY); SSF51905 (SUPERFAMILY)
fgenesh_masked-contig_169-processed-gene-0.147-mRNA-1	catalase	463	20	0	0.659	4	P:response to oxidative stress; F:heme binding; F:catalase activity; P:oxidation-reduction process	EC:1.11.1.6	IPR018028 (PRINTS); IPR011614 (SMART); IPR011614 (G3DSA:2.40.180.GENE3D); IPR011614 (PFAM); IPR010582 (PFAM); IPR018028 (PANTHER); IPR024708 (PROSITE_PATTERNS); SIGNAL_PEPTIDE_N_REGION (PHOBIUS); SIGNAL_PEPTIDE_H_REGION (PHOBIUS); NON_CYTOPLASMIC_DOMAIN (PHOBIUS); SIGNAL_PEPTIDE_C_REGION (PHOBIUS); SIGNAL_PEPTIDE (PHOBIUS); IPR018028 (PROSITE_PROFILES); SignalP-noTM (SIGNALP_EUK); SignalP-TM (SIG…
fgenesh_masked-contig_180-processed-gene-0.10-mRNA-1	oviduct-specific glycoprotein	463	8	3.62578e-59	0.6375	3	F:serine-type endopeptidase activity; P:proteolysis; F:metallopeptidase activity	EC:3.4.21	IPR024079 (G3DSA:3.40.390.GENE3D); SIGNAL_PEPTIDE_N_REGION (PHOBIUS); SIGNAL_PEPTIDE (PHOBIUS); SIGNAL_PEPTIDE_H_REGION (PHOBIUS); NON_CYTOPLASMIC_DOMAIN (PHOBIUS); SIGNAL_PEPTIDE_C_REGION (PHOBIUS); SignalP-noTM (SIGNALP_GRAM_NEGATIVE); SignalP-TM (SIGNALP_GRAM_POSITIVE); SignalP-noTM (SIGNALP_EUK); SSF55486 (SUPERFAMILY)
augustus_masked-scaffold_m42-processed-gene-2.123-mRNA-1	extracellular gdsl-like lipase	462	20	1.13473e-173	0.6825	1	F:hydrolase activity	-	PF13472 (PFAM); IPR013831 (G3DSA:3.40.50.GENE3D); PTHR30383 (PANTHER); PTHR30383:SF3 (PANTHER); SIGNAL_PEPTIDE_N_REGION (PHOBIUS); SIGNAL_PEPTIDE_C_REGION (PHOBIUS); SIGNAL_PEPTIDE (PHOBIUS); SIGNAL_PEPTIDE_H_REGION (PHOBIUS); NON_CYTOPLASMIC_DOMAIN (PHOBIUS); SignalP-noTM (SIGNALP_EUK); SignalP-TM (SIGNALP_GRAM_POSITIVE); SSF52266 (SUPERFAMILY)
maker-contig_27-fgenesh-gene-0.253-mRNA-1	glycosyltransferase family 2 protein	462	20	0	0.7245	0	-		IPR029044 (G3DSA:3.90.550.GENE3D); PF13641 (PFAM); PTHR10587:SF1 (PANTHER); PTHR10587 (PANTHER); SIGNAL_PEPTIDE_N_REGION (PHOBIUS); SIGNAL_PEPTIDE (PHOBIUS); NON_CYTOPLASMIC_DOMAIN (PHOBIUS); SIGNAL_PEPTIDE_C_REGION (PHOBIUS); SIGNAL_PEPTIDE_H_REGION (PHOBIUS); SignalP-TM (SIGNALP_EUK); IPR029044 (SUPERFAMILY)
maker-scaffold_m5-fgenesh-gene-0.158-mRNA-1	tos1 protein	462	20	7.9135e-133	0.693	0	-		IPR013320 (G3DSA:2.60.120.GENE3D); IPR018807 (PFAM); IPR018805 (PFAM); PTHR31737 (PANTHER); PTHR31737:SF2 (PANTHER); SIGNAL_PEPTIDE_H_REGION (PHOBIUS); NON_CYTOPLASMIC_DOMAIN (PHOBIUS); SIGNAL_PEPTIDE_N_REGION (PHOBIUS); SIGNAL_PEPTIDE (PHOBIUS); SIGNAL_PEPTIDE_C_REGION (PHOBIUS); SignalP-noTM (SIGNALP_EUK); SignalP-TM (SIGNALP_GRAM_POSITIVE); SignalP-noTM (SIGNALP_GRAM_NEGATIVE)
snap_masked-contig_141-processed-gene-0.201-mRNA-1	aspartic-type	461	20	9.34162e-164	0.5645	2	P:proteolysis; F:aspartic-type endopeptidase activity	EC:3.4.23	IPR001461 (PRINTS); IPR021109 (G3DSA:2.40.70.GENE3D); IPR021109 (G3DSA:2.40.70.GENE3D); IPR001461 (PFAM); IPR001461 (PANTHER); PTHR13683:SF241 (PANTHER); IPR001969 (PROSITE_PATTERNS); SIGNAL_PEPTIDE_N_REGION (PHOBIUS); NON_CYTOPLASMIC_DOMAIN (PHOBIUS); SIGNAL_PEPTIDE_C_REGION (PHOBIUS); SIGNAL_PEPTIDE (PHOBIUS); SIGNAL_PEPTIDE_H_REGION (PHOBIUS); IPR021109 (SUPERFAMILY)
maker-scaffold_m42-fgenesh-gene-4.197-mRNA-1	2-oxoisovalerate dehydrogenase alpha subunit	461	20	0	0.8525	2	F:oxidoreductase activity, acting on the aldehyde or oxo group of donors, disulfide as acceptor; P:metabolic process	-	IPR029061 (G3DSA:3.40.50.GENE3D); IPR001017 (PFAM); PTHR11516:SF1 (PANTHER); PTHR11516 (PANTHER); SIGNAL_PEPTIDE_H_REGION (PHOBIUS); SIGNAL_PEPTIDE_C_REGION (PHOBIUS); SIGNAL_PEPTIDE_N_REGION (PHOBIUS); SIGNAL_PEPTIDE (PHOBIUS); NON_CYTOPLASMIC_DOMAIN (PHOBIUS); SignalP-TM (SIGNALP_GRAM_POSITIVE); IPR029061 (SUPERFAMILY)
fgenesh_masked-contig_37-processed-gene-3.66-mRNA-1	flavin dependent	461	20	1.48199e-69	0.4835	4	F:NADP binding; F:flavin adenine dinucleotide binding; P:oxidation-reduction process; F:N,N-dimethylaniline monooxygenase activity	EC:1.14.13.8	IPR000960 (PRINTS); IPR020946 (PFAM); G3DSA:3.50.50.60 (GENE3D); G3DSA:3.50.50.60 (GENE3D); PTHR23023 (PANTHER); PTHR23023:SF75 (PANTHER); SIGNAL_PEPTIDE_C_REGION (PHOBIUS); SIGNAL_PEPTIDE_N_REGION (PHOBIUS); NON_CYTOPLASMIC_DOMAIN (PHOBIUS); SIGNAL_PEPTIDE (PHOBIUS); SIGNAL_PEPTIDE_H_REGION (PHOBIUS); SSF51905 (SUPERFAMILY); SSF51905 (SUPERFAMILY)
fgenesh_masked-contig_202-processed-gene-0.73-mRNA-1	galactan -beta-galactosidase	460	20	9.63857e-171	0.613	2	P:carbohydrate metabolic process; F:hydrolase activity, hydrolyzing O-glycosyl compounds	-	IPR023296 (G3DSA:2.115.10.GENE3D); IPR006710 (PFAM); IPR006710 (PANTHER); PTHR22925:SF3 (PANTHER); SIGNAL_PEPTIDE_N_REGION (PHOBIUS); SIGNAL_PEPTIDE_H_REGION (PHOBIUS); SIGNAL_PEPTIDE (PHOBIUS); NON_CYTOPLASMIC_DOMAIN (PHOBIUS); SIGNAL_PEPTIDE_C_REGION (PHOBIUS); SignalP-noTM (SIGNALP_EUK); SignalP-noTM (SIGNALP_GRAM_NEGATIVE); SignalP-TM (SIGNALP_GRAM_POSITIVE); IPR023296 (SUPERFAMILY)
maker-contig_148-augustus-gene-0.292-mRNA-1	fg-gap repeat-containing protein	458	20	4.63912e-39	0.6155	0	-		IPR021884 (PFAM); SIGNAL_PEPTIDE_N_REGION (PHOBIUS); NON_CYTOPLASMIC_DOMAIN (PHOBIUS); SIGNAL_PEPTIDE_C_REGION (PHOBIUS); SIGNAL_PEPTIDE (PHOBIUS); SIGNAL_PEPTIDE_H_REGION (PHOBIUS); SignalP-noTM (SIGNALP_EUK)
maker-contig_170-snap-gene-0.405-mRNA-1	salicylate hydroxylase	458	20	5.53652e-136	0.627	2	F:oxidoreductase activity; P:metabolic process	-	IPR003042 (PRINTS); IPR002938 (PFAM); G3DSA:3.50.50.60 (GENE3D); PTHR13789 (PANTHER); PTHR13789:SF183 (PANTHER); SIGNAL_PEPTIDE_C_REGION (PHOBIUS); SIGNAL_PEPTIDE_H_REGION (PHOBIUS); SIGNAL_PEPTIDE (PHOBIUS); NON_CYTOPLASMIC_DOMAIN (PHOBIUS); SIGNAL_PEPTIDE_N_REGION (PHOBIUS); SSF51905 (SUPERFAMILY)
maker-scaffold_m42-fgenesh-gene-0.96-mRNA-1	glycosyltransferase family 8 protein	457	20	3.17369e-111	0.5785	1	F:transferase activity, transferring glycosyl groups	-	Coil (COILS); IPR002495 (PFAM); IPR029044 (G3DSA:3.90.550.GENE3D); PTHR11183 (PANTHER); PTHR11183:SF32 (PANTHER); SIGNAL_PEPTIDE_N_REGION (PHOBIUS); SIGNAL_PEPTIDE (PHOBIUS); NON_CYTOPLASMIC_DOMAIN (PHOBIUS); SIGNAL_PEPTIDE_C_REGION (PHOBIUS); SIGNAL_PEPTIDE_H_REGION (PHOBIUS); SignalP-TM (SIGNALP_GRAM_POSITIVE); IPR029044 (SUPERFAMILY)
fgenesh_masked-scaffold_m42-processed-gene-3.79-mRNA-1	glycoside hydrolase family 72 protein	456	20	0	0.769	3	F:transferase activity; P:carbohydrate metabolic process; C:fungal-type cell wall	-	IPR013781 (G3DSA:3.20.20.GENE3D); IPR004886 (PFAM); PTHR31468:SF5 (PANTHER); PTHR31468 (PANTHER); SIGNAL_PEPTIDE_N_REGION (PHOBIUS); SIGNAL_PEPTIDE_H_REGION (PHOBIUS); NON_CYTOPLASMIC_DOMAIN (PHOBIUS); SIGNAL_PEPTIDE (PHOBIUS); SIGNAL_PEPTIDE_C_REGION (PHOBIUS); SignalP-noTM (SIGNALP_GRAM_NEGATIVE); SignalP-noTM (SIGNALP_EUK); SignalP-TM (SIGNALP_GRAM_POSITIVE); IPR017853 (SUPERFAMILY)
maker-contig_115-fgenesh-gene-0.263-mRNA-1	oxidase-like protein	455	20	1.55063e-128	0.6085	1	F:peroxidase activity	EC:1.11.1.7	IPR000028 (PFAM); IPR000028 (G3DSA:1.10.489.GENE3D); SIGNAL_PEPTIDE_C_REGION (PHOBIUS); SIGNAL_PEPTIDE_N_REGION (PHOBIUS); SIGNAL_PEPTIDE (PHOBIUS); NON_CYTOPLASMIC_DOMAIN (PHOBIUS); SIGNAL_PEPTIDE_H_REGION (PHOBIUS); IPR000028 (PROSITE_PROFILES); SignalP-noTM (SIGNALP_EUK); SignalP-TM (SIGNALP_GRAM_POSITIVE); SignalP-noTM (SIGNALP_GRAM_NEGATIVE); IPR000028 (SUPERFAMILY)
maker-contig_109-augustus-gene-0.126-mRNA-1	aspartyl protease	455	20	3.55615e-133	0.645	2	P:proteolysis; F:aspartic-type endopeptidase activity	EC:3.4.23	IPR001461 (PRINTS); IPR021109 (G3DSA:2.40.70.GENE3D); IPR001461 (PFAM); IPR021109 (G3DSA:2.40.70.GENE3D); IPR001461 (PANTHER); PTHR13683:SF285 (PANTHER); IPR001969 (PROSITE_PATTERNS); IPR001969 (PROSITE_PATTERNS); SIGNAL_PEPTIDE_N_REGION (PHOBIUS); SIGNAL_PEPTIDE_H_REGION (PHOBIUS); NON_CYTOPLASMIC_DOMAIN (PHOBIUS); SIGNAL_PEPTIDE (PHOBIUS); SIGNAL_PEPTIDE_C_REGION (PHOBIUS); SignalP-noTM (SIGNAL…
snap_masked-scaffold_m21-processed-gene-3.107-mRNA-1	gtp-binding protein	454	20	0	0.9195	4	C:mitochondrion; P:ATP catabolic process; F:ATPase activity; F:GTP binding	EC:3.6.1.3	IPR006073 (PRINTS); IPR006073 (PFAM); IPR027417 (G3DSA:3.40.50.GENE3D); IPR012675 (G3DSA:3.10.20.GENE3D); IPR013029 (PFAM); IPR023192 (G3DSA:1.10.150.GENE3D); IPR004396 (TIGRFAM); PTHR23305 (PANTHER); PTHR23305:SF11 (PANTHER); SIGNAL_PEPTIDE_C_REGION (PHOBIUS); SIGNAL_PEPTIDE_N_REGION (PHOBIUS); SIGNAL_PEPTIDE_H_REGION (PHOBIUS); NON_CYTOPLASMIC_DOMAIN (PHOBIUS); SIGNAL_PEPTIDE (PHOBIUS); SignalP…
maker-contig_366-fgenesh-gene-0.66-mRNA-1	aromatic peroxygenase	451	20	0	0.629	1	F:peroxidase activity	EC:1.11.1.7	IPR000028 (PFAM); IPR000028 (G3DSA:1.10.489.GENE3D); NON_CYTOPLASMIC_DOMAIN (PHOBIUS); SIGNAL_PEPTIDE_N_REGION (PHOBIUS); SIGNAL_PEPTIDE_C_REGION (PHOBIUS); SIGNAL_PEPTIDE (PHOBIUS); SIGNAL_PEPTIDE_H_REGION (PHOBIUS); IPR000028 (PROSITE_PROFILES); SignalP-noTM (SIGNALP_EUK); IPR000028 (SUPERFAMILY)
augustus_masked-contig_103-processed-gene-0.238-mRNA-1	endoplasmic reticulum mannosyl-oligosaccharide -alpha-mannosidase protein	450	20	0	0.816	2	F:hydrolase activity; F:manganese ion binding	-	Coil (COILS); G3DSA:3.90.1640.10 (GENE3D); IPR001667 (PFAM); PTHR21466:SF15 (PANTHER); PTHR21466 (PANTHER); SIGNAL_PEPTIDE_H_REGION (PHOBIUS); NON_CYTOPLASMIC_DOMAIN (PHOBIUS); SIGNAL_PEPTIDE_N_REGION (PHOBIUS); SIGNAL_PEPTIDE_C_REGION (PHOBIUS); SIGNAL_PEPTIDE (PHOBIUS); SignalP-TM (SIGNALP_GRAM_POSITIVE); SignalP-noTM (SIGNALP_EUK); SSF64182 (SUPERFAMILY)
maker-contig_55-fgenesh-gene-3.255-mRNA-1	glucan endo- -alpha-glucosidase agn1	450	20	5.30395e-154	0.5615	3	F:molecular_function; P:biological_process; C:cellular_component		IPR005197 (PFAM); PTHR10566 (PANTHER); PTHR10566:SF8 (PANTHER); NON_CYTOPLASMIC_DOMAIN (PHOBIUS); SIGNAL_PEPTIDE_N_REGION (PHOBIUS); SIGNAL_PEPTIDE_C_REGION (PHOBIUS); SIGNAL_PEPTIDE_H_REGION (PHOBIUS); SIGNAL_PEPTIDE (PHOBIUS); SignalP-noTM (SIGNALP_EUK); SignalP-TM (SIGNALP_GRAM_POSITIVE); SignalP-noTM (SIGNALP_GRAM_NEGATIVE)
maker-scaffold_m23-fgenesh-gene-0.344-mRNA-1	saccharopine dehydrogenase	449	20	0	0.8395	2	P:oxidation-reduction process; F:saccharopine dehydrogenase (NADP+, L-glutamate-forming) activity	EC:1.5.1.10	G3DSA:3.30.360.10 (GENE3D); G3DSA:1.10.1870.10 (GENE3D); IPR016040 (G3DSA:3.40.50.GENE3D); IPR005097 (PFAM); PTHR11133:SF10 (PANTHER); PTHR11133 (PANTHER); SIGNAL_PEPTIDE_C_REGION (PHOBIUS); NON_CYTOPLASMIC_DOMAIN (PHOBIUS); SIGNAL_PEPTIDE_N_REGION (PHOBIUS); SIGNAL_PEPTIDE_H_REGION (PHOBIUS); SIGNAL_PEPTIDE (PHOBIUS); SSF55347 (SUPERFAMILY); SSF51735 (SUPERFAMILY)
maker-contig_51-fgenesh-gene-1.149-mRNA-1	glycoside hydrolase family 64 protein	449	20	0	0.669	1	F:hydrolase activity		SIGNAL_PEPTIDE_H_REGION (PHOBIUS); SIGNAL_PEPTIDE_N_REGION (PHOBIUS); SIGNAL_PEPTIDE_C_REGION (PHOBIUS); NON_CYTOPLASMIC_DOMAIN (PHOBIUS); SIGNAL_PEPTIDE (PHOBIUS); SignalP-TM (SIGNALP_GRAM_POSITIVE); SignalP-noTM (SIGNALP_EUK); SignalP-noTM (SIGNALP_GRAM_NEGATIVE)
maker-contig_177-fgenesh-gene-0.287-mRNA-1	beta- -glucanase	446	20	4.66398e-152	0.645	2	P:carbohydrate metabolic process; F:hydrolase activity, hydrolyzing O-glycosyl compounds	-	IPR013781 (G3DSA:3.20.20.GENE3D); IPR001547 (PFAM); PTHR31297:SF1 (PANTHER); PTHR31297 (PANTHER); SIGNAL_PEPTIDE_N_REGION (PHOBIUS); SIGNAL_PEPTIDE_C_REGION (PHOBIUS); SIGNAL_PEPTIDE (PHOBIUS); NON_CYTOPLASMIC_DOMAIN (PHOBIUS); SIGNAL_PEPTIDE_H_REGION (PHOBIUS); SignalP-noTM (SIGNALP_GRAM_NEGATIVE); SignalP-noTM (SIGNALP_EUK); IPR017853 (SUPERFAMILY)
snap_masked-contig_55-processed-gene-2.128-mRNA-1	hypothetical protein MYCFIDRAFT_169585	446	1	7.55764e-09	0.6	0	-		SIGNAL_PEPTIDE_H_REGION (PHOBIUS); SIGNAL_PEPTIDE_C_REGION (PHOBIUS); SIGNAL_PEPTIDE_N_REGION (PHOBIUS); SIGNAL_PEPTIDE (PHOBIUS); NON_CYTOPLASMIC_DOMAIN (PHOBIUS)
maker-contig_173-fgenesh-gene-0.260-mRNA-1	glycoside hydrolase family 16 protein	445	20	9.79793e-144	0.7015	2	F:glucan endo-1,3-beta-glucanase activity, C-3 substituted reducing group; P:carbohydrate metabolic process	EC:3.2.1.6	IPR000757 (PFAM); IPR013320 (G3DSA:2.60.120.GENE3D); PTHR10963 (PANTHER); PTHR10963:SF24 (PANTHER); NON_CYTOPLASMIC_DOMAIN (PHOBIUS); SIGNAL_PEPTIDE_N_REGION (PHOBIUS); SIGNAL_PEPTIDE (PHOBIUS); SIGNAL_PEPTIDE_C_REGION (PHOBIUS); SIGNAL_PEPTIDE_H_REGION (PHOBIUS); SignalP-noTM (SIGNALP_EUK); SignalP-noTM (SIGNALP_GRAM_NEGATIVE); IPR008985 (SUPERFAMILY)
augustus_masked-contig_51-processed-gene-1.133-mRNA-1	xaa-pro aminopeptidase family enzyme	444	20	0	0.702	1	F:hydrolase activity	-	IPR000994 (PFAM); IPR000994 (G3DSA:3.90.230.GENE3D); NON_CYTOPLASMIC_DOMAIN (PHOBIUS); SIGNAL_PEPTIDE_N_REGION (PHOBIUS); SIGNAL_PEPTIDE (PHOBIUS); SIGNAL_PEPTIDE_C_REGION (PHOBIUS); SIGNAL_PEPTIDE_H_REGION (PHOBIUS); SignalP-noTM (SIGNALP_EUK); IPR000994 (SUPERFAMILY)
maker-contig_98-augustus-gene-0.244-mRNA-1	hypothetical protein DOTSEDRAFT_75970	444	20	0	0.746	1	F:peroxidase activity	EC:1.11.1.7	IPR000028 (G3DSA:1.10.489.GENE3D); IPR000028 (PFAM); SIGNAL_PEPTIDE_H_REGION (PHOBIUS); SIGNAL_PEPTIDE_C_REGION (PHOBIUS); SIGNAL_PEPTIDE (PHOBIUS); NON_CYTOPLASMIC_DOMAIN (PHOBIUS); SIGNAL_PEPTIDE_N_REGION (PHOBIUS); IPR000028 (PROSITE_PROFILES); SignalP-noTM (SIGNALP_GRAM_NEGATIVE); SignalP-TM (SIGNALP_GRAM_POSITIVE); SignalP-noTM (SIGNALP_EUK); IPR000028 (SUPERFAMILY)
genemark-contig_153-processed-gene-0.12-mRNA-1	mannitol 1-phosphate dehydrogenase	443	20	4.98385e-122	0.5605	2	F:oxidoreductase activity; P:metabolic process	-	IPR003042 (PRINTS); G3DSA:3.50.50.60 (GENE3D); IPR002938 (PFAM); PTHR13789:SF191 (PANTHER); PTHR13789 (PANTHER); SIGNAL_PEPTIDE_N_REGION (PHOBIUS); SIGNAL_PEPTIDE_H_REGION (PHOBIUS); NON_CYTOPLASMIC_DOMAIN (PHOBIUS); SIGNAL_PEPTIDE_C_REGION (PHOBIUS); SIGNAL_PEPTIDE (PHOBIUS); SignalP-noTM (SIGNALP_EUK); SSF54373 (SUPERFAMILY); SSF51905 (SUPERFAMILY)
fgenesh_masked-contig_17-processed-gene-4.85-mRNA-1	dna-directed rna polymerase protein	440	20	1.10098e-70	0.624	0	-		NON_CYTOPLASMIC_DOMAIN (PHOBIUS); SIGNAL_PEPTIDE_N_REGION (PHOBIUS); SIGNAL_PEPTIDE_C_REGION (PHOBIUS); SIGNAL_PEPTIDE (PHOBIUS); SIGNAL_PEPTIDE_H_REGION (PHOBIUS); SignalP-TM (SIGNALP_GRAM_POSITIVE); SignalP-noTM (SIGNALP_GRAM_NEGATIVE); SignalP-noTM (SIGNALP_EUK)
maker-contig_1-fgenesh-gene-2.142-mRNA-1	glycerophosphoryl diester phosphodiesterase	439	20	0	0.722	3	P:glycerol metabolic process; F:glycerophosphodiester phosphodiesterase activity; P:lipid metabolic process	EC:3.1.4.46	IPR004129 (PFAM); IPR017946 (G3DSA:3.20.20.GENE3D); PTHR23344:SF7 (PANTHER); IPR004129 (PANTHER); SIGNAL_PEPTIDE_H_REGION (PHOBIUS); NON_CYTOPLASMIC_DOMAIN (PHOBIUS); SIGNAL_PEPTIDE_N_REGION (PHOBIUS); SIGNAL_PEPTIDE_C_REGION (PHOBIUS); SIGNAL_PEPTIDE (PHOBIUS); SignalP-noTM (SIGNALP_GRAM_NEGATIVE); SignalP-noTM (SIGNALP_EUK); SignalP-TM (SIGNALP_GRAM_POSITIVE); IPR017946 (SUPERFAMILY)
maker-scaffold_m18-snap-gene-0.180-mRNA-1	het-s domain protein	439	20	1.65912e-171	0.6145	3	F:protein kinase activity; P:protein phosphorylation; F:ATP binding	-	Coil (COILS); IPR001245 (PFAM); G3DSA:1.10.510.10 (GENE3D); SIGNAL_PEPTIDE_C_REGION (PHOBIUS); SIGNAL_PEPTIDE_N_REGION (PHOBIUS); SIGNAL_PEPTIDE (PHOBIUS); NON_CYTOPLASMIC_DOMAIN (PHOBIUS); SIGNAL_PEPTIDE_H_REGION (PHOBIUS); IPR000719 (PROSITE_PROFILES); IPR011009 (SUPERFAMILY)
fgenesh_masked-contig_118-processed-gene-3.89-mRNA-1	glycoside hydrolase family 17 protein	439	20	9.13453e-126	0.6935	2	F:catalytic activity; P:carbohydrate metabolic process	-	IPR013781 (G3DSA:3.20.20.GENE3D); PTHR16631:SF8 (PANTHER); PTHR16631 (PANTHER); SIGNAL_PEPTIDE_N_REGION (PHOBIUS); NON_CYTOPLASMIC_DOMAIN (PHOBIUS); SIGNAL_PEPTIDE (PHOBIUS); SIGNAL_PEPTIDE_C_REGION (PHOBIUS); SIGNAL_PEPTIDE_H_REGION (PHOBIUS); SignalP-noTM (SIGNALP_EUK); SignalP-TM (SIGNALP_GRAM_POSITIVE); SignalP-noTM (SIGNALP_GRAM_NEGATIVE); IPR017853 (SUPERFAMILY)
maker-contig_10-augustus-gene-2.384-mRNA-1	duf821 domain-containing protein	438	20	2.17914e-155	0.6055	0	-		IPR006598 (SMART); IPR006598 (PFAM); PTHR12203 (PANTHER); PTHR12203:SF13 (PANTHER); SIGNAL_PEPTIDE_C_REGION (PHOBIUS); SIGNAL_PEPTIDE (PHOBIUS); NON_CYTOPLASMIC_DOMAIN (PHOBIUS); SIGNAL_PEPTIDE_N_REGION (PHOBIUS); SIGNAL_PEPTIDE_H_REGION (PHOBIUS); SignalP-noTM (SIGNALP_EUK)
snap_masked-contig_118-processed-gene-0.96-mRNA-1	2-hydroxy-3-oxopropionate reductase	436	20	0	0.6505	3	P:pentose-phosphate shunt; F:phosphogluconate dehydrogenase (decarboxylating) activity; F:NAD binding	EC:1.1.1.44	IPR016040 (G3DSA:3.40.50.GENE3D); IPR013328 (G3DSA:1.10.1040.GENE3D); IPR029154 (PFAM); IPR006115 (PFAM); PTHR22981 (PANTHER); PTHR22981:SF27 (PANTHER); NON_CYTOPLASMIC_DOMAIN (PHOBIUS); SIGNAL_PEPTIDE (PHOBIUS); SIGNAL_PEPTIDE_C_REGION (PHOBIUS); SIGNAL_PEPTIDE_H_REGION (PHOBIUS); SIGNAL_PEPTIDE_N_REGION (PHOBIUS); IPR008927 (SUPERFAMILY); SSF51735 (SUPERFAMILY); IPR008927 (SUPERFAMILY)
augustus_masked-contig_233-processed-gene-0.135-mRNA-1	oxidase-like protein	435	20	0	0.6335	1	F:peroxidase activity	EC:1.11.1.7	IPR000028 (G3DSA:1.10.489.GENE3D); IPR000028 (PFAM); SIGNAL_PEPTIDE_H_REGION (PHOBIUS); SIGNAL_PEPTIDE_C_REGION (PHOBIUS); SIGNAL_PEPTIDE_N_REGION (PHOBIUS); NON_CYTOPLASMIC_DOMAIN (PHOBIUS); SIGNAL_PEPTIDE (PHOBIUS); IPR000028 (PROSITE_PROFILES); IPR000028 (SUPERFAMILY)
maker-contig_17-fgenesh-gene-5.321-mRNA-1	sun domain protein	435	20	1.10123e-170	0.731	4	P:hyphal growth; P:(1->3)-beta-D-glucan catabolic process; F:carbohydrate binding; F:hydrolase activity	-	IPR005556 (PFAM); PTHR31316:SF0 (PANTHER); PTHR31316 (PANTHER); SIGNAL_PEPTIDE_N_REGION (PHOBIUS); SIGNAL_PEPTIDE (PHOBIUS); NON_CYTOPLASMIC_DOMAIN (PHOBIUS); SIGNAL_PEPTIDE_C_REGION (PHOBIUS); SIGNAL_PEPTIDE_H_REGION (PHOBIUS); SignalP-TM (SIGNALP_GRAM_POSITIVE); SignalP-noTM (SIGNALP_EUK)
maker-contig_32-fgenesh-gene-1.241-mRNA-1	heme-thiolate peroxidase aromatic peroxygenase protein	435	20	0	0.636	1	F:peroxidase activity	EC:1.11.1.7	IPR000028 (G3DSA:1.10.489.GENE3D); IPR000028 (PFAM); SIGNAL_PEPTIDE_H_REGION (PHOBIUS); SIGNAL_PEPTIDE_C_REGION (PHOBIUS); SIGNAL_PEPTIDE_N_REGION (PHOBIUS); NON_CYTOPLASMIC_DOMAIN (PHOBIUS); SIGNAL_PEPTIDE (PHOBIUS); IPR000028 (PROSITE_PROFILES); SignalP-noTM (SIGNALP_GRAM_NEGATIVE); SignalP-noTM (SIGNALP_EUK); SignalP-TM (SIGNALP_GRAM_POSITIVE); IPR000028 (SUPERFAMILY)
augustus_masked-scaffold_m5-processed-gene-0.129-mRNA-1	oxidase-like protein	435	20	0	0.6125	1	F:peroxidase activity	EC:1.11.1.7	IPR000028 (PFAM); IPR000028 (G3DSA:1.10.489.GENE3D); SIGNAL_PEPTIDE_N_REGION (PHOBIUS); SIGNAL_PEPTIDE_C_REGION (PHOBIUS); SIGNAL_PEPTIDE (PHOBIUS); NON_CYTOPLASMIC_DOMAIN (PHOBIUS); SIGNAL_PEPTIDE_H_REGION (PHOBIUS); IPR000028 (PROSITE_PROFILES); SignalP-noTM (SIGNALP_EUK); IPR000028 (SUPERFAMILY)
maker-contig_177-fgenesh-gene-0.293-mRNA-1	hypothetical protein MYCGRDRAFT_94368	434	20	1.04645e-163	0.6845	1	F:peroxidase activity	EC:1.11.1.7	IPR000028 (PFAM); IPR000028 (G3DSA:1.10.489.GENE3D); NON_CYTOPLASMIC_DOMAIN (PHOBIUS); SIGNAL_PEPTIDE_N_REGION (PHOBIUS); SIGNAL_PEPTIDE (PHOBIUS); SIGNAL_PEPTIDE_C_REGION (PHOBIUS); SIGNAL_PEPTIDE_H_REGION (PHOBIUS); IPR000028 (PROSITE_PROFILES); SignalP-noTM (SIGNALP_GRAM_NEGATIVE); SignalP-noTM (SIGNALP_EUK); SignalP-TM (SIGNALP_GRAM_POSITIVE); IPR000028 (SUPERFAMILY)
fgenesh_masked-contig_213-processed-gene-0.52-mRNA-1	---NA---	434	0			0	-		SIGNAL_PEPTIDE_H_REGION (PHOBIUS); SIGNAL_PEPTIDE (PHOBIUS); NON_CYTOPLASMIC_DOMAIN (PHOBIUS); SIGNAL_PEPTIDE_N_REGION (PHOBIUS); SIGNAL_PEPTIDE_C_REGION (PHOBIUS); SignalP-noTM (SIGNALP_EUK)
maker-scaffold_m42-snap-gene-2.181-mRNA-1	hypothetical protein SEPMUDRAFT_145338	429	10	1.15017e-115	0.54	0	-		SIGNAL_PEPTIDE_H_REGION (PHOBIUS); SIGNAL_PEPTIDE_N_REGION (PHOBIUS); NON_CYTOPLASMIC_DOMAIN (PHOBIUS); SIGNAL_PEPTIDE_C_REGION (PHOBIUS); SIGNAL_PEPTIDE (PHOBIUS); SignalP-noTM (SIGNALP_EUK)
fgenesh_masked-contig_84-processed-gene-1.70-mRNA-1	---NA---	429	0			0	-		NON_CYTOPLASMIC_DOMAIN (PHOBIUS); SIGNAL_PEPTIDE_C_REGION (PHOBIUS); SIGNAL_PEPTIDE_N_REGION (PHOBIUS); SIGNAL_PEPTIDE (PHOBIUS); SIGNAL_PEPTIDE_H_REGION (PHOBIUS); SignalP-TM (SIGNALP_GRAM_POSITIVE); SignalP-noTM (SIGNALP_EUK); SignalP-noTM (SIGNALP_GRAM_NEGATIVE)
maker-contig_30-fgenesh-gene-1.251-mRNA-1	hypothetical protein MYCGRDRAFT_96677	428	20	0	0.7295	1	F:peroxidase activity	EC:1.11.1.7	IPR000028 (PFAM); IPR000028 (G3DSA:1.10.489.GENE3D); NON_CYTOPLASMIC_DOMAIN (PHOBIUS); SIGNAL_PEPTIDE_C_REGION (PHOBIUS); SIGNAL_PEPTIDE_N_REGION (PHOBIUS); SIGNAL_PEPTIDE (PHOBIUS); SIGNAL_PEPTIDE_H_REGION (PHOBIUS); IPR000028 (PROSITE_PROFILES); SignalP-noTM (SIGNALP_EUK); SignalP-TM (SIGNALP_GRAM_POSITIVE); SignalP-noTM (SIGNALP_GRAM_NEGATIVE); IPR000028 (SUPERFAMILY)
augustus_masked-contig_51-processed-gene-1.129-mRNA-1	fad nad -binding domain-containing protein	427	20	0	0.6475	2	F:oxidoreductase activity; P:oxidation-reduction process	-	IPR003042 (PRINTS); G3DSA:3.50.50.60 (GENE3D); IPR002938 (PFAM); PTHR13789 (PANTHER); PTHR13789:SF171 (PANTHER); NON_CYTOPLASMIC_DOMAIN (PHOBIUS); SIGNAL_PEPTIDE_H_REGION (PHOBIUS); SIGNAL_PEPTIDE (PHOBIUS); SIGNAL_PEPTIDE_C_REGION (PHOBIUS); SIGNAL_PEPTIDE_N_REGION (PHOBIUS); PS51257 (PROSITE_PROFILES); SSF51905 (SUPERFAMILY)
augustus_masked-contig_51-processed-gene-0.129-mRNA-1	hypothetical protein Smp_160680	427	1	8.13095e-08	0.38	4	P:DNA repair; F:single-stranded DNA binding; P:DNA recombination; P:double-strand break repair via homologous recombination		SIGNAL_PEPTIDE_N_REGION (PHOBIUS); SIGNAL_PEPTIDE (PHOBIUS); SIGNAL_PEPTIDE_H_REGION (PHOBIUS); SIGNAL_PEPTIDE_C_REGION (PHOBIUS); NON_CYTOPLASMIC_DOMAIN (PHOBIUS); SignalP-noTM (SIGNALP_GRAM_NEGATIVE); SignalP-noTM (SIGNALP_EUK); SignalP-TM (SIGNALP_GRAM_POSITIVE)
maker-contig_118-fgenesh-gene-3.219-mRNA-1	oxidase-like protein	426	20	0	0.6415	1	F:peroxidase activity	EC:1.11.1.7	IPR000028 (G3DSA:1.10.489.GENE3D); IPR000028 (PFAM); SIGNAL_PEPTIDE_N_REGION (PHOBIUS); SIGNAL_PEPTIDE_C_REGION (PHOBIUS); SIGNAL_PEPTIDE (PHOBIUS); NON_CYTOPLASMIC_DOMAIN (PHOBIUS); SIGNAL_PEPTIDE_H_REGION (PHOBIUS); IPR000028 (PROSITE_PROFILES); IPR000028 (SUPERFAMILY)
maker-contig_151-fgenesh-gene-0.128-mRNA-1	glycoside hydrolase family 17 protein	425	20	8.80136e-127	0.7015	2	P:carbohydrate metabolic process; F:catalytic activity	-	IPR013781 (G3DSA:3.20.20.GENE3D); PTHR16631 (PANTHER); PTHR16631:SF10 (PANTHER); SIGNAL_PEPTIDE_N_REGION (PHOBIUS); NON_CYTOPLASMIC_DOMAIN (PHOBIUS); SIGNAL_PEPTIDE_H_REGION (PHOBIUS); SIGNAL_PEPTIDE (PHOBIUS); SIGNAL_PEPTIDE_C_REGION (PHOBIUS); IPR017853 (SUPERFAMILY)
maker-scaffold_m21-snap-gene-4.260-mRNA-1	bag domain-containing protein	424	20	5.43625e-96	0.595	1	F:chaperone binding	-	IPR003103 (SMART); IPR003103 (G3DSA:1.20.58.GENE3D); G3DSA:3.10.20.90 (GENE3D); IPR003103 (PFAM); PTHR12329 (PANTHER); SIGNAL_PEPTIDE_C_REGION (PHOBIUS); NON_CYTOPLASMIC_DOMAIN (PHOBIUS); SIGNAL_PEPTIDE_H_REGION (PHOBIUS); SIGNAL_PEPTIDE_N_REGION (PHOBIUS); SIGNAL_PEPTIDE (PHOBIUS); IPR003103 (PROSITE_PROFILES); IPR000626 (PROSITE_PROFILES); SignalP-noTM (SIGNALP_EUK); SSF63491 (SUPERFAMILY); IPR…
maker-contig_42-fgenesh-gene-0.201-mRNA-1	zinc carboxypeptidase	424	20	0	0.6515	3	P:proteolysis; F:metallocarboxypeptidase activity; F:zinc ion binding	EC:3.4.17	IPR000834 (PRINTS); IPR000834 (SMART); G3DSA:3.40.630.10 (GENE3D); IPR000834 (PFAM); IPR003146 (G3DSA:3.30.70.GENE3D); PTHR11705:SF11 (PANTHER); PTHR11705 (PANTHER); SIGNAL_PEPTIDE_C_REGION (PHOBIUS); SIGNAL_PEPTIDE_N_REGION (PHOBIUS); SIGNAL_PEPTIDE (PHOBIUS); NON_CYTOPLASMIC_DOMAIN (PHOBIUS); SIGNAL_PEPTIDE_H_REGION (PHOBIUS); SignalP-noTM (SIGNALP_GRAM_NEGATIVE); SignalP-noTM (SIGNALP_EUK); SS…
maker-contig_239-augustus-gene-0.275-mRNA-1	oxidase-like protein	423	20	1.45867e-95	0.566	1	F:peroxidase activity	EC:1.11.1.7	IPR000028 (G3DSA:1.10.489.GENE3D); IPR000028 (PFAM); SIGNAL_PEPTIDE_N_REGION (PHOBIUS); SIGNAL_PEPTIDE_H_REGION (PHOBIUS); SIGNAL_PEPTIDE (PHOBIUS); SIGNAL_PEPTIDE_C_REGION (PHOBIUS); NON_CYTOPLASMIC_DOMAIN (PHOBIUS); IPR000028 (PROSITE_PROFILES); SignalP-noTM (SIGNALP_EUK); IPR000028 (SUPERFAMILY)
maker-contig_5-snap-gene-1.214-mRNA-1	glycoside hydrolase family 105 protein	423	20	1.77663e-161	0.567	1	F:catalytic activity	-	IPR012341 (G3DSA:1.50.10.GENE3D); IPR010905 (PFAM); NON_CYTOPLASMIC_DOMAIN (PHOBIUS); SIGNAL_PEPTIDE_C_REGION (PHOBIUS); SIGNAL_PEPTIDE_N_REGION (PHOBIUS); SIGNAL_PEPTIDE_H_REGION (PHOBIUS); SIGNAL_PEPTIDE (PHOBIUS); SignalP-noTM (SIGNALP_EUK); IPR008928 (SUPERFAMILY)
maker-contig_17-fgenesh-gene-3.184-mRNA-1	lipase 1 precursor	423	20	0	0.7425	2	P:lipid catabolic process; F:triglyceride lipase activity	EC:3.1.1.3	IPR005152 (PFAM); NON_CYTOPLASMIC_DOMAIN (PHOBIUS); SIGNAL_PEPTIDE_N_REGION (PHOBIUS); SIGNAL_PEPTIDE_C_REGION (PHOBIUS); SIGNAL_PEPTIDE (PHOBIUS); SIGNAL_PEPTIDE_H_REGION (PHOBIUS); SignalP-noTM (SIGNALP_GRAM_NEGATIVE); SignalP-noTM (SIGNALP_EUK); IPR029058 (SUPERFAMILY)
fgenesh_masked-scaffold_m41-processed-gene-0.56-mRNA-1	cnd3 protein	422	20	6.27456e-105	0.534	0	-		NON_CYTOPLASMIC_DOMAIN (PHOBIUS); SIGNAL_PEPTIDE_N_REGION (PHOBIUS); SIGNAL_PEPTIDE_C_REGION (PHOBIUS); SIGNAL_PEPTIDE (PHOBIUS); SIGNAL_PEPTIDE_H_REGION (PHOBIUS); SignalP-noTM (SIGNALP_EUK)
maker-contig_51-fgenesh-gene-3.178-mRNA-1	oxidase-like protein	422	20	3.4773e-178	0.612	1	F:peroxidase activity	EC:1.11.1.7	IPR000028 (PFAM); IPR000028 (G3DSA:1.10.489.GENE3D); SIGNAL_PEPTIDE_N_REGION (PHOBIUS); SIGNAL_PEPTIDE (PHOBIUS); SIGNAL_PEPTIDE_C_REGION (PHOBIUS); NON_CYTOPLASMIC_DOMAIN (PHOBIUS); SIGNAL_PEPTIDE_H_REGION (PHOBIUS); IPR000028 (PROSITE_PROFILES); SignalP-noTM (SIGNALP_GRAM_NEGATIVE); SignalP-noTM (SIGNALP_EUK); SignalP-TM (SIGNALP_GRAM_POSITIVE); IPR000028 (SUPERFAMILY)
augustus_masked-contig_20-processed-gene-0.253-mRNA-1	glycoside hydrolase family 16 partial	421	20	4.08933e-121	0.591	2	P:glucan catabolic process; F:licheninase activity	EC:3.2.1.73	IPR013320 (G3DSA:2.60.120.GENE3D); IPR000757 (PFAM); PTHR10963 (PANTHER); PTHR10963:SF24 (PANTHER); SIGNAL_PEPTIDE_N_REGION (PHOBIUS); SIGNAL_PEPTIDE_C_REGION (PHOBIUS); NON_CYTOPLASMIC_DOMAIN (PHOBIUS); SIGNAL_PEPTIDE_H_REGION (PHOBIUS); SIGNAL_PEPTIDE (PHOBIUS); SignalP-TM (SIGNALP_GRAM_POSITIVE); SignalP-noTM (SIGNALP_EUK); SignalP-noTM (SIGNALP_GRAM_NEGATIVE); IPR008985 (SUPERFAMILY)
fgenesh_masked-contig_186-processed-gene-0.99-mRNA-1	glycoside hydrolase family 5 protein	421	20	0	0.67	2	P:carbohydrate metabolic process; F:hydrolase activity, hydrolyzing O-glycosyl compounds	-	IPR001547 (PFAM); IPR013781 (G3DSA:3.20.20.GENE3D); PTHR31263 (PANTHER); PTHR31263:SF3 (PANTHER); NON_CYTOPLASMIC_DOMAIN (PHOBIUS); SIGNAL_PEPTIDE_N_REGION (PHOBIUS); SIGNAL_PEPTIDE_C_REGION (PHOBIUS); SIGNAL_PEPTIDE_H_REGION (PHOBIUS); SIGNAL_PEPTIDE (PHOBIUS); SignalP-TM (SIGNALP_GRAM_POSITIVE); SignalP-noTM (SIGNALP_EUK); SignalP-noTM (SIGNALP_GRAM_NEGATIVE); IPR017853 (SUPERFAMILY)
augustus_masked-scaffold_m41-processed-gene-1.149-mRNA-1	hypothetical protein BAUCODRAFT_410032	420	20	3.34273e-72	0.5415	4	F:molecular_function; P:biological_process; C:cellular_component; F:transferase activity		PF14269 (PFAM); SIGNAL_PEPTIDE_N_REGION (PHOBIUS); NON_CYTOPLASMIC_DOMAIN (PHOBIUS); SIGNAL_PEPTIDE_C_REGION (PHOBIUS); SIGNAL_PEPTIDE (PHOBIUS); SIGNAL_PEPTIDE_H_REGION (PHOBIUS); PS51257 (PROSITE_PROFILES); SignalP-noTM (SIGNALP_GRAM_NEGATIVE); SignalP-noTM (SIGNALP_EUK); SignalP-TM (SIGNALP_GRAM_POSITIVE); SSF63829 (SUPERFAMILY)
fgenesh_masked-contig_118-processed-gene-0.70-mRNA-1	cercosporin toxin biosynthesis protein	420	20	9.86942e-81	0.5455	2	F:oxidoreductase activity; P:metabolic process	-	IPR003042 (PRINTS); G3DSA:3.50.50.60 (GENE3D); PF13450 (PFAM); PTHR13789:SF169 (PANTHER); PTHR13789 (PANTHER); SIGNAL_PEPTIDE_C_REGION (PHOBIUS); SIGNAL_PEPTIDE (PHOBIUS); SIGNAL_PEPTIDE_N_REGION (PHOBIUS); NON_CYTOPLASMIC_DOMAIN (PHOBIUS); SIGNAL_PEPTIDE_H_REGION (PHOBIUS); SSF51905 (SUPERFAMILY)
augustus_masked-contig_264-processed-gene-1.225-mRNA-1	hypothetical protein MYCFIDRAFT_171316	420	10	2.14418e-44	0.429	2	P:proteolysis; F:metalloendopeptidase activity	EC:3.4.24	IPR001506 (PRINTS); IPR024079 (G3DSA:3.40.390.GENE3D); IPR001506 (PFAM); SIGNAL_PEPTIDE_N_REGION (PHOBIUS); SIGNAL_PEPTIDE (PHOBIUS); NON_CYTOPLASMIC_DOMAIN (PHOBIUS); SIGNAL_PEPTIDE_C_REGION (PHOBIUS); SIGNAL_PEPTIDE_H_REGION (PHOBIUS); SignalP-noTM (SIGNALP_GRAM_NEGATIVE); SignalP-TM (SIGNALP_GRAM_POSITIVE); SignalP-noTM (SIGNALP_EUK); SSF55486 (SUPERFAMILY)
augustus_masked-contig_205-processed-gene-0.128-mRNA-1	hypothetical protein MYCGRDRAFT_94299	420	5	2.8068e-13	0.462	0	-		NON_CYTOPLASMIC_DOMAIN (PHOBIUS); SIGNAL_PEPTIDE_N_REGION (PHOBIUS); SIGNAL_PEPTIDE_C_REGION (PHOBIUS); SIGNAL_PEPTIDE (PHOBIUS); SIGNAL_PEPTIDE_H_REGION (PHOBIUS); SignalP-TM (SIGNALP_GRAM_POSITIVE); SignalP-noTM (SIGNALP_EUK); SignalP-noTM (SIGNALP_GRAM_NEGATIVE)
maker-contig_37-fgenesh-gene-4.206-mRNA-1	cytochrome p450 oxidoreductase	419	20	0	0.784	5	F:oxidoreductase activity, acting on paired donors, with incorporation or reduction of molecular oxygen, NAD(P)H as one donor, and incorporation of two atoms of oxygen into one donor; P:aromatic compound catabolic process; F:iron ion binding; F:2 iron, 2 sulfur cluster binding; P:oxidation-reduction process	EC:1.14.12	IPR001663 (PRINTS); IPR015879 (PFAM); IPR015879 (G3DSA:3.90.380.GENE3D); IPR017941 (PFAM); IPR017941 (G3DSA:2.102.10.GENE3D); PTHR21266 (PANTHER); PTHR21266:SF2 (PANTHER); NON_CYTOPLASMIC_DOMAIN (PHOBIUS); SIGNAL_PEPTIDE_N_REGION (PHOBIUS); SIGNAL_PEPTIDE_C_REGION (PHOBIUS); SIGNAL_PEPTIDE (PHOBIUS); SIGNAL_PEPTIDE_H_REGION (PHOBIUS); IPR017941 (PROSITE_PROFILES); SSF55961 (SUPERFAMILY); IPR01794…
maker-contig_170-fgenesh-gene-0.320-mRNA-1	glycoside hydrolase family 5 protein	419	20	0	0.7525	2	P:carbohydrate metabolic process; F:hydrolase activity, hydrolyzing O-glycosyl compounds	-	IPR001547 (PFAM); IPR013781 (G3DSA:3.20.20.GENE3D); PTHR31297:SF12 (PANTHER); PTHR31297 (PANTHER); SIGNAL_PEPTIDE_N_REGION (PHOBIUS); SIGNAL_PEPTIDE_H_REGION (PHOBIUS); NON_CYTOPLASMIC_DOMAIN (PHOBIUS); SIGNAL_PEPTIDE_C_REGION (PHOBIUS); SIGNAL_PEPTIDE (PHOBIUS); SignalP-noTM (SIGNALP_EUK); SignalP-TM (SIGNALP_GRAM_POSITIVE); SignalP-noTM (SIGNALP_GRAM_NEGATIVE); IPR017853 (SUPERFAMILY)
maker-scaffold_m17-fgenesh-gene-0.246-mRNA-1	hypothetical protein MYCGRDRAFT_92623	419	1	5.45398e-15	0.64	0	-		SIGNAL_PEPTIDE_N_REGION (PHOBIUS); SIGNAL_PEPTIDE (PHOBIUS); SIGNAL_PEPTIDE_C_REGION (PHOBIUS); NON_CYTOPLASMIC_DOMAIN (PHOBIUS); SIGNAL_PEPTIDE_H_REGION (PHOBIUS); SignalP-TM (SIGNALP_GRAM_POSITIVE); SignalP-noTM (SIGNALP_EUK); SignalP-noTM (SIGNALP_GRAM_NEGATIVE)
augustus_masked-contig_61-processed-gene-2.195-mRNA-1	---NA---	419	0			0	-		SIGNAL_PEPTIDE_N_REGION (PHOBIUS); SIGNAL_PEPTIDE (PHOBIUS); NON_CYTOPLASMIC_DOMAIN (PHOBIUS); SIGNAL_PEPTIDE_C_REGION (PHOBIUS); SIGNAL_PEPTIDE_H_REGION (PHOBIUS); SignalP-TM (SIGNALP_GRAM_POSITIVE); SignalP-noTM (SIGNALP_EUK)
maker-scaffold_m41-augustus-gene-2.249-mRNA-1	uv excision repair protein	418	20	1.60848e-115	0.7165	5	P:proteasomal ubiquitin-dependent protein catabolic process; F:damaged DNA binding; P:nucleotide-excision repair; C:nucleus; F:protein binding	-	IPR004806 (PRINTS); IPR000626 (SMART); IPR006636 (SMART); IPR015940 (SMART); IPR015360 (PFAM); IPR000449 (PFAM); IPR004806 (TIGRFAM); G3DSA:3.10.20.90 (GENE3D); G3DSA:1.10.8.10 (GENE3D); IPR015360 (G3DSA:1.10.10.GENE3D); G3DSA:1.10.8.10 (GENE3D); IPR000626 (PFAM); PTHR10621 (PANTHER); PTHR10621:SF0 (PANTHER); SIGNAL_PEPTIDE_N_REGION (PHOBIUS); SIGNAL_PEPTIDE_H_REGION (PHOBIUS); NON_CYTOPLASMIC_DO…
maker-contig_60-fgenesh-gene-2.161-mRNA-1	class iii	416	20	2.08076e-125	0.6205	2	F:hydrolase activity, hydrolyzing O-glycosyl compounds; P:carbohydrate metabolic process	-	IPR001223 (PFAM); IPR013781 (G3DSA:3.20.20.GENE3D); PTHR11177 (PANTHER); PTHR11177:SF63 (PANTHER); SIGNAL_PEPTIDE_N_REGION (PHOBIUS); SIGNAL_PEPTIDE_H_REGION (PHOBIUS); SIGNAL_PEPTIDE (PHOBIUS); SIGNAL_PEPTIDE_C_REGION (PHOBIUS); NON_CYTOPLASMIC_DOMAIN (PHOBIUS); SignalP-noTM (SIGNALP_EUK); SignalP-noTM (SIGNALP_GRAM_NEGATIVE); SignalP-TM (SIGNALP_GRAM_POSITIVE); IPR017853 (SUPERFAMILY)
fgenesh_masked-contig_58-processed-gene-2.185-mRNA-1	peptidase c13 family protein	416	20	0	0.7775	5	C:GPI-anchor transamidase complex; P:attachment of GPI anchor to protein; P:proteolysis; F:cysteine-type endopeptidase activity; F:GPI-anchor transamidase activity	EC:3; EC:3.4.22	Coil (COILS); IPR001096 (PRINTS); IPR001096 (PIRSF); IPR001096 (PFAM); PTHR12000:SF1 (PANTHER); IPR001096 (PANTHER); SIGNAL_PEPTIDE_N_REGION (PHOBIUS); SIGNAL_PEPTIDE_H_REGION (PHOBIUS); SIGNAL_PEPTIDE_C_REGION (PHOBIUS); SIGNAL_PEPTIDE (PHOBIUS); NON_CYTOPLASMIC_DOMAIN (PHOBIUS); SignalP-TM (SIGNALP_GRAM_POSITIVE); SignalP-noTM (SIGNALP_EUK); SignalP-noTM (SIGNALP_GRAM_NEGATIVE)
maker-contig_155-snap-gene-0.328-mRNA-1	gpi anchored	416	20	0	0.6945	3	F:molecular_function; P:biological_process; C:cellular_component		IPR013078 (SMART); IPR029033 (G3DSA:3.40.50.GENE3D); IPR013078 (PFAM); PTHR23029 (PANTHER); PTHR23029:SF3 (PANTHER); SIGNAL_PEPTIDE_H_REGION (PHOBIUS); SIGNAL_PEPTIDE_N_REGION (PHOBIUS); SIGNAL_PEPTIDE (PHOBIUS); SIGNAL_PEPTIDE_C_REGION (PHOBIUS); NON_CYTOPLASMIC_DOMAIN (PHOBIUS); SignalP-noTM (SIGNALP_GRAM_NEGATIVE); SignalP-noTM (SIGNALP_EUK); SignalP-TM (SIGNALP_GRAM_POSITIVE); IPR029033 (SUPE…
maker-contig_107-fgenesh-gene-2.319-mRNA-1	oxidase-like protein	415	20	4.04452e-171	0.6375	1	F:peroxidase activity	EC:1.11.1.7	IPR000028 (G3DSA:1.10.489.GENE3D); IPR000028 (PFAM); SIGNAL_PEPTIDE_C_REGION (PHOBIUS); SIGNAL_PEPTIDE_H_REGION (PHOBIUS); NON_CYTOPLASMIC_DOMAIN (PHOBIUS); SIGNAL_PEPTIDE (PHOBIUS); SIGNAL_PEPTIDE_N_REGION (PHOBIUS); IPR000028 (PROSITE_PROFILES); IPR000028 (SUPERFAMILY)
maker-contig_178-snap-gene-0.359-mRNA-1	acid protease	414	20	8.19702e-170	0.523	2	P:proteolysis; F:aspartic-type endopeptidase activity	EC:3.4.23	IPR001461 (PRINTS); IPR021109 (G3DSA:2.40.70.GENE3D); IPR001461 (PFAM); IPR021109 (G3DSA:2.40.70.GENE3D); PTHR13683:SF253 (PANTHER); IPR001461 (PANTHER); IPR001969 (PROSITE_PATTERNS); IPR001969 (PROSITE_PATTERNS); SIGNAL_PEPTIDE_C_REGION (PHOBIUS); SIGNAL_PEPTIDE_H_REGION (PHOBIUS); SIGNAL_PEPTIDE_N_REGION (PHOBIUS); NON_CYTOPLASMIC_DOMAIN (PHOBIUS); SIGNAL_PEPTIDE (PHOBIUS); SignalP-noTM (SIGNAL…
maker-contig_37-fgenesh-gene-9.182-mRNA-1	fad-binding domain protein	413	20	0	0.8035	2	P:oxidation-reduction process; F:oxidoreductase activity	-	IPR003042 (PRINTS); G3DSA:3.50.50.60 (GENE3D); IPR002938 (PFAM); PTHR13789 (PANTHER); PTHR13789:SF169 (PANTHER); SIGNAL_PEPTIDE_C_REGION (PHOBIUS); SIGNAL_PEPTIDE_N_REGION (PHOBIUS); SIGNAL_PEPTIDE (PHOBIUS); NON_CYTOPLASMIC_DOMAIN (PHOBIUS); SIGNAL_PEPTIDE_H_REGION (PHOBIUS); SSF51905 (SUPERFAMILY)
augustus_masked-contig_18-processed-gene-0.163-mRNA-1	---NA---	413	0			1	F:metallopeptidase activity	-	IPR024079 (G3DSA:3.40.390.GENE3D); SIGNAL_PEPTIDE_N_REGION (PHOBIUS); SIGNAL_PEPTIDE (PHOBIUS); NON_CYTOPLASMIC_DOMAIN (PHOBIUS); SIGNAL_PEPTIDE_C_REGION (PHOBIUS); SIGNAL_PEPTIDE_H_REGION (PHOBIUS); SignalP-noTM (SIGNALP_EUK)
maker-contig_328-fgenesh-gene-0.39-mRNA-1	acetylornithine deacetylase	412	20	0	0.6995	2	F:metallopeptidase activity; P:proteolysis	-	IPR002933 (PFAM); G3DSA:3.40.630.10 (GENE3D); IPR011650 (G3DSA:3.30.70.GENE3D); IPR011650 (PFAM); PTHR11014 (PANTHER); PTHR11014:SF27 (PANTHER); IPR001261 (PROSITE_PATTERNS); SIGNAL_PEPTIDE_N_REGION (PHOBIUS); SIGNAL_PEPTIDE_C_REGION (PHOBIUS); SIGNAL_PEPTIDE (PHOBIUS); SIGNAL_PEPTIDE_H_REGION (PHOBIUS); NON_CYTOPLASMIC_DOMAIN (PHOBIUS); SignalP-noTM (SIGNALP_EUK); IPR011650 (SUPERFAMILY); SSF531…
augustus_masked-contig_37-processed-gene-4.184-mRNA-1	---NA---	412	0			0	-		SIGNAL_PEPTIDE_N_REGION (PHOBIUS); SIGNAL_PEPTIDE (PHOBIUS); SIGNAL_PEPTIDE_C_REGION (PHOBIUS); NON_CYTOPLASMIC_DOMAIN (PHOBIUS); SIGNAL_PEPTIDE_H_REGION (PHOBIUS); SignalP-TM (SIGNALP_GRAM_POSITIVE); SignalP-noTM (SIGNALP_EUK); SignalP-noTM (SIGNALP_GRAM_NEGATIVE)
maker-contig_51-fgenesh-gene-1.146-mRNA-1	domain-containing protein	411	20	0	0.778	4	P:protein folding; F:metal ion binding; F:heat shock protein binding; F:unfolded protein binding	-	IPR001623 (PRINTS); IPR001623 (SMART); IPR002939 (PFAM); IPR001623 (G3DSA:1.10.287.GENE3D); IPR001623 (PFAM); IPR001305 (G3DSA:2.10.230.GENE3D); G3DSA:2.60.260.20 (GENE3D); IPR001305 (PFAM); G3DSA:2.60.260.20 (GENE3D); PTHR24076 (PANTHER); PTHR24076:SF56 (PANTHER); IPR018253 (PROSITE_PATTERNS); SIGNAL_PEPTIDE_C_REGION (PHOBIUS); SIGNAL_PEPTIDE_N_REGION (PHOBIUS); SIGNAL_PEPTIDE (PHOBIUS); NON_CYT…
genemark-contig_38-processed-gene-0.52-mRNA-1	fad binding domain protein	410	20	5.62485e-173	0.595	2	F:oxidoreductase activity; P:metabolic process	-	IPR003042 (PRINTS); G3DSA:3.50.50.60 (GENE3D); IPR002938 (PFAM); PTHR13789 (PANTHER); SIGNAL_PEPTIDE_N_REGION (PHOBIUS); SIGNAL_PEPTIDE (PHOBIUS); SIGNAL_PEPTIDE_C_REGION (PHOBIUS); NON_CYTOPLASMIC_DOMAIN (PHOBIUS); SIGNAL_PEPTIDE_H_REGION (PHOBIUS); SSF51905 (SUPERFAMILY)
maker-scaffold_m42-fgenesh-gene-4.180-mRNA-1	acid phosphatase phoa	409	20	0	0.727	1	F:hydrolase activity, acting on ester bonds	-	IPR007312 (PFAM); PTHR31956 (PANTHER); PTHR31956:SF3 (PANTHER); NON_CYTOPLASMIC_DOMAIN (PHOBIUS); SIGNAL_PEPTIDE_H_REGION (PHOBIUS); SIGNAL_PEPTIDE_C_REGION (PHOBIUS); SIGNAL_PEPTIDE_N_REGION (PHOBIUS); SIGNAL_PEPTIDE (PHOBIUS); SignalP-TM (SIGNALP_GRAM_POSITIVE); SignalP-noTM (SIGNALP_EUK); SignalP-noTM (SIGNALP_GRAM_NEGATIVE)
maker-contig_134-fgenesh-gene-0.311-mRNA-1	six-hairpin glycosidase-like protein	409	20	2.67074e-163	0.621	1	F:catalytic activity	-	IPR010905 (PFAM); IPR012341 (G3DSA:1.50.10.GENE3D); SIGNAL_PEPTIDE_C_REGION (PHOBIUS); SIGNAL_PEPTIDE (PHOBIUS); NON_CYTOPLASMIC_DOMAIN (PHOBIUS); SIGNAL_PEPTIDE_N_REGION (PHOBIUS); SIGNAL_PEPTIDE_H_REGION (PHOBIUS); SignalP-noTM (SIGNALP_EUK); SignalP-noTM (SIGNALP_GRAM_NEGATIVE); IPR008928 (SUPERFAMILY)
maker-contig_84-fgenesh-gene-2.193-mRNA-1	hydrophobin	409	20	1.09556e-13	0.682	1	C:extracellular region	-	IPR010636 (PFAM); IPR010636 (G3DSA:3.20.120.GENE3D); SIGNAL_PEPTIDE_N_REGION (PHOBIUS); SIGNAL_PEPTIDE_C_REGION (PHOBIUS); NON_CYTOPLASMIC_DOMAIN (PHOBIUS); SIGNAL_PEPTIDE (PHOBIUS); SIGNAL_PEPTIDE_H_REGION (PHOBIUS); SignalP-TM (SIGNALP_GRAM_POSITIVE); SignalP-noTM (SIGNALP_EUK); IPR010636 (SUPERFAMILY); IPR010636 (SUPERFAMILY); IPR010636 (SUPERFAMILY)
maker-contig_5-fgenesh-gene-1.170-mRNA-1	---NA---	408	0			0	-		NON_CYTOPLASMIC_DOMAIN (PHOBIUS); SIGNAL_PEPTIDE_C_REGION (PHOBIUS); SIGNAL_PEPTIDE_N_REGION (PHOBIUS); SIGNAL_PEPTIDE (PHOBIUS); SIGNAL_PEPTIDE_H_REGION (PHOBIUS); SignalP-noTM (SIGNALP_EUK); SignalP-TM (SIGNALP_GRAM_POSITIVE)
maker-contig_99-snap-gene-0.102-mRNA-1	ligninase h2	408	20	1.42936e-141	0.6235	4	F:heme binding; F:peroxidase activity; P:oxidation-reduction process; P:response to oxidative stress	EC:1.11.1.7	IPR001621 (PRINTS); IPR002016 (PRINTS); IPR002016 (PFAM); G3DSA:1.10.520.10 (GENE3D); G3DSA:1.10.420.10 (GENE3D); PTHR31356:SF4 (PANTHER); PTHR31356 (PANTHER); IPR019794 (PROSITE_PATTERNS); SIGNAL_PEPTIDE_N_REGION (PHOBIUS); SIGNAL_PEPTIDE_H_REGION (PHOBIUS); SIGNAL_PEPTIDE_C_REGION (PHOBIUS); SIGNAL_PEPTIDE (PHOBIUS); NON_CYTOPLASMIC_DOMAIN (PHOBIUS); IPR002016 (PROSITE_PROFILES); SignalP-noTM (…
maker-contig_160-snap-gene-0.263-mRNA-1	aromatic peroxygenase	407	20	6.02339e-114	0.5645	1	F:peroxidase activity	EC:1.11.1.7	IPR000028 (PFAM); IPR000028 (G3DSA:1.10.489.GENE3D); NON_CYTOPLASMIC_DOMAIN (PHOBIUS); SIGNAL_PEPTIDE_C_REGION (PHOBIUS); SIGNAL_PEPTIDE_N_REGION (PHOBIUS); SIGNAL_PEPTIDE (PHOBIUS); SIGNAL_PEPTIDE_H_REGION (PHOBIUS); IPR000028 (PROSITE_PROFILES); IPR000028 (SUPERFAMILY)
genemark-contig_3-processed-gene-0.29-mRNA-1	arginine-trna-protein transferase 1	407	20	3.13651e-173	0.6635	2	F:arginyltransferase activity; P:protein arginylation	EC:2.3.2.8	IPR017137 (PIRSF); IPR007471 (PFAM); IPR007472 (PFAM); PTHR21367:SF0 (PANTHER); PTHR21367 (PANTHER); SIGNAL_PEPTIDE_N_REGION (PHOBIUS); NON_CYTOPLASMIC_DOMAIN (PHOBIUS); SIGNAL_PEPTIDE_C_REGION (PHOBIUS); SIGNAL_PEPTIDE (PHOBIUS); SIGNAL_PEPTIDE_H_REGION (PHOBIUS); IPR016181 (SUPERFAMILY)
snap_masked-contig_78-processed-gene-0.99-mRNA-1	fmn-dependent alpha-hydroxy acid dehydrogenase	407	20	1.28549e-175	0.673	3	P:oxidation-reduction process; F:FMN binding; F:oxidoreductase activity	-	IPR012133 (PIRSF); IPR000262 (PFAM); IPR013785 (G3DSA:3.20.20.GENE3D); PTHR10578:SF64 (PANTHER); PTHR10578 (PANTHER); SIGNAL_PEPTIDE (PHOBIUS); SIGNAL_PEPTIDE_C_REGION (PHOBIUS); SIGNAL_PEPTIDE_N_REGION (PHOBIUS); NON_CYTOPLASMIC_DOMAIN (PHOBIUS); SIGNAL_PEPTIDE_H_REGION (PHOBIUS); IPR012133 (PROSITE_PROFILES); SignalP-noTM (SIGNALP_EUK); SSF51395 (SUPERFAMILY)
maker-scaffold_m42-augustus-gene-0.110-mRNA-1	di-copper centre-containing protein	406	20	1.27522e-143	0.605	2	P:metabolic process; F:oxidoreductase activity	-	IPR002227 (PRINTS); IPR008922 (G3DSA:1.10.1280.GENE3D); IPR002227 (PFAM); PTHR11474:SF14 (PANTHER); PTHR11474 (PANTHER); SIGNAL_PEPTIDE_N_REGION (PHOBIUS); SIGNAL_PEPTIDE_C_REGION (PHOBIUS); SIGNAL_PEPTIDE_H_REGION (PHOBIUS); NON_CYTOPLASMIC_DOMAIN (PHOBIUS); SIGNAL_PEPTIDE (PHOBIUS); SignalP-noTM (SIGNALP_GRAM_NEGATIVE); SignalP-TM (SIGNALP_GRAM_POSITIVE); SignalP-noTM (SIGNALP_EUK); IPR008922 (…
fgenesh_masked-contig_195-processed-gene-0.56-mRNA-1	lipase 1 precursor	406	20	3.54527e-83	0.545	2	F:triglyceride lipase activity; P:lipid catabolic process	EC:3.1.1.3	IPR005152 (PIRSF); IPR005152 (PFAM); IPR029058 (G3DSA:3.40.50.GENE3D); SIGNAL_PEPTIDE_C_REGION (PHOBIUS); SIGNAL_PEPTIDE_N_REGION (PHOBIUS); SIGNAL_PEPTIDE (PHOBIUS); NON_CYTOPLASMIC_DOMAIN (PHOBIUS); SIGNAL_PEPTIDE_H_REGION (PHOBIUS); SignalP-noTM (SIGNALP_EUK); IPR029058 (SUPERFAMILY)
maker-contig_37-snap-gene-5.212-mRNA-1	imp-specific 5 -nucleotidase 1	406	20	0	0.7405	4	P:dephosphorylation; P:nucleotide metabolic process; F:phosphatase activity; F:magnesium ion binding	-	IPR009453 (PFAM); NON_CYTOPLASMIC_DOMAIN (PHOBIUS); SIGNAL_PEPTIDE_C_REGION (PHOBIUS); SIGNAL_PEPTIDE_N_REGION (PHOBIUS); SIGNAL_PEPTIDE (PHOBIUS); SIGNAL_PEPTIDE_H_REGION (PHOBIUS); IPR023214 (SUPERFAMILY)
genemark-contig_37-processed-gene-0.30-mRNA-1	subtilisin-like protease	405	20	0	0.6865	2	P:proteolysis; F:serine-type endopeptidase activity	EC:3.4.21	IPR015500 (PRINTS); G3DSA:3.30.70.80 (GENE3D); IPR000209 (PFAM); IPR000209 (G3DSA:3.40.50.GENE3D); IPR015500 (PANTHER); IPR023828 (PROSITE_PATTERNS); IPR023827 (PROSITE_PATTERNS); IPR022398 (PROSITE_PATTERNS); SIGNAL_PEPTIDE_H_REGION (PHOBIUS); SIGNAL_PEPTIDE_N_REGION (PHOBIUS); SIGNAL_PEPTIDE_C_REGION (PHOBIUS); SIGNAL_PEPTIDE (PHOBIUS); NON_CYTOPLASMIC_DOMAIN (PHOBIUS); SignalP-TM (SIGNALP_GRAM…
augustus_masked-contig_123-processed-gene-3.194-mRNA-1	hypothetical protein MPH_09338	405	20	2.94928e-35	0.643	0	-		SIGNAL_PEPTIDE_C_REGION (PHOBIUS); SIGNAL_PEPTIDE_N_REGION (PHOBIUS); NON_CYTOPLASMIC_DOMAIN (PHOBIUS); SIGNAL_PEPTIDE_H_REGION (PHOBIUS); SIGNAL_PEPTIDE (PHOBIUS); SignalP-noTM (SIGNALP_EUK)
fgenesh_masked-contig_186-processed-gene-0.102-mRNA-1	hypothetical protein MYCGRDRAFT_93498	404	20	1.85329e-121	0.585	0	-		SIGNAL_PEPTIDE_N_REGION (PHOBIUS); SIGNAL_PEPTIDE_H_REGION (PHOBIUS); SIGNAL_PEPTIDE (PHOBIUS); SIGNAL_PEPTIDE_C_REGION (PHOBIUS); NON_CYTOPLASMIC_DOMAIN (PHOBIUS); SignalP-noTM (SIGNALP_EUK); SignalP-noTM (SIGNALP_GRAM_NEGATIVE); SignalP-TM (SIGNALP_GRAM_POSITIVE)
maker-contig_143-augustus-gene-0.60-mRNA-1	hypothetical protein	404	1	1.26614e-07	0.42	0	-		SIGNAL_PEPTIDE_N_REGION (PHOBIUS); SIGNAL_PEPTIDE_C_REGION (PHOBIUS); SIGNAL_PEPTIDE (PHOBIUS); NON_CYTOPLASMIC_DOMAIN (PHOBIUS); SIGNAL_PEPTIDE_H_REGION (PHOBIUS); SignalP-noTM (SIGNALP_GRAM_NEGATIVE); SignalP-noTM (SIGNALP_EUK)
snap_masked-contig_137-processed-gene-0.88-mRNA-1	---NA---	404	0			0	-		Coil (COILS); SIGNAL_PEPTIDE_N_REGION (PHOBIUS); SIGNAL_PEPTIDE_C_REGION (PHOBIUS); NON_CYTOPLASMIC_DOMAIN (PHOBIUS); SIGNAL_PEPTIDE (PHOBIUS); SIGNAL_PEPTIDE_H_REGION (PHOBIUS); SignalP-noTM (SIGNALP_GRAM_NEGATIVE); SignalP-noTM (SIGNALP_EUK)
maker-contig_137-fgenesh-gene-1.182-mRNA-1	glutaminyl cyclase	402	20	0	0.7465	2	F:peptidase activity; P:proteolysis	-	G3DSA:3.40.630.10 (GENE3D); IPR007484 (PFAM); PTHR12283:SF2 (PANTHER); PTHR12283 (PANTHER); SIGNAL_PEPTIDE_N_REGION (PHOBIUS); NON_CYTOPLASMIC_DOMAIN (PHOBIUS); SIGNAL_PEPTIDE (PHOBIUS); SIGNAL_PEPTIDE_C_REGION (PHOBIUS); SIGNAL_PEPTIDE_H_REGION (PHOBIUS); SignalP-noTM (SIGNALP_EUK); SSF53187 (SUPERFAMILY)
maker-contig_189-fgenesh-gene-0.285-mRNA-1	mitochondrial precursor	401	20	0	0.8205	2	F:metal ion binding; F:hydrolase activity, acting on carbon-nitrogen (but not peptide) bonds, in linear amidines	-	IPR006035 (PRINTS); IPR006035 (PIRSF); IPR023696 (G3DSA:3.40.800.GENE3D); IPR006035 (PFAM); PTHR11358:SF26 (PANTHER); IPR006035 (PANTHER); IPR020855 (PROSITE_PATTERNS); SIGNAL_PEPTIDE_N_REGION (PHOBIUS); NON_CYTOPLASMIC_DOMAIN (PHOBIUS); SIGNAL_PEPTIDE_H_REGION (PHOBIUS); SIGNAL_PEPTIDE (PHOBIUS); SIGNAL_PEPTIDE_C_REGION (PHOBIUS); IPR006035 (PROSITE_PROFILES); SignalP-noTM (SIGNALP_GRAM_NEGATIVE…
fgenesh_masked-contig_38-processed-gene-0.124-mRNA-1	ketol-acid mitochondrial	401	20	0	0.9015	5	F:ketol-acid reductoisomerase activity; P:branched-chain amino acid biosynthetic process; F:isomerase activity; F:coenzyme binding; P:oxidation-reduction process	EC:1.1.1.86	IPR016207 (PIRSF); IPR013116 (PFAM); IPR013023 (TIGRFAM); IPR000506 (PFAM); IPR013328 (G3DSA:1.10.1040.GENE3D); IPR013023 (PANTHER); PTHR21371:SF10 (PANTHER); SIGNAL_PEPTIDE (PHOBIUS); SIGNAL_PEPTIDE_C_REGION (PHOBIUS); SIGNAL_PEPTIDE_H_REGION (PHOBIUS); SIGNAL_PEPTIDE_N_REGION (PHOBIUS); NON_CYTOPLASMIC_DOMAIN (PHOBIUS); SignalP-TM (SIGNALP_GRAM_POSITIVE); IPR008927 (SUPERFAMILY); SSF51735 (SUPE…
snap_masked-contig_155-processed-gene-0.160-mRNA-1	aspartic endopeptidase pep1 protein	401	20	1.06786e-158	0.7315	2	F:aspartic-type endopeptidase activity; P:proteolysis	EC:3.4.23	IPR001461 (PRINTS); IPR021109 (G3DSA:2.40.70.GENE3D); IPR021109 (G3DSA:2.40.70.GENE3D); IPR001461 (PFAM); IPR001461 (PANTHER); PTHR13683:SF255 (PANTHER); IPR001969 (PROSITE_PATTERNS); IPR001969 (PROSITE_PATTERNS); SIGNAL_PEPTIDE_H_REGION (PHOBIUS); NON_CYTOPLASMIC_DOMAIN (PHOBIUS); SIGNAL_PEPTIDE_N_REGION (PHOBIUS); SIGNAL_PEPTIDE (PHOBIUS); SIGNAL_PEPTIDE_C_REGION (PHOBIUS); SignalP-noTM (SIGNAL…
snap_masked-contig_10-processed-gene-2.183-mRNA-1	arginase deacetylase	400	20	0	0.887	2	F:metal ion binding; F:agmatinase activity	EC:3.5.3.11	IPR006035 (PRINTS); IPR006035 (PIRSF); IPR023696 (G3DSA:3.40.800.GENE3D); IPR006035 (PFAM); IPR006035 (PANTHER); PTHR11358:SF30 (PANTHER); IPR020855 (PROSITE_PATTERNS); SIGNAL_PEPTIDE_H_REGION (PHOBIUS); SIGNAL_PEPTIDE_N_REGION (PHOBIUS); NON_CYTOPLASMIC_DOMAIN (PHOBIUS); SIGNAL_PEPTIDE_C_REGION (PHOBIUS); SIGNAL_PEPTIDE (PHOBIUS); IPR006035 (PROSITE_PROFILES); SignalP-TM (SIGNALP_GRAM_POSITIVE);…
maker-contig_159-augustus-gene-0.151-mRNA-1	tyrosinase	400	20	2.49393e-136	0.7175	2	P:metabolic process; F:oxidoreductase activity	-	IPR002227 (PRINTS); IPR008922 (G3DSA:1.10.1280.GENE3D); IPR002227 (PFAM); PTHR11474:SF14 (PANTHER); PTHR11474 (PANTHER); IPR002227 (PROSITE_PATTERNS); SIGNAL_PEPTIDE_N_REGION (PHOBIUS); SIGNAL_PEPTIDE_H_REGION (PHOBIUS); SIGNAL_PEPTIDE (PHOBIUS); SIGNAL_PEPTIDE_C_REGION (PHOBIUS); NON_CYTOPLASMIC_DOMAIN (PHOBIUS); SignalP-noTM (SIGNALP_GRAM_NEGATIVE); SignalP-noTM (SIGNALP_EUK); SignalP-TM (SIGNA…
maker-contig_137-fgenesh-gene-2.363-mRNA-1	subtilisin-like protease pr1a	400	20	7.78489e-173	0.6905	2	F:serine-type endopeptidase activity; P:proteolysis	EC:3.4.21	IPR015500 (PRINTS); IPR000209 (PFAM); G3DSA:3.30.70.80 (GENE3D); IPR000209 (G3DSA:3.40.50.GENE3D); IPR015500 (PANTHER); IPR023828 (PROSITE_PATTERNS); IPR023827 (PROSITE_PATTERNS); SIGNAL_PEPTIDE_C_REGION (PHOBIUS); SIGNAL_PEPTIDE_H_REGION (PHOBIUS); SIGNAL_PEPTIDE_N_REGION (PHOBIUS); NON_CYTOPLASMIC_DOMAIN (PHOBIUS); SIGNAL_PEPTIDE (PHOBIUS); SignalP-noTM (SIGNALP_GRAM_NEGATIVE); SignalP-TM (SIGN…
maker-contig_239-augustus-gene-0.269-mRNA-1	glycosyl hydrolase	400	20	6.53139e-150	0.6495	1	F:catalytic activity	-	IPR005198 (PFAM); IPR012341 (G3DSA:1.50.10.GENE3D); PTHR12145:SF14 (PANTHER); PTHR12145 (PANTHER); SIGNAL_PEPTIDE_H_REGION (PHOBIUS); SIGNAL_PEPTIDE_N_REGION (PHOBIUS); NON_CYTOPLASMIC_DOMAIN (PHOBIUS); SIGNAL_PEPTIDE_C_REGION (PHOBIUS); SIGNAL_PEPTIDE (PHOBIUS); SignalP-TM (SIGNALP_GRAM_POSITIVE); SignalP-noTM (SIGNALP_GRAM_NEGATIVE); SignalP-noTM (SIGNALP_EUK); IPR008928 (SUPERFAMILY)
augustus_masked-contig_51-processed-gene-4.149-mRNA-1	tyrosinase central domain containing protein	400	20	1.27065e-180	0.7055	2	P:metabolic process; F:oxidoreductase activity	-	IPR002227 (PRINTS); IPR002227 (PFAM); IPR008922 (G3DSA:1.10.1280.GENE3D); PTHR11474 (PANTHER); PTHR11474:SF14 (PANTHER); IPR002227 (PROSITE_PATTERNS); IPR002227 (PROSITE_PATTERNS); SIGNAL_PEPTIDE_N_REGION (PHOBIUS); SIGNAL_PEPTIDE (PHOBIUS); NON_CYTOPLASMIC_DOMAIN (PHOBIUS); SIGNAL_PEPTIDE_C_REGION (PHOBIUS); SIGNAL_PEPTIDE_H_REGION (PHOBIUS); SignalP-TM (SIGNALP_GRAM_POSITIVE); SignalP-noTM (SIG…
fgenesh_masked-contig_123-processed-gene-3.102-mRNA-1	beta-ig-h3 fasciclin	400	20	1.13027e-84	0.6605	0	-		IPR000782 (SMART); IPR000782 (G3DSA:2.30.180.GENE3D); IPR000782 (PFAM); PTHR10900:SF76 (PANTHER); PTHR10900 (PANTHER); SIGNAL_PEPTIDE_N_REGION (PHOBIUS); SIGNAL_PEPTIDE_H_REGION (PHOBIUS); SIGNAL_PEPTIDE_C_REGION (PHOBIUS); SIGNAL_PEPTIDE (PHOBIUS); NON_CYTOPLASMIC_DOMAIN (PHOBIUS); IPR000782 (PROSITE_PROFILES); IPR000782 (PROSITE_PROFILES); SignalP-noTM (SIGNALP_GRAM_NEGATIVE); SignalP-TM (SIGNA…
maker-contig_222-fgenesh-gene-0.123-mRNA-1	ctr copper transporter family protein	399	20	0	0.5505	3	P:copper ion transmembrane transport; C:integral to membrane; F:copper ion transmembrane transporter activity		PF12697 (PFAM); IPR029058 (G3DSA:3.40.50.GENE3D); SIGNAL_PEPTIDE_H_REGION (PHOBIUS); NON_CYTOPLASMIC_DOMAIN (PHOBIUS); SIGNAL_PEPTIDE_C_REGION (PHOBIUS); SIGNAL_PEPTIDE_N_REGION (PHOBIUS); SIGNAL_PEPTIDE (PHOBIUS); SignalP-noTM (SIGNALP_EUK); IPR029058 (SUPERFAMILY)
fgenesh_masked-contig_60-processed-gene-1.61-mRNA-1	extracellular aldonolactonase	399	20	6.69725e-161	0.6255	1	F:protein binding	-	IPR015943 (G3DSA:2.130.10.GENE3D); IPR019405 (PFAM); PTHR30344:SF6 (PANTHER); PTHR30344 (PANTHER); SIGNAL_PEPTIDE_N_REGION (PHOBIUS); SIGNAL_PEPTIDE_H_REGION (PHOBIUS); SIGNAL_PEPTIDE (PHOBIUS); SIGNAL_PEPTIDE_C_REGION (PHOBIUS); NON_CYTOPLASMIC_DOMAIN (PHOBIUS); SignalP-noTM (SIGNALP_EUK); SignalP-noTM (SIGNALP_GRAM_NEGATIVE); IPR011045 (SUPERFAMILY)
maker-contig_51-fgenesh-gene-1.158-mRNA-1	sulphydryl oxidase	399	20	3.46157e-137	0.729	2	F:oxidoreductase activity; P:oxidation-reduction process	-	IPR000103 (PRINTS); IPR013027 (PRINTS); G3DSA:3.50.50.60 (GENE3D); G3DSA:3.50.50.60 (GENE3D); IPR023753 (PFAM); PTHR22912:SF137 (PANTHER); PTHR22912 (PANTHER); SIGNAL_PEPTIDE_N_REGION (PHOBIUS); NON_CYTOPLASMIC_DOMAIN (PHOBIUS); SIGNAL_PEPTIDE_H_REGION (PHOBIUS); SIGNAL_PEPTIDE (PHOBIUS); SIGNAL_PEPTIDE_C_REGION (PHOBIUS); SignalP-TM (SIGNALP_GRAM_POSITIVE); SignalP-noTM (SIGNALP_EUK); SignalP-no…
maker-contig_132-augustus-gene-0.155-mRNA-1	protein kinase domain protein	398	20	7.90424e-140	0.531	3	P:protein phosphorylation; F:ATP binding; F:protein kinase activity	-	IPR002290 (SMART); IPR000719 (PFAM); G3DSA:3.30.200.20 (GENE3D); G3DSA:1.10.510.10 (GENE3D); PTHR24055:SF139 (PANTHER); PTHR24055 (PANTHER); SIGNAL_PEPTIDE_H_REGION (PHOBIUS); NON_CYTOPLASMIC_DOMAIN (PHOBIUS); SIGNAL_PEPTIDE_C_REGION (PHOBIUS); SIGNAL_PEPTIDE_N_REGION (PHOBIUS); SIGNAL_PEPTIDE (PHOBIUS); IPR000719 (PROSITE_PROFILES); SignalP-TM (SIGNALP_GRAM_POSITIVE); IPR011009 (SUPERFAMILY)
fgenesh_masked-contig_5-processed-gene-3.101-mRNA-1	aldose 1-epimerase	398	20	2.22226e-138	0.6525	3	F:carbohydrate binding; P:carbohydrate metabolic process; F:isomerase activity	-	IPR014718 (G3DSA:2.70.98.GENE3D); IPR008183 (PFAM); PTHR10091 (PANTHER); PTHR10091:SF2 (PANTHER); NON_CYTOPLASMIC_DOMAIN (PHOBIUS); SIGNAL_PEPTIDE_N_REGION (PHOBIUS); SIGNAL_PEPTIDE (PHOBIUS); SIGNAL_PEPTIDE_C_REGION (PHOBIUS); SIGNAL_PEPTIDE_H_REGION (PHOBIUS); SignalP-noTM (SIGNALP_EUK); IPR011013 (SUPERFAMILY)
augustus_masked-contig_170-processed-gene-0.262-mRNA-1	smp-30 gluconolaconase lre domain protein	398	20	1.10692e-108	0.516	7	F:metal ion binding; P:response to antibiotic; F:carbon-oxygen lyase activity; F:magnesium ion binding; F:hydrolase activity; P:antibiotic catabolic process; F:lyase activity		IPR011042 (G3DSA:2.120.10.GENE3D); SIGNAL_PEPTIDE_H_REGION (PHOBIUS); SIGNAL_PEPTIDE_C_REGION (PHOBIUS); NON_CYTOPLASMIC_DOMAIN (PHOBIUS); SIGNAL_PEPTIDE_N_REGION (PHOBIUS); SIGNAL_PEPTIDE (PHOBIUS); SignalP-noTM (SIGNALP_EUK); SSF101898 (SUPERFAMILY)
maker-contig_51-fgenesh-gene-4.180-mRNA-1	aspartic endopeptidase pep2	398	20	0	0.87	5	F:aspartic-type endopeptidase activity; C:vacuolar lumen; P:pathogenesis; C:extracellular region; P:proteolysis	EC:3.4.23	IPR001461 (PRINTS); IPR001461 (PFAM); IPR021109 (G3DSA:2.40.70.GENE3D); IPR021109 (G3DSA:2.40.70.GENE3D); IPR001461 (PANTHER); PTHR13683:SF75 (PANTHER); IPR001969 (PROSITE_PATTERNS); IPR001969 (PROSITE_PATTERNS); SIGNAL_PEPTIDE_N_REGION (PHOBIUS); SIGNAL_PEPTIDE (PHOBIUS); SIGNAL_PEPTIDE_H_REGION (PHOBIUS); SIGNAL_PEPTIDE_C_REGION (PHOBIUS); NON_CYTOPLASMIC_DOMAIN (PHOBIUS); PS51257 (PROSITE_PROF…
fgenesh_masked-contig_71-processed-gene-2.106-mRNA-1	hypothetical protein SEPMUDRAFT_161474	398	4	3.49196e-43	0.5825	0	-		SIGNAL_PEPTIDE_N_REGION (PHOBIUS); SIGNAL_PEPTIDE (PHOBIUS); SIGNAL_PEPTIDE_C_REGION (PHOBIUS); NON_CYTOPLASMIC_DOMAIN (PHOBIUS); SIGNAL_PEPTIDE_H_REGION (PHOBIUS); SignalP-noTM (SIGNALP_EUK)
fgenesh_masked-contig_118-processed-gene-1.60-mRNA-1	---NA---	398	0			0	-		NON_CYTOPLASMIC_DOMAIN (PHOBIUS); SIGNAL_PEPTIDE_N_REGION (PHOBIUS); SIGNAL_PEPTIDE (PHOBIUS); SIGNAL_PEPTIDE_C_REGION (PHOBIUS); SIGNAL_PEPTIDE_H_REGION (PHOBIUS); SignalP-TM (SIGNALP_GRAM_POSITIVE); SignalP-noTM (SIGNALP_EUK); SignalP-noTM (SIGNALP_GRAM_NEGATIVE)
snap_masked-contig_58-processed-gene-0.114-mRNA-1	hypothetical protein MYCGRDRAFT_89079	396	7	8.9032e-69	0.6057	0	-		IPR008160 (PFAM); PTHR24023 (PANTHER); SIGNAL_PEPTIDE_H_REGION (PHOBIUS); SIGNAL_PEPTIDE (PHOBIUS); SIGNAL_PEPTIDE_N_REGION (PHOBIUS); NON_CYTOPLASMIC_DOMAIN (PHOBIUS); SIGNAL_PEPTIDE_C_REGION (PHOBIUS); SignalP-noTM (SIGNALP_EUK)
augustus_masked-scaffold_m17-processed-gene-0.203-mRNA-1	glycosyl hydrolase	396	20	6.48945e-121	0.5595	1	F:catalytic activity	-	IPR012341 (G3DSA:1.50.10.GENE3D); IPR005198 (PFAM); PTHR12145 (PANTHER); PTHR12145:SF14 (PANTHER); SIGNAL_PEPTIDE_N_REGION (PHOBIUS); SIGNAL_PEPTIDE_C_REGION (PHOBIUS); NON_CYTOPLASMIC_DOMAIN (PHOBIUS); SIGNAL_PEPTIDE (PHOBIUS); SIGNAL_PEPTIDE_H_REGION (PHOBIUS); SignalP-TM (SIGNALP_GRAM_POSITIVE); SignalP-noTM (SIGNALP_EUK); IPR008928 (SUPERFAMILY)
maker-contig_227-fgenesh-gene-0.182-mRNA-1	aldose 1-epimerase	395	20	0	0.7095	3	F:carbohydrate binding; P:hexose metabolic process; F:aldose 1-epimerase activity	EC:5.1.3.3	IPR008183 (PFAM); IPR014718 (G3DSA:2.70.98.GENE3D); PTHR10091 (PANTHER); PTHR10091:SF2 (PANTHER); NON_CYTOPLASMIC_DOMAIN (PHOBIUS); SIGNAL_PEPTIDE_H_REGION (PHOBIUS); SIGNAL_PEPTIDE_N_REGION (PHOBIUS); SIGNAL_PEPTIDE (PHOBIUS); SIGNAL_PEPTIDE_C_REGION (PHOBIUS); SignalP-TM (SIGNALP_GRAM_POSITIVE); SignalP-noTM (SIGNALP_GRAM_NEGATIVE); SignalP-noTM (SIGNALP_EUK); IPR011013 (SUPERFAMILY)
maker-contig_169-fgenesh-gene-0.326-mRNA-1	subtilisin-like protease pr1a	395	20	1.2922e-155	0.68	2	P:proteolysis; F:serine-type endopeptidase activity	EC:3.4.21	IPR015500 (PRINTS); IPR000209 (G3DSA:3.40.50.GENE3D); G3DSA:3.30.70.80 (GENE3D); IPR000209 (PFAM); IPR015500 (PANTHER); IPR022398 (PROSITE_PATTERNS); IPR023828 (PROSITE_PATTERNS); IPR023827 (PROSITE_PATTERNS); SIGNAL_PEPTIDE_N_REGION (PHOBIUS); NON_CYTOPLASMIC_DOMAIN (PHOBIUS); SIGNAL_PEPTIDE (PHOBIUS); SIGNAL_PEPTIDE_C_REGION (PHOBIUS); SIGNAL_PEPTIDE_H_REGION (PHOBIUS); SignalP-noTM (SIGNALP_EU…
maker-contig_55-snap-gene-2.274-mRNA-1	alpha beta fold family protein	394	20	0	0.697	0	-		IPR029058 (G3DSA:3.40.50.GENE3D); PF12697 (PFAM); SIGNAL_PEPTIDE_N_REGION (PHOBIUS); SIGNAL_PEPTIDE_H_REGION (PHOBIUS); NON_CYTOPLASMIC_DOMAIN (PHOBIUS); SIGNAL_PEPTIDE (PHOBIUS); SIGNAL_PEPTIDE_C_REGION (PHOBIUS); SignalP-TM (SIGNALP_GRAM_POSITIVE); SignalP-noTM (SIGNALP_GRAM_NEGATIVE); SignalP-noTM (SIGNALP_EUK); IPR029058 (SUPERFAMILY)
maker-contig_95-fgenesh-gene-0.300-mRNA-1	fmn-dependent dehydrogenase	393	20	9.2184e-170	0.737	3	F:oxidoreductase activity; P:oxidation-reduction process; F:FMN binding	-	IPR012133 (PIRSF); IPR013785 (G3DSA:3.20.20.GENE3D); IPR000262 (PFAM); PTHR10578:SF38 (PANTHER); PTHR10578 (PANTHER); SIGNAL_PEPTIDE_N_REGION (PHOBIUS); NON_CYTOPLASMIC_DOMAIN (PHOBIUS); SIGNAL_PEPTIDE_H_REGION (PHOBIUS); SIGNAL_PEPTIDE (PHOBIUS); SIGNAL_PEPTIDE_C_REGION (PHOBIUS); IPR012133 (PROSITE_PROFILES); SignalP-noTM (SIGNALP_EUK); SignalP-noTM (SIGNALP_GRAM_NEGATIVE); SSF51395 (SUPERFAMIL…
augustus_masked-scaffold_m31-processed-gene-0.144-mRNA-1	---NA---	393	0			0	-		NON_CYTOPLASMIC_DOMAIN (PHOBIUS); SIGNAL_PEPTIDE_N_REGION (PHOBIUS); SIGNAL_PEPTIDE (PHOBIUS); SIGNAL_PEPTIDE_C_REGION (PHOBIUS); SIGNAL_PEPTIDE_H_REGION (PHOBIUS); SignalP-noTM (SIGNALP_EUK)
maker-contig_134-fgenesh-gene-0.298-mRNA-1	dimeric dihydrodiol dehydrogenase	392	20	0	0.7835	2	P:oxidation-reduction process; F:oxidoreductase activity	-	IPR000683 (PFAM); IPR016040 (G3DSA:3.40.50.GENE3D); G3DSA:3.30.360.10 (GENE3D); PTHR22604 (PANTHER); PTHR22604:SF108 (PANTHER); NON_CYTOPLASMIC_DOMAIN (PHOBIUS); SIGNAL_PEPTIDE_C_REGION (PHOBIUS); SIGNAL_PEPTIDE (PHOBIUS); SIGNAL_PEPTIDE_H_REGION (PHOBIUS); SIGNAL_PEPTIDE_N_REGION (PHOBIUS); SSF55347 (SUPERFAMILY); SSF51735 (SUPERFAMILY)
maker-contig_122-fgenesh-gene-0.247-mRNA-1	fmn-dependent dehydrogenase	392	20	6.07088e-178	0.7325	3	F:oxidoreductase activity; P:oxidation-reduction process; F:FMN binding	-	IPR012133 (PIRSF); IPR000262 (PFAM); IPR013785 (G3DSA:3.20.20.GENE3D); PTHR10578 (PANTHER); PTHR10578:SF38 (PANTHER); IPR008259 (PROSITE_PATTERNS); SIGNAL_PEPTIDE_H_REGION (PHOBIUS); SIGNAL_PEPTIDE_N_REGION (PHOBIUS); NON_CYTOPLASMIC_DOMAIN (PHOBIUS); SIGNAL_PEPTIDE_C_REGION (PHOBIUS); SIGNAL_PEPTIDE (PHOBIUS); IPR012133 (PROSITE_PROFILES); SignalP-noTM (SIGNALP_EUK); SSF51395 (SUPERFAMILY)
maker-contig_95-augustus-gene-0.347-mRNA-1	hephaestin-like protein 1	392	20	6.21075e-136	0.498	7	P:oxidation-reduction process; P:cellular iron ion homeostasis; F:oxidoreductase activity; F:ferroxidase activity; F:copper ion binding; P:copper ion transport; F:metal ion binding		IPR008972 (G3DSA:2.60.40.GENE3D); IPR008972 (G3DSA:2.60.40.GENE3D); PTHR10127:SF615 (PANTHER); PTHR10127 (PANTHER); SIGNAL_PEPTIDE_H_REGION (PHOBIUS); SIGNAL_PEPTIDE_N_REGION (PHOBIUS); NON_CYTOPLASMIC_DOMAIN (PHOBIUS); SIGNAL_PEPTIDE_C_REGION (PHOBIUS); SIGNAL_PEPTIDE (PHOBIUS); SignalP-noTM (SIGNALP_GRAM_NEGATIVE); SignalP-TM (SIGNALP_GRAM_POSITIVE); SignalP-noTM (SIGNALP_EUK); IPR008972 (SUPER…
snap_masked-contig_123-processed-gene-1.97-mRNA-1	polysaccharide lyase family 1 protein	392	20	7.79644e-129	0.769	2	P:pectin catabolic process; F:pectin lyase activity	EC:4.2.2.10	IPR002022 (SMART); IPR002022 (PFAM); IPR012334 (G3DSA:2.160.20.GENE3D); PTHR31683 (PANTHER); PTHR31683:SF6 (PANTHER); SIGNAL_PEPTIDE_H_REGION (PHOBIUS); SIGNAL_PEPTIDE_N_REGION (PHOBIUS); NON_CYTOPLASMIC_DOMAIN (PHOBIUS); SIGNAL_PEPTIDE_C_REGION (PHOBIUS); SIGNAL_PEPTIDE (PHOBIUS); SignalP-noTM (SIGNALP_GRAM_NEGATIVE); SignalP-TM (SIGNALP_GRAM_POSITIVE); SignalP-noTM (SIGNALP_EUK); IPR011050 (SUP…
maker-contig_37-fgenesh-gene-1.203-mRNA-1	glycoside hydrolase family 18 protein	390	20	5.43654e-164	0.616	3	F:chitinase activity; P:carbohydrate metabolic process; P:autolysis	EC:3.2.1.14	IPR013781 (G3DSA:3.20.20.GENE3D); IPR001223 (PFAM); PTHR31939 (PANTHER); PTHR31939:SF2 (PANTHER); IPR001579 (PROSITE_PATTERNS); SIGNAL_PEPTIDE_H_REGION (PHOBIUS); SIGNAL_PEPTIDE_N_REGION (PHOBIUS); SIGNAL_PEPTIDE (PHOBIUS); SIGNAL_PEPTIDE_C_REGION (PHOBIUS); NON_CYTOPLASMIC_DOMAIN (PHOBIUS); SignalP-TM (SIGNALP_GRAM_POSITIVE); SignalP-noTM (SIGNALP_EUK); SignalP-noTM (SIGNALP_GRAM_NEGATIVE); IPR0…
snap_masked-contig_37-processed-gene-5.113-mRNA-1	purine nucleoside permease	390	20	0	0.7985	1	P:transmembrane transport	-	IPR009486 (PIRSF); IPR009486 (PFAM); SIGNAL_PEPTIDE_N_REGION (PHOBIUS); NON_CYTOPLASMIC_DOMAIN (PHOBIUS); SIGNAL_PEPTIDE_H_REGION (PHOBIUS); SIGNAL_PEPTIDE_C_REGION (PHOBIUS); SIGNAL_PEPTIDE (PHOBIUS)
augustus_masked-contig_20-processed-gene-0.236-mRNA-1	secreted aspartic proteinase precursor	390	20	2.58092e-56	0.5545	2	P:proteolysis; F:aspartic-type endopeptidase activity	EC:3.4.23	IPR001461 (PRINTS); IPR001461 (PFAM); IPR021109 (G3DSA:2.40.70.GENE3D); IPR021109 (G3DSA:2.40.70.GENE3D); IPR001461 (PANTHER); PTHR13683:SF255 (PANTHER); IPR001969 (PROSITE_PATTERNS); SIGNAL_PEPTIDE_C_REGION (PHOBIUS); SIGNAL_PEPTIDE_N_REGION (PHOBIUS); NON_CYTOPLASMIC_DOMAIN (PHOBIUS); SIGNAL_PEPTIDE (PHOBIUS); SIGNAL_PEPTIDE_H_REGION (PHOBIUS); SignalP-noTM (SIGNALP_GRAM_NEGATIVE); SignalP-noTM…
maker-contig_42-fgenesh-gene-0.192-mRNA-1	ctr copper transporter family protein	389	20	3.27921e-170	0.554	3	P:copper ion transmembrane transport; C:integral to membrane; F:copper ion transmembrane transporter activity		IPR029058 (G3DSA:3.40.50.GENE3D); PF12697 (PFAM); SIGNAL_PEPTIDE_C_REGION (PHOBIUS); SIGNAL_PEPTIDE_N_REGION (PHOBIUS); SIGNAL_PEPTIDE (PHOBIUS); SIGNAL_PEPTIDE_H_REGION (PHOBIUS); NON_CYTOPLASMIC_DOMAIN (PHOBIUS); SignalP-noTM (SIGNALP_EUK); SignalP-TM (SIGNALP_GRAM_POSITIVE); SignalP-noTM (SIGNALP_GRAM_NEGATIVE); IPR029058 (SUPERFAMILY)
augustus_masked-contig_140-processed-gene-0.213-mRNA-1	extracellular triacylglycerol	387	20	1.80243e-158	0.6785	2	P:lipid metabolic process; F:triglyceride lipase activity	EC:3.1.1.3	IPR002921 (PFAM); IPR029058 (G3DSA:3.40.50.GENE3D); PTHR21493 (PANTHER); PTHR21493:SF96 (PANTHER); SIGNAL_PEPTIDE_H_REGION (PHOBIUS); NON_CYTOPLASMIC_DOMAIN (PHOBIUS); SIGNAL_PEPTIDE_N_REGION (PHOBIUS); SIGNAL_PEPTIDE (PHOBIUS); SIGNAL_PEPTIDE_C_REGION (PHOBIUS); SignalP-noTM (SIGNALP_EUK); IPR029058 (SUPERFAMILY)
maker-contig_107-augustus-gene-2.367-mRNA-1	di-copper centre-containing protein	387	20	1.52424e-150	0.667	2	P:metabolic process; F:oxidoreductase activity	-	IPR002227 (PRINTS); IPR008922 (G3DSA:1.10.1280.GENE3D); IPR002227 (PFAM); PTHR11474:SF14 (PANTHER); PTHR11474 (PANTHER); IPR002227 (PROSITE_PATTERNS); IPR002227 (PROSITE_PATTERNS); NON_CYTOPLASMIC_DOMAIN (PHOBIUS); SIGNAL_PEPTIDE_N_REGION (PHOBIUS); SIGNAL_PEPTIDE (PHOBIUS); SIGNAL_PEPTIDE_H_REGION (PHOBIUS); SIGNAL_PEPTIDE_C_REGION (PHOBIUS); SignalP-noTM (SIGNALP_EUK); SignalP-noTM (SIGNALP_GRA…
snap_masked-contig_73-processed-gene-1.94-mRNA-1	glycoside hydrolase family 53 protein	387	20	0	0.738	2	P:carbohydrate metabolic process; F:glucosidase activity	EC:3.2.1	IPR013781 (G3DSA:3.20.20.GENE3D); IPR011683 (PFAM); SIGNAL_PEPTIDE_C_REGION (PHOBIUS); SIGNAL_PEPTIDE_N_REGION (PHOBIUS); SIGNAL_PEPTIDE (PHOBIUS); NON_CYTOPLASMIC_DOMAIN (PHOBIUS); SIGNAL_PEPTIDE_H_REGION (PHOBIUS); IPR017853 (SUPERFAMILY)
augustus_masked-scaffold_m42-processed-gene-1.160-mRNA-1	hypothetical protein MYCGRDRAFT_91740	387	2	2.23892e-41	0.475	0	-		NON_CYTOPLASMIC_DOMAIN (PHOBIUS); SIGNAL_PEPTIDE_N_REGION (PHOBIUS); SIGNAL_PEPTIDE (PHOBIUS); SIGNAL_PEPTIDE_C_REGION (PHOBIUS); SIGNAL_PEPTIDE_H_REGION (PHOBIUS)
augustus_masked-scaffold_m46-processed-gene-1.138-mRNA-1	glucan endo- -beta-glucosidase	387	20	5.31002e-38	0.4755	0	-		SIGNAL_PEPTIDE_N_REGION (PHOBIUS); SIGNAL_PEPTIDE_C_REGION (PHOBIUS); SIGNAL_PEPTIDE (PHOBIUS); NON_CYTOPLASMIC_DOMAIN (PHOBIUS); SIGNAL_PEPTIDE_H_REGION (PHOBIUS); SignalP-noTM (SIGNALP_EUK); SignalP-TM (SIGNALP_GRAM_NEGATIVE); SignalP-TM (SIGNALP_GRAM_POSITIVE)
fgenesh_masked-contig_148-processed-gene-0.124-mRNA-1	serine protease protein	386	20	3.26986e-155	0.671	2	P:proteolysis; F:serine-type endopeptidase activity	EC:3.4.21	IPR015500 (PRINTS); G3DSA:3.30.70.80 (GENE3D); IPR000209 (PFAM); IPR000209 (G3DSA:3.40.50.GENE3D); IPR015500 (PANTHER); IPR022398 (PROSITE_PATTERNS); IPR023827 (PROSITE_PATTERNS); IPR023828 (PROSITE_PATTERNS); SIGNAL_PEPTIDE_N_REGION (PHOBIUS); SIGNAL_PEPTIDE_H_REGION (PHOBIUS); NON_CYTOPLASMIC_DOMAIN (PHOBIUS); SIGNAL_PEPTIDE (PHOBIUS); SIGNAL_PEPTIDE_C_REGION (PHOBIUS); SignalP-noTM (SIGNALP_EU…
fgenesh_masked-contig_378-processed-gene-0.33-mRNA-1	abhydrolase domain-containing protein 12	386	20	1.29652e-163	0.7255	4	F:hydrolase activity; F:molecular_function; P:biological_process; C:cellular_component		IPR029059 (PFAM); IPR029058 (G3DSA:3.40.50.GENE3D); PTHR12277 (PANTHER); PTHR12277:SF50 (PANTHER); SIGNAL_PEPTIDE_C_REGION (PHOBIUS); SIGNAL_PEPTIDE_N_REGION (PHOBIUS); SIGNAL_PEPTIDE_H_REGION (PHOBIUS); SIGNAL_PEPTIDE (PHOBIUS); NON_CYTOPLASMIC_DOMAIN (PHOBIUS); IPR029058 (SUPERFAMILY)
maker-contig_60-fgenesh-gene-1.176-mRNA-1	nipsnap-domain-containing protein	385	20	5.23115e-172	0.7625	3	F:molecular_function; P:biological_process; C:cellular_component		IPR012577 (PFAM); G3DSA:3.30.70.900 (GENE3D); PTHR21017:SF17 (PANTHER); PTHR21017 (PANTHER); SIGNAL_PEPTIDE_N_REGION (PHOBIUS); SIGNAL_PEPTIDE_H_REGION (PHOBIUS); NON_CYTOPLASMIC_DOMAIN (PHOBIUS); SIGNAL_PEPTIDE (PHOBIUS); SIGNAL_PEPTIDE_C_REGION (PHOBIUS); SignalP-noTM (SIGNALP_GRAM_NEGATIVE); SignalP-TM (SIGNALP_GRAM_POSITIVE); IPR011008 (SUPERFAMILY); IPR011008 (SUPERFAMILY)
fgenesh_masked-contig_166-processed-gene-1.87-mRNA-1	carbohydrate-binding module family 18 protein	385	20	3.33312e-90	0.704	1	F:chitin binding	-	IPR001002 (SMART); IPR001002 (PFAM); IPR001002 (G3DSA:3.30.60.GENE3D); PTHR21666 (PANTHER); PTHR21666:SF192 (PANTHER); IPR018371 (PROSITE_PATTERNS); NON_CYTOPLASMIC_DOMAIN (PHOBIUS); SIGNAL_PEPTIDE_N_REGION (PHOBIUS); SIGNAL_PEPTIDE_H_REGION (PHOBIUS); SIGNAL_PEPTIDE (PHOBIUS); SIGNAL_PEPTIDE_C_REGION (PHOBIUS); IPR001002 (PROSITE_PROFILES); SignalP-noTM (SIGNALP_EUK); SignalP-TM (SIGNALP_GRAM_PO…
genemark-contig_61-processed-gene-2.56-mRNA-1	extracellular cell wall glucanase crf1 allergen asp f9	385	20	4.76808e-122	0.734	5	F:IgE binding; C:fungal-type cell wall; C:membrane; F:hydrolase activity, hydrolyzing O-glycosyl compounds; P:carbohydrate metabolic process	-	IPR013320 (G3DSA:2.60.120.GENE3D); IPR000757 (PFAM); PTHR10963:SF27 (PANTHER); PTHR10963 (PANTHER); SIGNAL_PEPTIDE_N_REGION (PHOBIUS); SIGNAL_PEPTIDE_C_REGION (PHOBIUS); NON_CYTOPLASMIC_DOMAIN (PHOBIUS); SIGNAL_PEPTIDE (PHOBIUS); SIGNAL_PEPTIDE_H_REGION (PHOBIUS); SignalP-noTM (SIGNALP_EUK); SignalP-TM (SIGNALP_GRAM_POSITIVE); SignalP-noTM (SIGNALP_GRAM_NEGATIVE); IPR008985 (SUPERFAMILY)
maker-contig_92-fgenesh-gene-1.189-mRNA-1	probable fusarubin cluster-esterase	384	20	0	0.805	0	-		IPR029058 (G3DSA:3.40.50.GENE3D); PF12697 (PFAM); PTHR11177:SF148 (PANTHER); PTHR11177 (PANTHER); SIGNAL_PEPTIDE_N_REGION (PHOBIUS); SIGNAL_PEPTIDE_C_REGION (PHOBIUS); SIGNAL_PEPTIDE (PHOBIUS); NON_CYTOPLASMIC_DOMAIN (PHOBIUS); SIGNAL_PEPTIDE_H_REGION (PHOBIUS); SignalP-noTM (SIGNALP_EUK); IPR029058 (SUPERFAMILY)
maker-contig_118-snap-gene-1.215-mRNA-1	leucine aminopeptidase pepditase m28 metalloprotease	384	20	0	0.8195	5	C:extracellular region; F:metal ion binding; F:metallopeptidase activity; P:proteolysis; F:aminopeptidase activity	EC:3.4.11	IPR007484 (PFAM); G3DSA:3.40.630.10 (GENE3D); PTHR12147 (PANTHER); PTHR12147:SF16 (PANTHER); SIGNAL_PEPTIDE_C_REGION (PHOBIUS); NON_CYTOPLASMIC_DOMAIN (PHOBIUS); SIGNAL_PEPTIDE_N_REGION (PHOBIUS); SIGNAL_PEPTIDE (PHOBIUS); SIGNAL_PEPTIDE_H_REGION (PHOBIUS); SignalP-TM (SIGNALP_GRAM_POSITIVE); SignalP-noTM (SIGNALP_EUK); SSF53187 (SUPERFAMILY)
genemark-contig_74-processed-gene-0.69-mRNA-1	mitochondrial phosphate carrier protein	382	20	0	0.8035	2	P:transport; C:integral to membrane	-	IPR023395 (G3DSA:1.50.40.GENE3D); IPR018108 (PFAM); PTHR24089:SF50 (PANTHER); PTHR24089 (PANTHER); SIGNAL_PEPTIDE_N_REGION (PHOBIUS); SIGNAL_PEPTIDE (PHOBIUS); SIGNAL_PEPTIDE_C_REGION (PHOBIUS); NON_CYTOPLASMIC_DOMAIN (PHOBIUS); SIGNAL_PEPTIDE_H_REGION (PHOBIUS); IPR018108 (PROSITE_PROFILES); IPR018108 (PROSITE_PROFILES); IPR018108 (PROSITE_PROFILES); SignalP-TM (SIGNALP_GRAM_POSITIVE); IPR023395…
fgenesh_masked-contig_29-processed-gene-0.83-mRNA-1	hypothetical protein SBOR_1486	382	2	1.40959e-41	0.475	0	-		SIGNAL_PEPTIDE_H_REGION (PHOBIUS); SIGNAL_PEPTIDE_C_REGION (PHOBIUS); NON_CYTOPLASMIC_DOMAIN (PHOBIUS); SIGNAL_PEPTIDE_N_REGION (PHOBIUS); SIGNAL_PEPTIDE (PHOBIUS)
maker-contig_60-augustus-gene-1.192-mRNA-1	pectin lyase	381	20	7.86327e-157	0.7615	2	P:pectin catabolic process; F:pectin lyase activity	EC:4.2.2.10	IPR002022 (SMART); IPR002022 (PFAM); IPR012334 (G3DSA:2.160.20.GENE3D); PTHR31683 (PANTHER); PTHR31683:SF6 (PANTHER); SIGNAL_PEPTIDE_C_REGION (PHOBIUS); SIGNAL_PEPTIDE_N_REGION (PHOBIUS); NON_CYTOPLASMIC_DOMAIN (PHOBIUS); SIGNAL_PEPTIDE_H_REGION (PHOBIUS); SIGNAL_PEPTIDE (PHOBIUS); SignalP-TM (SIGNALP_GRAM_POSITIVE); SignalP-noTM (SIGNALP_EUK); SignalP-noTM (SIGNALP_GRAM_NEGATIVE); IPR011050 (SUP…
maker-contig_241-fgenesh-gene-0.192-mRNA-1	serum paraoxonase lactonase 3	381	20	2.20139e-129	0.618	1	F:arylesterase activity		IPR011042 (G3DSA:2.120.10.GENE3D); PTHR11799:SF2 (PANTHER); PTHR11799 (PANTHER); SIGNAL_PEPTIDE_H_REGION (PHOBIUS); SIGNAL_PEPTIDE_C_REGION (PHOBIUS); SIGNAL_PEPTIDE_N_REGION (PHOBIUS); NON_CYTOPLASMIC_DOMAIN (PHOBIUS); SIGNAL_PEPTIDE (PHOBIUS); SSF63829 (SUPERFAMILY)
maker-contig_169-snap-gene-0.408-mRNA-1	extracellular dioxygenase	381	20	2.43084e-162	0.685	3	F:iron ion binding; P:oxidation-reduction process; F:oxidoreductase activity, acting on single donors with incorporation of molecular oxygen, incorporation of two atoms of oxygen	EC:1.13.11	IPR015889 (G3DSA:2.60.130.GENE3D); NON_CYTOPLASMIC_DOMAIN (PHOBIUS); SIGNAL_PEPTIDE_N_REGION (PHOBIUS); SIGNAL_PEPTIDE_C_REGION (PHOBIUS); SIGNAL_PEPTIDE (PHOBIUS); SIGNAL_PEPTIDE_H_REGION (PHOBIUS); SignalP-noTM (SIGNALP_EUK); SignalP-TM (SIGNALP_GRAM_POSITIVE); SignalP-noTM (SIGNALP_GRAM_NEGATIVE); IPR015889 (SUPERFAMILY)
augustus_masked-contig_148-processed-gene-0.212-mRNA-1	---NA---	381	0			0	-		SIGNAL_PEPTIDE_N_REGION (PHOBIUS); SIGNAL_PEPTIDE_H_REGION (PHOBIUS); SIGNAL_PEPTIDE (PHOBIUS); SIGNAL_PEPTIDE_C_REGION (PHOBIUS); NON_CYTOPLASMIC_DOMAIN (PHOBIUS); SignalP-noTM (SIGNALP_EUK); SignalP-noTM (SIGNALP_GRAM_NEGATIVE)
maker-contig_6-fgenesh-gene-0.219-mRNA-1	paxneb protein superfamily	380	20	5.92443e-167	0.7	2	C:Elongator holoenzyme complex; P:regulation of transcription from RNA polymerase II promoter	-	IPR008728 (PFAM); PTHR12896:SF1 (PANTHER); PTHR12896 (PANTHER); SIGNAL_PEPTIDE_N_REGION (PHOBIUS); SIGNAL_PEPTIDE_C_REGION (PHOBIUS); NON_CYTOPLASMIC_DOMAIN (PHOBIUS); SIGNAL_PEPTIDE_H_REGION (PHOBIUS); SIGNAL_PEPTIDE (PHOBIUS); SignalP-TM (SIGNALP_GRAM_POSITIVE)
augustus_masked-contig_95-processed-gene-0.235-mRNA-1	cell wall glycosyl hydrolase	380	20	0	0.7465	1	F:catalytic activity	-	IPR012341 (G3DSA:1.50.10.GENE3D); IPR010905 (PFAM); SIGNAL_PEPTIDE_N_REGION (PHOBIUS); NON_CYTOPLASMIC_DOMAIN (PHOBIUS); SIGNAL_PEPTIDE (PHOBIUS); SIGNAL_PEPTIDE_C_REGION (PHOBIUS); SIGNAL_PEPTIDE_H_REGION (PHOBIUS); SignalP-noTM (SIGNALP_EUK); IPR008928 (SUPERFAMILY)
augustus_masked-contig_153-processed-gene-0.120-mRNA-1	nucleoside hydrolase protein	379	20	0	0.74	4	F:hydrolase activity; F:molecular_function; P:biological_process; C:cellular_component		IPR001910 (PFAM); IPR001910 (G3DSA:3.90.245.GENE3D); IPR023186 (PANTHER); PTHR12304:SF4 (PANTHER); SIGNAL_PEPTIDE_N_REGION (PHOBIUS); NON_CYTOPLASMIC_DOMAIN (PHOBIUS); SIGNAL_PEPTIDE (PHOBIUS); SIGNAL_PEPTIDE_C_REGION (PHOBIUS); SIGNAL_PEPTIDE_H_REGION (PHOBIUS); SignalP-noTM (SIGNALP_GRAM_NEGATIVE); SignalP-noTM (SIGNALP_EUK); SignalP-TM (SIGNALP_GRAM_POSITIVE); IPR001910 (SUPERFAMILY)
maker-contig_74-fgenesh-gene-0.237-mRNA-1	---NA---	379	0			0	-		SIGNAL_PEPTIDE_C_REGION (PHOBIUS); NON_CYTOPLASMIC_DOMAIN (PHOBIUS); SIGNAL_PEPTIDE_N_REGION (PHOBIUS); SIGNAL_PEPTIDE (PHOBIUS); SIGNAL_PEPTIDE_H_REGION (PHOBIUS); SignalP-noTM (SIGNALP_GRAM_NEGATIVE); SignalP-noTM (SIGNALP_EUK); SignalP-TM (SIGNALP_GRAM_POSITIVE)
augustus_masked-contig_73-processed-gene-0.26-mRNA-1	---NA---	379	0			0	-		SIGNAL_PEPTIDE_H_REGION (PHOBIUS); SIGNAL_PEPTIDE_N_REGION (PHOBIUS); NON_CYTOPLASMIC_DOMAIN (PHOBIUS); SIGNAL_PEPTIDE_C_REGION (PHOBIUS); SIGNAL_PEPTIDE (PHOBIUS); SignalP-noTM (SIGNALP_EUK); SignalP-noTM (SIGNALP_GRAM_NEGATIVE); SignalP-TM (SIGNALP_GRAM_POSITIVE)
augustus_masked-scaffold_m41-processed-gene-1.133-mRNA-1	family protein	376	20	0	0.7625	2	P:biological_process; C:cellular_component		IPR008030 (PFAM); IPR016040 (G3DSA:3.40.50.GENE3D); PTHR14194:SF35 (PANTHER); PTHR14194 (PANTHER); NON_CYTOPLASMIC_DOMAIN (PHOBIUS); SIGNAL_PEPTIDE_C_REGION (PHOBIUS); SIGNAL_PEPTIDE_N_REGION (PHOBIUS); SIGNAL_PEPTIDE_H_REGION (PHOBIUS); SIGNAL_PEPTIDE (PHOBIUS); SSF51735 (SUPERFAMILY)
genemark-scaffold_m22-processed-gene-0.23-mRNA-1	glycoside hydrolase family 61 protein	375	20	1.04141e-102	0.7145	1	F:hydrolase activity		IPR005103 (PFAM); NON_CYTOPLASMIC_DOMAIN (PHOBIUS); SIGNAL_PEPTIDE_N_REGION (PHOBIUS); SIGNAL_PEPTIDE (PHOBIUS); SIGNAL_PEPTIDE_C_REGION (PHOBIUS); SIGNAL_PEPTIDE_H_REGION (PHOBIUS); SignalP-noTM (SIGNALP_GRAM_NEGATIVE); SignalP-TM (SIGNALP_GRAM_POSITIVE); SignalP-noTM (SIGNALP_EUK)
maker-contig_187-snap-gene-0.249-mRNA-1	fad binding domain-containing protein	375	20	4.99844e-157	0.64	2	P:metabolic process; F:oxidoreductase activity	-	IPR003042 (PRINTS); G3DSA:3.50.50.60 (GENE3D); IPR002938 (PFAM); PTHR13789:SF104 (PANTHER); PTHR13789 (PANTHER); SIGNAL_PEPTIDE_N_REGION (PHOBIUS); NON_CYTOPLASMIC_DOMAIN (PHOBIUS); SIGNAL_PEPTIDE (PHOBIUS); SIGNAL_PEPTIDE_C_REGION (PHOBIUS); SIGNAL_PEPTIDE_H_REGION (PHOBIUS); SSF51905 (SUPERFAMILY)
maker-contig_127-snap-gene-0.489-mRNA-1	extracellular endo- -alpha-l-	375	20	6.61911e-136	0.635	3	P:hemicellulose catabolic process; C:extracellular region; F:arabinan endo-1,5-alpha-L-arabinosidase activity	EC:3.2.1.99	IPR016840 (PIRSF); IPR023296 (G3DSA:2.115.10.GENE3D); IPR006710 (PFAM); PTHR22925:SF7 (PANTHER); IPR006710 (PANTHER); SIGNAL_PEPTIDE_N_REGION (PHOBIUS); SIGNAL_PEPTIDE_C_REGION (PHOBIUS); SIGNAL_PEPTIDE (PHOBIUS); SIGNAL_PEPTIDE_H_REGION (PHOBIUS); NON_CYTOPLASMIC_DOMAIN (PHOBIUS); SignalP-TM (SIGNALP_GRAM_POSITIVE); SignalP-noTM (SIGNALP_EUK); SignalP-noTM (SIGNALP_GRAM_NEGATIVE); IPR023296 (SUP…
augustus_masked-contig_133-processed-gene-0.196-mRNA-1	hypothetical protein MYCFIDRAFT_197903	375	2	1.24355e-14	0.46	0	-		NON_CYTOPLASMIC_DOMAIN (PHOBIUS); SIGNAL_PEPTIDE_N_REGION (PHOBIUS); SIGNAL_PEPTIDE_C_REGION (PHOBIUS); SIGNAL_PEPTIDE_H_REGION (PHOBIUS); SIGNAL_PEPTIDE (PHOBIUS); SignalP-noTM (SIGNALP_EUK); SignalP-noTM (SIGNALP_GRAM_NEGATIVE); SignalP-TM (SIGNALP_GRAM_POSITIVE)
maker-contig_246-fgenesh-gene-0.338-mRNA-1	hypothetical protein MYCFIDRAFT_212687	374	20	2.89337e-144	0.606	3	F:molecular_function; P:biological_process; C:cellular_component		IPR021848 (PFAM); PTHR22915 (PANTHER); PTHR22915:SF2 (PANTHER); NON_CYTOPLASMIC_DOMAIN (PHOBIUS); SIGNAL_PEPTIDE_N_REGION (PHOBIUS); SIGNAL_PEPTIDE_C_REGION (PHOBIUS); SIGNAL_PEPTIDE_H_REGION (PHOBIUS); SIGNAL_PEPTIDE (PHOBIUS); SignalP-TM (SIGNALP_EUK)
maker-scaffold_m38-fgenesh-gene-0.216-mRNA-1	hypothetical protein MYCGRDRAFT_96074	374	1	6.26962e-23	0.46	1	F:metallopeptidase activity	-	IPR024079 (G3DSA:3.40.390.GENE3D); SIGNAL_PEPTIDE_N_REGION (PHOBIUS); SIGNAL_PEPTIDE (PHOBIUS); NON_CYTOPLASMIC_DOMAIN (PHOBIUS); SIGNAL_PEPTIDE_C_REGION (PHOBIUS); SIGNAL_PEPTIDE_H_REGION (PHOBIUS); SignalP-noTM (SIGNALP_EUK); SignalP-noTM (SIGNALP_GRAM_NEGATIVE); SSF55486 (SUPERFAMILY)
maker-contig_241-snap-gene-0.249-mRNA-1	cell wall glucanase	374	20	3.92907e-107	0.704	2	P:carbohydrate metabolic process; F:hydrolase activity, hydrolyzing O-glycosyl compounds	-	IPR000490 (PFAM); IPR013781 (G3DSA:3.20.20.GENE3D); PTHR16631 (PANTHER); PTHR16631:SF9 (PANTHER); SIGNAL_PEPTIDE_C_REGION (PHOBIUS); SIGNAL_PEPTIDE_N_REGION (PHOBIUS); NON_CYTOPLASMIC_DOMAIN (PHOBIUS); SIGNAL_PEPTIDE (PHOBIUS); SIGNAL_PEPTIDE_H_REGION (PHOBIUS); SignalP-TM (SIGNALP_GRAM_POSITIVE); SignalP-noTM (SIGNALP_EUK); SignalP-noTM (SIGNALP_GRAM_NEGATIVE); IPR017853 (SUPERFAMILY)
fgenesh_masked-scaffold_m5-processed-gene-0.72-mRNA-1	gdsl lipase acylhydrolase family protein	374	20	7.50567e-146	0.629	2	F:hydrolase activity, acting on ester bonds; P:lipid metabolic process	-	IPR013831 (G3DSA:3.40.50.GENE3D); IPR001087 (PFAM); PTHR22835 (PANTHER); PTHR22835:SF145 (PANTHER); SIGNAL_PEPTIDE_N_REGION (PHOBIUS); SIGNAL_PEPTIDE_C_REGION (PHOBIUS); SIGNAL_PEPTIDE_H_REGION (PHOBIUS); NON_CYTOPLASMIC_DOMAIN (PHOBIUS); SIGNAL_PEPTIDE (PHOBIUS); SignalP-noTM (SIGNALP_GRAM_NEGATIVE); SignalP-noTM (SIGNALP_EUK); SignalP-TM (SIGNALP_GRAM_POSITIVE); SSF52266 (SUPERFAMILY)
maker-contig_241-fgenesh-gene-0.171-mRNA-1	glycoside hydrolase family 2 protein	373	20	1.54792e-139	0.68	3	F:hydrolase activity, hydrolyzing O-glycosyl compounds; P:carbohydrate metabolic process; F:catalytic activity		IPR001938 (PRINTS); IPR001938 (SMART); IPR001938 (PIRSF); IPR001938 (PFAM); IPR001938 (G3DSA:2.60.110.GENE3D); PTHR31048 (PANTHER); PTHR31048:SF1 (PANTHER); SIGNAL_PEPTIDE_N_REGION (PHOBIUS); SIGNAL_PEPTIDE (PHOBIUS); SIGNAL_PEPTIDE_C_REGION (PHOBIUS); SIGNAL_PEPTIDE_H_REGION (PHOBIUS); NON_CYTOPLASMIC_DOMAIN (PHOBIUS); IPR001938 (PROSITE_PROFILES); SignalP-noTM (SIGNALP_EUK); IPR001938 (SUPERFAM…
augustus_masked-contig_236-processed-gene-0.199-mRNA-1	coagulation factor 5 8 type domain-containing protein	373	20	8.18706e-95	0.6395	3	F:molecular_function; C:cellular_component; P:cell adhesion		SIGNAL_PEPTIDE_N_REGION (PHOBIUS); SIGNAL_PEPTIDE (PHOBIUS); SIGNAL_PEPTIDE_C_REGION (PHOBIUS); SIGNAL_PEPTIDE_H_REGION (PHOBIUS); NON_CYTOPLASMIC_DOMAIN (PHOBIUS); SignalP-noTM (SIGNALP_EUK); SignalP-noTM (SIGNALP_GRAM_NEGATIVE)
maker-scaffold_m18-fgenesh-gene-0.153-mRNA-1	smp-30 gluconolaconase lre domain protein	372	20	0	0.5575	0	-		IPR011042 (G3DSA:2.120.10.GENE3D); SIGNAL_PEPTIDE_N_REGION (PHOBIUS); SIGNAL_PEPTIDE_C_REGION (PHOBIUS); SIGNAL_PEPTIDE (PHOBIUS); SIGNAL_PEPTIDE_H_REGION (PHOBIUS); NON_CYTOPLASMIC_DOMAIN (PHOBIUS); SignalP-noTM (SIGNALP_EUK); SignalP-noTM (SIGNALP_GRAM_NEGATIVE); SSF63829 (SUPERFAMILY)
snap_masked-scaffold_m29-processed-gene-0.142-mRNA-1	glycoside hydrolase family 43 protein	372	20	0	0.7685	2	P:carbohydrate metabolic process; F:hydrolase activity, hydrolyzing O-glycosyl compounds	-	IPR023296 (G3DSA:2.115.10.GENE3D); IPR006710 (PFAM); IPR006710 (PANTHER); PTHR22925:SF12 (PANTHER); SIGNAL_PEPTIDE_N_REGION (PHOBIUS); SIGNAL_PEPTIDE_H_REGION (PHOBIUS); NON_CYTOPLASMIC_DOMAIN (PHOBIUS); SIGNAL_PEPTIDE (PHOBIUS); SIGNAL_PEPTIDE_C_REGION (PHOBIUS); SignalP-noTM (SIGNALP_GRAM_NEGATIVE); SignalP-noTM (SIGNALP_EUK); SignalP-TM (SIGNALP_GRAM_POSITIVE); IPR023296 (SUPERFAMILY)
augustus_masked-contig_37-processed-gene-3.139-mRNA-1	homoserine dehydrogenase	372	20	0	0.809	6	P:threonine biosynthetic process; F:NADP binding; P:methionine biosynthetic process; P:isoleucine biosynthetic process; P:oxidation-reduction process; F:homoserine dehydrogenase activity	EC:1.1.1.3	IPR022697 (PIRSF); G3DSA:3.30.360.10 (GENE3D); IPR016040 (G3DSA:3.40.50.GENE3D); IPR001342 (PFAM); IPR005106 (PFAM); PTHR21499 (PANTHER); SIGNAL_PEPTIDE_H_REGION (PHOBIUS); NON_CYTOPLASMIC_DOMAIN (PHOBIUS); SIGNAL_PEPTIDE (PHOBIUS); SIGNAL_PEPTIDE_N_REGION (PHOBIUS); SIGNAL_PEPTIDE_C_REGION (PHOBIUS); SSF51735 (SUPERFAMILY); SSF55347 (SUPERFAMILY)
augustus_masked-contig_120-processed-gene-0.90-mRNA-1	hypothetical protein DOTSEDRAFT_27775	372	1	3.22116e-13	0.55	0	-		Coil (COILS); SIGNAL_PEPTIDE_C_REGION (PHOBIUS); NON_CYTOPLASMIC_DOMAIN (PHOBIUS); SIGNAL_PEPTIDE_N_REGION (PHOBIUS); SIGNAL_PEPTIDE_H_REGION (PHOBIUS); SIGNAL_PEPTIDE (PHOBIUS)
snap_masked-contig_177-processed-gene-0.191-mRNA-1	endoglucanase ii	371	20	2.95044e-84	0.5565	2	P:carbohydrate metabolic process; F:hydrolase activity, hydrolyzing O-glycosyl compounds	-	IPR001547 (PFAM); IPR013781 (G3DSA:3.20.20.GENE3D); IPR018087 (PROSITE_PATTERNS); SIGNAL_PEPTIDE_C_REGION (PHOBIUS); NON_CYTOPLASMIC_DOMAIN (PHOBIUS); SIGNAL_PEPTIDE_H_REGION (PHOBIUS); SIGNAL_PEPTIDE_N_REGION (PHOBIUS); SIGNAL_PEPTIDE (PHOBIUS); SignalP-noTM (SIGNALP_EUK); IPR017853 (SUPERFAMILY)
augustus_masked-contig_111-processed-gene-0.44-mRNA-1	hypothetical protein MYCFIDRAFT_197941	371	1	3.39534e-30	0.61	0	-		SIGNAL_PEPTIDE_N_REGION (PHOBIUS); NON_CYTOPLASMIC_DOMAIN (PHOBIUS); SIGNAL_PEPTIDE_C_REGION (PHOBIUS); SIGNAL_PEPTIDE_H_REGION (PHOBIUS); SIGNAL_PEPTIDE (PHOBIUS); SignalP-TM (SIGNALP_GRAM_POSITIVE); SignalP-noTM (SIGNALP_GRAM_NEGATIVE); SignalP-noTM (SIGNALP_EUK)
augustus_masked-contig_151-processed-gene-0.105-mRNA-1	---NA---	371	0			0	-		SIGNAL_PEPTIDE_C_REGION (PHOBIUS); NON_CYTOPLASMIC_DOMAIN (PHOBIUS); SIGNAL_PEPTIDE_N_REGION (PHOBIUS); SIGNAL_PEPTIDE (PHOBIUS); SIGNAL_PEPTIDE_H_REGION (PHOBIUS); SignalP-TM (SIGNALP_GRAM_POSITIVE)
snap_masked-contig_207-processed-gene-0.36-mRNA-1	glycoside hydrolase family 10 protein	370	20	0	0.585	2	F:hydrolase activity, hydrolyzing O-glycosyl compounds; P:xylan catabolic process	-	IPR001000 (PRINTS); IPR001000 (SMART); IPR001000 (PFAM); IPR013781 (G3DSA:3.20.20.GENE3D); PTHR31490:SF7 (PANTHER); PTHR31490 (PANTHER); NON_CYTOPLASMIC_DOMAIN (PHOBIUS); SIGNAL_PEPTIDE_N_REGION (PHOBIUS); SIGNAL_PEPTIDE_H_REGION (PHOBIUS); SIGNAL_PEPTIDE (PHOBIUS); SIGNAL_PEPTIDE_C_REGION (PHOBIUS); SignalP-noTM (SIGNALP_EUK); IPR017853 (SUPERFAMILY)
maker-contig_158-fgenesh-gene-0.97-mRNA-1	glycoside hydrolase family 5 protein	369	20	6.77182e-150	0.692	2	P:carbohydrate metabolic process; F:hydrolase activity, hydrolyzing O-glycosyl compounds	-	IPR013781 (G3DSA:3.20.20.GENE3D); IPR001547 (PFAM); PTHR31451 (PANTHER); PTHR31451:SF6 (PANTHER); NON_CYTOPLASMIC_DOMAIN (PHOBIUS); SIGNAL_PEPTIDE_N_REGION (PHOBIUS); SIGNAL_PEPTIDE_C_REGION (PHOBIUS); SIGNAL_PEPTIDE_H_REGION (PHOBIUS); SIGNAL_PEPTIDE (PHOBIUS); SignalP-noTM (SIGNALP_GRAM_NEGATIVE); SignalP-noTM (SIGNALP_EUK); IPR017853 (SUPERFAMILY)
augustus_masked-contig_170-processed-gene-0.274-mRNA-1	periplasmic binding ii	369	20	8.5558e-163	0.6555	3	F:molecular_function; P:biological_process; C:cellular_component		PF13343 (PFAM); G3DSA:3.40.190.10 (GENE3D); G3DSA:3.40.190.10 (GENE3D); PTHR30006 (PANTHER); PTHR30006:SF2 (PANTHER); SIGNAL_PEPTIDE_C_REGION (PHOBIUS); SIGNAL_PEPTIDE_H_REGION (PHOBIUS); SIGNAL_PEPTIDE_N_REGION (PHOBIUS); NON_CYTOPLASMIC_DOMAIN (PHOBIUS); SIGNAL_PEPTIDE (PHOBIUS); SignalP-noTM (SIGNALP_EUK); SignalP-TM (SIGNALP_GRAM_POSITIVE); SignalP-noTM (SIGNALP_GRAM_NEGATIVE); SSF53850 (SUPE…
fgenesh_masked-contig_116-processed-gene-0.109-mRNA-1	succinate dehydrogenase subunit sdh	368	20	0	0.6735	4	F:N-acyl-D-amino-acid deacylase activity; P:metabolic process; F:hydrolase activity, acting on ester bonds; F:N-acyl-D-aspartate deacylase activity	EC:3.5.1.81; EC:3.5.1.83	IPR007036 (PIRSF); IPR007036 (PFAM); G3DSA:3.40.630.10 (GENE3D); SIGNAL_PEPTIDE_N_REGION (PHOBIUS); SIGNAL_PEPTIDE_C_REGION (PHOBIUS); SIGNAL_PEPTIDE (PHOBIUS); NON_CYTOPLASMIC_DOMAIN (PHOBIUS); SIGNAL_PEPTIDE_H_REGION (PHOBIUS); SignalP-noTM (SIGNALP_EUK); SignalP-noTM (SIGNALP_GRAM_NEGATIVE); SSF53187 (SUPERFAMILY)
augustus_masked-contig_17-processed-gene-3.175-mRNA-1	phosphatidylethanolamine-binding protein	368	20	1.33719e-73	0.6395	0	-		IPR008914 (G3DSA:3.90.280.GENE3D); IPR008914 (PFAM); PTHR11362 (PANTHER); SIGNAL_PEPTIDE_H_REGION (PHOBIUS); SIGNAL_PEPTIDE_C_REGION (PHOBIUS); SIGNAL_PEPTIDE_N_REGION (PHOBIUS); NON_CYTOPLASMIC_DOMAIN (PHOBIUS); SIGNAL_PEPTIDE (PHOBIUS); SignalP-noTM (SIGNALP_EUK); SignalP-TM (SIGNALP_GRAM_POSITIVE); IPR008914 (SUPERFAMILY)
fgenesh_masked-contig_122-processed-gene-0.119-mRNA-1	smp-30 gluconolaconase lre domain protein	368	20	0	0.569	0	-		IPR011042 (G3DSA:2.120.10.GENE3D); NON_CYTOPLASMIC_DOMAIN (PHOBIUS); SIGNAL_PEPTIDE_N_REGION (PHOBIUS); SIGNAL_PEPTIDE (PHOBIUS); SIGNAL_PEPTIDE_C_REGION (PHOBIUS); SIGNAL_PEPTIDE_H_REGION (PHOBIUS); SignalP-noTM (SIGNALP_GRAM_NEGATIVE); SignalP-noTM (SIGNALP_EUK); SSF63829 (SUPERFAMILY)
fgenesh_masked-contig_19-processed-gene-1.154-mRNA-1	---NA---	368	0			0	-		NON_CYTOPLASMIC_DOMAIN (PHOBIUS); SIGNAL_PEPTIDE_N_REGION (PHOBIUS); SIGNAL_PEPTIDE (PHOBIUS); SIGNAL_PEPTIDE_C_REGION (PHOBIUS); SIGNAL_PEPTIDE_H_REGION (PHOBIUS); PS51257 (PROSITE_PROFILES); SignalP-noTM (SIGNALP_EUK)
augustus_masked-contig_155-processed-gene-0.221-mRNA-1	glycoside hydrolase family 5 protein	368	20	5.92189e-121	0.655	2	P:carbohydrate metabolic process; F:hydrolase activity, hydrolyzing O-glycosyl compounds	-	IPR013781 (G3DSA:3.20.20.GENE3D); IPR001547 (PFAM); PTHR31451 (PANTHER); PTHR31451:SF6 (PANTHER); NON_CYTOPLASMIC_DOMAIN (PHOBIUS); SIGNAL_PEPTIDE_N_REGION (PHOBIUS); SIGNAL_PEPTIDE (PHOBIUS); SIGNAL_PEPTIDE_C_REGION (PHOBIUS); SIGNAL_PEPTIDE_H_REGION (PHOBIUS); SignalP-noTM (SIGNALP_GRAM_NEGATIVE); IPR017853 (SUPERFAMILY)
snap_masked-scaffold_m40-processed-gene-1.187-mRNA-1	fibronectin type iii domain-containing protein	366	20	1.83715e-50	0.598	1	F:hydrolase activity	-	IPR013831 (G3DSA:3.40.50.GENE3D); PF13472 (PFAM); SIGNAL_PEPTIDE_N_REGION (PHOBIUS); NON_CYTOPLASMIC_DOMAIN (PHOBIUS); SIGNAL_PEPTIDE_C_REGION (PHOBIUS); SIGNAL_PEPTIDE (PHOBIUS); SIGNAL_PEPTIDE_H_REGION (PHOBIUS); SignalP-noTM (SIGNALP_GRAM_NEGATIVE); SignalP-noTM (SIGNALP_EUK); SSF52266 (SUPERFAMILY)
maker-contig_13-augustus-gene-0.402-mRNA-1	carbohydrate-binding -like protein	365	20	5.06894e-104	0.6055	0	-		SIGNAL_PEPTIDE_N_REGION (PHOBIUS); SIGNAL_PEPTIDE_H_REGION (PHOBIUS); SIGNAL_PEPTIDE (PHOBIUS); SIGNAL_PEPTIDE_C_REGION (PHOBIUS); NON_CYTOPLASMIC_DOMAIN (PHOBIUS); SignalP-noTM (SIGNALP_EUK)
augustus_masked-scaffold_m5-processed-gene-2.191-mRNA-1	2-hydroxyacid dehydrogenase	365	20	1.28029e-163	0.722	3	F:cofactor binding; F:oxidoreductase activity, acting on the CH-OH group of donors, NAD or NADP as acceptor; P:oxidation-reduction process	-	IPR016040 (G3DSA:3.40.50.GENE3D); IPR006140 (PFAM); PTHR10996 (PANTHER); PTHR10996:SF130 (PANTHER); IPR006140 (PROSITE_PATTERNS); NON_CYTOPLASMIC_DOMAIN (PHOBIUS); SIGNAL_PEPTIDE_N_REGION (PHOBIUS); SIGNAL_PEPTIDE (PHOBIUS); SIGNAL_PEPTIDE_C_REGION (PHOBIUS); SIGNAL_PEPTIDE_H_REGION (PHOBIUS); SSF51735 (SUPERFAMILY)
maker-contig_78-fgenesh-gene-0.156-mRNA-1	disulfide isomerase	364	20	0	0.7635	8	P:protein folding; F:electron carrier activity; P:cell redox homeostasis; P:glycerol ether metabolic process; F:unfolded protein binding; F:isomerase activity; F:protein disulfide oxidoreductase activity; C:endoplasmic reticulum	-	PR00421 (PRINTS); IPR013766 (PFAM); IPR012336 (G3DSA:3.40.30.GENE3D); IPR011679 (PFAM); IPR012336 (G3DSA:3.40.30.GENE3D); IPR011679 (G3DSA:1.20.1150.GENE3D); IPR005788 (TIGRFAM); PTHR18929:SF43 (PANTHER); PTHR18929 (PANTHER); IPR017937 (PROSITE_PATTERNS); IPR017937 (PROSITE_PATTERNS); SIGNAL_PEPTIDE_H_REGION (PHOBIUS); SIGNAL_PEPTIDE_N_REGION (PHOBIUS); SIGNAL_PEPTIDE (PHOBIUS); SIGNAL_PEPTIDE_C_…
maker-contig_161-snap-gene-0.162-mRNA-1	26s proteasome regulatory subunit	363	20	1.02479e-168	0.8595	2	C:proteasome complex; F:protein binding	-	IPR000555 (SMART); G3DSA:3.40.140.10 (GENE3D); IPR024969 (PFAM); IPR000555 (PFAM); PTHR10410 (PANTHER); PTHR10410:SF5 (PANTHER); SIGNAL_PEPTIDE (PHOBIUS); NON_CYTOPLASMIC_DOMAIN (PHOBIUS); SIGNAL_PEPTIDE_H_REGION (PHOBIUS); SIGNAL_PEPTIDE_C_REGION (PHOBIUS); SIGNAL_PEPTIDE_N_REGION (PHOBIUS); SSF102712 (SUPERFAMILY)
fgenesh_masked-contig_158-processed-gene-0.43-mRNA-1	l-asparaginase	362	20	5.90539e-149	0.758	4	P:asparagine metabolic process; C:nuclear envelope; F:asparaginase activity; C:endoplasmic reticulum	EC:3.5.1.1	IPR006034 (PRINTS); PIRSF500176 (PIRSF); IPR006034 (SMART); IPR006034 (PIRSF); IPR027473 (G3DSA:3.40.50.GENE3D); IPR027474 (G3DSA:3.40.50.GENE3D); IPR006034 (PFAM); IPR004550 (TIGRFAM); PTHR11707 (PANTHER); PTHR11707:SF23 (PANTHER); IPR027475 (PROSITE_PATTERNS); IPR020827 (PROSITE_PATTERNS); SIGNAL_PEPTIDE_H_REGION (PHOBIUS); NON_CYTOPLASMIC_DOMAIN (PHOBIUS); SIGNAL_PEPTIDE_N_REGION (PHOBIUS); SI…
maker-contig_229-fgenesh-gene-0.153-mRNA-1	glycoside hydrolase family 5 protein	362	20	0	0.7955	2	P:carbohydrate metabolic process; F:hydrolase activity, hydrolyzing O-glycosyl compounds	-	IPR013781 (G3DSA:3.20.20.GENE3D); IPR001547 (PFAM); SIGNAL_PEPTIDE_N_REGION (PHOBIUS); SIGNAL_PEPTIDE_C_REGION (PHOBIUS); SIGNAL_PEPTIDE (PHOBIUS); NON_CYTOPLASMIC_DOMAIN (PHOBIUS); SIGNAL_PEPTIDE_H_REGION (PHOBIUS); SignalP-TM (SIGNALP_GRAM_POSITIVE); SignalP-noTM (SIGNALP_GRAM_NEGATIVE); SignalP-noTM (SIGNALP_EUK); IPR017853 (SUPERFAMILY)
maker-contig_123-fgenesh-gene-2.139-mRNA-1	phosphorylcholine phosphatase	361	20	0	0.7945	2	F:phosphoethanolamine phosphatase activity; F:phosphocholine phosphatase activity	EC:3.1.3.75	PF12710 (PFAM); IPR023214 (G3DSA:3.40.50.GENE3D); SIGNAL_PEPTIDE_C_REGION (PHOBIUS); SIGNAL_PEPTIDE_H_REGION (PHOBIUS); SIGNAL_PEPTIDE (PHOBIUS); NON_CYTOPLASMIC_DOMAIN (PHOBIUS); SIGNAL_PEPTIDE_N_REGION (PHOBIUS); SignalP-noTM (SIGNALP_EUK); SignalP-TM (SIGNALP_GRAM_POSITIVE); SignalP-noTM (SIGNALP_GRAM_NEGATIVE); IPR023214 (SUPERFAMILY)
maker-contig_81-snap-gene-0.12-mRNA-1	2-nitropropane dioxygenase	360	20	0	0.756	2	F:nitronate monooxygenase activity; P:oxidation-reduction process	EC:1.13.12.16	IPR004136 (PFAM); IPR013785 (G3DSA:3.20.20.GENE3D); PTHR32332 (PANTHER); PTHR32332:SF14 (PANTHER); SIGNAL_PEPTIDE_N_REGION (PHOBIUS); SIGNAL_PEPTIDE_C_REGION (PHOBIUS); SIGNAL_PEPTIDE (PHOBIUS); SIGNAL_PEPTIDE_H_REGION (PHOBIUS); NON_CYTOPLASMIC_DOMAIN (PHOBIUS); SSF51412 (SUPERFAMILY)
fgenesh_masked-contig_123-processed-gene-1.77-mRNA-1	glycosyl hydrolase family 10	360	20	3.03225e-140	0.7	2	F:hydrolase activity, hydrolyzing O-glycosyl compounds; P:carbohydrate metabolic process	-	IPR001000 (PRINTS); IPR001000 (SMART); IPR001000 (PFAM); IPR013781 (G3DSA:3.20.20.GENE3D); PTHR31490:SF7 (PANTHER); PTHR31490 (PANTHER); SIGNAL_PEPTIDE_N_REGION (PHOBIUS); NON_CYTOPLASMIC_DOMAIN (PHOBIUS); SIGNAL_PEPTIDE_H_REGION (PHOBIUS); SIGNAL_PEPTIDE_C_REGION (PHOBIUS); SIGNAL_PEPTIDE (PHOBIUS); SignalP-noTM (SIGNALP_EUK); SignalP-noTM (SIGNALP_GRAM_NEGATIVE); IPR017853 (SUPERFAMILY)
maker-contig_137-fgenesh-gene-0.146-mRNA-1	smp-30 gluconolaconase lre domain protein	359	20	0	0.555	7	F:metal ion binding; P:response to antibiotic; F:carbon-oxygen lyase activity; F:magnesium ion binding; P:antibiotic catabolic process; F:lyase activity; F:hydrolase activity		IPR011042 (G3DSA:2.120.10.GENE3D); IPR011042 (G3DSA:2.120.10.GENE3D); SIGNAL_PEPTIDE_N_REGION (PHOBIUS); SIGNAL_PEPTIDE_C_REGION (PHOBIUS); SIGNAL_PEPTIDE (PHOBIUS); SIGNAL_PEPTIDE_H_REGION (PHOBIUS); NON_CYTOPLASMIC_DOMAIN (PHOBIUS); SignalP-TM (SIGNALP_GRAM_POSITIVE); SignalP-noTM (SIGNALP_GRAM_NEGATIVE); SignalP-noTM (SIGNALP_EUK); SSF63829 (SUPERFAMILY); SSF101898 (SUPERFAMILY)
maker-contig_113-fgenesh-gene-0.175-mRNA-1	glycoside hydrolase family 43	359	20	2.20978e-157	0.587	2	F:hydrolase activity, hydrolyzing O-glycosyl compounds; P:carbohydrate metabolic process	-	IPR023296 (G3DSA:2.115.10.GENE3D); SIGNAL_PEPTIDE_H_REGION (PHOBIUS); SIGNAL_PEPTIDE_C_REGION (PHOBIUS); NON_CYTOPLASMIC_DOMAIN (PHOBIUS); SIGNAL_PEPTIDE_N_REGION (PHOBIUS); SIGNAL_PEPTIDE (PHOBIUS); SignalP-TM (SIGNALP_GRAM_POSITIVE); SignalP-noTM (SIGNALP_EUK); SignalP-noTM (SIGNALP_GRAM_NEGATIVE); IPR023296 (SUPERFAMILY)
augustus_masked-contig_32-processed-gene-1.212-mRNA-1	ricin b lectin protein	358	20	3.83884e-159	0.761	3	F:molecular_function; P:biological_process; C:cellular_component		SIGNAL_PEPTIDE (PHOBIUS); SIGNAL_PEPTIDE_N_REGION (PHOBIUS); NON_CYTOPLASMIC_DOMAIN (PHOBIUS); SIGNAL_PEPTIDE_C_REGION (PHOBIUS); SIGNAL_PEPTIDE_H_REGION (PHOBIUS); SignalP-noTM (SIGNALP_GRAM_NEGATIVE); SignalP-noTM (SIGNALP_EUK); SignalP-TM (SIGNALP_GRAM_POSITIVE); IPR011050 (SUPERFAMILY)
maker-contig_42-fgenesh-gene-0.209-mRNA-1	neutral protease 2	358	20	9.83032e-103	0.5655	2	F:metalloendopeptidase activity; P:proteolysis	EC:3.4.24	Coil (COILS); IPR001384 (PRINTS); IPR001384 (PFAM); IPR024079 (G3DSA:3.40.390.GENE3D); SIGNAL_PEPTIDE_C_REGION (PHOBIUS); SIGNAL_PEPTIDE_N_REGION (PHOBIUS); NON_CYTOPLASMIC_DOMAIN (PHOBIUS); SIGNAL_PEPTIDE (PHOBIUS); SIGNAL_PEPTIDE_H_REGION (PHOBIUS); SignalP-noTM (SIGNALP_EUK); SSF55486 (SUPERFAMILY)
augustus_masked-contig_49-processed-gene-0.90-mRNA-1	glycosyl transferase family 17 protein	357	20	4.63071e-122	0.6735	3	F:beta-1,4-mannosylglycoprotein 4-beta-N-acetylglucosaminyltransferase activity; P:protein N-linked glycosylation; C:membrane	EC:2.4.1.144	IPR006813 (PFAM); IPR006813 (PANTHER); NON_CYTOPLASMIC_DOMAIN (PHOBIUS); SIGNAL_PEPTIDE_C_REGION (PHOBIUS); SIGNAL_PEPTIDE_N_REGION (PHOBIUS); SIGNAL_PEPTIDE_H_REGION (PHOBIUS); SIGNAL_PEPTIDE (PHOBIUS); SignalP-noTM (SIGNALP_EUK); SignalP-TM (SIGNALP_GRAM_POSITIVE); SignalP-noTM (SIGNALP_GRAM_NEGATIVE)
maker-contig_313-snap-gene-0.27-mRNA-1	myb dna-binding domain-containing protein	355	20	1.50627e-82	0.729	2	F:DNA binding; F:chromatin binding	-	Coil (COILS); IPR009057 (G3DSA:1.10.10.GENE3D); NON_CYTOPLASMIC_DOMAIN (PHOBIUS); SIGNAL_PEPTIDE_N_REGION (PHOBIUS); SIGNAL_PEPTIDE (PHOBIUS); SIGNAL_PEPTIDE_C_REGION (PHOBIUS); SIGNAL_PEPTIDE_H_REGION (PHOBIUS)
fgenesh_masked-contig_30-processed-gene-1.89-mRNA-1	carbohydrate esterase family 5 partial	355	20	4.19563e-43	0.606	2	F:hydrolase activity; P:metabolic process	-	IPR000675 (PFAM); IPR029058 (G3DSA:3.40.50.GENE3D); PTHR15087 (PANTHER); NON_CYTOPLASMIC_DOMAIN (PHOBIUS); SIGNAL_PEPTIDE_N_REGION (PHOBIUS); SIGNAL_PEPTIDE (PHOBIUS); SIGNAL_PEPTIDE_C_REGION (PHOBIUS); SIGNAL_PEPTIDE_H_REGION (PHOBIUS); SignalP-noTM (SIGNALP_EUK); IPR029058 (SUPERFAMILY)
maker-contig_13-fgenesh-gene-0.343-mRNA-1	hypothetical protein DOTSEDRAFT_128803	355	20	3.88585e-107	0.543	0	-		SIGNAL_PEPTIDE_N_REGION (PHOBIUS); SIGNAL_PEPTIDE_C_REGION (PHOBIUS); SIGNAL_PEPTIDE (PHOBIUS); NON_CYTOPLASMIC_DOMAIN (PHOBIUS); SIGNAL_PEPTIDE_H_REGION (PHOBIUS); SignalP-noTM (SIGNALP_GRAM_NEGATIVE); SignalP-noTM (SIGNALP_EUK); SignalP-TM (SIGNALP_GRAM_POSITIVE)
maker-contig_113-fgenesh-gene-2.184-mRNA-1	inosine uridine-preferring nucleoside hydrolase protein	355	20	1.26614e-134	0.648	1	F:hydrolase activity		IPR001910 (PFAM); IPR001910 (G3DSA:3.90.245.GENE3D); SIGNAL_PEPTIDE_H_REGION (PHOBIUS); SIGNAL_PEPTIDE_C_REGION (PHOBIUS); SIGNAL_PEPTIDE_N_REGION (PHOBIUS); NON_CYTOPLASMIC_DOMAIN (PHOBIUS); SIGNAL_PEPTIDE (PHOBIUS); SignalP-noTM (SIGNALP_EUK); IPR001910 (SUPERFAMILY)
augustus_masked-contig_427-processed-gene-0.0-mRNA-1	c6 transcription factor	355	20	4.27814e-48	0.5485	7	P:regulation of transcription, DNA-dependent; P:transcription from RNA polymerase II promoter; F:sequence-specific DNA binding RNA polymerase II transcription factor activity; F:zinc ion binding; P:regulation of transcription from RNA polymerase II promoter; C:nucleus; F:sequence-specific DNA binding transcription factor activity		IPR021858 (PFAM); PTHR31263:SF5 (PANTHER); PTHR31263 (PANTHER); SIGNAL_PEPTIDE_N_REGION (PHOBIUS); NON_CYTOPLASMIC_DOMAIN (PHOBIUS); SIGNAL_PEPTIDE (PHOBIUS); SIGNAL_PEPTIDE_C_REGION (PHOBIUS); SIGNAL_PEPTIDE_H_REGION (PHOBIUS); SignalP-noTM (SIGNALP_EUK)
augustus_masked-contig_183-processed-gene-0.141-mRNA-1	aldo keto reductase family proteins	353	4	1.19614e-12	0.485	0	-		NON_CYTOPLASMIC_DOMAIN (PHOBIUS); SIGNAL_PEPTIDE_C_REGION (PHOBIUS); SIGNAL_PEPTIDE_N_REGION (PHOBIUS); SIGNAL_PEPTIDE (PHOBIUS); SIGNAL_PEPTIDE_H_REGION (PHOBIUS); SignalP-TM (SIGNALP_GRAM_POSITIVE); SignalP-noTM (SIGNALP_EUK); SignalP-noTM (SIGNALP_GRAM_NEGATIVE)
maker-contig_74-snap-gene-0.322-mRNA-1	3-carboxymuconate cyclase	352	20	7.24806e-34	0.538	1	F:protein binding	-	IPR015943 (G3DSA:2.130.10.GENE3D); IPR019405 (PFAM); PTHR30344 (PANTHER); PTHR30344:SF6 (PANTHER); NON_CYTOPLASMIC_DOMAIN (PHOBIUS); SIGNAL_PEPTIDE_N_REGION (PHOBIUS); SIGNAL_PEPTIDE_H_REGION (PHOBIUS); SIGNAL_PEPTIDE (PHOBIUS); SIGNAL_PEPTIDE_C_REGION (PHOBIUS); SignalP-noTM (SIGNALP_EUK); IPR011045 (SUPERFAMILY)
maker-contig_46-fgenesh-gene-0.35-mRNA-1	dehydrogenase reductase sdr family member 8 precursor protein	351	20	0	0.6635	2	P:oxidation-reduction process; F:oxidoreductase activity	-	IPR002198 (PRINTS); IPR002347 (PRINTS); IPR002198 (PIRSF); IPR016040 (G3DSA:3.40.50.GENE3D); IPR002198 (PFAM); PTHR24320 (PANTHER); PTHR24320:SF40 (PANTHER); IPR020904 (PROSITE_PATTERNS); SIGNAL_PEPTIDE_H_REGION (PHOBIUS); SIGNAL_PEPTIDE_N_REGION (PHOBIUS); NON_CYTOPLASMIC_DOMAIN (PHOBIUS); SIGNAL_PEPTIDE (PHOBIUS); SIGNAL_PEPTIDE_C_REGION (PHOBIUS); SignalP-noTM (SIGNALP_EUK); SSF51735 (SUPERFAM…
snap_masked-contig_169-processed-gene-0.230-mRNA-1	tyrosinase central domain protein	351	20	1.83526e-171	0.546	3	F:metal ion binding; F:oxidoreductase activity; P:oxidation-reduction process	-	IPR002227 (PRINTS); IPR008922 (G3DSA:1.10.1280.GENE3D); IPR002227 (PFAM); PTHR11474 (PANTHER); PTHR11474:SF14 (PANTHER); IPR002227 (PROSITE_PATTERNS); SIGNAL_PEPTIDE_C_REGION (PHOBIUS); SIGNAL_PEPTIDE_N_REGION (PHOBIUS); NON_CYTOPLASMIC_DOMAIN (PHOBIUS); SIGNAL_PEPTIDE_H_REGION (PHOBIUS); SIGNAL_PEPTIDE (PHOBIUS); SignalP-TM (SIGNALP_GRAM_POSITIVE); SignalP-noTM (SIGNALP_EUK); IPR008922 (SUPERFAM…
maker-contig_5-augustus-gene-2.182-mRNA-1	polysaccharide lyase family 1 protein	350	20	7.93324e-133	0.766	1	F:lyase activity	-	IPR002022 (SMART); IPR012334 (G3DSA:2.160.20.GENE3D); IPR002022 (PFAM); PTHR31683 (PANTHER); PTHR31683:SF2 (PANTHER); SIGNAL_PEPTIDE_N_REGION (PHOBIUS); NON_CYTOPLASMIC_DOMAIN (PHOBIUS); SIGNAL_PEPTIDE_H_REGION (PHOBIUS); SIGNAL_PEPTIDE (PHOBIUS); SIGNAL_PEPTIDE_C_REGION (PHOBIUS); SignalP-noTM (SIGNALP_EUK); SignalP-TM (SIGNALP_GRAM_POSITIVE); IPR011050 (SUPERFAMILY)
augustus_masked-contig_202-processed-gene-0.183-mRNA-1	---NA---	350	0			0	-		PR01228 (PRINTS); SIGNAL_PEPTIDE_C_REGION (PHOBIUS); NON_CYTOPLASMIC_DOMAIN (PHOBIUS); SIGNAL_PEPTIDE_N_REGION (PHOBIUS); SIGNAL_PEPTIDE_H_REGION (PHOBIUS); SIGNAL_PEPTIDE (PHOBIUS); SignalP-TM (SIGNALP_GRAM_POSITIVE); SignalP-noTM (SIGNALP_EUK); SignalP-noTM (SIGNALP_GRAM_NEGATIVE)
fgenesh_masked-contig_58-processed-gene-2.143-mRNA-1	carbon-nitrogen hydrolase	348	20	0	0.707	2	F:hydrolase activity, acting on carbon-nitrogen (but not peptide) bonds; P:nitrogen compound metabolic process	-	IPR003010 (PFAM); IPR003010 (G3DSA:3.60.110.GENE3D); PTHR23088 (PANTHER); PTHR23088:SF11 (PANTHER); SIGNAL_PEPTIDE_C_REGION (PHOBIUS); NON_CYTOPLASMIC_DOMAIN (PHOBIUS); SIGNAL_PEPTIDE_N_REGION (PHOBIUS); SIGNAL_PEPTIDE (PHOBIUS); SIGNAL_PEPTIDE_H_REGION (PHOBIUS); IPR003010 (PROSITE_PROFILES); IPR003010 (SUPERFAMILY)
maker-scaffold_m18-fgenesh-gene-0.150-mRNA-1	domain-containing protein	347	20	5.66004e-58	0.5175	1	P:cell wall macromolecule catabolic process		IPR018392 (SMART); IPR018392 (PFAM); IPR018392 (G3DSA:3.10.350.GENE3D); PTHR21666:SF2 (PANTHER); PTHR21666 (PANTHER); SIGNAL_PEPTIDE_N_REGION (PHOBIUS); SIGNAL_PEPTIDE (PHOBIUS); SIGNAL_PEPTIDE_C_REGION (PHOBIUS); SIGNAL_PEPTIDE_H_REGION (PHOBIUS); NON_CYTOPLASMIC_DOMAIN (PHOBIUS); SignalP-TM (SIGNALP_GRAM_POSITIVE); SignalP-noTM (SIGNALP_EUK); SignalP-noTM (SIGNALP_GRAM_NEGATIVE); IPR018392 (SUP…
augustus_masked-contig_113-processed-gene-2.140-mRNA-1	aldo keto reductase family proteins	346	2	2.03722e-19	0.43	0	-		NON_CYTOPLASMIC_DOMAIN (PHOBIUS); SIGNAL_PEPTIDE_N_REGION (PHOBIUS); SIGNAL_PEPTIDE (PHOBIUS); SIGNAL_PEPTIDE_C_REGION (PHOBIUS); SIGNAL_PEPTIDE_H_REGION (PHOBIUS); SignalP-noTM (SIGNALP_GRAM_NEGATIVE); SignalP-noTM (SIGNALP_EUK)
fgenesh_masked-contig_75-processed-gene-0.79-mRNA-1	2-dehydropantoate 2-reductase family	345	20	0	0.7185	5	P:oxidation-reduction process; F:NADP binding; P:pantothenate biosynthetic process; C:cytoplasm; F:2-dehydropantoate 2-reductase activity	EC:1.1.1.169	IPR016040 (G3DSA:3.40.50.GENE3D); IPR013752 (PFAM); IPR013328 (G3DSA:1.10.1040.GENE3D); IPR003710 (TIGRFAM); IPR013332 (PFAM); PTHR21708:SF23 (PANTHER); PTHR21708 (PANTHER); SIGNAL_PEPTIDE_H_REGION (PHOBIUS); SIGNAL_PEPTIDE (PHOBIUS); NON_CYTOPLASMIC_DOMAIN (PHOBIUS); SIGNAL_PEPTIDE_N_REGION (PHOBIUS); SIGNAL_PEPTIDE_C_REGION (PHOBIUS); SSF51735 (SUPERFAMILY); IPR008927 (SUPERFAMILY)
maker-contig_87-fgenesh-gene-0.131-mRNA-1	glycoside hydrolase family 5 protein	345	20	8.12576e-136	0.6935	2	P:carbohydrate metabolic process; F:hydrolase activity, hydrolyzing O-glycosyl compounds	-	IPR001547 (PFAM); IPR013781 (G3DSA:3.20.20.GENE3D); IPR018087 (PROSITE_PATTERNS); NON_CYTOPLASMIC_DOMAIN (PHOBIUS); SIGNAL_PEPTIDE_C_REGION (PHOBIUS); SIGNAL_PEPTIDE_N_REGION (PHOBIUS); SIGNAL_PEPTIDE (PHOBIUS); SIGNAL_PEPTIDE_H_REGION (PHOBIUS); SignalP-noTM (SIGNALP_EUK); SignalP-TM (SIGNALP_GRAM_POSITIVE); SignalP-noTM (SIGNALP_GRAM_NEGATIVE); IPR017853 (SUPERFAMILY)
fgenesh_masked-contig_108-processed-gene-0.83-mRNA-1	glycoside hydrolase family 43 protein	345	20	1.21814e-140	0.572	2	F:hydrolase activity, hydrolyzing O-glycosyl compounds; P:carbohydrate metabolic process	-	IPR023296 (G3DSA:2.115.10.GENE3D); IPR006710 (PFAM); IPR006710 (PANTHER); NON_CYTOPLASMIC_DOMAIN (PHOBIUS); SIGNAL_PEPTIDE_H_REGION (PHOBIUS); SIGNAL_PEPTIDE_C_REGION (PHOBIUS); SIGNAL_PEPTIDE_N_REGION (PHOBIUS); SIGNAL_PEPTIDE (PHOBIUS); SignalP-noTM (SIGNALP_EUK); IPR023296 (SUPERFAMILY)
maker-contig_19-fgenesh-gene-1.340-mRNA-1	gpi anchored cell wall protein	343	20	4.7731e-117	0.578	6	F:molecular_function; P:biological_process; C:cellular_component; F:RNA binding; F:ribonuclease III activity; P:RNA processing		IPR018620 (PFAM); SIGNAL_PEPTIDE_N_REGION (PHOBIUS); NON_CYTOPLASMIC_DOMAIN (PHOBIUS); SIGNAL_PEPTIDE (PHOBIUS); SIGNAL_PEPTIDE_C_REGION (PHOBIUS); SIGNAL_PEPTIDE_H_REGION (PHOBIUS); SignalP-noTM (SIGNALP_EUK)
snap_masked-contig_123-processed-gene-0.71-mRNA-1	ca2+-modulated nonselective cation channel polycystin	343	4	1.86838e-62	0.6575	0	-		SIGNAL_PEPTIDE_N_REGION (PHOBIUS); NON_CYTOPLASMIC_DOMAIN (PHOBIUS); SIGNAL_PEPTIDE_C_REGION (PHOBIUS); SIGNAL_PEPTIDE (PHOBIUS); SIGNAL_PEPTIDE_H_REGION (PHOBIUS); SignalP-noTM (SIGNALP_GRAM_NEGATIVE); SignalP-noTM (SIGNALP_EUK); SignalP-TM (SIGNALP_GRAM_POSITIVE)
fgenesh_masked-contig_246-processed-gene-0.140-mRNA-1	glycoside hydrolase family 43 protein	342	20	9.68472e-135	0.638	4	P:hemicellulose catabolic process; P:single-organism carbohydrate metabolic process; C:extracellular region; F:arabinan endo-1,5-alpha-L-arabinosidase activity	EC:3.2.1.99	IPR016840 (PIRSF); IPR023296 (G3DSA:2.115.10.GENE3D); IPR006710 (PFAM); IPR006710 (PANTHER); PTHR22925:SF7 (PANTHER); NON_CYTOPLASMIC_DOMAIN (PHOBIUS); SIGNAL_PEPTIDE_H_REGION (PHOBIUS); SIGNAL_PEPTIDE_C_REGION (PHOBIUS); SIGNAL_PEPTIDE_N_REGION (PHOBIUS); SIGNAL_PEPTIDE (PHOBIUS); SignalP-noTM (SIGNALP_EUK); IPR023296 (SUPERFAMILY)
maker-contig_137-fgenesh-gene-1.168-mRNA-1	hypothetical protein MYCGRDRAFT_34033	342	20	1.24912e-138	0.6405	0	-		IPR023375 (G3DSA:2.40.400.GENE3D); SIGNAL_PEPTIDE_C_REGION (PHOBIUS); SIGNAL_PEPTIDE_N_REGION (PHOBIUS); SIGNAL_PEPTIDE (PHOBIUS); NON_CYTOPLASMIC_DOMAIN (PHOBIUS); SIGNAL_PEPTIDE_H_REGION (PHOBIUS); PS51257 (PROSITE_PROFILES); SignalP-TM (SIGNALP_GRAM_POSITIVE); SignalP-TM (SIGNALP_GRAM_NEGATIVE); SignalP-TM (SIGNALP_EUK); SSF160104 (SUPERFAMILY)
augustus_masked-contig_103-processed-gene-0.260-mRNA-1	isoflavone reductase	341	20	4.71524e-165	0.7265	0	-		IPR016040 (G3DSA:3.40.50.GENE3D); IPR008030 (PFAM); PTHR15020:SF23 (PANTHER); PTHR15020 (PANTHER); SIGNAL_PEPTIDE (PHOBIUS); SIGNAL_PEPTIDE_N_REGION (PHOBIUS); NON_CYTOPLASMIC_DOMAIN (PHOBIUS); SIGNAL_PEPTIDE_C_REGION (PHOBIUS); SIGNAL_PEPTIDE_H_REGION (PHOBIUS); SSF51735 (SUPERFAMILY)
augustus_masked-contig_133-processed-gene-0.195-mRNA-1	2-dehydropantoate 2-reductase	341	20	0	0.7935	5	C:cytoplasm; F:NADP binding; P:pantothenate biosynthetic process; P:oxidation-reduction process; F:2-dehydropantoate 2-reductase activity	EC:1.1.1.169	IPR013752 (PFAM); IPR003710 (TIGRFAM); IPR016040 (G3DSA:3.40.50.GENE3D); IPR013332 (PFAM); IPR013328 (G3DSA:1.10.1040.GENE3D); PTHR21708:SF28 (PANTHER); PTHR21708 (PANTHER); SIGNAL_PEPTIDE_H_REGION (PHOBIUS); SIGNAL_PEPTIDE_N_REGION (PHOBIUS); SIGNAL_PEPTIDE (PHOBIUS); NON_CYTOPLASMIC_DOMAIN (PHOBIUS); SIGNAL_PEPTIDE_C_REGION (PHOBIUS); SignalP-TM (SIGNALP_GRAM_POSITIVE); IPR008927 (SUPERFAMILY);…
maker-contig_74-augustus-gene-0.289-mRNA-1	carbohydrate esterase family 1 protein	341	20	2.398e-85	0.5075	0	-		PF10503 (PFAM); IPR029058 (G3DSA:3.40.50.GENE3D); SIGNAL_PEPTIDE_H_REGION (PHOBIUS); SIGNAL_PEPTIDE (PHOBIUS); SIGNAL_PEPTIDE_N_REGION (PHOBIUS); NON_CYTOPLASMIC_DOMAIN (PHOBIUS); SIGNAL_PEPTIDE_C_REGION (PHOBIUS); SignalP-noTM (SIGNALP_GRAM_NEGATIVE); SignalP-noTM (SIGNALP_EUK); SignalP-TM (SIGNALP_GRAM_POSITIVE); IPR029058 (SUPERFAMILY)
snap_masked-contig_70-processed-gene-0.35-mRNA-1	vacuolar sorting protein	339	20	4.12757e-70	0.6035	2	F:GTP binding; F:GTPase activity	-	IPR022812 (PRINTS); IPR001401 (SMART); IPR027417 (G3DSA:3.40.50.GENE3D); IPR001401 (PFAM); IPR000375 (PFAM); IPR022812 (PANTHER); PTHR11566:SF48 (PANTHER); SIGNAL_PEPTIDE_H_REGION (PHOBIUS); SIGNAL_PEPTIDE_N_REGION (PHOBIUS); SIGNAL_PEPTIDE (PHOBIUS); SIGNAL_PEPTIDE_C_REGION (PHOBIUS); NON_CYTOPLASMIC_DOMAIN (PHOBIUS); IPR027417 (SUPERFAMILY)
maker-contig_204-fgenesh-gene-0.258-mRNA-1	hypothetical protein FPSE_06703	339	4	1.15108e-10	0.46	0	-		NON_CYTOPLASMIC_DOMAIN (PHOBIUS); SIGNAL_PEPTIDE (PHOBIUS); SIGNAL_PEPTIDE_N_REGION (PHOBIUS); SIGNAL_PEPTIDE_C_REGION (PHOBIUS); SIGNAL_PEPTIDE_H_REGION (PHOBIUS); SignalP-TM (SIGNALP_GRAM_POSITIVE); SignalP-noTM (SIGNALP_EUK); SignalP-noTM (SIGNALP_GRAM_NEGATIVE)
maker-contig_163-augustus-gene-0.192-mRNA-1	smp-30 gluconolaconase lre domain protein	338	20	6.46055e-122	0.505	6	F:metal ion binding; P:response to antibiotic; F:carbon-oxygen lyase activity; F:magnesium ion binding; P:antibiotic catabolic process; F:lyase activity		IPR011042 (G3DSA:2.120.10.GENE3D); SIGNAL_PEPTIDE_C_REGION (PHOBIUS); SIGNAL_PEPTIDE_N_REGION (PHOBIUS); NON_CYTOPLASMIC_DOMAIN (PHOBIUS); SIGNAL_PEPTIDE (PHOBIUS); SIGNAL_PEPTIDE_H_REGION (PHOBIUS); SignalP-noTM (SIGNALP_EUK); SSF101898 (SUPERFAMILY)
fgenesh_masked-contig_99-processed-gene-0.32-mRNA-1	glycosyl hydrolase family 10	338	20	0	0.8085	3	P:xylan catabolic process; F:endo-1,4-beta-xylanase activity; P:D-xylose metabolic process	EC:3.2.1.8	IPR001000 (PRINTS); IPR001000 (SMART); IPR001000 (PFAM); IPR013781 (G3DSA:3.20.20.GENE3D); PTHR31490 (PANTHER); SIGNAL_PEPTIDE_C_REGION (PHOBIUS); SIGNAL_PEPTIDE_N_REGION (PHOBIUS); NON_CYTOPLASMIC_DOMAIN (PHOBIUS); SIGNAL_PEPTIDE (PHOBIUS); SIGNAL_PEPTIDE_H_REGION (PHOBIUS); SignalP-noTM (SIGNALP_GRAM_NEGATIVE); SignalP-noTM (SIGNALP_EUK); SignalP-TM (SIGNALP_GRAM_POSITIVE); IPR017853 (SUPERFAMI…
genemark-scaffold_m38-processed-gene-0.55-mRNA-1	cfem domain protein	337	20	1.02149e-20	0.583	0	-		IPR014005 (SMART); IPR008427 (PFAM); SIGNAL_PEPTIDE_C_REGION (PHOBIUS); NON_CYTOPLASMIC_DOMAIN (PHOBIUS); SIGNAL_PEPTIDE_N_REGION (PHOBIUS); SIGNAL_PEPTIDE (PHOBIUS); SIGNAL_PEPTIDE_H_REGION (PHOBIUS); PS51257 (PROSITE_PROFILES); SignalP-noTM (SIGNALP_GRAM_NEGATIVE); SignalP-TM (SIGNALP_GRAM_POSITIVE)
fgenesh_masked-contig_186-processed-gene-0.119-mRNA-1	hypothetical protein MYCFIDRAFT_84833	337	1	9.39904e-08	0.39	0	-		SIGNAL_PEPTIDE_H_REGION (PHOBIUS); SIGNAL_PEPTIDE (PHOBIUS); SIGNAL_PEPTIDE_C_REGION (PHOBIUS); SIGNAL_PEPTIDE_N_REGION (PHOBIUS); NON_CYTOPLASMIC_DOMAIN (PHOBIUS); SignalP-TM (SIGNALP_GRAM_POSITIVE); SignalP-noTM (SIGNALP_EUK); SignalP-noTM (SIGNALP_GRAM_NEGATIVE)
augustus_masked-scaffold_m5-processed-gene-0.146-mRNA-1	nad dependent epimerase dehydratase family protein	337	20	6.627e-108	0.6365	3	F:oxidoreductase activity, acting on the CH-OH group of donors, NAD or NADP as acceptor; F:coenzyme binding; P:cellular metabolic process	-	IPR001509 (PFAM); IPR016040 (G3DSA:3.40.50.GENE3D); PTHR10366 (PANTHER); PTHR10366:SF267 (PANTHER); SIGNAL_PEPTIDE_H_REGION (PHOBIUS); NON_CYTOPLASMIC_DOMAIN (PHOBIUS); SIGNAL_PEPTIDE_N_REGION (PHOBIUS); SIGNAL_PEPTIDE_C_REGION (PHOBIUS); SIGNAL_PEPTIDE (PHOBIUS); SSF51735 (SUPERFAMILY)
fgenesh_masked-contig_172-processed-gene-0.61-mRNA-1	hypothetical protein BAUCODRAFT_31752	334	20	9.76311e-154	0.7395	4	P:phosphatidylinositol metabolic process; F:kinase activity; P:phosphorylation; F:ion binding	-	IPR016477 (PIRSF); IPR016477 (PFAM); PTHR12149 (PANTHER); PTHR12149:SF8 (PANTHER); SIGNAL_PEPTIDE_N_REGION (PHOBIUS); SIGNAL_PEPTIDE_C_REGION (PHOBIUS); SIGNAL_PEPTIDE_H_REGION (PHOBIUS); SIGNAL_PEPTIDE (PHOBIUS); NON_CYTOPLASMIC_DOMAIN (PHOBIUS); IPR011009 (SUPERFAMILY)
genemark-contig_57-processed-gene-0.125-mRNA-1	predicted protein	333	1	6.72594e-11	0.51	0	-		Coil (COILS); Coil (COILS); Coil (COILS); NON_CYTOPLASMIC_DOMAIN (PHOBIUS); SIGNAL_PEPTIDE_N_REGION (PHOBIUS); SIGNAL_PEPTIDE_C_REGION (PHOBIUS); SIGNAL_PEPTIDE (PHOBIUS); SIGNAL_PEPTIDE_H_REGION (PHOBIUS); SignalP-TM (SIGNALP_GRAM_POSITIVE); SignalP-noTM (SIGNALP_GRAM_NEGATIVE); SignalP-noTM (SIGNALP_EUK)
maker-contig_50-fgenesh-gene-0.178-mRNA-1	glutathione s-transferase	333	20	9.67278e-148	0.6335	1	F:protein binding	-	PF13410 (PFAM); IPR004045 (PFAM); IPR010987 (G3DSA:1.20.1050.GENE3D); PTHR11260 (PANTHER); PTHR11260:SF169 (PANTHER); SIGNAL_PEPTIDE (PHOBIUS); SIGNAL_PEPTIDE_N_REGION (PHOBIUS); SIGNAL_PEPTIDE_C_REGION (PHOBIUS); NON_CYTOPLASMIC_DOMAIN (PHOBIUS); SIGNAL_PEPTIDE_H_REGION (PHOBIUS); SignalP-noTM (SIGNALP_EUK); IPR010987 (SUPERFAMILY); IPR012336 (SUPERFAMILY)
maker-contig_174-fgenesh-gene-0.91-mRNA-1	hypothetical protein FG05_02914	332	3	4.56596e-12	0.4167	0	-		SIGNAL_PEPTIDE_H_REGION (PHOBIUS); NON_CYTOPLASMIC_DOMAIN (PHOBIUS); SIGNAL_PEPTIDE (PHOBIUS); SIGNAL_PEPTIDE_N_REGION (PHOBIUS); SIGNAL_PEPTIDE_C_REGION (PHOBIUS); SignalP-noTM (SIGNALP_GRAM_NEGATIVE); SignalP-TM (SIGNALP_GRAM_POSITIVE); SignalP-noTM (SIGNALP_EUK)
augustus_masked-contig_85-processed-gene-0.190-mRNA-1	ferulic acid esterase	332	20	3.90423e-98	0.6045	3	F:molecular_function; P:biological_process; C:cellular_component		IPR029058 (G3DSA:3.40.50.GENE3D); SIGNAL_PEPTIDE_N_REGION (PHOBIUS); SIGNAL_PEPTIDE (PHOBIUS); SIGNAL_PEPTIDE_C_REGION (PHOBIUS); NON_CYTOPLASMIC_DOMAIN (PHOBIUS); SIGNAL_PEPTIDE_H_REGION (PHOBIUS); SignalP-noTM (SIGNALP_GRAM_NEGATIVE); SignalP-TM (SIGNALP_GRAM_POSITIVE); SignalP-noTM (SIGNALP_EUK); IPR029058 (SUPERFAMILY)
maker-contig_189-fgenesh-gene-0.252-mRNA-1	carbohydrate esterase family 8 protein	331	20	2.8302e-152	0.7215	3	C:cell wall; F:pectinesterase activity; P:cell wall modification	EC:3.1.1.11	IPR000070 (PFAM); IPR012334 (G3DSA:2.160.20.GENE3D); PTHR31321 (PANTHER); IPR018040 (PROSITE_PATTERNS); NON_CYTOPLASMIC_DOMAIN (PHOBIUS); SIGNAL_PEPTIDE_N_REGION (PHOBIUS); SIGNAL_PEPTIDE_H_REGION (PHOBIUS); SIGNAL_PEPTIDE (PHOBIUS); SIGNAL_PEPTIDE_C_REGION (PHOBIUS); SignalP-noTM (SIGNALP_GRAM_NEGATIVE); SignalP-TM (SIGNALP_GRAM_POSITIVE); SignalP-noTM (SIGNALP_EUK); IPR011050 (SUPERFAMILY)
maker-contig_360-snap-gene-0.53-mRNA-1	hypothetical protein CGGC5_1523	330	8	3.43403e-66	0.4863	0	-		NON_CYTOPLASMIC_DOMAIN (PHOBIUS); SIGNAL_PEPTIDE_C_REGION (PHOBIUS); SIGNAL_PEPTIDE_N_REGION (PHOBIUS); SIGNAL_PEPTIDE (PHOBIUS); SIGNAL_PEPTIDE_H_REGION (PHOBIUS); SignalP-noTM (SIGNALP_EUK)
maker-contig_61-fgenesh-gene-2.238-mRNA-1	pectate lyase	330	20	7.70706e-106	0.8165	2	F:pectate lyase activity; C:extracellular region	EC:4.2.2.2	IPR012334 (G3DSA:2.160.20.GENE3D); IPR004898 (PFAM); SIGNAL_PEPTIDE_N_REGION (PHOBIUS); NON_CYTOPLASMIC_DOMAIN (PHOBIUS); SIGNAL_PEPTIDE_C_REGION (PHOBIUS); SIGNAL_PEPTIDE (PHOBIUS); SIGNAL_PEPTIDE_H_REGION (PHOBIUS); SignalP-noTM (SIGNALP_EUK); IPR011050 (SUPERFAMILY)
augustus_masked-contig_360-processed-gene-0.39-mRNA-1	hypothetical protein CGGC5_1522	330	20	6.29286e-125	0.518	3	F:molecular_function; P:biological_process; C:cellular_component		NON_CYTOPLASMIC_DOMAIN (PHOBIUS); SIGNAL_PEPTIDE_C_REGION (PHOBIUS); SIGNAL_PEPTIDE_N_REGION (PHOBIUS); SIGNAL_PEPTIDE (PHOBIUS); SIGNAL_PEPTIDE_H_REGION (PHOBIUS); SignalP-noTM (SIGNALP_EUK)
fgenesh_masked-contig_92-processed-gene-1.60-mRNA-1	s1 p1 nuclease	329	20	1.58553e-154	0.7125	3	P:DNA catabolic process; F:nucleic acid binding; F:endonuclease activity	-	IPR003154 (PFAM); IPR008947 (G3DSA:1.10.575.GENE3D); SIGNAL_PEPTIDE_N_REGION (PHOBIUS); SIGNAL_PEPTIDE_C_REGION (PHOBIUS); NON_CYTOPLASMIC_DOMAIN (PHOBIUS); SIGNAL_PEPTIDE (PHOBIUS); SIGNAL_PEPTIDE_H_REGION (PHOBIUS); SignalP-noTM (SIGNALP_EUK); IPR008947 (SUPERFAMILY)
maker-contig_115-fgenesh-gene-0.252-mRNA-1	hypothetical protein ATEG_04781	328	3	1.48721e-07	0.53	0	-		IPR021054 (PFAM); NON_CYTOPLASMIC_DOMAIN (PHOBIUS); SIGNAL_PEPTIDE_N_REGION (PHOBIUS); SIGNAL_PEPTIDE (PHOBIUS); SIGNAL_PEPTIDE_C_REGION (PHOBIUS); SIGNAL_PEPTIDE_H_REGION (PHOBIUS); SignalP-noTM (SIGNALP_EUK); SignalP-TM (SIGNALP_GRAM_POSITIVE); SignalP-noTM (SIGNALP_GRAM_NEGATIVE)
augustus_masked-contig_396-processed-gene-0.23-mRNA-1	hypothetical protein MYCFIDRAFT_33704	328	20	1.12354e-144	0.7145	2	P:lipid metabolic process; F:phosphoric diester hydrolase activity	-	IPR017946 (G3DSA:3.20.20.GENE3D); PTHR13593:SF28 (PANTHER); PTHR13593 (PANTHER); SIGNAL_PEPTIDE_N_REGION (PHOBIUS); NON_CYTOPLASMIC_DOMAIN (PHOBIUS); SIGNAL_PEPTIDE_H_REGION (PHOBIUS); SIGNAL_PEPTIDE (PHOBIUS); SIGNAL_PEPTIDE_C_REGION (PHOBIUS); IPR017946 (SUPERFAMILY)
maker-contig_187-fgenesh-gene-0.201-mRNA-1	probable lipase b precursor	328	20	1.82101e-140	0.59	3	F:molecular_function; P:biological_process; C:cellular_component		IPR029058 (G3DSA:3.40.50.GENE3D); SIGNAL_PEPTIDE_C_REGION (PHOBIUS); SIGNAL_PEPTIDE_N_REGION (PHOBIUS); SIGNAL_PEPTIDE (PHOBIUS); NON_CYTOPLASMIC_DOMAIN (PHOBIUS); SIGNAL_PEPTIDE_H_REGION (PHOBIUS); SignalP-noTM (SIGNALP_EUK); IPR029058 (SUPERFAMILY)
augustus_masked-scaffold_m23-processed-gene-0.307-mRNA-1	---NA---	327	0			0	-		SIGNAL_PEPTIDE_N_REGION (PHOBIUS); SIGNAL_PEPTIDE_H_REGION (PHOBIUS); NON_CYTOPLASMIC_DOMAIN (PHOBIUS); SIGNAL_PEPTIDE (PHOBIUS); SIGNAL_PEPTIDE_C_REGION (PHOBIUS); SignalP-noTM (SIGNALP_GRAM_NEGATIVE)
augustus_masked-contig_73-processed-gene-0.33-mRNA-1	---NA---	327	0			0	-		SIGNAL_PEPTIDE_N_REGION (PHOBIUS); SIGNAL_PEPTIDE (PHOBIUS); NON_CYTOPLASMIC_DOMAIN (PHOBIUS); SIGNAL_PEPTIDE_C_REGION (PHOBIUS); SIGNAL_PEPTIDE_H_REGION (PHOBIUS); SignalP-TM (SIGNALP_GRAM_POSITIVE)
genemark-contig_30-processed-gene-0.44-mRNA-1	superoxide dismutase	326	20	4.96518e-53	0.5985	3	P:oxidation-reduction process; F:metal ion binding; P:superoxide metabolic process	-	IPR001424 (G3DSA:2.60.40.GENE3D); SIGNAL_PEPTIDE_N_REGION (PHOBIUS); SIGNAL_PEPTIDE_C_REGION (PHOBIUS); SIGNAL_PEPTIDE (PHOBIUS); SIGNAL_PEPTIDE_H_REGION (PHOBIUS); NON_CYTOPLASMIC_DOMAIN (PHOBIUS); SignalP-TM (SIGNALP_GRAM_POSITIVE); SignalP-noTM (SIGNALP_EUK); SignalP-noTM (SIGNALP_GRAM_NEGATIVE); IPR001424 (SUPERFAMILY)
snap_masked-contig_199-processed-gene-0.55-mRNA-1	thioesterase family protein	326	20	9.86713e-159	0.6565	0	-		PF13622 (PFAM); IPR029069 (G3DSA:3.10.129.GENE3D); SIGNAL_PEPTIDE_C_REGION (PHOBIUS); SIGNAL_PEPTIDE_N_REGION (PHOBIUS); NON_CYTOPLASMIC_DOMAIN (PHOBIUS); SIGNAL_PEPTIDE_H_REGION (PHOBIUS); SIGNAL_PEPTIDE (PHOBIUS)
maker-contig_51-fgenesh-gene-6.269-mRNA-1	alpha-l-arabinofuranosidase	326	20	9.69495e-174	0.8475	5	F:alpha-N-arabinofuranosidase activity; F:polysaccharide binding; P:L-arabinose metabolic process; C:extracellular region; P:xylan catabolic process	EC:3.2.1.55	IPR005193 (PFAM); SIGNAL_PEPTIDE_H_REGION (PHOBIUS); SIGNAL_PEPTIDE_C_REGION (PHOBIUS); SIGNAL_PEPTIDE_N_REGION (PHOBIUS); NON_CYTOPLASMIC_DOMAIN (PHOBIUS); SIGNAL_PEPTIDE (PHOBIUS); SignalP-TM (SIGNALP_GRAM_POSITIVE); SignalP-noTM (SIGNALP_GRAM_NEGATIVE); SignalP-noTM (SIGNALP_EUK); IPR023296 (SUPERFAMILY)
augustus_masked-contig_179-processed-gene-0.170-mRNA-1	class iii chitinase 2	326	20	3.05622e-51	0.523	2	F:hydrolase activity, hydrolyzing O-glycosyl compounds; P:carbohydrate metabolic process	-	IPR013781 (G3DSA:3.20.20.GENE3D); PTHR31939 (PANTHER); PTHR31939:SF3 (PANTHER); SIGNAL_PEPTIDE_C_REGION (PHOBIUS); SIGNAL_PEPTIDE_N_REGION (PHOBIUS); SIGNAL_PEPTIDE (PHOBIUS); SIGNAL_PEPTIDE_H_REGION (PHOBIUS); NON_CYTOPLASMIC_DOMAIN (PHOBIUS); SignalP-noTM (SIGNALP_EUK); SignalP-noTM (SIGNALP_GRAM_NEGATIVE); IPR017853 (SUPERFAMILY)
maker-contig_86-fgenesh-gene-0.347-mRNA-1	hypothetical protein CH063_00715	325	20	3.82237e-95	0.645	0	-		IPR025714 (PFAM); PTHR32026 (PANTHER); PTHR32026:SF10 (PANTHER); NON_CYTOPLASMIC_DOMAIN (PHOBIUS); SIGNAL_PEPTIDE_N_REGION (PHOBIUS); SIGNAL_PEPTIDE_H_REGION (PHOBIUS); SIGNAL_PEPTIDE (PHOBIUS); SIGNAL_PEPTIDE_C_REGION (PHOBIUS)
fgenesh_masked-contig_193-processed-gene-1.114-mRNA-1	hypothetical protein BAUCODRAFT_228368	325	1	9.84066e-07	0.48	0	-		NON_CYTOPLASMIC_DOMAIN (PHOBIUS); SIGNAL_PEPTIDE_N_REGION (PHOBIUS); SIGNAL_PEPTIDE (PHOBIUS); SIGNAL_PEPTIDE_C_REGION (PHOBIUS); SIGNAL_PEPTIDE_H_REGION (PHOBIUS)
augustus_masked-scaffold_m21-processed-gene-1.139-mRNA-1	---NA---	325	0			2	F:chromatin binding; F:DNA binding	-	IPR001005 (SMART); PF13921 (PFAM); IPR009057 (G3DSA:1.10.10.GENE3D); SIGNAL_PEPTIDE_C_REGION (PHOBIUS); SIGNAL_PEPTIDE_N_REGION (PHOBIUS); SIGNAL_PEPTIDE (PHOBIUS); SIGNAL_PEPTIDE_H_REGION (PHOBIUS); NON_CYTOPLASMIC_DOMAIN (PHOBIUS); IPR017877 (PROSITE_PROFILES); IPR017877 (PROSITE_PROFILES)
augustus_masked-contig_72-processed-gene-1.130-mRNA-1	tyrosine serine protein phosphatase	324	17	6.40816e-13	0.43	8	F:phosphatase activity; P:dephosphorylation; F:molecular_function; F:hydrolase activity; P:peptidyl-tyrosine dephosphorylation; F:protein tyrosine phosphatase activity; P:biological_process; C:cellular_component		SIGNAL_PEPTIDE_H_REGION (PHOBIUS); SIGNAL_PEPTIDE_C_REGION (PHOBIUS); SIGNAL_PEPTIDE_N_REGION (PHOBIUS); NON_CYTOPLASMIC_DOMAIN (PHOBIUS); SIGNAL_PEPTIDE (PHOBIUS)
augustus_masked-contig_208-processed-gene-0.76-mRNA-1	hypothetical protein MYCFIDRAFT_203985	324	20	4.71825e-57	0.472	0	-		IPR000782 (G3DSA:2.30.180.GENE3D); SIGNAL_PEPTIDE_N_REGION (PHOBIUS); SIGNAL_PEPTIDE_C_REGION (PHOBIUS); SIGNAL_PEPTIDE (PHOBIUS); NON_CYTOPLASMIC_DOMAIN (PHOBIUS); SIGNAL_PEPTIDE_H_REGION (PHOBIUS); SignalP-noTM (SIGNALP_EUK); IPR000782 (SUPERFAMILY); IPR000782 (SUPERFAMILY)
fgenesh_masked-scaffold_m42-processed-gene-2.60-mRNA-1	udp-glucuronic acid decarboxylase 1	322	20	2.906e-122	0.6955	3	F:catalytic activity; P:cellular metabolic process; F:coenzyme binding	-	IPR016040 (G3DSA:3.40.50.GENE3D); G3DSA:3.90.25.10 (GENE3D); IPR001509 (PFAM); PTHR10366 (PANTHER); PTHR10366:SF35 (PANTHER); SIGNAL_PEPTIDE_N_REGION (PHOBIUS); SIGNAL_PEPTIDE (PHOBIUS); NON_CYTOPLASMIC_DOMAIN (PHOBIUS); SIGNAL_PEPTIDE_C_REGION (PHOBIUS); SIGNAL_PEPTIDE_H_REGION (PHOBIUS); SSF51735 (SUPERFAMILY)
augustus_masked-contig_37-processed-gene-11.132-mRNA-1	nad dependent epimerase dehydratase family protein	322	20	4.4049e-75	0.584	3	P:cellular metabolic process; F:catalytic activity; F:coenzyme binding		IPR016040 (G3DSA:3.40.50.GENE3D); PF13460 (PFAM); PTHR10366 (PANTHER); PTHR10366:SF232 (PANTHER); SIGNAL_PEPTIDE_N_REGION (PHOBIUS); SIGNAL_PEPTIDE_C_REGION (PHOBIUS); NON_CYTOPLASMIC_DOMAIN (PHOBIUS); SIGNAL_PEPTIDE (PHOBIUS); SIGNAL_PEPTIDE_H_REGION (PHOBIUS); SSF51735 (SUPERFAMILY)
augustus_masked-contig_71-processed-gene-2.213-mRNA-1	mitochondrial dicarboxylate transporter	320	20	0	0.8605	3	P:mitochondrial transport; C:integral to membrane; C:mitochondrial membrane	-	IPR002030 (PRINTS); IPR023395 (G3DSA:1.50.40.GENE3D); IPR018108 (PFAM); PTHR24089:SF95 (PANTHER); PTHR24089 (PANTHER); NON_CYTOPLASMIC_DOMAIN (PHOBIUS); SIGNAL_PEPTIDE_H_REGION (PHOBIUS); SIGNAL_PEPTIDE_N_REGION (PHOBIUS); SIGNAL_PEPTIDE (PHOBIUS); SIGNAL_PEPTIDE_C_REGION (PHOBIUS); IPR018108 (PROSITE_PROFILES); IPR018108 (PROSITE_PROFILES); IPR018108 (PROSITE_PROFILES); IPR023395 (SUPERFAMILY)
maker-contig_88-fgenesh-gene-0.124-mRNA-1	plc-like phosphodiesterase	320	20	3.2064e-169	0.6475	2	P:lipid metabolic process; F:phosphoric diester hydrolase activity	-	IPR017946 (G3DSA:3.20.20.GENE3D); PTHR13593 (PANTHER); PTHR13593:SF28 (PANTHER); SIGNAL_PEPTIDE_C_REGION (PHOBIUS); NON_CYTOPLASMIC_DOMAIN (PHOBIUS); SIGNAL_PEPTIDE_N_REGION (PHOBIUS); SIGNAL_PEPTIDE (PHOBIUS); SIGNAL_PEPTIDE_H_REGION (PHOBIUS); SignalP-noTM (SIGNALP_EUK); IPR017946 (SUPERFAMILY)
augustus_masked-contig_134-processed-gene-0.254-mRNA-1	trypsin-like serine protease protein	320	20	8.66241e-90	0.5385	2	P:proteolysis; F:serine-type endopeptidase activity	EC:3.4.21	G3DSA:2.40.10.10 (GENE3D); G3DSA:2.40.10.10 (GENE3D); IPR001254 (PFAM); SIGNAL_PEPTIDE_N_REGION (PHOBIUS); SIGNAL_PEPTIDE_C_REGION (PHOBIUS); NON_CYTOPLASMIC_DOMAIN (PHOBIUS); SIGNAL_PEPTIDE (PHOBIUS); SIGNAL_PEPTIDE_H_REGION (PHOBIUS); SignalP-TM (SIGNALP_GRAM_POSITIVE); SignalP-noTM (SIGNALP_EUK); SignalP-noTM (SIGNALP_GRAM_NEGATIVE); IPR009003 (SUPERFAMILY)
augustus_masked-contig_37-processed-gene-11.145-mRNA-1	---NA---	320	0			0	-		SIGNAL_PEPTIDE_C_REGION (PHOBIUS); SIGNAL_PEPTIDE_N_REGION (PHOBIUS); SIGNAL_PEPTIDE (PHOBIUS); NON_CYTOPLASMIC_DOMAIN (PHOBIUS); SIGNAL_PEPTIDE_H_REGION (PHOBIUS); SignalP-noTM (SIGNALP_EUK); SignalP-noTM (SIGNALP_GRAM_NEGATIVE); SignalP-TM (SIGNALP_GRAM_POSITIVE)
maker-contig_246-fgenesh-gene-0.323-mRNA-1	hypothetical protein MYCGRDRAFT_96635	319	20	2.02359e-132	0.544	0	-		SIGNAL_PEPTIDE_C_REGION (PHOBIUS); NON_CYTOPLASMIC_DOMAIN (PHOBIUS); SIGNAL_PEPTIDE (PHOBIUS); SIGNAL_PEPTIDE_N_REGION (PHOBIUS); SIGNAL_PEPTIDE_H_REGION (PHOBIUS); SignalP-noTM (SIGNALP_GRAM_NEGATIVE); SignalP-noTM (SIGNALP_EUK); SignalP-TM (SIGNALP_GRAM_POSITIVE)
maker-contig_9-fgenesh-gene-0.266-mRNA-1	alkaline phosphatase	318	20	5.53537e-166	0.7605	2	P:lipid metabolic process; F:phosphoric diester hydrolase activity	-	IPR017946 (G3DSA:3.20.20.GENE3D); PTHR31571:SF3 (PANTHER); PTHR31571 (PANTHER); NON_CYTOPLASMIC_DOMAIN (PHOBIUS); SIGNAL_PEPTIDE_N_REGION (PHOBIUS); SIGNAL_PEPTIDE_C_REGION (PHOBIUS); SIGNAL_PEPTIDE (PHOBIUS); SIGNAL_PEPTIDE_H_REGION (PHOBIUS); SignalP-TM (SIGNALP_GRAM_POSITIVE); IPR017946 (SUPERFAMILY)
maker-contig_17-snap-gene-5.421-mRNA-1	aldo keto reductase	317	20	7.65752e-139	0.6075	2	F:oxidoreductase activity; P:oxidation-reduction process	-	IPR020471 (PRINTS); IPR023210 (G3DSA:3.20.20.GENE3D); IPR023210 (PFAM); IPR001395 (PANTHER); PTHR11732:SF203 (PANTHER); SIGNAL_PEPTIDE_N_REGION (PHOBIUS); NON_CYTOPLASMIC_DOMAIN (PHOBIUS); SIGNAL_PEPTIDE_C_REGION (PHOBIUS); SIGNAL_PEPTIDE (PHOBIUS); SIGNAL_PEPTIDE_H_REGION (PHOBIUS); IPR023210 (SUPERFAMILY)
maker-contig_58-snap-gene-2.479-mRNA-1	ferulic acid esterase	317	20	1.26552e-100	0.5195	4	F:molecular_function; P:biological_process; C:cellular_component; F:hydrolase activity		IPR029058 (G3DSA:3.40.50.GENE3D); SIGNAL_PEPTIDE_N_REGION (PHOBIUS); SIGNAL_PEPTIDE_H_REGION (PHOBIUS); SIGNAL_PEPTIDE (PHOBIUS); SIGNAL_PEPTIDE_C_REGION (PHOBIUS); NON_CYTOPLASMIC_DOMAIN (PHOBIUS); SignalP-TM (SIGNALP_GRAM_POSITIVE); SignalP-noTM (SIGNALP_EUK); IPR029058 (SUPERFAMILY)
maker-contig_233-augustus-gene-0.170-mRNA-1	vacuolar protein sorting-associated protein 62 protein	316	20	1.80326e-101	0.663	0	-		IPR009291 (PFAM); PTHR17204 (PANTHER); PTHR17204:SF7 (PANTHER); NON_CYTOPLASMIC_DOMAIN (PHOBIUS); SIGNAL_PEPTIDE_C_REGION (PHOBIUS); SIGNAL_PEPTIDE_N_REGION (PHOBIUS); SIGNAL_PEPTIDE_H_REGION (PHOBIUS); SIGNAL_PEPTIDE (PHOBIUS); SignalP-noTM (SIGNALP_EUK)
fgenesh_masked-contig_37-processed-gene-7.59-mRNA-1	hypothetical protein MYCGRDRAFT_108395	316	1	1.44085e-26	0.52	0	-		SIGNAL_PEPTIDE_C_REGION (PHOBIUS); SIGNAL_PEPTIDE_N_REGION (PHOBIUS); SIGNAL_PEPTIDE (PHOBIUS); NON_CYTOPLASMIC_DOMAIN (PHOBIUS); SIGNAL_PEPTIDE_H_REGION (PHOBIUS); SignalP-noTM (SIGNALP_EUK)
maker-scaffold_m21-augustus-gene-4.222-mRNA-1	carbohydrate esterase family 1 protein	316	20	0	0.8425	4	C:cytosol; F:S-formylglutathione hydrolase activity; F:carboxylesterase activity; P:formaldehyde catabolic process	EC:3.1.1.1; EC:3.1.2.12	IPR014186 (TIGRFAM); IPR000801 (PFAM); IPR029058 (G3DSA:3.40.50.GENE3D); IPR014186 (PANTHER); SIGNAL_PEPTIDE_N_REGION (PHOBIUS); SIGNAL_PEPTIDE_C_REGION (PHOBIUS); NON_CYTOPLASMIC_DOMAIN (PHOBIUS); SIGNAL_PEPTIDE (PHOBIUS); SIGNAL_PEPTIDE_H_REGION (PHOBIUS); IPR029058 (SUPERFAMILY)
fgenesh_masked-contig_10-processed-gene-0.47-mRNA-1	#NAME?	315	20	1.48606e-172	0.843	4	C:cytoplasm; F:iron ion binding; P:iron-sulfur cluster assembly; F:iron-sulfur cluster binding	-	IPR014824 (SMART); IPR017065 (PIRSF); IPR001075 (PFAM); IPR014824 (G3DSA:3.30.1370.GENE3D); IPR014824 (PFAM); PTHR11178 (PANTHER); PTHR11178:SF1 (PANTHER); NON_CYTOPLASMIC_DOMAIN (PHOBIUS); SIGNAL_PEPTIDE (PHOBIUS); SIGNAL_PEPTIDE_N_REGION (PHOBIUS); SIGNAL_PEPTIDE_C_REGION (PHOBIUS); SIGNAL_PEPTIDE_H_REGION (PHOBIUS); SignalP-TM (SIGNALP_GRAM_POSITIVE); IPR014824 (SUPERFAMILY); SSF117916 (SUPERF…
maker-contig_30-fgenesh-gene-1.266-mRNA-1	covalently-linked cell wall protein	315	20	2.60934e-105	0.606	2	F:structural constituent of cell wall; C:cell wall	-	IPR000420 (PFAM); PTHR23124 (PANTHER); PTHR23124:SF57 (PANTHER); SIGNAL_PEPTIDE (PHOBIUS); SIGNAL_PEPTIDE_H_REGION (PHOBIUS); SIGNAL_PEPTIDE_N_REGION (PHOBIUS); SIGNAL_PEPTIDE_C_REGION (PHOBIUS); NON_CYTOPLASMIC_DOMAIN (PHOBIUS); IPR000420 (PROSITE_PROFILES); IPR000420 (PROSITE_PROFILES); IPR000420 (PROSITE_PROFILES); SignalP-noTM (SIGNALP_EUK); SignalP-noTM (SIGNALP_GRAM_NEGATIVE); SignalP-TM (S…
augustus_masked-contig_13-processed-gene-0.318-mRNA-1	nucleoside-diphosphate-sugar	315	20	0	0.805	3	P:cellular metabolic process; F:isomerase activity; F:coenzyme binding	-	IPR001509 (PFAM); IPR016040 (G3DSA:3.40.50.GENE3D); G3DSA:3.90.25.10 (GENE3D); PTHR10366 (PANTHER); PTHR10366:SF230 (PANTHER); SIGNAL_PEPTIDE_C_REGION (PHOBIUS); SIGNAL_PEPTIDE_N_REGION (PHOBIUS); SIGNAL_PEPTIDE (PHOBIUS); SIGNAL_PEPTIDE_H_REGION (PHOBIUS); NON_CYTOPLASMIC_DOMAIN (PHOBIUS); SSF51735 (SUPERFAMILY)
maker-contig_32-fgenesh-gene-0.168-mRNA-1	acetolactate synthase small subunit	315	20	1.47396e-158	0.813	3	P:branched-chain amino acid biosynthetic process; F:amino acid binding; F:acetolactate synthase activity	EC:2.2.1.6	IPR002912 (PFAM); IPR004789 (TIGRFAM); G3DSA:3.30.70.1150 (GENE3D); IPR019455 (PFAM); G3DSA:3.30.70.260 (GENE3D); PTHR31242 (PANTHER); PTHR31242:SF2 (PANTHER); NON_CYTOPLASMIC_DOMAIN (PHOBIUS); SIGNAL_PEPTIDE_N_REGION (PHOBIUS); SIGNAL_PEPTIDE_C_REGION (PHOBIUS); SIGNAL_PEPTIDE_H_REGION (PHOBIUS); SIGNAL_PEPTIDE (PHOBIUS); IPR002912 (PROSITE_PROFILES); SSF55021 (SUPERFAMILY); SSF55021 (SUPERFAMIL…
augustus_masked-contig_114-processed-gene-0.155-mRNA-1	hypothetical protein CPC735_060310	314	3	4.11668e-09	0.4	1	F:metallopeptidase activity	-	IPR024079 (G3DSA:3.40.390.GENE3D); NON_CYTOPLASMIC_DOMAIN (PHOBIUS); SIGNAL_PEPTIDE_N_REGION (PHOBIUS); SIGNAL_PEPTIDE_C_REGION (PHOBIUS); SIGNAL_PEPTIDE (PHOBIUS); SIGNAL_PEPTIDE_H_REGION (PHOBIUS); SignalP-noTM (SIGNALP_GRAM_NEGATIVE); SignalP-TM (SIGNALP_GRAM_POSITIVE); SignalP-noTM (SIGNALP_EUK)
snap_masked-contig_58-processed-gene-2.226-mRNA-1	---NA---	314	0			0	-		NON_CYTOPLASMIC_DOMAIN (PHOBIUS); SIGNAL_PEPTIDE_C_REGION (PHOBIUS); SIGNAL_PEPTIDE_N_REGION (PHOBIUS); SIGNAL_PEPTIDE (PHOBIUS); SIGNAL_PEPTIDE_H_REGION (PHOBIUS); SignalP-TM (SIGNALP_GRAM_POSITIVE); SignalP-noTM (SIGNALP_EUK); SignalP-noTM (SIGNALP_GRAM_NEGATIVE)
augustus_masked-contig_153-processed-gene-0.135-mRNA-1	l-lactate dehydrogenase a	313	20	7.75406e-139	0.728	4	F:metal ion binding; F:oxidoreductase activity, acting on the CH-OH group of donors, NAD or NADP as acceptor; P:oxidation-reduction process; P:cellular carbohydrate metabolic process	-	Coil (COILS); IPR001557 (PRINTS); IPR001557 (PIRSF); IPR016040 (G3DSA:3.40.50.GENE3D); IPR015955 (G3DSA:3.90.110.GENE3D); IPR001236 (PFAM); IPR022383 (PFAM); PTHR11540:SF3 (PANTHER); IPR001557 (PANTHER); NON_CYTOPLASMIC_DOMAIN (PHOBIUS); SIGNAL_PEPTIDE_C_REGION (PHOBIUS); SIGNAL_PEPTIDE_N_REGION (PHOBIUS); SIGNAL_PEPTIDE (PHOBIUS); SIGNAL_PEPTIDE_H_REGION (PHOBIUS); SSF51735 (SUPERFAMILY); IPR015…
maker-contig_206-augustus-gene-0.164-mRNA-1	heme-thiolate peroxidase protein	312	20	4.11707e-143	0.642	1	F:peroxidase activity	EC:1.11.1.7	IPR000028 (PFAM); IPR000028 (G3DSA:1.10.489.GENE3D); NON_CYTOPLASMIC_DOMAIN (PHOBIUS); SIGNAL_PEPTIDE_H_REGION (PHOBIUS); SIGNAL_PEPTIDE_N_REGION (PHOBIUS); SIGNAL_PEPTIDE_C_REGION (PHOBIUS); SIGNAL_PEPTIDE (PHOBIUS); IPR000028 (PROSITE_PROFILES); SignalP-noTM (SIGNALP_EUK); SignalP-TM (SIGNALP_GRAM_POSITIVE); SignalP-noTM (SIGNALP_GRAM_NEGATIVE); IPR000028 (SUPERFAMILY); IPR000028 (SUPERFAMILY)
fgenesh_masked-scaffold_m18-processed-gene-2.134-mRNA-1	solute carrier family 25 member 38	312	20	7.42022e-150	0.7575	3	C:integral to membrane; C:mitochondrion; P:transport	-	IPR023395 (G3DSA:1.50.40.GENE3D); IPR018108 (PFAM); PTHR24089:SF107 (PANTHER); PTHR24089 (PANTHER); SIGNAL_PEPTIDE_H_REGION (PHOBIUS); SIGNAL_PEPTIDE_N_REGION (PHOBIUS); SIGNAL_PEPTIDE_C_REGION (PHOBIUS); NON_CYTOPLASMIC_DOMAIN (PHOBIUS); SIGNAL_PEPTIDE (PHOBIUS); IPR018108 (PROSITE_PROFILES); IPR018108 (PROSITE_PROFILES); IPR018108 (PROSITE_PROFILES); IPR023395 (SUPERFAMILY)
maker-contig_30-fgenesh-gene-1.231-mRNA-1	carbohydrate esterase family 16 protein	312	20	1.50884e-93	0.549	1	F:hydrolase activity	-	IPR013831 (G3DSA:3.40.50.GENE3D); SIGNAL_PEPTIDE_H_REGION (PHOBIUS); SIGNAL_PEPTIDE_C_REGION (PHOBIUS); SIGNAL_PEPTIDE_N_REGION (PHOBIUS); NON_CYTOPLASMIC_DOMAIN (PHOBIUS); SIGNAL_PEPTIDE (PHOBIUS); SignalP-noTM (SIGNALP_EUK); SignalP-TM (SIGNALP_GRAM_POSITIVE); SignalP-noTM (SIGNALP_GRAM_NEGATIVE)
maker-scaffold_m24-fgenesh-gene-1.257-mRNA-1	ligninase h2 precursor	312	20	4.19066e-98	0.5755	4	F:heme binding; P:oxidation-reduction process; F:peroxidase activity; P:response to oxidative stress	EC:1.11.1.7	IPR001621 (PRINTS); IPR002016 (PRINTS); IPR002016 (PFAM); G3DSA:1.10.520.10 (GENE3D); G3DSA:1.10.420.10 (GENE3D); PTHR31356 (PANTHER); PTHR31356:SF4 (PANTHER); IPR019793 (PROSITE_PATTERNS); SIGNAL_PEPTIDE_N_REGION (PHOBIUS); SIGNAL_PEPTIDE_H_REGION (PHOBIUS); NON_CYTOPLASMIC_DOMAIN (PHOBIUS); SIGNAL_PEPTIDE (PHOBIUS); SIGNAL_PEPTIDE_C_REGION (PHOBIUS); IPR002016 (PROSITE_PROFILES); SignalP-TM (SI…
maker-contig_100-fgenesh-gene-0.76-mRNA-1	heme-thiolate peroxidase	311	20	1.5882e-63	0.543	1	F:peroxidase activity	EC:1.11.1.7	IPR000028 (G3DSA:1.10.489.GENE3D); IPR000028 (PFAM); SIGNAL_PEPTIDE_C_REGION (PHOBIUS); SIGNAL_PEPTIDE_N_REGION (PHOBIUS); NON_CYTOPLASMIC_DOMAIN (PHOBIUS); SIGNAL_PEPTIDE (PHOBIUS); SIGNAL_PEPTIDE_H_REGION (PHOBIUS); IPR000028 (PROSITE_PROFILES); SignalP-noTM (SIGNALP_EUK); SignalP-noTM (SIGNALP_GRAM_NEGATIVE); SignalP-TM (SIGNALP_GRAM_POSITIVE); IPR000028 (SUPERFAMILY)
maker-contig_123-fgenesh-gene-1.171-mRNA-1	hypothetical protein MYCGRDRAFT_69789	311	20	2.21319e-109	0.722	1	F:binding	-	SIGNAL_PEPTIDE_C_REGION (PHOBIUS); SIGNAL_PEPTIDE_N_REGION (PHOBIUS); SIGNAL_PEPTIDE (PHOBIUS); SIGNAL_PEPTIDE_H_REGION (PHOBIUS); NON_CYTOPLASMIC_DOMAIN (PHOBIUS); SignalP-noTM (SIGNALP_EUK)
augustus_masked-contig_37-processed-gene-12.300-mRNA-1	hypothetical protein AOL_s00112g83	311	16	2.24238e-39	0.51	0	-		SIGNAL_PEPTIDE_N_REGION (PHOBIUS); NON_CYTOPLASMIC_DOMAIN (PHOBIUS); SIGNAL_PEPTIDE_C_REGION (PHOBIUS); SIGNAL_PEPTIDE_H_REGION (PHOBIUS); SIGNAL_PEPTIDE (PHOBIUS); SignalP-noTM (SIGNALP_EUK); SignalP-noTM (SIGNALP_GRAM_NEGATIVE); SignalP-TM (SIGNALP_GRAM_POSITIVE)
maker-contig_157-fgenesh-gene-0.194-mRNA-1	ribonuclease t2	310	20	3.26688e-171	0.7515	2	F:RNA binding; F:ribonuclease T2 activity	EC:3.1.27.1	IPR001568 (G3DSA:3.90.730.GENE3D); IPR001568 (PFAM); IPR001568 (PANTHER); PTHR11240:SF17 (PANTHER); IPR018188 (PROSITE_PATTERNS); IPR018188 (PROSITE_PATTERNS); SIGNAL_PEPTIDE_C_REGION (PHOBIUS); NON_CYTOPLASMIC_DOMAIN (PHOBIUS); SIGNAL_PEPTIDE_H_REGION (PHOBIUS); SIGNAL_PEPTIDE_N_REGION (PHOBIUS); SIGNAL_PEPTIDE (PHOBIUS); SignalP-noTM (SIGNALP_EUK); IPR001568 (SUPERFAMILY)
maker-scaffold_m46-augustus-gene-0.145-mRNA-1	hypothetical protein SEPMUDRAFT_60166	310	20	4.32331e-98	0.6315	0	-		SIGNAL_PEPTIDE_H_REGION (PHOBIUS); SIGNAL_PEPTIDE_N_REGION (PHOBIUS); NON_CYTOPLASMIC_DOMAIN (PHOBIUS); SIGNAL_PEPTIDE (PHOBIUS); SIGNAL_PEPTIDE_C_REGION (PHOBIUS); SignalP-noTM (SIGNALP_GRAM_NEGATIVE); SignalP-noTM (SIGNALP_EUK); SignalP-TM (SIGNALP_GRAM_POSITIVE)
augustus_masked-contig_118-processed-gene-1.150-mRNA-1	hypothetical protein DOTSEDRAFT_71628	310	4	5.0805e-59	0.635	0	-		NON_CYTOPLASMIC_DOMAIN (PHOBIUS); SIGNAL_PEPTIDE_N_REGION (PHOBIUS); SIGNAL_PEPTIDE_H_REGION (PHOBIUS); SIGNAL_PEPTIDE (PHOBIUS); SIGNAL_PEPTIDE_C_REGION (PHOBIUS); SignalP-TM (SIGNALP_GRAM_POSITIVE); SignalP-noTM (SIGNALP_EUK); SignalP-noTM (SIGNALP_GRAM_NEGATIVE)
snap_masked-contig_169-processed-gene-0.211-mRNA-1	---NA---	310	0			0	-		Coil (COILS); Coil (COILS); Coil (COILS); Coil (COILS); NON_CYTOPLASMIC_DOMAIN (PHOBIUS); SIGNAL_PEPTIDE_N_REGION (PHOBIUS); SIGNAL_PEPTIDE (PHOBIUS); SIGNAL_PEPTIDE_C_REGION (PHOBIUS); SIGNAL_PEPTIDE_H_REGION (PHOBIUS); SignalP-noTM (SIGNALP_GRAM_NEGATIVE); SignalP-noTM (SIGNALP_EUK)
fgenesh_masked-contig_17-processed-gene-0.58-mRNA-1	riboflavin aldehyde-forming enzyme	309	20	1.2175e-39	0.6215	3	F:molecular_function; P:biological_process; C:cellular_component		IPR014733 (G3DSA:2.40.40.GENE3D); NON_CYTOPLASMIC_DOMAIN (PHOBIUS); SIGNAL_PEPTIDE_H_REGION (PHOBIUS); SIGNAL_PEPTIDE_N_REGION (PHOBIUS); SIGNAL_PEPTIDE (PHOBIUS); SIGNAL_PEPTIDE_C_REGION (PHOBIUS); SignalP-noTM (SIGNALP_EUK); SignalP-TM (SIGNALP_GRAM_POSITIVE); SignalP-noTM (SIGNALP_GRAM_NEGATIVE); IPR009009 (SUPERFAMILY)
augustus_masked-contig_19-processed-gene-1.275-mRNA-1	hypothetical protein MYCFIDRAFT_173272	309	1	1.65929e-07	0.52	0	-		Coil (COILS); NON_CYTOPLASMIC_DOMAIN (PHOBIUS); SIGNAL_PEPTIDE_N_REGION (PHOBIUS); SIGNAL_PEPTIDE (PHOBIUS); SIGNAL_PEPTIDE_C_REGION (PHOBIUS); SIGNAL_PEPTIDE_H_REGION (PHOBIUS)
maker-contig_228-fgenesh-gene-1.290-mRNA-1	glucan -beta-glucosidase	308	20	3.59494e-179	0.777	4	P:carbohydrate metabolic process; F:1,3-beta-glucanosyltransferase activity; F:glucan endo-1,3-beta-D-glucosidase activity; C:fungal-type cell wall	EC:3.2.1.39	IPR013781 (G3DSA:3.20.20.GENE3D); IPR000490 (PFAM); PTHR16631 (PANTHER); PTHR16631:SF6 (PANTHER); SIGNAL_PEPTIDE_N_REGION (PHOBIUS); NON_CYTOPLASMIC_DOMAIN (PHOBIUS); SIGNAL_PEPTIDE (PHOBIUS); SIGNAL_PEPTIDE_C_REGION (PHOBIUS); SIGNAL_PEPTIDE_H_REGION (PHOBIUS); SignalP-noTM (SIGNALP_GRAM_NEGATIVE); SignalP-noTM (SIGNALP_EUK); SignalP-TM (SIGNALP_GRAM_POSITIVE); IPR017853 (SUPERFAMILY)
maker-contig_5-fgenesh-gene-1.186-mRNA-1	hypothetical protein BAUCODRAFT_359274	308	20	6.41101e-38	0.5135	0	-		NON_CYTOPLASMIC_DOMAIN (PHOBIUS); SIGNAL_PEPTIDE_N_REGION (PHOBIUS); SIGNAL_PEPTIDE_C_REGION (PHOBIUS); SIGNAL_PEPTIDE (PHOBIUS); SIGNAL_PEPTIDE_H_REGION (PHOBIUS); SignalP-noTM (SIGNALP_EUK)
maker-contig_116-augustus-gene-0.276-mRNA-1	1-acyl-sn-glycerol-3-phosphate acyltransferase	308	20	1.12627e-129	0.7325	2	P:metabolic process; F:transferase activity, transferring acyl groups	-	IPR002123 (SMART); IPR002123 (PFAM); PTHR10983 (PANTHER); SIGNAL_PEPTIDE_C_REGION (PHOBIUS); NON_CYTOPLASMIC_DOMAIN (PHOBIUS); SIGNAL_PEPTIDE_N_REGION (PHOBIUS); SIGNAL_PEPTIDE (PHOBIUS); SIGNAL_PEPTIDE_H_REGION (PHOBIUS); SSF69593 (SUPERFAMILY)
fgenesh_masked-contig_233-processed-gene-0.54-mRNA-1	carbohydrate-binding -like protein	307	20	3.56579e-46	0.52	0	-		SIGNAL_PEPTIDE_H_REGION (PHOBIUS); SIGNAL_PEPTIDE (PHOBIUS); SIGNAL_PEPTIDE_N_REGION (PHOBIUS); SIGNAL_PEPTIDE_C_REGION (PHOBIUS); NON_CYTOPLASMIC_DOMAIN (PHOBIUS); SignalP-noTM (SIGNALP_EUK); SignalP-TM (SIGNALP_GRAM_POSITIVE)
fgenesh_masked-contig_84-processed-gene-0.32-mRNA-1	---NA---	307	0			0	-		SIGNAL_PEPTIDE_C_REGION (PHOBIUS); NON_CYTOPLASMIC_DOMAIN (PHOBIUS); SIGNAL_PEPTIDE (PHOBIUS); SIGNAL_PEPTIDE_N_REGION (PHOBIUS); SIGNAL_PEPTIDE_H_REGION (PHOBIUS); SignalP-TM (SIGNALP_GRAM_POSITIVE); SignalP-noTM (SIGNALP_EUK); SignalP-noTM (SIGNALP_GRAM_NEGATIVE)
genemark-contig_412-processed-gene-0.1-mRNA-1	outer membrane autotransporter barrel	306	20	9.87753e-59	0.616	0	-		IPR021884 (PFAM); SIGNAL_PEPTIDE_N_REGION (PHOBIUS); SIGNAL_PEPTIDE_C_REGION (PHOBIUS); SIGNAL_PEPTIDE (PHOBIUS); SIGNAL_PEPTIDE_H_REGION (PHOBIUS); NON_CYTOPLASMIC_DOMAIN (PHOBIUS); SignalP-noTM (SIGNALP_EUK); SignalP-noTM (SIGNALP_GRAM_NEGATIVE)
augustus_masked-contig_124-processed-gene-0.233-mRNA-1	tricarboxylate transport	305	20	3.78716e-127	0.7305	2	C:membrane; P:transmembrane transport	-	IPR002067 (PRINTS); IPR023395 (G3DSA:1.50.40.GENE3D); IPR018108 (PFAM); PTHR24089:SF255 (PANTHER); PTHR24089 (PANTHER); SIGNAL_PEPTIDE_C_REGION (PHOBIUS); SIGNAL_PEPTIDE_N_REGION (PHOBIUS); SIGNAL_PEPTIDE (PHOBIUS); SIGNAL_PEPTIDE_H_REGION (PHOBIUS); NON_CYTOPLASMIC_DOMAIN (PHOBIUS); IPR018108 (PROSITE_PROFILES); IPR018108 (PROSITE_PROFILES); IPR018108 (PROSITE_PROFILES); IPR023395 (SUPERFAMILY)
maker-contig_112-snap-gene-1.274-mRNA-1	2-deoxy-d-gluconate 3-dehydrogenase	305	20	6.19898e-172	0.8895	2	P:oxidation-reduction process; F:oxidoreductase activity	-	IPR002198 (PRINTS); IPR002347 (PRINTS); IPR002198 (PIRSF); IPR016040 (G3DSA:3.40.50.GENE3D); IPR002198 (PFAM); PTHR24316 (PANTHER); PTHR24316:SF67 (PANTHER); IPR020904 (PROSITE_PATTERNS); SIGNAL_PEPTIDE_C_REGION (PHOBIUS); SIGNAL_PEPTIDE_N_REGION (PHOBIUS); SIGNAL_PEPTIDE (PHOBIUS); SIGNAL_PEPTIDE_H_REGION (PHOBIUS); NON_CYTOPLASMIC_DOMAIN (PHOBIUS); SSF51735 (SUPERFAMILY)
maker-contig_137-fgenesh-gene-0.137-mRNA-1	major allergen asp f2	304	20	6.81236e-99	0.7335	3	F:IgE binding; P:zinc ion homeostasis; F:metallopeptidase activity	-	IPR029482 (PFAM); IPR024079 (G3DSA:3.40.390.GENE3D); SIGNAL_PEPTIDE_N_REGION (PHOBIUS); SIGNAL_PEPTIDE (PHOBIUS); SIGNAL_PEPTIDE_C_REGION (PHOBIUS); NON_CYTOPLASMIC_DOMAIN (PHOBIUS); SIGNAL_PEPTIDE_H_REGION (PHOBIUS); SignalP-noTM (SIGNALP_EUK); SignalP-TM (SIGNALP_GRAM_POSITIVE); SSF55486 (SUPERFAMILY)
maker-contig_229-snap-gene-0.196-mRNA-1	---NA---	304	0			0	-		SIGNAL_PEPTIDE_N_REGION (PHOBIUS); SIGNAL_PEPTIDE_H_REGION (PHOBIUS); SIGNAL_PEPTIDE (PHOBIUS); SIGNAL_PEPTIDE_C_REGION (PHOBIUS); NON_CYTOPLASMIC_DOMAIN (PHOBIUS); SignalP-noTM (SIGNALP_GRAM_NEGATIVE); SignalP-noTM (SIGNALP_EUK); SignalP-TM (SIGNALP_GRAM_POSITIVE)
fgenesh_masked-contig_60-processed-gene-4.103-mRNA-1	spherulin-1b precursor protein	304	20	1.97922e-113	0.62	3	C:extracellular region; F:manganese ion binding; F:nutrient reservoir activity	-	IPR001929 (PRINTS); IPR006045 (SMART); IPR014710 (G3DSA:2.60.120.GENE3D); IPR006045 (PFAM); PTHR31238 (PANTHER); PTHR31238:SF1 (PANTHER); SIGNAL_PEPTIDE (PHOBIUS); SIGNAL_PEPTIDE_N_REGION (PHOBIUS); NON_CYTOPLASMIC_DOMAIN (PHOBIUS); SIGNAL_PEPTIDE_H_REGION (PHOBIUS); SIGNAL_PEPTIDE_C_REGION (PHOBIUS); SignalP-TM (SIGNALP_GRAM_POSITIVE); SignalP-noTM (SIGNALP_GRAM_NEGATIVE); IPR011051 (SUPERFAMILY)
maker-contig_124-fgenesh-gene-0.279-mRNA-1	peptidase s51	302	20	7.60038e-140	0.727	2	P:proteolysis; F:serine-type peptidase activity	-	IPR005320 (PFAM); IPR029062 (G3DSA:3.40.50.GENE3D); SIGNAL_PEPTIDE_C_REGION (PHOBIUS); SIGNAL_PEPTIDE_N_REGION (PHOBIUS); SIGNAL_PEPTIDE (PHOBIUS); NON_CYTOPLASMIC_DOMAIN (PHOBIUS); SIGNAL_PEPTIDE_H_REGION (PHOBIUS); SignalP-TM (SIGNALP_GRAM_POSITIVE); SignalP-noTM (SIGNALP_EUK); SignalP-noTM (SIGNALP_GRAM_NEGATIVE); IPR029062 (SUPERFAMILY)
augustus_masked-scaffold_m41-processed-gene-1.132-mRNA-1	epoxide hydrolase	302	20	2.50936e-97	0.5255	1	F:catalytic activity	-	IPR000073 (PRINTS); IPR000639 (PRINTS); PF12697 (PFAM); IPR029058 (G3DSA:3.40.50.GENE3D); PTHR10992 (PANTHER); SIGNAL_PEPTIDE_N_REGION (PHOBIUS); SIGNAL_PEPTIDE_H_REGION (PHOBIUS); NON_CYTOPLASMIC_DOMAIN (PHOBIUS); SIGNAL_PEPTIDE (PHOBIUS); SIGNAL_PEPTIDE_C_REGION (PHOBIUS); SignalP-TM (SIGNALP_GRAM_POSITIVE); SignalP-noTM (SIGNALP_GRAM_NEGATIVE); SignalP-noTM (SIGNALP_EUK); IPR029058 (SUPERFAMIL…
augustus_masked-contig_37-processed-gene-0.152-mRNA-1	---NA---	302	0			0	-		SIGNAL_PEPTIDE_N_REGION (PHOBIUS); SIGNAL_PEPTIDE_C_REGION (PHOBIUS); SIGNAL_PEPTIDE (PHOBIUS); SIGNAL_PEPTIDE_H_REGION (PHOBIUS); NON_CYTOPLASMIC_DOMAIN (PHOBIUS); SignalP-noTM (SIGNALP_GRAM_NEGATIVE); SignalP-noTM (SIGNALP_EUK)
maker-contig_129-snap-gene-0.234-mRNA-1	glycoside hydrolase family 45 protein	301	20	2.18172e-90	0.7025	4	P:carbohydrate metabolic process; F:cellulase activity; C:extracellular region; F:cellulose binding	EC:3.2.1.4	IPR000334 (PFAM); IPR000254 (PFAM); IPR014733 (G3DSA:2.40.40.GENE3D); IPR000334 (PROSITE_PATTERNS); NON_CYTOPLASMIC_DOMAIN (PHOBIUS); SIGNAL_PEPTIDE_C_REGION (PHOBIUS); SIGNAL_PEPTIDE_N_REGION (PHOBIUS); SIGNAL_PEPTIDE (PHOBIUS); SIGNAL_PEPTIDE_H_REGION (PHOBIUS); SignalP-noTM (SIGNALP_GRAM_NEGATIVE); SignalP-TM (SIGNALP_GRAM_POSITIVE); SignalP-noTM (SIGNALP_EUK); IPR000254 (SUPERFAMILY); IPR0090…
maker-contig_175-fgenesh-gene-1.224-mRNA-1	heme-thiolate peroxidase	301	20	5.9709e-106	0.6365	1	F:peroxidase activity	EC:1.11.1.7	IPR000028 (G3DSA:1.10.489.GENE3D); IPR000028 (PFAM); SIGNAL_PEPTIDE_N_REGION (PHOBIUS); SIGNAL_PEPTIDE_C_REGION (PHOBIUS); SIGNAL_PEPTIDE (PHOBIUS); NON_CYTOPLASMIC_DOMAIN (PHOBIUS); SIGNAL_PEPTIDE_H_REGION (PHOBIUS); IPR000028 (PROSITE_PROFILES); SignalP-noTM (SIGNALP_GRAM_NEGATIVE); SignalP-noTM (SIGNALP_EUK); SignalP-TM (SIGNALP_GRAM_POSITIVE); IPR000028 (SUPERFAMILY)
fgenesh_masked-contig_137-processed-gene-2.174-mRNA-1	hypothetical protein EURHEDRAFT_242349	301	11	2.41674e-81	0.45	0	-		NON_CYTOPLASMIC_DOMAIN (PHOBIUS); SIGNAL_PEPTIDE_N_REGION (PHOBIUS); SIGNAL_PEPTIDE_C_REGION (PHOBIUS); SIGNAL_PEPTIDE (PHOBIUS); SIGNAL_PEPTIDE_H_REGION (PHOBIUS); SignalP-TM (SIGNALP_GRAM_POSITIVE); SignalP-noTM (SIGNALP_EUK); SignalP-noTM (SIGNALP_GRAM_NEGATIVE)
maker-contig_149-augustus-gene-0.353-mRNA-1	carbohydrate binding family 6	298	20	1.02727e-126	0.733	2	P:carbohydrate metabolic process; F:hydrolase activity, hydrolyzing O-glycosyl compounds	-	IPR000757 (PFAM); IPR013320 (G3DSA:2.60.120.GENE3D); PTHR10963 (PANTHER); PTHR10963:SF25 (PANTHER); SIGNAL_PEPTIDE_C_REGION (PHOBIUS); NON_CYTOPLASMIC_DOMAIN (PHOBIUS); SIGNAL_PEPTIDE_H_REGION (PHOBIUS); SIGNAL_PEPTIDE_N_REGION (PHOBIUS); SIGNAL_PEPTIDE (PHOBIUS); SignalP-noTM (SIGNALP_GRAM_NEGATIVE); SignalP-noTM (SIGNALP_EUK); SignalP-TM (SIGNALP_GRAM_POSITIVE); IPR008985 (SUPERFAMILY)
maker-contig_37-snap-gene-2.221-mRNA-1	maintenance protein mgm101	297	20	8.02327e-138	0.8545	2	P:mitochondrial genome maintenance; C:mitochondrial chromosome	-	IPR009446 (PFAM); PTHR31404 (PANTHER); PTHR31404:SF0 (PANTHER); SIGNAL_PEPTIDE (PHOBIUS); SIGNAL_PEPTIDE_C_REGION (PHOBIUS); SIGNAL_PEPTIDE_H_REGION (PHOBIUS); SIGNAL_PEPTIDE_N_REGION (PHOBIUS); NON_CYTOPLASMIC_DOMAIN (PHOBIUS); SignalP-TM (SIGNALP_GRAM_POSITIVE)
genemark-scaffold_m5-processed-gene-2.43-mRNA-1	---NA---	297	0			0	-		SIGNAL_PEPTIDE_N_REGION (PHOBIUS); SIGNAL_PEPTIDE (PHOBIUS); SIGNAL_PEPTIDE_C_REGION (PHOBIUS); NON_CYTOPLASMIC_DOMAIN (PHOBIUS); SIGNAL_PEPTIDE_H_REGION (PHOBIUS)
maker-contig_235-fgenesh-gene-0.253-mRNA-1	carbohydrate-binding -like protein	296	20	4.29463e-33	0.604	0	-		NON_CYTOPLASMIC_DOMAIN (PHOBIUS); SIGNAL_PEPTIDE_N_REGION (PHOBIUS); SIGNAL_PEPTIDE_C_REGION (PHOBIUS); SIGNAL_PEPTIDE_H_REGION (PHOBIUS); SIGNAL_PEPTIDE (PHOBIUS); SignalP-noTM (SIGNALP_GRAM_NEGATIVE); SignalP-noTM (SIGNALP_EUK); SignalP-TM (SIGNALP_GRAM_POSITIVE)
fgenesh_masked-contig_92-processed-gene-1.58-mRNA-1	mitochondrial 54s ribosomal protein mrpl1	295	20	2.45992e-149	0.809	4	F:structural constituent of ribosome; F:RNA binding; C:large ribosomal subunit; P:translation	-	IPR028364 (PFAM); IPR016095 (G3DSA:3.40.50.GENE3D); IPR016094 (G3DSA:3.30.190.GENE3D); SIGNAL_PEPTIDE (PHOBIUS); SIGNAL_PEPTIDE_C_REGION (PHOBIUS); SIGNAL_PEPTIDE_H_REGION (PHOBIUS); SIGNAL_PEPTIDE_N_REGION (PHOBIUS); NON_CYTOPLASMIC_DOMAIN (PHOBIUS); IPR023674 (SUPERFAMILY)
augustus_masked-contig_37-processed-gene-1.168-mRNA-1	---NA---	295	0			0	-		SIGNAL_PEPTIDE_N_REGION (PHOBIUS); NON_CYTOPLASMIC_DOMAIN (PHOBIUS); SIGNAL_PEPTIDE_C_REGION (PHOBIUS); SIGNAL_PEPTIDE (PHOBIUS); SIGNAL_PEPTIDE_H_REGION (PHOBIUS)
fgenesh_masked-scaffold_m40-processed-gene-1.126-mRNA-1	hypothetical protein MYCGRDRAFT_27161, partial	294	20	8.44071e-136	0.606	0	-		SIGNAL_PEPTIDE_N_REGION (PHOBIUS); NON_CYTOPLASMIC_DOMAIN (PHOBIUS); SIGNAL_PEPTIDE (PHOBIUS); SIGNAL_PEPTIDE_C_REGION (PHOBIUS); SIGNAL_PEPTIDE_H_REGION (PHOBIUS); SignalP-noTM (SIGNALP_EUK); IPR008985 (SUPERFAMILY)
fgenesh_masked-contig_13-processed-gene-0.135-mRNA-1	hypothetical protein SNOG_08938	294	5	1.55545e-31	0.518	0	-		SIGNAL_PEPTIDE_N_REGION (PHOBIUS); SIGNAL_PEPTIDE_C_REGION (PHOBIUS); SIGNAL_PEPTIDE (PHOBIUS); NON_CYTOPLASMIC_DOMAIN (PHOBIUS); SIGNAL_PEPTIDE_H_REGION (PHOBIUS); SignalP-noTM (SIGNALP_EUK)
fgenesh_masked-contig_72-processed-gene-1.70-mRNA-1	hypothetical protein MYCFIDRAFT_85489	294	2	8.31495e-17	0.435	0	-		NON_CYTOPLASMIC_DOMAIN (PHOBIUS); SIGNAL_PEPTIDE_N_REGION (PHOBIUS); SIGNAL_PEPTIDE_C_REGION (PHOBIUS); SIGNAL_PEPTIDE (PHOBIUS); SIGNAL_PEPTIDE_H_REGION (PHOBIUS); SignalP-noTM (SIGNALP_EUK); SignalP-noTM (SIGNALP_GRAM_NEGATIVE); SignalP-TM (SIGNALP_GRAM_POSITIVE)
fgenesh_masked-contig_228-processed-gene-0.80-mRNA-1	hypothetical protein MYCGRDRAFT_102996	293	1	1.19696e-20	0.64	0	-		SIGNAL_PEPTIDE_H_REGION (PHOBIUS); SIGNAL_PEPTIDE_N_REGION (PHOBIUS); SIGNAL_PEPTIDE_C_REGION (PHOBIUS); SIGNAL_PEPTIDE (PHOBIUS); NON_CYTOPLASMIC_DOMAIN (PHOBIUS); SignalP-noTM (SIGNALP_GRAM_NEGATIVE); SignalP-noTM (SIGNALP_EUK); SignalP-TM (SIGNALP_GRAM_POSITIVE)
fgenesh_masked-contig_19-processed-gene-1.146-mRNA-1	hypothetical protein FOCG_08374	293	14	6.25668e-10	0.4571	1	F:metallopeptidase activity	-	Coil (COILS); IPR024079 (G3DSA:3.40.390.GENE3D); SIGNAL_PEPTIDE_N_REGION (PHOBIUS); SIGNAL_PEPTIDE_H_REGION (PHOBIUS); SIGNAL_PEPTIDE_C_REGION (PHOBIUS); SIGNAL_PEPTIDE (PHOBIUS); NON_CYTOPLASMIC_DOMAIN (PHOBIUS); SignalP-noTM (SIGNALP_EUK); SSF55486 (SUPERFAMILY)
augustus_masked-contig_137-processed-gene-2.341-mRNA-1	---NA---	293	0			0	-		SIGNAL_PEPTIDE_C_REGION (PHOBIUS); NON_CYTOPLASMIC_DOMAIN (PHOBIUS); SIGNAL_PEPTIDE_N_REGION (PHOBIUS); SIGNAL_PEPTIDE_H_REGION (PHOBIUS); SIGNAL_PEPTIDE (PHOBIUS); SignalP-noTM (SIGNALP_EUK); SignalP-TM (SIGNALP_GRAM_POSITIVE); SignalP-noTM (SIGNALP_GRAM_NEGATIVE)
maker-contig_92-snap-gene-1.219-mRNA-1	---NA---	292	0			4	F:cellulose binding; F:hydrolase activity, hydrolyzing O-glycosyl compounds; C:extracellular region; P:carbohydrate metabolic process	-	IPR000254 (SMART); IPR000254 (PFAM); SIGNAL_PEPTIDE_N_REGION (PHOBIUS); SIGNAL_PEPTIDE (PHOBIUS); SIGNAL_PEPTIDE_C_REGION (PHOBIUS); NON_CYTOPLASMIC_DOMAIN (PHOBIUS); SIGNAL_PEPTIDE_H_REGION (PHOBIUS); IPR000254 (PROSITE_PROFILES); IPR000254 (PROSITE_PROFILES); SignalP-TM (SIGNALP_GRAM_POSITIVE); IPR000254 (SUPERFAMILY)
maker-contig_32-snap-gene-1.306-mRNA-1	glycoside hydrolase family 72 protein	291	20	2.9332e-163	0.796	2	F:transferase activity; P:carbohydrate metabolic process	-	IPR013781 (G3DSA:3.20.20.GENE3D); IPR004886 (PFAM); PTHR31468:SF1 (PANTHER); PTHR31468 (PANTHER); NON_CYTOPLASMIC_DOMAIN (PHOBIUS); SIGNAL_PEPTIDE_N_REGION (PHOBIUS); SIGNAL_PEPTIDE_C_REGION (PHOBIUS); SIGNAL_PEPTIDE (PHOBIUS); SIGNAL_PEPTIDE_H_REGION (PHOBIUS); SignalP-TM (SIGNALP_GRAM_POSITIVE); SignalP-noTM (SIGNALP_EUK); IPR017853 (SUPERFAMILY)
maker-scaffold_m22-augustus-gene-0.99-mRNA-1	acid proteinase protein	290	20	6.35329e-68	0.6085	4	C:extracellular region; P:proteolysis; P:zymogen activation; F:aspartic-type endopeptidase activity	EC:3.4.23	IPR000250 (PRINTS); IPR000250 (PFAM); SIGNAL_PEPTIDE_H_REGION (PHOBIUS); SIGNAL_PEPTIDE_N_REGION (PHOBIUS); SIGNAL_PEPTIDE_C_REGION (PHOBIUS); SIGNAL_PEPTIDE (PHOBIUS); NON_CYTOPLASMIC_DOMAIN (PHOBIUS); SignalP-noTM (SIGNALP_EUK); SignalP-noTM (SIGNALP_GRAM_NEGATIVE); SignalP-TM (SIGNALP_GRAM_POSITIVE); IPR008985 (SUPERFAMILY)
fgenesh_masked-contig_137-processed-gene-2.172-mRNA-1	carbonic anhydrase	290	20	2.16974e-74	0.5615	2	F:zinc ion binding; F:carbonate dehydratase activity		IPR001148 (SMART); IPR001148 (G3DSA:3.10.200.GENE3D); IPR001148 (PFAM); IPR023561 (PANTHER); PTHR18952:SF98 (PANTHER); SIGNAL_PEPTIDE_N_REGION (PHOBIUS); SIGNAL_PEPTIDE_H_REGION (PHOBIUS); NON_CYTOPLASMIC_DOMAIN (PHOBIUS); SIGNAL_PEPTIDE (PHOBIUS); SIGNAL_PEPTIDE_C_REGION (PHOBIUS); IPR001148 (PROSITE_PROFILES); PS51257 (PROSITE_PROFILES); SignalP-noTM (SIGNALP_EUK); IPR001148 (SUPERFAMILY)
maker-contig_288-fgenesh-gene-0.69-mRNA-1	---NA---	290	0			0	-		NON_CYTOPLASMIC_DOMAIN (PHOBIUS); SIGNAL_PEPTIDE_N_REGION (PHOBIUS); SIGNAL_PEPTIDE_C_REGION (PHOBIUS); SIGNAL_PEPTIDE (PHOBIUS); SIGNAL_PEPTIDE_H_REGION (PHOBIUS); SignalP-TM (SIGNALP_GRAM_POSITIVE); SignalP-noTM (SIGNALP_GRAM_NEGATIVE); SignalP-noTM (SIGNALP_EUK)
maker-contig_37-fgenesh-gene-8.162-mRNA-1	dienelactone hydrolase	289	20	6.4591e-108	0.6625	1	F:hydrolase activity	-	IPR002925 (PFAM); IPR029058 (G3DSA:3.40.50.GENE3D); PTHR17630 (PANTHER); PTHR17630:SF44 (PANTHER); SIGNAL_PEPTIDE_N_REGION (PHOBIUS); SIGNAL_PEPTIDE (PHOBIUS); NON_CYTOPLASMIC_DOMAIN (PHOBIUS); SIGNAL_PEPTIDE_C_REGION (PHOBIUS); SIGNAL_PEPTIDE_H_REGION (PHOBIUS); SignalP-noTM (SIGNALP_EUK); IPR029058 (SUPERFAMILY)
augustus_masked-contig_85-processed-gene-0.176-mRNA-1	a chain of the het-s n-terminal domain protein	289	20	7.72714e-33	0.4565	0	-		IPR029498 (PFAM); NON_CYTOPLASMIC_DOMAIN (PHOBIUS); SIGNAL_PEPTIDE_C_REGION (PHOBIUS); SIGNAL_PEPTIDE_N_REGION (PHOBIUS); SIGNAL_PEPTIDE (PHOBIUS); SIGNAL_PEPTIDE_H_REGION (PHOBIUS)
fgenesh_masked-contig_17-processed-gene-2.75-mRNA-1	spherulin-1b precursor protein	288	20	9.26718e-109	0.618	3	C:extracellular region; F:manganese ion binding; F:nutrient reservoir activity	-	IPR006045 (SMART); IPR006045 (PFAM); IPR014710 (G3DSA:2.60.120.GENE3D); PTHR31238:SF1 (PANTHER); PTHR31238 (PANTHER); SIGNAL_PEPTIDE_H_REGION (PHOBIUS); NON_CYTOPLASMIC_DOMAIN (PHOBIUS); SIGNAL_PEPTIDE_C_REGION (PHOBIUS); SIGNAL_PEPTIDE (PHOBIUS); SIGNAL_PEPTIDE_N_REGION (PHOBIUS); SignalP-TM (SIGNALP_GRAM_POSITIVE); SignalP-noTM (SIGNALP_GRAM_NEGATIVE); IPR011051 (SUPERFAMILY)
fgenesh_masked-contig_141-processed-gene-0.126-mRNA-1	conserved fungal protein	288	12	9.32888e-19	0.6475	0	-		IPR028012 (PFAM); SIGNAL_PEPTIDE_C_REGION (PHOBIUS); SIGNAL_PEPTIDE_N_REGION (PHOBIUS); SIGNAL_PEPTIDE (PHOBIUS); SIGNAL_PEPTIDE_H_REGION (PHOBIUS); NON_CYTOPLASMIC_DOMAIN (PHOBIUS)
fgenesh_masked-scaffold_m40-processed-gene-0.80-mRNA-1	alpha beta hydrolase protein	287	20	8.2031e-106	0.7315	0	-		IPR029058 (G3DSA:3.40.50.GENE3D); PF12697 (PFAM); IPR029058 (G3DSA:3.40.50.GENE3D); PTHR10992 (PANTHER); SIGNAL_PEPTIDE_N_REGION (PHOBIUS); SIGNAL_PEPTIDE (PHOBIUS); SIGNAL_PEPTIDE_C_REGION (PHOBIUS); SIGNAL_PEPTIDE_H_REGION (PHOBIUS); NON_CYTOPLASMIC_DOMAIN (PHOBIUS); SignalP-noTM (SIGNALP_GRAM_NEGATIVE); SignalP-noTM (SIGNALP_EUK); SignalP-TM (SIGNALP_GRAM_POSITIVE); IPR029058 (SUPERFAMILY)
augustus_masked-contig_70-processed-gene-0.50-mRNA-1	---NA---	287	0			0	-		SIGNAL_PEPTIDE_H_REGION (PHOBIUS); NON_CYTOPLASMIC_DOMAIN (PHOBIUS); SIGNAL_PEPTIDE_N_REGION (PHOBIUS); SIGNAL_PEPTIDE (PHOBIUS); SIGNAL_PEPTIDE_C_REGION (PHOBIUS); SignalP-noTM (SIGNALP_EUK); SignalP-TM (SIGNALP_GRAM_POSITIVE)
augustus_masked-contig_133-processed-gene-0.183-mRNA-1	---NA---	287	0			0	-		Coil (COILS); NON_CYTOPLASMIC_DOMAIN (PHOBIUS); SIGNAL_PEPTIDE_C_REGION (PHOBIUS); SIGNAL_PEPTIDE_N_REGION (PHOBIUS); SIGNAL_PEPTIDE (PHOBIUS); SIGNAL_PEPTIDE_H_REGION (PHOBIUS); SignalP-noTM (SIGNALP_EUK)
fgenesh_masked-contig_86-processed-gene-0.152-mRNA-1	---NA---	287	0			0	-		NON_CYTOPLASMIC_DOMAIN (PHOBIUS); SIGNAL_PEPTIDE_N_REGION (PHOBIUS); SIGNAL_PEPTIDE (PHOBIUS); SIGNAL_PEPTIDE_C_REGION (PHOBIUS); SIGNAL_PEPTIDE_H_REGION (PHOBIUS); SignalP-noTM (SIGNALP_EUK); SignalP-noTM (SIGNALP_GRAM_NEGATIVE); SignalP-TM (SIGNALP_GRAM_POSITIVE)
maker-contig_146-fgenesh-gene-0.134-mRNA-1	---NA---	286	0			0	-		NON_CYTOPLASMIC_DOMAIN (PHOBIUS); SIGNAL_PEPTIDE_N_REGION (PHOBIUS); SIGNAL_PEPTIDE_C_REGION (PHOBIUS); SIGNAL_PEPTIDE (PHOBIUS); SIGNAL_PEPTIDE_H_REGION (PHOBIUS)
fgenesh_masked-scaffold_m42-processed-gene-1.62-mRNA-1	---NA---	286	0			0	-		NON_CYTOPLASMIC_DOMAIN (PHOBIUS); SIGNAL_PEPTIDE_H_REGION (PHOBIUS); SIGNAL_PEPTIDE_C_REGION (PHOBIUS); SIGNAL_PEPTIDE_N_REGION (PHOBIUS); SIGNAL_PEPTIDE (PHOBIUS)
augustus_masked-contig_5-processed-gene-0.148-mRNA-1	upf0667 family protein	285	20	1.74143e-70	0.7315	0	-		Coil (COILS); IPR024974 (PFAM); PTHR12786 (PANTHER); PTHR12786:SF1 (PANTHER); SIGNAL_PEPTIDE_H_REGION (PHOBIUS); SIGNAL_PEPTIDE_C_REGION (PHOBIUS); SIGNAL_PEPTIDE_N_REGION (PHOBIUS); NON_CYTOPLASMIC_DOMAIN (PHOBIUS); SIGNAL_PEPTIDE (PHOBIUS)
genemark-contig_117-processed-gene-0.18-mRNA-1	hypothetical protein DOTSEDRAFT_81283	285	3	5.09371e-71	0.7333	0	-		NON_CYTOPLASMIC_DOMAIN (PHOBIUS); SIGNAL_PEPTIDE_N_REGION (PHOBIUS); SIGNAL_PEPTIDE_C_REGION (PHOBIUS); SIGNAL_PEPTIDE (PHOBIUS); SIGNAL_PEPTIDE_H_REGION (PHOBIUS); SignalP-noTM (SIGNALP_GRAM_NEGATIVE); SignalP-TM (SIGNALP_GRAM_POSITIVE); SignalP-noTM (SIGNALP_EUK)
maker-contig_170-fgenesh-gene-0.319-mRNA-1	gpi anchored serine-threonine rich protein	285	20	8.55255e-62	0.7105	5	F:lysophospholipase activity; F:molecular_function; F:hydrolase activity; P:biological_process; C:cellular_component		IPR018466 (PFAM); SIGNAL_PEPTIDE_C_REGION (PHOBIUS); NON_CYTOPLASMIC_DOMAIN (PHOBIUS); SIGNAL_PEPTIDE_N_REGION (PHOBIUS); SIGNAL_PEPTIDE_H_REGION (PHOBIUS); SIGNAL_PEPTIDE (PHOBIUS); SignalP-noTM (SIGNALP_GRAM_NEGATIVE); SignalP-noTM (SIGNALP_EUK); SignalP-TM (SIGNALP_GRAM_POSITIVE)
augustus_masked-scaffold_m21-processed-gene-1.121-mRNA-1	hypothetical protein MYCFIDRAFT_77388	285	3	2.1497e-20	0.6067	0	-		SIGNAL_PEPTIDE_N_REGION (PHOBIUS); SIGNAL_PEPTIDE_H_REGION (PHOBIUS); SIGNAL_PEPTIDE (PHOBIUS); SIGNAL_PEPTIDE_C_REGION (PHOBIUS); NON_CYTOPLASMIC_DOMAIN (PHOBIUS); SignalP-noTM (SIGNALP_EUK); SignalP-noTM (SIGNALP_GRAM_NEGATIVE); SignalP-TM (SIGNALP_GRAM_POSITIVE)
maker-contig_117-fgenesh-gene-0.76-mRNA-1	metalloprotease 1	284	20	2.83568e-86	0.618	3	P:interaction with host via protein secreted by type II secretion system; C:extracellular region; F:metallopeptidase activity	-	IPR024079 (G3DSA:3.40.390.GENE3D); IPR008754 (PFAM); PTHR19325 (PANTHER); SIGNAL_PEPTIDE_H_REGION (PHOBIUS); SIGNAL_PEPTIDE_C_REGION (PHOBIUS); SIGNAL_PEPTIDE_N_REGION (PHOBIUS); SIGNAL_PEPTIDE (PHOBIUS); NON_CYTOPLASMIC_DOMAIN (PHOBIUS); SignalP-noTM (SIGNALP_EUK); SSF55486 (SUPERFAMILY)
fgenesh_masked-contig_37-processed-gene-11.78-mRNA-1	short-chain dehydrogenases	284	20	6.42721e-110	0.6555	2	F:oxidoreductase activity; P:metabolic process	-	IPR002347 (PRINTS); IPR002198 (PRINTS); IPR016040 (G3DSA:3.40.50.GENE3D); IPR002198 (PFAM); PTHR24310 (PANTHER); PTHR24310:SF17 (PANTHER); IPR020904 (PROSITE_PATTERNS); NON_CYTOPLASMIC_DOMAIN (PHOBIUS); SIGNAL_PEPTIDE_C_REGION (PHOBIUS); SIGNAL_PEPTIDE_N_REGION (PHOBIUS); SIGNAL_PEPTIDE_H_REGION (PHOBIUS); SIGNAL_PEPTIDE (PHOBIUS); SSF51735 (SUPERFAMILY)
maker-scaffold_m41-fgenesh-gene-2.224-mRNA-1	pr-1-like protein	280	20	1.06217e-61	0.695	1	C:extracellular region	-	IPR001283 (PRINTS); IPR001283 (SMART); IPR014044 (G3DSA:3.40.33.GENE3D); IPR014044 (PFAM); IPR001283 (PANTHER); PTHR10334:SF168 (PANTHER); IPR018244 (PROSITE_PATTERNS); SIGNAL_PEPTIDE_N_REGION (PHOBIUS); SIGNAL_PEPTIDE_H_REGION (PHOBIUS); NON_CYTOPLASMIC_DOMAIN (PHOBIUS); SIGNAL_PEPTIDE (PHOBIUS); SIGNAL_PEPTIDE_C_REGION (PHOBIUS); SignalP-noTM (SIGNALP_EUK); IPR014044 (SUPERFAMILY)
fgenesh_masked-contig_87-processed-gene-1.77-mRNA-1	signal peptide-containing protein	278	20	8.66727e-60	0.637	0	-		NON_CYTOPLASMIC_DOMAIN (PHOBIUS); SIGNAL_PEPTIDE_H_REGION (PHOBIUS); SIGNAL_PEPTIDE_C_REGION (PHOBIUS); SIGNAL_PEPTIDE_N_REGION (PHOBIUS); SIGNAL_PEPTIDE (PHOBIUS); SignalP-noTM (SIGNALP_EUK); SignalP-TM (SIGNALP_GRAM_POSITIVE)
fgenesh_masked-contig_19-processed-gene-1.113-mRNA-1	hypothetical protein FVEG_11087	278	20	2.82606e-124	0.6915	1	P:carbohydrate metabolic process	-	IPR024655 (PFAM); IPR013781 (G3DSA:3.20.20.GENE3D); SIGNAL_PEPTIDE_N_REGION (PHOBIUS); SIGNAL_PEPTIDE_C_REGION (PHOBIUS); SIGNAL_PEPTIDE (PHOBIUS); SIGNAL_PEPTIDE_H_REGION (PHOBIUS); NON_CYTOPLASMIC_DOMAIN (PHOBIUS); SignalP-noTM (SIGNALP_GRAM_NEGATIVE); SignalP-TM (SIGNALP_GRAM_POSITIVE); SignalP-noTM (SIGNALP_EUK); IPR017853 (SUPERFAMILY)
fgenesh_masked-contig_30-processed-gene-1.127-mRNA-1	antigenic thaumatin domain	278	20	7.34265e-69	0.5605	0	-		SIGNAL_PEPTIDE_C_REGION (PHOBIUS); SIGNAL_PEPTIDE_N_REGION (PHOBIUS); SIGNAL_PEPTIDE_H_REGION (PHOBIUS); SIGNAL_PEPTIDE (PHOBIUS); NON_CYTOPLASMIC_DOMAIN (PHOBIUS); SignalP-noTM (SIGNALP_EUK); SignalP-TM (SIGNALP_GRAM_POSITIVE); IPR001938 (SUPERFAMILY)
fgenesh_masked-contig_5-processed-gene-2.71-mRNA-1	short-chain dehydrogenases	278	20	9.94206e-114	0.7415	2	P:metabolic process; F:oxidoreductase activity	-	IPR002347 (PRINTS); IPR002198 (PRINTS); IPR002198 (PFAM); IPR016040 (G3DSA:3.40.50.GENE3D); PTHR24322:SF170 (PANTHER); PTHR24322 (PANTHER); SIGNAL_PEPTIDE_N_REGION (PHOBIUS); SIGNAL_PEPTIDE (PHOBIUS); SIGNAL_PEPTIDE_C_REGION (PHOBIUS); SIGNAL_PEPTIDE_H_REGION (PHOBIUS); NON_CYTOPLASMIC_DOMAIN (PHOBIUS); SSF51735 (SUPERFAMILY)
augustus_masked-contig_202-processed-gene-0.174-mRNA-1	---NA---	278	0			0	-		SIGNAL_PEPTIDE_C_REGION (PHOBIUS); SIGNAL_PEPTIDE_N_REGION (PHOBIUS); SIGNAL_PEPTIDE (PHOBIUS); NON_CYTOPLASMIC_DOMAIN (PHOBIUS); SIGNAL_PEPTIDE_H_REGION (PHOBIUS); SignalP-noTM (SIGNALP_EUK)
fgenesh_masked-contig_112-processed-gene-0.76-mRNA-1	hypothetical protein MYCGRDRAFT_65910	277	20	1.00745e-128	0.679	0	-		SIGNAL_PEPTIDE_C_REGION (PHOBIUS); SIGNAL_PEPTIDE_N_REGION (PHOBIUS); SIGNAL_PEPTIDE_H_REGION (PHOBIUS); SIGNAL_PEPTIDE (PHOBIUS); NON_CYTOPLASMIC_DOMAIN (PHOBIUS); SSF51735 (SUPERFAMILY)
fgenesh_masked-contig_172-processed-gene-0.83-mRNA-1	aldo keto	277	20	1.62216e-68	0.6055	1	F:protein binding	-	G3DSA:3.80.10.10 (GENE3D); IPR001611 (PFAM); IPR013210 (PFAM); PTHR24420 (PANTHER); PTHR24420:SF563 (PANTHER); NON_CYTOPLASMIC_DOMAIN (PHOBIUS); SIGNAL_PEPTIDE_N_REGION (PHOBIUS); SIGNAL_PEPTIDE (PHOBIUS); SIGNAL_PEPTIDE_H_REGION (PHOBIUS); SIGNAL_PEPTIDE_C_REGION (PHOBIUS); SignalP-noTM (SIGNALP_EUK); SignalP-noTM (SIGNALP_GRAM_NEGATIVE); SignalP-TM (SIGNALP_GRAM_POSITIVE); SSF52058 (SUPERFAMILY)
maker-contig_170-snap-gene-0.407-mRNA-1	glycoside hydrolase family 128 protein	276	20	8.60085e-126	0.647	2	P:carbohydrate metabolic process; F:catalytic activity		IPR024655 (PFAM); SIGNAL_PEPTIDE_N_REGION (PHOBIUS); SIGNAL_PEPTIDE_H_REGION (PHOBIUS); NON_CYTOPLASMIC_DOMAIN (PHOBIUS); SIGNAL_PEPTIDE_C_REGION (PHOBIUS); SIGNAL_PEPTIDE (PHOBIUS); SignalP-noTM (SIGNALP_EUK); SignalP-noTM (SIGNALP_GRAM_NEGATIVE); IPR017853 (SUPERFAMILY)
augustus_masked-contig_166-processed-gene-1.147-mRNA-1	---NA---	276	0			1	F:metalloendopeptidase activity	EC:3.4.24	IPR024079 (G3DSA:3.40.390.GENE3D); IPR029463 (PFAM); NON_CYTOPLASMIC_DOMAIN (PHOBIUS); SIGNAL_PEPTIDE_C_REGION (PHOBIUS); SIGNAL_PEPTIDE_N_REGION (PHOBIUS); SIGNAL_PEPTIDE (PHOBIUS); SIGNAL_PEPTIDE_H_REGION (PHOBIUS); SignalP-TM (SIGNALP_GRAM_POSITIVE); SignalP-noTM (SIGNALP_GRAM_NEGATIVE); SignalP-noTM (SIGNALP_EUK); SSF55486 (SUPERFAMILY)
maker-contig_58-fgenesh-gene-1.159-mRNA-1	glutathione s-transferase protein	275	20	4.14033e-100	0.62	1	F:protein binding	-	IPR010987 (G3DSA:1.20.1050.GENE3D); IPR012336 (G3DSA:3.40.30.GENE3D); IPR004045 (PFAM); PF13410 (PFAM); PTHR11260:SF167 (PANTHER); PTHR11260 (PANTHER); SIGNAL_PEPTIDE_C_REGION (PHOBIUS); SIGNAL_PEPTIDE_N_REGION (PHOBIUS); SIGNAL_PEPTIDE_H_REGION (PHOBIUS); NON_CYTOPLASMIC_DOMAIN (PHOBIUS); SIGNAL_PEPTIDE (PHOBIUS); IPR012336 (SUPERFAMILY); IPR010987 (SUPERFAMILY)
maker-contig_42-augustus-gene-0.217-mRNA-1	metalloprotease 1	275	20	2.95261e-108	0.6965	3	P:interaction with host via protein secreted by type II secretion system; C:extracellular region; F:metallopeptidase activity	-	IPR008754 (PFAM); IPR024079 (G3DSA:3.40.390.GENE3D); PTHR19325 (PANTHER); NON_CYTOPLASMIC_DOMAIN (PHOBIUS); SIGNAL_PEPTIDE_C_REGION (PHOBIUS); SIGNAL_PEPTIDE_N_REGION (PHOBIUS); SIGNAL_PEPTIDE (PHOBIUS); SIGNAL_PEPTIDE_H_REGION (PHOBIUS); SignalP-noTM (SIGNALP_EUK); SignalP-noTM (SIGNALP_GRAM_NEGATIVE); SSF55486 (SUPERFAMILY)
maker-contig_113-snap-gene-1.235-mRNA-1	glycoside hydrolase family 43 protein	274	20	8.48646e-58	0.54	3	F:molecular_function; P:biological_process; C:cellular_component		NON_CYTOPLASMIC_DOMAIN (PHOBIUS); SIGNAL_PEPTIDE (PHOBIUS); SIGNAL_PEPTIDE_N_REGION (PHOBIUS); SIGNAL_PEPTIDE_C_REGION (PHOBIUS); SIGNAL_PEPTIDE_H_REGION (PHOBIUS); SignalP-noTM (SIGNALP_EUK)
maker-contig_37-fgenesh-gene-10.173-mRNA-1	cloroperoxidase	274	20	3.78474e-88	0.6495	1	F:peroxidase activity	EC:1.11.1.7	IPR000028 (PFAM); IPR000028 (G3DSA:1.10.489.GENE3D); SIGNAL_PEPTIDE_C_REGION (PHOBIUS); SIGNAL_PEPTIDE_N_REGION (PHOBIUS); NON_CYTOPLASMIC_DOMAIN (PHOBIUS); SIGNAL_PEPTIDE (PHOBIUS); SIGNAL_PEPTIDE_H_REGION (PHOBIUS); IPR000028 (PROSITE_PROFILES); SignalP-noTM (SIGNALP_EUK); SignalP-TM (SIGNALP_GRAM_POSITIVE); IPR000028 (SUPERFAMILY)
fgenesh_masked-contig_133-processed-gene-0.110-mRNA-1	ubiquinone biosynthesis protein mitochondrial	273	20	8.2795e-146	0.844	2	C:extrinsic to mitochondrial inner membrane; P:ubiquinone biosynthetic process	-	IPR007715 (PFAM); PTHR12922:SF7 (PANTHER); PTHR12922 (PANTHER); SIGNAL_PEPTIDE_N_REGION (PHOBIUS); SIGNAL_PEPTIDE_H_REGION (PHOBIUS); NON_CYTOPLASMIC_DOMAIN (PHOBIUS); SIGNAL_PEPTIDE_C_REGION (PHOBIUS); SIGNAL_PEPTIDE (PHOBIUS); IPR027540 (HAMAP)
maker-contig_122-augustus-gene-0.259-mRNA-1	oxidase-like protein	273	20	1.05451e-102	0.6135	1	F:peroxidase activity	EC:1.11.1.7	IPR000028 (G3DSA:1.10.489.GENE3D); IPR000028 (PFAM); NON_CYTOPLASMIC_DOMAIN (PHOBIUS); SIGNAL_PEPTIDE_N_REGION (PHOBIUS); SIGNAL_PEPTIDE (PHOBIUS); SIGNAL_PEPTIDE_C_REGION (PHOBIUS); SIGNAL_PEPTIDE_H_REGION (PHOBIUS); PS51257 (PROSITE_PROFILES); IPR000028 (PROSITE_PROFILES); SignalP-TM (SIGNALP_GRAM_POSITIVE); SignalP-noTM (SIGNALP_EUK); IPR000028 (SUPERFAMILY)
fgenesh_masked-contig_107-processed-gene-1.86-mRNA-1	meiotic recombination protein dmc1 protein	272	20	1.63329e-124	0.6465	3	F:molecular_function; P:biological_process; C:cellular_component		SIGNAL_PEPTIDE_C_REGION (PHOBIUS); SIGNAL_PEPTIDE_N_REGION (PHOBIUS); NON_CYTOPLASMIC_DOMAIN (PHOBIUS); SIGNAL_PEPTIDE (PHOBIUS); SIGNAL_PEPTIDE_H_REGION (PHOBIUS)
maker-contig_1-fgenesh-gene-3.358-mRNA-1	nad -binding protein	271	20	3.88432e-143	0.7055	2	F:oxidoreductase activity; P:oxidation-reduction process	-	IPR002347 (PRINTS); IPR002198 (PRINTS); IPR002198 (PFAM); IPR016040 (G3DSA:3.40.50.GENE3D); PTHR24322 (PANTHER); PTHR24322:SF277 (PANTHER); IPR020904 (PROSITE_PATTERNS); SIGNAL_PEPTIDE_C_REGION (PHOBIUS); SIGNAL_PEPTIDE_N_REGION (PHOBIUS); SIGNAL_PEPTIDE (PHOBIUS); NON_CYTOPLASMIC_DOMAIN (PHOBIUS); SIGNAL_PEPTIDE_H_REGION (PHOBIUS); SSF51735 (SUPERFAMILY)
maker-contig_172-snap-gene-0.243-mRNA-1	---NA---	271	0			1	F:DNA binding	-	IPR011991 (G3DSA:1.10.10.GENE3D); SIGNAL_PEPTIDE_N_REGION (PHOBIUS); SIGNAL_PEPTIDE_H_REGION (PHOBIUS); SIGNAL_PEPTIDE_C_REGION (PHOBIUS); NON_CYTOPLASMIC_DOMAIN (PHOBIUS); SIGNAL_PEPTIDE (PHOBIUS); IPR009057 (SUPERFAMILY)
maker-contig_149-fgenesh-gene-0.288-mRNA-1	50s ribosomal protein l27 protein	270	20	1.31503e-106	0.666	3	C:ribosome; F:structural constituent of ribosome; P:translation	-	IPR001684 (PRINTS); IPR001684 (PFAM); G3DSA:2.40.50.100 (GENE3D); PTHR15893:SF0 (PANTHER); IPR001684 (PANTHER); SIGNAL_PEPTIDE_N_REGION (PHOBIUS); SIGNAL_PEPTIDE_H_REGION (PHOBIUS); SIGNAL_PEPTIDE_C_REGION (PHOBIUS); SIGNAL_PEPTIDE (PHOBIUS); NON_CYTOPLASMIC_DOMAIN (PHOBIUS); SignalP-TM (SIGNALP_GRAM_POSITIVE); SSF110324 (SUPERFAMILY)
maker-contig_37-fgenesh-gene-12.346-mRNA-1	biotin protein ligase	270	20	1.14561e-99	0.678	1	F:ligase activity	-	IPR019197 (PFAM); IPR029062 (G3DSA:3.40.50.GENE3D); SIGNAL_PEPTIDE_N_REGION (PHOBIUS); SIGNAL_PEPTIDE (PHOBIUS); SIGNAL_PEPTIDE_C_REGION (PHOBIUS); NON_CYTOPLASMIC_DOMAIN (PHOBIUS); SIGNAL_PEPTIDE_H_REGION (PHOBIUS); SignalP-noTM (SIGNALP_EUK); IPR029062 (SUPERFAMILY)
snap_masked-contig_118-processed-gene-2.97-mRNA-1	beta- -glucan boisynthesis protein	269	20	1.00748e-68	0.583	2	P:cell wall biogenesis; P:(1->6)-beta-D-glucan biosynthetic process	-	IPR008659 (PFAM); IPR018466 (PFAM); SIGNAL_PEPTIDE_N_REGION (PHOBIUS); SIGNAL_PEPTIDE_C_REGION (PHOBIUS); SIGNAL_PEPTIDE (PHOBIUS); NON_CYTOPLASMIC_DOMAIN (PHOBIUS); SIGNAL_PEPTIDE_H_REGION (PHOBIUS); SignalP-noTM (SIGNALP_EUK); SignalP-TM (SIGNALP_GRAM_POSITIVE); SignalP-noTM (SIGNALP_GRAM_NEGATIVE)
maker-contig_135-fgenesh-gene-0.317-mRNA-1	secreted protein	266	20	1.03284e-95	0.665	0	-		IPR008701 (PIRSF); IPR008701 (PFAM); NON_CYTOPLASMIC_DOMAIN (PHOBIUS); SIGNAL_PEPTIDE_N_REGION (PHOBIUS); SIGNAL_PEPTIDE (PHOBIUS); SIGNAL_PEPTIDE_C_REGION (PHOBIUS); SIGNAL_PEPTIDE_H_REGION (PHOBIUS); SignalP-noTM (SIGNALP_EUK); SignalP-noTM (SIGNALP_GRAM_NEGATIVE)
fgenesh_masked-contig_5-processed-gene-3.78-mRNA-1	3 -5 exonuclease	266	20	5.65132e-137	0.6925	3	F:nucleic acid binding; F:3'-5' exonuclease activity; P:nucleobase-containing compound metabolic process	-	IPR002562 (PFAM); IPR012337 (G3DSA:3.30.420.GENE3D); PTHR12124 (PANTHER); SIGNAL_PEPTIDE_H_REGION (PHOBIUS); SIGNAL_PEPTIDE_N_REGION (PHOBIUS); SIGNAL_PEPTIDE_C_REGION (PHOBIUS); SIGNAL_PEPTIDE (PHOBIUS); NON_CYTOPLASMIC_DOMAIN (PHOBIUS); IPR012337 (SUPERFAMILY)
maker-contig_235-augustus-gene-0.278-mRNA-1	3-oxoacyl-	266	20	3.55753e-137	0.768	2	P:oxidation-reduction process; F:oxidoreductase activity	-	IPR002198 (PRINTS); IPR002347 (PRINTS); IPR002198 (PFAM); IPR016040 (G3DSA:3.40.50.GENE3D); PTHR24322:SF228 (PANTHER); PTHR24322 (PANTHER); SIGNAL_PEPTIDE_N_REGION (PHOBIUS); SIGNAL_PEPTIDE_H_REGION (PHOBIUS); NON_CYTOPLASMIC_DOMAIN (PHOBIUS); SIGNAL_PEPTIDE (PHOBIUS); SIGNAL_PEPTIDE_C_REGION (PHOBIUS); SSF51735 (SUPERFAMILY)
genemark-contig_42-processed-gene-0.54-mRNA-1	hypothetical protein MYCGRDRAFT_109716	266	20	3.70503e-141	0.6855	0	-		G3DSA:3.30.70.900 (GENE3D); SIGNAL_PEPTIDE_C_REGION (PHOBIUS); SIGNAL_PEPTIDE_N_REGION (PHOBIUS); NON_CYTOPLASMIC_DOMAIN (PHOBIUS); SIGNAL_PEPTIDE (PHOBIUS); SIGNAL_PEPTIDE_H_REGION (PHOBIUS)
maker-contig_57-fgenesh-gene-0.376-mRNA-1	ankyrin repeat-containing protein	265	20	1.56628e-60	0.6125	3	F:molecular_function; P:biological_process; C:cellular_component		SIGNAL_PEPTIDE_H_REGION (PHOBIUS); SIGNAL_PEPTIDE_N_REGION (PHOBIUS); SIGNAL_PEPTIDE_C_REGION (PHOBIUS); SIGNAL_PEPTIDE (PHOBIUS); NON_CYTOPLASMIC_DOMAIN (PHOBIUS); SignalP-noTM (SIGNALP_EUK)
maker-contig_144-fgenesh-gene-0.95-mRNA-1	short chain dehydrogenase reductase family oxidoreductase	265	20	4.38226e-117	0.697	2	P:metabolic process; F:oxidoreductase activity	-	IPR002347 (PRINTS); IPR002198 (PRINTS); PF13561 (PFAM); IPR016040 (G3DSA:3.40.50.GENE3D); PTHR24322 (PANTHER); IPR020904 (PROSITE_PATTERNS); SIGNAL_PEPTIDE_H_REGION (PHOBIUS); SIGNAL_PEPTIDE_N_REGION (PHOBIUS); NON_CYTOPLASMIC_DOMAIN (PHOBIUS); SIGNAL_PEPTIDE_C_REGION (PHOBIUS); SIGNAL_PEPTIDE (PHOBIUS); SSF51735 (SUPERFAMILY)
maker-contig_51-fgenesh-gene-3.169-mRNA-1	sterigmatocystin biosynthesis peroxidase stcc protein	265	20	2.72504e-91	0.7015	1	F:peroxidase activity	EC:1.11.1.7	IPR000028 (PFAM); IPR000028 (G3DSA:1.10.489.GENE3D); SIGNAL_PEPTIDE_H_REGION (PHOBIUS); SIGNAL_PEPTIDE_N_REGION (PHOBIUS); SIGNAL_PEPTIDE_C_REGION (PHOBIUS); NON_CYTOPLASMIC_DOMAIN (PHOBIUS); SIGNAL_PEPTIDE (PHOBIUS); IPR000028 (PROSITE_PROFILES); SignalP-TM (SIGNALP_GRAM_POSITIVE); SignalP-noTM (SIGNALP_GRAM_NEGATIVE); SignalP-noTM (SIGNALP_EUK); IPR000028 (SUPERFAMILY); IPR000028 (SUPERFAMILY)
augustus_masked-contig_60-processed-gene-4.243-mRNA-1	3-oxoacyl-	265	20	1.58723e-95	0.5985	2	F:oxidoreductase activity; P:metabolic process	-	IPR002347 (PRINTS); IPR002198 (PRINTS); IPR002198 (PFAM); IPR016040 (G3DSA:3.40.50.GENE3D); PTHR24322:SF228 (PANTHER); PTHR24322 (PANTHER); NON_CYTOPLASMIC_DOMAIN (PHOBIUS); SIGNAL_PEPTIDE_N_REGION (PHOBIUS); SIGNAL_PEPTIDE_C_REGION (PHOBIUS); SIGNAL_PEPTIDE_H_REGION (PHOBIUS); SIGNAL_PEPTIDE (PHOBIUS); SSF51735 (SUPERFAMILY)
augustus_masked-contig_205-processed-gene-0.126-mRNA-1	---NA---	265	0			0	-		NON_CYTOPLASMIC_DOMAIN (PHOBIUS); SIGNAL_PEPTIDE_N_REGION (PHOBIUS); SIGNAL_PEPTIDE_H_REGION (PHOBIUS); SIGNAL_PEPTIDE_C_REGION (PHOBIUS); SIGNAL_PEPTIDE (PHOBIUS); SignalP-TM (SIGNALP_GRAM_POSITIVE)
augustus_masked-contig_123-processed-gene-3.191-mRNA-1	hypothetical protein DOTSEDRAFT_75795	265	3	7.84419e-87	0.6233	0	-		SIGNAL_PEPTIDE_N_REGION (PHOBIUS); SIGNAL_PEPTIDE_H_REGION (PHOBIUS); SIGNAL_PEPTIDE (PHOBIUS); SIGNAL_PEPTIDE_C_REGION (PHOBIUS); NON_CYTOPLASMIC_DOMAIN (PHOBIUS); SignalP-noTM (SIGNALP_GRAM_NEGATIVE); SignalP-TM (SIGNALP_GRAM_POSITIVE); SignalP-noTM (SIGNALP_EUK)
maker-contig_173-fgenesh-gene-0.256-mRNA-1	50s ribosomal protein l4	263	20	5.49286e-95	0.628	3	C:mitochondrial ribosome; P:translation; F:structural constituent of ribosome	-	IPR010729 (PFAM); IPR010729 (PANTHER); PTHR21183:SF18 (PANTHER); NON_CYTOPLASMIC_DOMAIN (PHOBIUS); SIGNAL_PEPTIDE_H_REGION (PHOBIUS); SIGNAL_PEPTIDE_N_REGION (PHOBIUS); SIGNAL_PEPTIDE_C_REGION (PHOBIUS); SIGNAL_PEPTIDE (PHOBIUS); SignalP-TM (SIGNALP_GRAM_POSITIVE)
maker-contig_61-fgenesh-gene-1.183-mRNA-1	kinetochore protein spc25	263	20	3.91816e-128	0.7465	2	C:kinetochore; P:cell cycle	-	Coil (COILS); Coil (COILS); IPR013255 (PFAM); PTHR14281 (PANTHER); SIGNAL_PEPTIDE_N_REGION (PHOBIUS); NON_CYTOPLASMIC_DOMAIN (PHOBIUS); SIGNAL_PEPTIDE_C_REGION (PHOBIUS); SIGNAL_PEPTIDE (PHOBIUS); SIGNAL_PEPTIDE_H_REGION (PHOBIUS)
augustus_masked-scaffold_m42-processed-gene-1.140-mRNA-1	nad -binding protein	262	20	9.64971e-148	0.761	2	P:oxidation-reduction process; F:oxidoreductase activity	-	IPR002347 (PRINTS); IPR020842 (SMART); IPR016040 (G3DSA:3.40.50.GENE3D); IPR002198 (PFAM); PTHR24316 (PANTHER); PTHR24316:SF0 (PANTHER); IPR020904 (PROSITE_PATTERNS); SIGNAL_PEPTIDE_H_REGION (PHOBIUS); NON_CYTOPLASMIC_DOMAIN (PHOBIUS); SIGNAL_PEPTIDE (PHOBIUS); SIGNAL_PEPTIDE_N_REGION (PHOBIUS); SIGNAL_PEPTIDE_C_REGION (PHOBIUS); SSF51735 (SUPERFAMILY)
fgenesh_masked-contig_13-processed-gene-0.143-mRNA-1	---NA---	262	0			0	-		SIGNAL_PEPTIDE_C_REGION (PHOBIUS); SIGNAL_PEPTIDE_N_REGION (PHOBIUS); NON_CYTOPLASMIC_DOMAIN (PHOBIUS); SIGNAL_PEPTIDE_H_REGION (PHOBIUS); SIGNAL_PEPTIDE (PHOBIUS); SignalP-noTM (SIGNALP_EUK); SignalP-noTM (SIGNALP_GRAM_NEGATIVE); SignalP-TM (SIGNALP_GRAM_POSITIVE)
maker-contig_92-fgenesh-gene-0.155-mRNA-1	---NA---	261	0			0	-		NON_CYTOPLASMIC_DOMAIN (PHOBIUS); SIGNAL_PEPTIDE_N_REGION (PHOBIUS); SIGNAL_PEPTIDE (PHOBIUS); SIGNAL_PEPTIDE_C_REGION (PHOBIUS); SIGNAL_PEPTIDE_H_REGION (PHOBIUS); SignalP-TM (SIGNALP_GRAM_POSITIVE); SignalP-noTM (SIGNALP_EUK)
snap_masked-scaffold_m46-processed-gene-1.82-mRNA-1	cell wall anchored protein	261	20	6.31192e-63	0.617	1	F:protein binding	-	IPR015915 (G3DSA:2.120.10.GENE3D); SIGNAL_PEPTIDE_H_REGION (PHOBIUS); SIGNAL_PEPTIDE_C_REGION (PHOBIUS); SIGNAL_PEPTIDE_N_REGION (PHOBIUS); NON_CYTOPLASMIC_DOMAIN (PHOBIUS); SIGNAL_PEPTIDE (PHOBIUS); SignalP-noTM (SIGNALP_EUK); SSF117281 (SUPERFAMILY)
augustus_masked-contig_166-processed-gene-0.128-mRNA-1	---NA---	261	0			0	-		SIGNAL_PEPTIDE_C_REGION (PHOBIUS); SIGNAL_PEPTIDE_N_REGION (PHOBIUS); SIGNAL_PEPTIDE (PHOBIUS); NON_CYTOPLASMIC_DOMAIN (PHOBIUS); SIGNAL_PEPTIDE_H_REGION (PHOBIUS); SignalP-noTM (SIGNALP_EUK)
fgenesh_masked-contig_58-processed-gene-2.168-mRNA-1	ubiquinone biosynthesis monooxygenase coq7	260	20	1.86989e-114	0.8075	4	P:ubiquinone biosynthetic process; F:transition metal ion binding; F:monooxygenase activity; P:oxidation-reduction process	-	IPR011566 (PFAM); PTHR11237:SF1 (PANTHER); IPR011566 (PANTHER); SIGNAL_PEPTIDE_C_REGION (PHOBIUS); SIGNAL_PEPTIDE_N_REGION (PHOBIUS); SIGNAL_PEPTIDE (PHOBIUS); SIGNAL_PEPTIDE_H_REGION (PHOBIUS); NON_CYTOPLASMIC_DOMAIN (PHOBIUS); SignalP-TM (SIGNALP_GRAM_POSITIVE); IPR009078 (SUPERFAMILY)
maker-contig_27-fgenesh-gene-0.251-mRNA-1	short-chain dehydrogenase reductase sdr	259	20	1.13891e-132	0.815	3	P:rhamnose catabolic process; P:oxidation-reduction process; F:NADH dehydrogenase activity	EC:1.6.99.3	IPR002347 (PRINTS); IPR002198 (PRINTS); PF13561 (PFAM); IPR016040 (G3DSA:3.40.50.GENE3D); PTHR24322:SF303 (PANTHER); PTHR24322 (PANTHER); NON_CYTOPLASMIC_DOMAIN (PHOBIUS); SIGNAL_PEPTIDE_N_REGION (PHOBIUS); SIGNAL_PEPTIDE_C_REGION (PHOBIUS); SIGNAL_PEPTIDE (PHOBIUS); SIGNAL_PEPTIDE_H_REGION (PHOBIUS); SSF51735 (SUPERFAMILY)
augustus_masked-contig_50-processed-gene-0.152-mRNA-1	pyridoxine	259	20	9.96493e-128	0.739	1	F:transferase activity	-	IPR002161 (PIRSF); IPR002161 (PFAM); IPR029062 (G3DSA:3.40.50.GENE3D); IPR002161 (TIGRFAM); PTHR31559 (PANTHER); IPR021196 (PROSITE_PATTERNS); NON_CYTOPLASMIC_DOMAIN (PHOBIUS); SIGNAL_PEPTIDE_N_REGION (PHOBIUS); SIGNAL_PEPTIDE_H_REGION (PHOBIUS); SIGNAL_PEPTIDE (PHOBIUS); SIGNAL_PEPTIDE_C_REGION (PHOBIUS); IPR002161 (HAMAP); IPR002161 (PROSITE_PROFILES); IPR029062 (SUPERFAMILY)
fgenesh_masked-contig_245-processed-gene-0.104-mRNA-1	---NA---	258	0			5	C:nucleus; C:nucleosome; P:nucleosome assembly; F:DNA binding; F:protein heterodimerization activity	-	IPR001951 (PRINTS); IPR009072 (G3DSA:1.10.20.GENE3D); NON_CYTOPLASMIC_DOMAIN (PHOBIUS); SIGNAL_PEPTIDE_N_REGION (PHOBIUS); SIGNAL_PEPTIDE_H_REGION (PHOBIUS); SIGNAL_PEPTIDE_C_REGION (PHOBIUS); SIGNAL_PEPTIDE (PHOBIUS)
augustus_masked-scaffold_m30-processed-gene-0.67-mRNA-1	---NA---	258	0			0	-		SIGNAL_PEPTIDE_H_REGION (PHOBIUS); SIGNAL_PEPTIDE_N_REGION (PHOBIUS); SIGNAL_PEPTIDE (PHOBIUS); NON_CYTOPLASMIC_DOMAIN (PHOBIUS); SIGNAL_PEPTIDE_C_REGION (PHOBIUS); SignalP-noTM (SIGNALP_EUK); SignalP-noTM (SIGNALP_GRAM_NEGATIVE)
maker-contig_137-fgenesh-gene-2.361-mRNA-1	glycoside hydrolase family 75 protein	256	20	1.28778e-86	0.683	1	F:hydrolase activity		IPR009939 (PFAM); SIGNAL_PEPTIDE_N_REGION (PHOBIUS); SIGNAL_PEPTIDE (PHOBIUS); NON_CYTOPLASMIC_DOMAIN (PHOBIUS); SIGNAL_PEPTIDE_C_REGION (PHOBIUS); SIGNAL_PEPTIDE_H_REGION (PHOBIUS); SignalP-noTM (SIGNALP_EUK)
fgenesh_masked-contig_130-processed-gene-0.65-mRNA-1	hypothetical protein SEPMUDRAFT_132410	256	20	1.20369e-88	0.671	0	-		Coil (COILS); NON_CYTOPLASMIC_DOMAIN (PHOBIUS); SIGNAL_PEPTIDE_N_REGION (PHOBIUS); SIGNAL_PEPTIDE_C_REGION (PHOBIUS); SIGNAL_PEPTIDE (PHOBIUS); SIGNAL_PEPTIDE_H_REGION (PHOBIUS); SignalP-noTM (SIGNALP_EUK)
augustus_masked-contig_37-processed-gene-2.158-mRNA-1	---NA---	256	0			0	-		SIGNAL_PEPTIDE_N_REGION (PHOBIUS); SIGNAL_PEPTIDE (PHOBIUS); SIGNAL_PEPTIDE_C_REGION (PHOBIUS); NON_CYTOPLASMIC_DOMAIN (PHOBIUS); SIGNAL_PEPTIDE_H_REGION (PHOBIUS); SignalP-noTM (SIGNALP_EUK); SignalP-TM (SIGNALP_GRAM_POSITIVE); SignalP-noTM (SIGNALP_GRAM_NEGATIVE)
augustus_masked-contig_109-processed-gene-1.143-mRNA-1	---NA---	255	0			0	-		SIGNAL_PEPTIDE_N_REGION (PHOBIUS); NON_CYTOPLASMIC_DOMAIN (PHOBIUS); SIGNAL_PEPTIDE_C_REGION (PHOBIUS); SIGNAL_PEPTIDE_H_REGION (PHOBIUS); SIGNAL_PEPTIDE (PHOBIUS); SignalP-TM (SIGNALP_EUK)
maker-scaffold_m40-fgenesh-gene-1.275-mRNA-1	hypothetical protein BAUCODRAFT_512714	254	9	2.36614e-13	0.4822	0	-		NON_CYTOPLASMIC_DOMAIN (PHOBIUS); SIGNAL_PEPTIDE_N_REGION (PHOBIUS); SIGNAL_PEPTIDE (PHOBIUS); SIGNAL_PEPTIDE_C_REGION (PHOBIUS); SIGNAL_PEPTIDE_H_REGION (PHOBIUS); SignalP-noTM (SIGNALP_EUK); SignalP-noTM (SIGNALP_GRAM_NEGATIVE); SignalP-TM (SIGNALP_GRAM_POSITIVE)
fgenesh_masked-contig_141-processed-gene-0.129-mRNA-1	fmn-binding split barrel-related protein	254	20	6.78486e-115	0.682	3	F:FMN binding; P:oxidation-reduction process; F:oxidoreductase activity	-	IPR012349 (G3DSA:2.30.110.GENE3D); PF13883 (PFAM); NON_CYTOPLASMIC_DOMAIN (PHOBIUS); SIGNAL_PEPTIDE_C_REGION (PHOBIUS); SIGNAL_PEPTIDE_N_REGION (PHOBIUS); SIGNAL_PEPTIDE (PHOBIUS); SIGNAL_PEPTIDE_H_REGION (PHOBIUS); SignalP-TM (SIGNALP_GRAM_POSITIVE); SignalP-noTM (SIGNALP_EUK); IPR012349 (SUPERFAMILY)
maker-contig_158-fgenesh-gene-0.93-mRNA-1	hypothetical protein MYCGRDRAFT_81079	254	20	8.90537e-79	0.607	0	-		SIGNAL_PEPTIDE_C_REGION (PHOBIUS); SIGNAL_PEPTIDE_N_REGION (PHOBIUS); NON_CYTOPLASMIC_DOMAIN (PHOBIUS); SIGNAL_PEPTIDE (PHOBIUS); SIGNAL_PEPTIDE_H_REGION (PHOBIUS); SignalP-noTM (SIGNALP_GRAM_NEGATIVE); SignalP-noTM (SIGNALP_EUK); SignalP-TM (SIGNALP_GRAM_POSITIVE)
augustus_masked-contig_37-processed-gene-2.163-mRNA-1	---NA---	254	0			0	-		SIGNAL_PEPTIDE_C_REGION (PHOBIUS); SIGNAL_PEPTIDE_N_REGION (PHOBIUS); SIGNAL_PEPTIDE (PHOBIUS); SIGNAL_PEPTIDE_H_REGION (PHOBIUS); NON_CYTOPLASMIC_DOMAIN (PHOBIUS); SignalP-TM (SIGNALP_GRAM_POSITIVE); SignalP-noTM (SIGNALP_EUK)
augustus_masked-contig_80-processed-gene-0.74-mRNA-1	---NA---	253	0			0	-		SIGNAL_PEPTIDE_N_REGION (PHOBIUS); NON_CYTOPLASMIC_DOMAIN (PHOBIUS); SIGNAL_PEPTIDE_C_REGION (PHOBIUS); SIGNAL_PEPTIDE (PHOBIUS); SIGNAL_PEPTIDE_H_REGION (PHOBIUS); SignalP-noTM (SIGNALP_GRAM_NEGATIVE); SignalP-TM (SIGNALP_GRAM_POSITIVE); SignalP-noTM (SIGNALP_EUK)
augustus_masked-contig_98-processed-gene-0.169-mRNA-1	---NA---	252	0			0	-		SIGNAL_PEPTIDE_H_REGION (PHOBIUS); SIGNAL_PEPTIDE_N_REGION (PHOBIUS); SIGNAL_PEPTIDE_C_REGION (PHOBIUS); SIGNAL_PEPTIDE (PHOBIUS); NON_CYTOPLASMIC_DOMAIN (PHOBIUS); SignalP-noTM (SIGNALP_EUK); SignalP-TM (SIGNALP_GRAM_POSITIVE)
maker-contig_189-fgenesh-gene-0.278-mRNA-1	oxidoreductase domain containing protein	251	20	7.6185e-135	0.804	2	P:oxidation-reduction process; F:oxidoreductase activity	-	IPR002347 (PRINTS); IPR016040 (G3DSA:3.40.50.GENE3D); IPR002198 (PFAM); PTHR24322 (PANTHER); PTHR24322:SF315 (PANTHER); SIGNAL_PEPTIDE_C_REGION (PHOBIUS); SIGNAL_PEPTIDE_N_REGION (PHOBIUS); SIGNAL_PEPTIDE (PHOBIUS); SIGNAL_PEPTIDE_H_REGION (PHOBIUS); NON_CYTOPLASMIC_DOMAIN (PHOBIUS); SSF51735 (SUPERFAMILY)
genemark-scaffold_m18-processed-gene-0.43-mRNA-1	nicotinamide riboside kinase 1	251	20	7.75442e-119	0.716	5	F:uridine kinase activity; P:nicotinamide nucleotide biosynthetic process; F:ATP binding; P:UMP biosynthetic process; F:ribosylnicotinamide kinase activity	EC:2.7.1.48; EC:2.7.1.22	IPR027417 (G3DSA:3.40.50.GENE3D); IPR026681 (PTHR23404:PANTHER); PTHR23404 (PANTHER); SIGNAL_PEPTIDE_C_REGION (PHOBIUS); SIGNAL_PEPTIDE (PHOBIUS); SIGNAL_PEPTIDE_H_REGION (PHOBIUS); SIGNAL_PEPTIDE_N_REGION (PHOBIUS); NON_CYTOPLASMIC_DOMAIN (PHOBIUS); IPR027417 (SUPERFAMILY)
maker-contig_137-fgenesh-gene-2.357-mRNA-1	upf0483 protein ga18864-like	251	20	5.57941e-118	0.532	3	F:molecular_function; P:biological_process; C:cellular_component		IPR005645 (PFAM); IPR029058 (G3DSA:3.40.50.GENE3D); PTHR22778 (PANTHER); PTHR22778:SF0 (PANTHER); SIGNAL_PEPTIDE_N_REGION (PHOBIUS); SIGNAL_PEPTIDE_H_REGION (PHOBIUS); SIGNAL_PEPTIDE_C_REGION (PHOBIUS); SIGNAL_PEPTIDE (PHOBIUS); NON_CYTOPLASMIC_DOMAIN (PHOBIUS); IPR029058 (SUPERFAMILY)
fgenesh_masked-contig_37-processed-gene-5.84-mRNA-1	short-chain dehydrogenase	251	20	8.83742e-137	0.7815	2	P:oxidation-reduction process; F:oxidoreductase activity	-	IPR002347 (PRINTS); IPR020842 (SMART); IPR002198 (PFAM); IPR016040 (G3DSA:3.40.50.GENE3D); PTHR24322:SF2 (PANTHER); PTHR24322 (PANTHER); IPR020904 (PROSITE_PATTERNS); SIGNAL_PEPTIDE_C_REGION (PHOBIUS); NON_CYTOPLASMIC_DOMAIN (PHOBIUS); SIGNAL_PEPTIDE_N_REGION (PHOBIUS); SIGNAL_PEPTIDE_H_REGION (PHOBIUS); SIGNAL_PEPTIDE (PHOBIUS); SSF51735 (SUPERFAMILY)
fgenesh_masked-contig_51-processed-gene-4.93-mRNA-1	hypothetical protein MYCGRDRAFT_77840	251	20	4.04956e-75	0.6765	3	F:molecular_function; P:biological_process; C:cellular_component		Coil (COILS); Coil (COILS); SIGNAL_PEPTIDE_N_REGION (PHOBIUS); SIGNAL_PEPTIDE (PHOBIUS); NON_CYTOPLASMIC_DOMAIN (PHOBIUS); SIGNAL_PEPTIDE_C_REGION (PHOBIUS); SIGNAL_PEPTIDE_H_REGION (PHOBIUS)
genemark-contig_107-processed-gene-0.33-mRNA-1	glycoside hydrolase family 12 protein	250	20	3.72746e-70	0.697	2	F:cellulase activity; P:polysaccharide catabolic process	EC:3.2.1.4	IPR002594 (PFAM); IPR013319 (G3DSA:2.60.120.GENE3D); NON_CYTOPLASMIC_DOMAIN (PHOBIUS); SIGNAL_PEPTIDE_N_REGION (PHOBIUS); SIGNAL_PEPTIDE (PHOBIUS); SIGNAL_PEPTIDE_C_REGION (PHOBIUS); SIGNAL_PEPTIDE_H_REGION (PHOBIUS); SignalP-noTM (SIGNALP_EUK); SignalP-TM (SIGNALP_GRAM_POSITIVE); IPR008985 (SUPERFAMILY)
genemark-contig_86-processed-gene-0.57-mRNA-1	urease accessory protein	250	20	2.3585e-106	0.6695	2	F:nickel cation binding; P:nitrogen compound metabolic process	-	IPR002639 (PIRSF); IPR002639 (PFAM); SIGNAL_PEPTIDE_H_REGION (PHOBIUS); SIGNAL_PEPTIDE_C_REGION (PHOBIUS); SIGNAL_PEPTIDE_N_REGION (PHOBIUS); NON_CYTOPLASMIC_DOMAIN (PHOBIUS); SIGNAL_PEPTIDE (PHOBIUS); IPR002639 (HAMAP); SignalP-noTM (SIGNALP_GRAM_NEGATIVE); SignalP-noTM (SIGNALP_EUK); SignalP-TM (SIGNALP_GRAM_POSITIVE)
fgenesh_masked-scaffold_m29-processed-gene-0.98-mRNA-1	spherulin-1a	249	20	2.96329e-92	0.6765	3	C:extracellular region; F:manganese ion binding; F:nutrient reservoir activity	-	IPR001929 (PRINTS); IPR006045 (SMART); IPR014710 (G3DSA:2.60.120.GENE3D); IPR006045 (PFAM); PTHR31238 (PANTHER); PTHR31238:SF12 (PANTHER); SIGNAL_PEPTIDE_H_REGION (PHOBIUS); SIGNAL_PEPTIDE (PHOBIUS); SIGNAL_PEPTIDE_N_REGION (PHOBIUS); SIGNAL_PEPTIDE_C_REGION (PHOBIUS); NON_CYTOPLASMIC_DOMAIN (PHOBIUS); SignalP-noTM (SIGNALP_GRAM_NEGATIVE); SignalP-noTM (SIGNALP_EUK); IPR011051 (SUPERFAMILY)
augustus_masked-contig_195-processed-gene-0.98-mRNA-1	dash complex subunit spc34 protein	249	20	1.58017e-84	0.628	3	C:DASH complex; C:spindle microtubule; P:attachment of spindle microtubules to kinetochore	-	Coil (COILS); Coil (COILS); IPR013966 (PFAM); SIGNAL_PEPTIDE_N_REGION (PHOBIUS); SIGNAL_PEPTIDE_C_REGION (PHOBIUS); NON_CYTOPLASMIC_DOMAIN (PHOBIUS); SIGNAL_PEPTIDE (PHOBIUS); SIGNAL_PEPTIDE_H_REGION (PHOBIUS)
fgenesh_masked-contig_123-processed-gene-1.56-mRNA-1	ubiquitin carboxyl-terminal hydrolase isozyme l3	249	20	1.24859e-113	0.8285	4	C:intracellular; P:ubiquitin-dependent protein catabolic process; F:ubiquitin thiolesterase activity; F:ubiquitin-specific protease activity	EC:3.1.2.15	IPR001578 (PRINTS); IPR001578 (G3DSA:3.40.532.GENE3D); IPR001578 (PFAM); IPR001578 (PANTHER); SIGNAL_PEPTIDE_C_REGION (PHOBIUS); SIGNAL_PEPTIDE_N_REGION (PHOBIUS); SIGNAL_PEPTIDE (PHOBIUS); NON_CYTOPLASMIC_DOMAIN (PHOBIUS); SIGNAL_PEPTIDE_H_REGION (PHOBIUS); SSF54001 (SUPERFAMILY)
augustus_masked-scaffold_m18-processed-gene-1.153-mRNA-1	cfem domain-containing protein	249	20	4.09449e-17	0.665	0	-		IPR014005 (SMART); IPR008427 (PFAM); SIGNAL_PEPTIDE_C_REGION (PHOBIUS); SIGNAL_PEPTIDE (PHOBIUS); SIGNAL_PEPTIDE_N_REGION (PHOBIUS); SIGNAL_PEPTIDE_H_REGION (PHOBIUS); NON_CYTOPLASMIC_DOMAIN (PHOBIUS); SignalP-noTM (SIGNALP_GRAM_NEGATIVE); SignalP-noTM (SIGNALP_EUK); SignalP-TM (SIGNALP_GRAM_POSITIVE)
maker-contig_1-fgenesh-gene-0.137-mRNA-1	malate dehydrogenase	247	20	7.46453e-89	0.6755	0	-		IPR021851 (PFAM); SIGNAL_PEPTIDE_N_REGION (PHOBIUS); SIGNAL_PEPTIDE_C_REGION (PHOBIUS); SIGNAL_PEPTIDE (PHOBIUS); SIGNAL_PEPTIDE_H_REGION (PHOBIUS); NON_CYTOPLASMIC_DOMAIN (PHOBIUS); SignalP-noTM (SIGNALP_EUK); SignalP-noTM (SIGNALP_GRAM_NEGATIVE); SignalP-TM (SIGNALP_GRAM_POSITIVE)
maker-scaffold_m42-fgenesh-gene-3.188-mRNA-1	chrd superfamily protein	247	20	4.60547e-68	0.681	3	F:molecular_function; P:biological_process; C:cellular_component		IPR010895 (SMART); SIGNAL_PEPTIDE_H_REGION (PHOBIUS); NON_CYTOPLASMIC_DOMAIN (PHOBIUS); SIGNAL_PEPTIDE_N_REGION (PHOBIUS); SIGNAL_PEPTIDE_C_REGION (PHOBIUS); SIGNAL_PEPTIDE (PHOBIUS); SignalP-TM (SIGNALP_GRAM_POSITIVE); SignalP-noTM (SIGNALP_EUK); SignalP-noTM (SIGNALP_GRAM_NEGATIVE)
maker-contig_13-fgenesh-gene-0.364-mRNA-1	7-alpha-hydroxysteroid dehydrogenase	246	20	6.90129e-141	0.8065	2	P:oxidation-reduction process; F:oxidoreductase activity	-	IPR002347 (PRINTS); IPR016040 (G3DSA:3.40.50.GENE3D); IPR002198 (PFAM); PTHR24322 (PANTHER); PTHR24322:SF315 (PANTHER); SIGNAL_PEPTIDE_N_REGION (PHOBIUS); SIGNAL_PEPTIDE_C_REGION (PHOBIUS); SIGNAL_PEPTIDE (PHOBIUS); NON_CYTOPLASMIC_DOMAIN (PHOBIUS); SIGNAL_PEPTIDE_H_REGION (PHOBIUS); SSF51735 (SUPERFAMILY)
maker-contig_172-fgenesh-gene-0.203-mRNA-1	cutinase-like enzyme	244	20	7.59653e-89	0.781	4	F:hydrolase activity; F:zinc ion binding; F:nucleic acid binding; P:metabolic process	-	IPR000675 (PFAM); IPR029058 (G3DSA:3.40.50.GENE3D); SIGNAL_PEPTIDE_H_REGION (PHOBIUS); SIGNAL_PEPTIDE_N_REGION (PHOBIUS); NON_CYTOPLASMIC_DOMAIN (PHOBIUS); SIGNAL_PEPTIDE_C_REGION (PHOBIUS); SIGNAL_PEPTIDE (PHOBIUS); SignalP-TM (SIGNALP_GRAM_POSITIVE); SignalP-noTM (SIGNALP_GRAM_NEGATIVE); SignalP-noTM (SIGNALP_EUK); IPR029058 (SUPERFAMILY)
maker-contig_61-fgenesh-gene-2.248-mRNA-1	isochorismatase family protein	243	20	4.57066e-136	0.8545	2	F:catalytic activity; P:metabolic process	-	IPR000868 (PFAM); IPR000868 (G3DSA:3.40.50.GENE3D); PTHR14119 (PANTHER); PTHR14119:SF8 (PANTHER); SIGNAL_PEPTIDE_C_REGION (PHOBIUS); SIGNAL_PEPTIDE_H_REGION (PHOBIUS); SIGNAL_PEPTIDE (PHOBIUS); NON_CYTOPLASMIC_DOMAIN (PHOBIUS); SIGNAL_PEPTIDE_N_REGION (PHOBIUS); SignalP-noTM (SIGNALP_EUK); SignalP-TM (SIGNALP_GRAM_POSITIVE); SignalP-noTM (SIGNALP_GRAM_NEGATIVE); IPR000868 (SUPERFAMILY)
augustus_masked-contig_140-processed-gene-0.212-mRNA-1	---NA---	243	0			0	-		PR01217 (PRINTS); NON_CYTOPLASMIC_DOMAIN (PHOBIUS); SIGNAL_PEPTIDE_N_REGION (PHOBIUS); SIGNAL_PEPTIDE_C_REGION (PHOBIUS); SIGNAL_PEPTIDE (PHOBIUS); SIGNAL_PEPTIDE_H_REGION (PHOBIUS); SignalP-noTM (SIGNALP_EUK)
augustus_masked-contig_92-processed-gene-1.176-mRNA-1	carbohydrate esterase family 3 protein	242	20	2.40773e-44	0.5775	1	F:hydrolase activity	-	IPR013831 (G3DSA:3.40.50.GENE3D); PF13472 (PFAM); PTHR30383:SF2 (PANTHER); PTHR30383 (PANTHER); NON_CYTOPLASMIC_DOMAIN (PHOBIUS); SIGNAL_PEPTIDE_N_REGION (PHOBIUS); SIGNAL_PEPTIDE_C_REGION (PHOBIUS); SIGNAL_PEPTIDE_H_REGION (PHOBIUS); SIGNAL_PEPTIDE (PHOBIUS); SignalP-noTM (SIGNALP_EUK); SSF52266 (SUPERFAMILY)
augustus_masked-contig_107-processed-gene-2.246-mRNA-1	mannosylphosphorylation protein	242	20	1.46615e-45	0.531	0	-		IPR007074 (PFAM); PTHR15407:SF27 (PANTHER); IPR009644 (PANTHER); SIGNAL_PEPTIDE_C_REGION (PHOBIUS); SIGNAL_PEPTIDE_N_REGION (PHOBIUS); SIGNAL_PEPTIDE (PHOBIUS); NON_CYTOPLASMIC_DOMAIN (PHOBIUS); SIGNAL_PEPTIDE_H_REGION (PHOBIUS); SignalP-noTM (SIGNALP_EUK)
fgenesh_masked-contig_107-processed-gene-2.121-mRNA-1	nucleoside-diphosphate-sugar epimerase	241	20	3.62848e-89	0.6535	2	P:biological_process; C:cellular_component		IPR016040 (G3DSA:3.40.50.GENE3D); PF13460 (PFAM); PTHR14097 (PANTHER); PTHR14097:SF8 (PANTHER); SIGNAL_PEPTIDE_N_REGION (PHOBIUS); SIGNAL_PEPTIDE_C_REGION (PHOBIUS); SIGNAL_PEPTIDE_H_REGION (PHOBIUS); NON_CYTOPLASMIC_DOMAIN (PHOBIUS); SIGNAL_PEPTIDE (PHOBIUS); SSF51735 (SUPERFAMILY)
augustus_masked-scaffold_m40-processed-gene-1.233-mRNA-1	---NA---	241	0			0	-		SIGNAL_PEPTIDE_N_REGION (PHOBIUS); SIGNAL_PEPTIDE_C_REGION (PHOBIUS); NON_CYTOPLASMIC_DOMAIN (PHOBIUS); SIGNAL_PEPTIDE (PHOBIUS); SIGNAL_PEPTIDE_H_REGION (PHOBIUS); SignalP-noTM (SIGNALP_GRAM_NEGATIVE); SignalP-noTM (SIGNALP_EUK); SignalP-TM (SIGNALP_GRAM_POSITIVE)
augustus_masked-contig_78-processed-gene-0.133-mRNA-1	adenylate kinase	241	20	6.36839e-15	0.416	3	P:nucleobase-containing compound metabolic process; F:nucleobase-containing compound kinase activity; F:ATP binding	-	IPR027417 (G3DSA:3.40.50.GENE3D); PF00406 (PFAM); IPR000850 (PANTHER); PTHR23359:SF23 (PANTHER); SIGNAL_PEPTIDE_N_REGION (PHOBIUS); SIGNAL_PEPTIDE_H_REGION (PHOBIUS); NON_CYTOPLASMIC_DOMAIN (PHOBIUS); SIGNAL_PEPTIDE (PHOBIUS); SIGNAL_PEPTIDE_C_REGION (PHOBIUS); IPR027417 (SUPERFAMILY)
fgenesh_masked-contig_107-processed-gene-1.76-mRNA-1	malate dehydrogenase	239	20	6.15843e-85	0.515	6	P:oxidation-reduction process; F:molecular_function; F:oxidoreductase activity; F:ureidoglycolate dehydrogenase activity; P:biological_process; C:cellular_component		IPR021851 (PFAM); SIGNAL_PEPTIDE_H_REGION (PHOBIUS); SIGNAL_PEPTIDE (PHOBIUS); NON_CYTOPLASMIC_DOMAIN (PHOBIUS); SIGNAL_PEPTIDE_N_REGION (PHOBIUS); SIGNAL_PEPTIDE_C_REGION (PHOBIUS); SignalP-TM (SIGNALP_GRAM_POSITIVE); SignalP-noTM (SIGNALP_GRAM_NEGATIVE); SignalP-noTM (SIGNALP_EUK)
maker-scaffold_m24-fgenesh-gene-0.153-mRNA-1	glycoside hydrolase family 12 protein	239	20	4.76225e-107	0.7235	2	F:cellulase activity; P:polysaccharide catabolic process	EC:3.2.1.4	IPR013319 (G3DSA:2.60.120.GENE3D); IPR002594 (PFAM); SIGNAL_PEPTIDE_N_REGION (PHOBIUS); SIGNAL_PEPTIDE (PHOBIUS); SIGNAL_PEPTIDE_C_REGION (PHOBIUS); SIGNAL_PEPTIDE_H_REGION (PHOBIUS); NON_CYTOPLASMIC_DOMAIN (PHOBIUS); SignalP-noTM (SIGNALP_EUK); IPR008985 (SUPERFAMILY)
augustus_masked-contig_32-processed-gene-1.230-mRNA-1	conserved hypothetical protein	239	20	1.10641e-28	0.5535	3	F:molecular_function; P:biological_process; C:cellular_component		NON_CYTOPLASMIC_DOMAIN (PHOBIUS); SIGNAL_PEPTIDE_H_REGION (PHOBIUS); SIGNAL_PEPTIDE_C_REGION (PHOBIUS); SIGNAL_PEPTIDE_N_REGION (PHOBIUS); SIGNAL_PEPTIDE (PHOBIUS); SignalP-noTM (SIGNALP_GRAM_NEGATIVE); SignalP-noTM (SIGNALP_EUK); SignalP-TM (SIGNALP_GRAM_POSITIVE)
maker-contig_112-augustus-gene-0.191-mRNA-1	---NA---	238	0			0	-		NON_CYTOPLASMIC_DOMAIN (PHOBIUS); SIGNAL_PEPTIDE_C_REGION (PHOBIUS); SIGNAL_PEPTIDE_N_REGION (PHOBIUS); SIGNAL_PEPTIDE (PHOBIUS); SIGNAL_PEPTIDE_H_REGION (PHOBIUS); SignalP-noTM (SIGNALP_GRAM_NEGATIVE); SignalP-noTM (SIGNALP_EUK); SignalP-TM (SIGNALP_GRAM_POSITIVE)
augustus_masked-contig_107-processed-gene-0.127-mRNA-1	hypothetical protein NECHADRAFT_82763	238	10	3.96164e-18	0.466	0	-		SIGNAL_PEPTIDE_H_REGION (PHOBIUS); NON_CYTOPLASMIC_DOMAIN (PHOBIUS); SIGNAL_PEPTIDE_N_REGION (PHOBIUS); SIGNAL_PEPTIDE_C_REGION (PHOBIUS); SIGNAL_PEPTIDE (PHOBIUS); SignalP-TM (SIGNALP_GRAM_POSITIVE); SignalP-noTM (SIGNALP_EUK)
maker-contig_38-fgenesh-gene-0.294-mRNA-1	nadh-ubiquinone oxidoreductase kda mitochondrial	237	20	2.19964e-145	0.8575	5	F:metal ion binding; F:4 iron, 4 sulfur cluster binding; P:oxidation-reduction process; F:quinone binding; F:NADH dehydrogenase (ubiquinone) activity	EC:1.6.5.3	IPR006138 (TIGRFAM); IPR006137 (PFAM); IPR006137 (G3DSA:3.40.50.GENE3D); PTHR11995:SF2 (PANTHER); PTHR11995 (PANTHER); IPR006138 (PROSITE_PATTERNS); SIGNAL_PEPTIDE_C_REGION (PHOBIUS); NON_CYTOPLASMIC_DOMAIN (PHOBIUS); SIGNAL_PEPTIDE_N_REGION (PHOBIUS); SIGNAL_PEPTIDE_H_REGION (PHOBIUS); SIGNAL_PEPTIDE (PHOBIUS); IPR006138 (HAMAP); SignalP-TM (SIGNALP_GRAM_POSITIVE); SSF56770 (SUPERFAMILY)
augustus_masked-contig_113-processed-gene-2.139-mRNA-1	hypothetical protein GLAREA_06337	237	5	3.04892e-50	0.512	0	-		SIGNAL_PEPTIDE_N_REGION (PHOBIUS); SIGNAL_PEPTIDE_C_REGION (PHOBIUS); SIGNAL_PEPTIDE (PHOBIUS); NON_CYTOPLASMIC_DOMAIN (PHOBIUS); SIGNAL_PEPTIDE_H_REGION (PHOBIUS); SignalP-noTM (SIGNALP_GRAM_NEGATIVE); SignalP-noTM (SIGNALP_EUK)
fgenesh_masked-contig_34-processed-gene-0.28-mRNA-1	mediated genome instability protein rmi1	235	20	5.21574e-83	0.66	0	-		IPR013894 (PFAM); PTHR14790 (PANTHER); SIGNAL_PEPTIDE_N_REGION (PHOBIUS); NON_CYTOPLASMIC_DOMAIN (PHOBIUS); SIGNAL_PEPTIDE_C_REGION (PHOBIUS); SIGNAL_PEPTIDE (PHOBIUS); SIGNAL_PEPTIDE_H_REGION (PHOBIUS)
maker-scaffold_m31-augustus-gene-0.198-mRNA-1	cytidine and deoxycytidylate deaminase zinc-binding region	235	20	6.75521e-106	0.761	3	F:hydrolase activity; F:zinc ion binding; P:metabolic process	-	IPR002125 (PFAM); G3DSA:3.40.140.10 (GENE3D); PTHR11079 (PANTHER); PTHR11079:SF9 (PANTHER); SIGNAL_PEPTIDE (PHOBIUS); SIGNAL_PEPTIDE_N_REGION (PHOBIUS); SIGNAL_PEPTIDE_C_REGION (PHOBIUS); NON_CYTOPLASMIC_DOMAIN (PHOBIUS); SIGNAL_PEPTIDE_H_REGION (PHOBIUS); SignalP-noTM (SIGNALP_EUK); IPR016193 (SUPERFAMILY)
fgenesh_masked-contig_205-processed-gene-0.62-mRNA-1	hypothetical protein MYCGRDRAFT_103792	234	1	2.56396e-30	0.6	0	-		IPR029469 (PFAM); G3DSA:3.50.4.10 (GENE3D); SIGNAL_PEPTIDE_N_REGION (PHOBIUS); SIGNAL_PEPTIDE_C_REGION (PHOBIUS); NON_CYTOPLASMIC_DOMAIN (PHOBIUS); SIGNAL_PEPTIDE (PHOBIUS); SIGNAL_PEPTIDE_H_REGION (PHOBIUS); SignalP-noTM (SIGNALP_EUK); SignalP-noTM (SIGNALP_GRAM_NEGATIVE); SignalP-TM (SIGNALP_GRAM_POSITIVE)
augustus_masked-contig_73-processed-gene-1.110-mRNA-1	---NA---	233	0			0	-		SIGNAL_PEPTIDE_H_REGION (PHOBIUS); SIGNAL_PEPTIDE_C_REGION (PHOBIUS); NON_CYTOPLASMIC_DOMAIN (PHOBIUS); SIGNAL_PEPTIDE_N_REGION (PHOBIUS); SIGNAL_PEPTIDE (PHOBIUS)
genemark-contig_19-processed-gene-0.28-mRNA-1	extracellular serine-rich protein	232	20	6.38162e-46	0.563	2	F:copper ion binding; F:electron carrier activity	-	IPR000923 (PFAM); IPR008972 (G3DSA:2.60.40.GENE3D); SIGNAL_PEPTIDE_N_REGION (PHOBIUS); NON_CYTOPLASMIC_DOMAIN (PHOBIUS); SIGNAL_PEPTIDE_C_REGION (PHOBIUS); SIGNAL_PEPTIDE (PHOBIUS); SIGNAL_PEPTIDE_H_REGION (PHOBIUS); SignalP-TM (SIGNALP_GRAM_POSITIVE); SignalP-noTM (SIGNALP_EUK); SignalP-noTM (SIGNALP_GRAM_NEGATIVE); IPR008972 (SUPERFAMILY)
maker-contig_130-fgenesh-gene-0.141-mRNA-1	necrosis inducing protein	232	20	4.03561e-104	0.812	2	F:molecular_function; P:biological_process		IPR008701 (PIRSF); IPR008701 (PFAM); SIGNAL_PEPTIDE_N_REGION (PHOBIUS); SIGNAL_PEPTIDE (PHOBIUS); SIGNAL_PEPTIDE_C_REGION (PHOBIUS); NON_CYTOPLASMIC_DOMAIN (PHOBIUS); SIGNAL_PEPTIDE_H_REGION (PHOBIUS); SignalP-noTM (SIGNALP_EUK); SignalP-TM (SIGNALP_GRAM_POSITIVE); SignalP-noTM (SIGNALP_GRAM_NEGATIVE)
augustus_masked-scaffold_m29-processed-gene-0.218-mRNA-1	hypothetical protein DOTSEDRAFT_43502	232	18	2.33367e-80	0.5328	0	-		NON_CYTOPLASMIC_DOMAIN (PHOBIUS); SIGNAL_PEPTIDE_H_REGION (PHOBIUS); SIGNAL_PEPTIDE_C_REGION (PHOBIUS); SIGNAL_PEPTIDE_N_REGION (PHOBIUS); SIGNAL_PEPTIDE (PHOBIUS); SignalP-TM (SIGNALP_GRAM_POSITIVE); SignalP-noTM (SIGNALP_EUK); SignalP-noTM (SIGNALP_GRAM_NEGATIVE)
fgenesh_masked-contig_80-processed-gene-0.32-mRNA-1	hypothetical protein MYCGRDRAFT_94011	231	2	5.10135e-35	0.5	0	-		SIGNAL_PEPTIDE_N_REGION (PHOBIUS); SIGNAL_PEPTIDE (PHOBIUS); NON_CYTOPLASMIC_DOMAIN (PHOBIUS); SIGNAL_PEPTIDE_C_REGION (PHOBIUS); SIGNAL_PEPTIDE_H_REGION (PHOBIUS); SignalP-TM (SIGNALP_GRAM_POSITIVE); SignalP-noTM (SIGNALP_GRAM_NEGATIVE); SignalP-noTM (SIGNALP_EUK)
maker-scaffold_m21-snap-gene-2.253-mRNA-1	hypothetical protein MYCFIDRAFT_195207	231	20	1.14704e-48	0.5895	0	-		SIGNAL_PEPTIDE_N_REGION (PHOBIUS); SIGNAL_PEPTIDE_C_REGION (PHOBIUS); NON_CYTOPLASMIC_DOMAIN (PHOBIUS); SIGNAL_PEPTIDE (PHOBIUS); SIGNAL_PEPTIDE_H_REGION (PHOBIUS); SignalP-noTM (SIGNALP_EUK); SignalP-noTM (SIGNALP_GRAM_NEGATIVE); SignalP-TM (SIGNALP_GRAM_POSITIVE)
maker-contig_169-fgenesh-gene-0.297-mRNA-1	acetyl xylan esterase	231	20	3.66427e-80	0.6015	2	P:carbohydrate metabolic process; F:hydrolase activity	-	IPR000675 (PFAM); IPR029058 (G3DSA:3.40.50.GENE3D); SIGNAL_PEPTIDE_H_REGION (PHOBIUS); NON_CYTOPLASMIC_DOMAIN (PHOBIUS); SIGNAL_PEPTIDE_N_REGION (PHOBIUS); SIGNAL_PEPTIDE_C_REGION (PHOBIUS); SIGNAL_PEPTIDE (PHOBIUS); SignalP-noTM (SIGNALP_EUK); SignalP-noTM (SIGNALP_GRAM_NEGATIVE); SignalP-TM (SIGNALP_GRAM_POSITIVE); IPR029058 (SUPERFAMILY)
augustus_masked-contig_178-processed-gene-0.225-mRNA-1	exo-beta- - protein	231	20	5.16439e-37	0.498	7	F:molecular_function; P:biological_process; C:cellular_component; C:integral to membrane; C:membrane; P:transport; F:transporter activity		NON_CYTOPLASMIC_DOMAIN (PHOBIUS); SIGNAL_PEPTIDE_C_REGION (PHOBIUS); SIGNAL_PEPTIDE_N_REGION (PHOBIUS); SIGNAL_PEPTIDE_H_REGION (PHOBIUS); SIGNAL_PEPTIDE (PHOBIUS); SignalP-noTM (SIGNALP_EUK)
maker-scaffold_m24-snap-gene-0.180-mRNA-1	cutinase precursor	229	20	1.09426e-120	0.6795	4	C:extracellular region; F:cutinase activity; P:cellular carbohydrate catabolic process; P:lipid catabolic process	EC:3.1.1.74	IPR011150 (PRINTS); IPR000675 (PFAM); IPR029058 (G3DSA:3.40.50.GENE3D); IPR011150 (PROSITE_PATTERNS); IPR011150 (PROSITE_PATTERNS); NON_CYTOPLASMIC_DOMAIN (PHOBIUS); SIGNAL_PEPTIDE_H_REGION (PHOBIUS); SIGNAL_PEPTIDE_N_REGION (PHOBIUS); SIGNAL_PEPTIDE (PHOBIUS); SIGNAL_PEPTIDE_C_REGION (PHOBIUS); SignalP-TM (SIGNALP_GRAM_POSITIVE); SignalP-noTM (SIGNALP_EUK); IPR029058 (SUPERFAMILY)
fgenesh_masked-contig_233-processed-gene-0.71-mRNA-1	domon-like type 9 carbohydrate binding module protein	229	20	8.96909e-92	0.754	3	F:carbohydrate binding; F:hydrolase activity, hydrolyzing O-glycosyl compounds; P:carbohydrate catabolic process	-	IPR010502 (G3DSA:2.60.40.GENE3D); SIGNAL_PEPTIDE (PHOBIUS); SIGNAL_PEPTIDE_N_REGION (PHOBIUS); NON_CYTOPLASMIC_DOMAIN (PHOBIUS); SIGNAL_PEPTIDE_C_REGION (PHOBIUS); SIGNAL_PEPTIDE_H_REGION (PHOBIUS); SignalP-noTM (SIGNALP_GRAM_NEGATIVE); SignalP-noTM (SIGNALP_EUK); SignalP-TM (SIGNALP_GRAM_POSITIVE); SSF49344 (SUPERFAMILY)
fgenesh_masked-scaffold_m40-processed-gene-1.102-mRNA-1	serine threonine protein kinase	229	9	4.36507e-11	0.5322	3	F:protein kinase activity; F:ATP binding; P:protein phosphorylation	-	IPR000719 (PFAM); G3DSA:1.10.510.10 (GENE3D); G3DSA:3.30.200.20 (GENE3D); SIGNAL_PEPTIDE_N_REGION (PHOBIUS); SIGNAL_PEPTIDE_C_REGION (PHOBIUS); SIGNAL_PEPTIDE (PHOBIUS); SIGNAL_PEPTIDE_H_REGION (PHOBIUS); NON_CYTOPLASMIC_DOMAIN (PHOBIUS); IPR000719 (PROSITE_PROFILES); SignalP-noTM (SIGNALP_EUK); SignalP-noTM (SIGNALP_GRAM_NEGATIVE); IPR011009 (SUPERFAMILY)
fgenesh_masked-contig_113-processed-gene-3.121-mRNA-1	hypothetical protein MYCGRDRAFT_94330	229	6	1.71717e-20	0.5233	0	-		SIGNAL_PEPTIDE_C_REGION (PHOBIUS); SIGNAL_PEPTIDE_N_REGION (PHOBIUS); SIGNAL_PEPTIDE_H_REGION (PHOBIUS); SIGNAL_PEPTIDE (PHOBIUS); NON_CYTOPLASMIC_DOMAIN (PHOBIUS); SignalP-TM (SIGNALP_GRAM_POSITIVE); SignalP-noTM (SIGNALP_EUK); SignalP-noTM (SIGNALP_GRAM_NEGATIVE)
maker-contig_301-fgenesh-gene-0.84-mRNA-1	carbohydrate esterase family 5 protein	228	20	4.09554e-86	0.5785	2	P:metabolic process; F:hydrolase activity	-	IPR000675 (PFAM); IPR029058 (G3DSA:3.40.50.GENE3D); NON_CYTOPLASMIC_DOMAIN (PHOBIUS); SIGNAL_PEPTIDE_C_REGION (PHOBIUS); SIGNAL_PEPTIDE_N_REGION (PHOBIUS); SIGNAL_PEPTIDE (PHOBIUS); SIGNAL_PEPTIDE_H_REGION (PHOBIUS); SignalP-noTM (SIGNALP_EUK); SignalP-noTM (SIGNALP_GRAM_NEGATIVE); SignalP-TM (SIGNALP_GRAM_POSITIVE); IPR029058 (SUPERFAMILY)
genemark-contig_107-processed-gene-2.37-mRNA-1	hypothetical protein DOTSEDRAFT_70053	228	20	2.80086e-85	0.6135	3	F:molecular_function; P:biological_process; C:cellular_component		IPR025331 (PFAM); NON_CYTOPLASMIC_DOMAIN (PHOBIUS); SIGNAL_PEPTIDE_H_REGION (PHOBIUS); SIGNAL_PEPTIDE_C_REGION (PHOBIUS); SIGNAL_PEPTIDE_N_REGION (PHOBIUS); SIGNAL_PEPTIDE (PHOBIUS); SignalP-noTM (SIGNALP_EUK); SignalP-noTM (SIGNALP_GRAM_NEGATIVE); SignalP-TM (SIGNALP_GRAM_POSITIVE)
maker-contig_107-snap-gene-2.416-mRNA-1	biotin protein ligase	228	20	7.80394e-61	0.58	2	F:ligase activity; F:biotin-[acetyl-CoA-carboxylase] ligase activity		IPR029062 (G3DSA:3.40.50.GENE3D); IPR019197 (PFAM); SIGNAL_PEPTIDE_H_REGION (PHOBIUS); NON_CYTOPLASMIC_DOMAIN (PHOBIUS); SIGNAL_PEPTIDE_N_REGION (PHOBIUS); SIGNAL_PEPTIDE_C_REGION (PHOBIUS); SIGNAL_PEPTIDE (PHOBIUS); SignalP-noTM (SIGNALP_EUK); SignalP-TM (SIGNALP_GRAM_POSITIVE); IPR029062 (SUPERFAMILY)
fgenesh_masked-contig_308-processed-gene-0.15-mRNA-1	hypothetical protein NECHADRAFT_79920	228	13	1.60923e-25	0.4769	0	-		SIGNAL_PEPTIDE_C_REGION (PHOBIUS); NON_CYTOPLASMIC_DOMAIN (PHOBIUS); SIGNAL_PEPTIDE (PHOBIUS); SIGNAL_PEPTIDE_N_REGION (PHOBIUS); SIGNAL_PEPTIDE_H_REGION (PHOBIUS); SignalP-noTM (SIGNALP_GRAM_NEGATIVE); SignalP-TM (SIGNALP_GRAM_POSITIVE); SignalP-noTM (SIGNALP_EUK)
fgenesh_masked-contig_100-processed-gene-0.30-mRNA-1	hypothetical protein AOL_s00215g626	228	12	1.65653e-15	0.4717	0	-		NON_CYTOPLASMIC_DOMAIN (PHOBIUS); SIGNAL_PEPTIDE_C_REGION (PHOBIUS); SIGNAL_PEPTIDE_N_REGION (PHOBIUS); SIGNAL_PEPTIDE (PHOBIUS); SIGNAL_PEPTIDE_H_REGION (PHOBIUS); SignalP-noTM (SIGNALP_EUK); SignalP-TM (SIGNALP_GRAM_POSITIVE); SignalP-noTM (SIGNALP_GRAM_NEGATIVE)
maker-contig_116-fgenesh-gene-0.249-mRNA-1	nad dependent epimerase dehydratase family protein	227	20	3.46842e-85	0.684	5	C:mitochondrial outer membrane; C:mitochondrion; C:membrane; P:biological_process; C:cellular_component		IPR016040 (G3DSA:3.40.50.GENE3D); PF13460 (PFAM); PTHR14097:SF7 (PANTHER); PTHR14097 (PANTHER); SIGNAL_PEPTIDE_C_REGION (PHOBIUS); SIGNAL_PEPTIDE_N_REGION (PHOBIUS); NON_CYTOPLASMIC_DOMAIN (PHOBIUS); SIGNAL_PEPTIDE_H_REGION (PHOBIUS); SIGNAL_PEPTIDE (PHOBIUS); SignalP-TM (SIGNALP_GRAM_POSITIVE); SSF51735 (SUPERFAMILY)
fgenesh_masked-scaffold_m21-processed-gene-4.102-mRNA-1	cellulose-growth-specific protein	227	20	9.2289e-105	0.747	4	C:extracellular region; F:cellulose binding; P:carbohydrate metabolic process; F:hydrolase activity, hydrolyzing O-glycosyl compounds	-	IPR005103 (PFAM); SIGNAL_PEPTIDE_C_REGION (PHOBIUS); SIGNAL_PEPTIDE (PHOBIUS); SIGNAL_PEPTIDE_H_REGION (PHOBIUS); SIGNAL_PEPTIDE_N_REGION (PHOBIUS); NON_CYTOPLASMIC_DOMAIN (PHOBIUS); SignalP-noTM (SIGNALP_GRAM_NEGATIVE)
fgenesh_masked-contig_179-processed-gene-0.89-mRNA-1	---NA---	227	0			0	-		NON_CYTOPLASMIC_DOMAIN (PHOBIUS); SIGNAL_PEPTIDE_C_REGION (PHOBIUS); SIGNAL_PEPTIDE_N_REGION (PHOBIUS); SIGNAL_PEPTIDE (PHOBIUS); SIGNAL_PEPTIDE_H_REGION (PHOBIUS); SignalP-TM (SIGNALP_GRAM_POSITIVE); SignalP-noTM (SIGNALP_EUK)
augustus_masked-scaffold_m23-processed-gene-0.315-mRNA-1	---NA---	227	0			0	-		SIGNAL_PEPTIDE_H_REGION (PHOBIUS); SIGNAL_PEPTIDE_C_REGION (PHOBIUS); SIGNAL_PEPTIDE_N_REGION (PHOBIUS); SIGNAL_PEPTIDE (PHOBIUS); NON_CYTOPLASMIC_DOMAIN (PHOBIUS); SignalP-TM (SIGNALP_GRAM_POSITIVE); SignalP-noTM (SIGNALP_EUK); SignalP-noTM (SIGNALP_GRAM_NEGATIVE)
maker-contig_228-fgenesh-gene-1.300-mRNA-1	gpi anchored protein	226	20	1.52495e-33	0.5945	0	-		IPR018466 (PFAM); SIGNAL_PEPTIDE (PHOBIUS); SIGNAL_PEPTIDE_N_REGION (PHOBIUS); NON_CYTOPLASMIC_DOMAIN (PHOBIUS); SIGNAL_PEPTIDE_C_REGION (PHOBIUS); SIGNAL_PEPTIDE_H_REGION (PHOBIUS); SignalP-TM (SIGNALP_GRAM_POSITIVE); SignalP-noTM (SIGNALP_EUK); SignalP-noTM (SIGNALP_GRAM_NEGATIVE)
maker-contig_228-fgenesh-gene-0.155-mRNA-1	---NA---	225	0			0	-		SIGNAL_PEPTIDE_N_REGION (PHOBIUS); NON_CYTOPLASMIC_DOMAIN (PHOBIUS); SIGNAL_PEPTIDE_C_REGION (PHOBIUS); SIGNAL_PEPTIDE (PHOBIUS); SIGNAL_PEPTIDE_H_REGION (PHOBIUS); SignalP-noTM (SIGNALP_EUK)
fgenesh_masked-contig_177-processed-gene-0.149-mRNA-1	dihydrofolate reductase	225	20	4.01645e-89	0.626	5	F:dihydrofolate reductase activity; F:NADP binding; P:nucleotide biosynthetic process; P:glycine biosynthetic process; P:oxidation-reduction process	EC:1.5.1.3	IPR012259 (PRINTS); IPR001796 (PFAM); IPR024072 (G3DSA:3.40.430.GENE3D); PTHR11549 (PANTHER); IPR017925 (PROSITE_PATTERNS); NON_CYTOPLASMIC_DOMAIN (PHOBIUS); SIGNAL_PEPTIDE_N_REGION (PHOBIUS); SIGNAL_PEPTIDE (PHOBIUS); SIGNAL_PEPTIDE_C_REGION (PHOBIUS); SIGNAL_PEPTIDE_H_REGION (PHOBIUS); IPR001796 (PROSITE_PROFILES); IPR024072 (SUPERFAMILY)
augustus_masked-contig_170-processed-gene-0.264-mRNA-1	60s ribosomal protein	225	20	1.35598e-107	0.6295	1	C:ribosome		IPR024388 (PFAM); NON_CYTOPLASMIC_DOMAIN (PHOBIUS); SIGNAL_PEPTIDE_H_REGION (PHOBIUS); SIGNAL_PEPTIDE_N_REGION (PHOBIUS); SIGNAL_PEPTIDE (PHOBIUS); SIGNAL_PEPTIDE_C_REGION (PHOBIUS); SignalP-TM (SIGNALP_GRAM_POSITIVE)
augustus_masked-contig_152-processed-gene-1.242-mRNA-1	acetyl xylan esterase	224	20	1.54599e-96	0.7325	2	F:hydrolase activity; P:polysaccharide catabolic process	-	IPR029058 (G3DSA:3.40.50.GENE3D); IPR000675 (PFAM); SIGNAL_PEPTIDE_N_REGION (PHOBIUS); SIGNAL_PEPTIDE (PHOBIUS); SIGNAL_PEPTIDE_H_REGION (PHOBIUS); NON_CYTOPLASMIC_DOMAIN (PHOBIUS); SIGNAL_PEPTIDE_C_REGION (PHOBIUS); PS51257 (PROSITE_PROFILES); SignalP-noTM (SIGNALP_EUK); IPR029058 (SUPERFAMILY)
maker-contig_152-fgenesh-gene-1.311-mRNA-1	xylanase b	224	20	5.93107e-94	0.7935	3	P:xylan catabolic process; C:extracellular region; F:endo-1,4-beta-xylanase activity	EC:3.2.1.8	IPR001137 (PRINTS); IPR001137 (PFAM); IPR013319 (G3DSA:2.60.120.GENE3D); PTHR10587:SF66 (PANTHER); PTHR10587 (PANTHER); IPR018208 (PROSITE_PATTERNS); IPR018208 (PROSITE_PATTERNS); NON_CYTOPLASMIC_DOMAIN (PHOBIUS); SIGNAL_PEPTIDE_C_REGION (PHOBIUS); SIGNAL_PEPTIDE_N_REGION (PHOBIUS); SIGNAL_PEPTIDE_H_REGION (PHOBIUS); SIGNAL_PEPTIDE (PHOBIUS); SignalP-noTM (SIGNALP_GRAM_NEGATIVE); SignalP-noTM (SI…
maker-contig_148-fgenesh-gene-0.254-mRNA-1	snf7 family protein	224	20	1.08014e-110	0.839	1	P:protein transport	-	Coil (COILS); Coil (COILS); Coil (COILS); IPR005024 (PFAM); PTHR22761 (PANTHER); SIGNAL_PEPTIDE_N_REGION (PHOBIUS); SIGNAL_PEPTIDE (PHOBIUS); NON_CYTOPLASMIC_DOMAIN (PHOBIUS); SIGNAL_PEPTIDE_C_REGION (PHOBIUS); SIGNAL_PEPTIDE_H_REGION (PHOBIUS)
fgenesh_masked-contig_322-processed-gene-0.61-mRNA-1	hypothetical protein MYCFIDRAFT_7602, partial	224	20	2.68186e-71	0.5735	3	F:molecular_function; P:biological_process; C:cellular_component		IPR009784 (PFAM); SIGNAL_PEPTIDE_N_REGION (PHOBIUS); SIGNAL_PEPTIDE_H_REGION (PHOBIUS); SIGNAL_PEPTIDE (PHOBIUS); NON_CYTOPLASMIC_DOMAIN (PHOBIUS); SIGNAL_PEPTIDE_C_REGION (PHOBIUS); SignalP-noTM (SIGNALP_GRAM_NEGATIVE); SignalP-TM (SIGNALP_GRAM_POSITIVE); SignalP-noTM (SIGNALP_EUK); IPR008985 (SUPERFAMILY)
genemark-contig_95-processed-gene-0.83-mRNA-1	gpi anchored cell wall	223	6	7.11976e-36	0.5583	0	-		NON_CYTOPLASMIC_DOMAIN (PHOBIUS); SIGNAL_PEPTIDE_N_REGION (PHOBIUS); SIGNAL_PEPTIDE_C_REGION (PHOBIUS); SIGNAL_PEPTIDE_H_REGION (PHOBIUS); SIGNAL_PEPTIDE (PHOBIUS); SignalP-noTM (SIGNALP_GRAM_NEGATIVE); SignalP-noTM (SIGNALP_EUK); SignalP-TM (SIGNALP_GRAM_POSITIVE)
augustus_masked-contig_57-processed-gene-0.319-mRNA-1	glycoside hydrolase family 43 protein	223	5	1.1015e-25	0.476	2	F:hydrolase activity, hydrolyzing O-glycosyl compounds; P:carbohydrate metabolic process		SIGNAL_PEPTIDE_N_REGION (PHOBIUS); SIGNAL_PEPTIDE_C_REGION (PHOBIUS); SIGNAL_PEPTIDE (PHOBIUS); SIGNAL_PEPTIDE_H_REGION (PHOBIUS); NON_CYTOPLASMIC_DOMAIN (PHOBIUS); SignalP-noTM (SIGNALP_EUK); SignalP-noTM (SIGNALP_GRAM_NEGATIVE)
snap_masked-contig_109-processed-gene-0.78-mRNA-1	hypothetical protein PMAA_070550	222	1	3.33973e-09	0.59	0	-		SIGNAL_PEPTIDE_H_REGION (PHOBIUS); NON_CYTOPLASMIC_DOMAIN (PHOBIUS); SIGNAL_PEPTIDE (PHOBIUS); SIGNAL_PEPTIDE_N_REGION (PHOBIUS); SIGNAL_PEPTIDE_C_REGION (PHOBIUS); SignalP-noTM (SIGNALP_EUK)
augustus_masked-contig_84-processed-gene-0.84-mRNA-1	---NA---	222	0			0	-		SIGNAL_PEPTIDE_N_REGION (PHOBIUS); SIGNAL_PEPTIDE_H_REGION (PHOBIUS); SIGNAL_PEPTIDE (PHOBIUS); SIGNAL_PEPTIDE_C_REGION (PHOBIUS); NON_CYTOPLASMIC_DOMAIN (PHOBIUS); SignalP-noTM (SIGNALP_EUK); SignalP-TM (SIGNALP_GRAM_POSITIVE)
maker-contig_20-fgenesh-gene-0.267-mRNA-1	carbohydrate-binding module family 50 protein	221	20	1.39902e-73	0.632	1	P:cell wall macromolecule catabolic process		IPR018392 (SMART); IPR018392 (G3DSA:3.10.350.GENE3D); IPR018392 (PFAM); IPR018392 (G3DSA:3.10.350.GENE3D); SIGNAL_PEPTIDE_N_REGION (PHOBIUS); NON_CYTOPLASMIC_DOMAIN (PHOBIUS); SIGNAL_PEPTIDE (PHOBIUS); SIGNAL_PEPTIDE_C_REGION (PHOBIUS); SIGNAL_PEPTIDE_H_REGION (PHOBIUS); SignalP-noTM (SIGNALP_EUK); SignalP-TM (SIGNALP_GRAM_POSITIVE); IPR018392 (SUPERFAMILY); IPR018392 (SUPERFAMILY); IPR018392 (SU…
maker-contig_118-fgenesh-gene-1.179-mRNA-1	phosphatidylethanolamine-binding protein	221	20	5.2154e-61	0.5135	2	P:proteolysis; F:peptidase activity		IPR008914 (G3DSA:3.90.280.GENE3D); IPR008914 (PFAM); PTHR11362 (PANTHER); NON_CYTOPLASMIC_DOMAIN (PHOBIUS); SIGNAL_PEPTIDE_N_REGION (PHOBIUS); SIGNAL_PEPTIDE (PHOBIUS); SIGNAL_PEPTIDE_C_REGION (PHOBIUS); SIGNAL_PEPTIDE_H_REGION (PHOBIUS); SignalP-noTM (SIGNALP_EUK); SignalP-TM (SIGNALP_GRAM_POSITIVE); SignalP-noTM (SIGNALP_GRAM_NEGATIVE); IPR008914 (SUPERFAMILY)
fgenesh_masked-contig_5-processed-gene-3.111-mRNA-1	hypothetical protein MYCFIDRAFT_178849	219	3	1.10801e-54	0.5567	0	-		NON_CYTOPLASMIC_DOMAIN (PHOBIUS); SIGNAL_PEPTIDE_N_REGION (PHOBIUS); SIGNAL_PEPTIDE_C_REGION (PHOBIUS); SIGNAL_PEPTIDE (PHOBIUS); SIGNAL_PEPTIDE_H_REGION (PHOBIUS); SignalP-noTM (SIGNALP_EUK); SignalP-noTM (SIGNALP_GRAM_NEGATIVE)
augustus_masked-contig_57-processed-gene-0.342-mRNA-1	hypothetical protein MYCFIDRAFT_211578	217	4	1.96018e-23	0.535	0	-		SIGNAL_PEPTIDE_N_REGION (PHOBIUS); SIGNAL_PEPTIDE_C_REGION (PHOBIUS); NON_CYTOPLASMIC_DOMAIN (PHOBIUS); SIGNAL_PEPTIDE (PHOBIUS); SIGNAL_PEPTIDE_H_REGION (PHOBIUS); SignalP-noTM (SIGNALP_EUK); SignalP-TM (SIGNALP_GRAM_POSITIVE)
maker-contig_235-fgenesh-gene-0.256-mRNA-1	siderophore biosynthesis	217	20	7.9892e-40	0.764	0	-		SIGNAL_PEPTIDE_C_REGION (PHOBIUS); NON_CYTOPLASMIC_DOMAIN (PHOBIUS); SIGNAL_PEPTIDE_N_REGION (PHOBIUS); SIGNAL_PEPTIDE (PHOBIUS); SIGNAL_PEPTIDE_H_REGION (PHOBIUS); SignalP-noTM (SIGNALP_GRAM_NEGATIVE); SignalP-TM (SIGNALP_GRAM_POSITIVE); SignalP-noTM (SIGNALP_EUK)
genemark-contig_37-processed-gene-0.43-mRNA-1	cutinase precursor	217	20	5.58142e-78	0.633	5	F:cutinase activity; P:cellular carbohydrate catabolic process; P:triglyceride catabolic process; F:triglyceride lipase activity; C:extracellular region	EC:3.1.1.3; EC:3.1.1.74	IPR011150 (PRINTS); IPR029058 (G3DSA:3.40.50.GENE3D); IPR000675 (PFAM); SIGNAL_PEPTIDE_C_REGION (PHOBIUS); NON_CYTOPLASMIC_DOMAIN (PHOBIUS); SIGNAL_PEPTIDE_N_REGION (PHOBIUS); SIGNAL_PEPTIDE (PHOBIUS); SIGNAL_PEPTIDE_H_REGION (PHOBIUS); SignalP-noTM (SIGNALP_EUK); IPR029058 (SUPERFAMILY)
maker-contig_17-augustus-gene-0.179-mRNA-1	hypothetical protein MYCGRDRAFT_97079	216	4	7.20006e-47	0.62	0	-		SIGNAL_PEPTIDE_N_REGION (PHOBIUS); SIGNAL_PEPTIDE_C_REGION (PHOBIUS); NON_CYTOPLASMIC_DOMAIN (PHOBIUS); SIGNAL_PEPTIDE (PHOBIUS); SIGNAL_PEPTIDE_H_REGION (PHOBIUS); SignalP-TM (SIGNALP_GRAM_POSITIVE); SignalP-noTM (SIGNALP_GRAM_NEGATIVE); SignalP-noTM (SIGNALP_EUK)
fgenesh_masked-contig_115-processed-gene-0.98-mRNA-1	hypothetical protein DOTSEDRAFT_24430	216	4	5.85696e-26	0.6325	0	-		SIGNAL_PEPTIDE (PHOBIUS); SIGNAL_PEPTIDE_N_REGION (PHOBIUS); NON_CYTOPLASMIC_DOMAIN (PHOBIUS); SIGNAL_PEPTIDE_C_REGION (PHOBIUS); SIGNAL_PEPTIDE_H_REGION (PHOBIUS)
maker-contig_149-snap-gene-0.372-mRNA-1	---NA---	215	0			0	-		SIGNAL_PEPTIDE_N_REGION (PHOBIUS); SIGNAL_PEPTIDE (PHOBIUS); NON_CYTOPLASMIC_DOMAIN (PHOBIUS); SIGNAL_PEPTIDE_C_REGION (PHOBIUS); SIGNAL_PEPTIDE_H_REGION (PHOBIUS); PS51257 (PROSITE_PROFILES); SignalP-noTM (SIGNALP_GRAM_NEGATIVE); SignalP-noTM (SIGNALP_EUK)
maker-contig_229-augustus-gene-0.173-mRNA-1	hydrophobin-like protein	215	20	7.57251e-12	0.631	2	P:interaction with host via protein secreted by type II secretion system; C:extracellular region	-	IPR010636 (PFAM); IPR010636 (G3DSA:3.20.120.GENE3D); SIGNAL_PEPTIDE_N_REGION (PHOBIUS); SIGNAL_PEPTIDE (PHOBIUS); SIGNAL_PEPTIDE_C_REGION (PHOBIUS); SIGNAL_PEPTIDE_H_REGION (PHOBIUS); NON_CYTOPLASMIC_DOMAIN (PHOBIUS); SignalP-noTM (SIGNALP_GRAM_NEGATIVE); SignalP-noTM (SIGNALP_EUK); SignalP-TM (SIGNALP_GRAM_POSITIVE); IPR010636 (SUPERFAMILY)
maker-scaffold_m42-exonerate_est2genome-gene-4.12-mRNA-1	---NA---	214	0			0	-		SIGNAL_PEPTIDE_C_REGION (PHOBIUS); NON_CYTOPLASMIC_DOMAIN (PHOBIUS); SIGNAL_PEPTIDE_N_REGION (PHOBIUS); SIGNAL_PEPTIDE_H_REGION (PHOBIUS); SIGNAL_PEPTIDE (PHOBIUS)
maker-contig_182-fgenesh-gene-0.106-mRNA-1	endo- -beta-xylanase precursor	213	20	5.21086e-77	0.7985	3	P:xylan catabolic process; C:extracellular region; F:endo-1,4-beta-xylanase activity	EC:3.2.1.8	IPR001137 (PRINTS); IPR013319 (G3DSA:2.60.120.GENE3D); IPR001137 (PFAM); PTHR10587:SF66 (PANTHER); PTHR10587 (PANTHER); IPR018208 (PROSITE_PATTERNS); SIGNAL_PEPTIDE_N_REGION (PHOBIUS); SIGNAL_PEPTIDE_C_REGION (PHOBIUS); NON_CYTOPLASMIC_DOMAIN (PHOBIUS); SIGNAL_PEPTIDE_H_REGION (PHOBIUS); SIGNAL_PEPTIDE (PHOBIUS); SignalP-noTM (SIGNALP_GRAM_NEGATIVE); SignalP-noTM (SIGNALP_EUK); IPR008985 (SUPERFA…
augustus_masked-contig_58-processed-gene-2.299-mRNA-1	epoxide hydrolase	213	6	4.67911e-16	0.62	3	P:metabolic process; F:catalytic activity; F:cis-stilbene-oxide hydrolase activity		SIGNAL_PEPTIDE_N_REGION (PHOBIUS); NON_CYTOPLASMIC_DOMAIN (PHOBIUS); SIGNAL_PEPTIDE_C_REGION (PHOBIUS); SIGNAL_PEPTIDE_H_REGION (PHOBIUS); SIGNAL_PEPTIDE (PHOBIUS); SignalP-noTM (SIGNALP_EUK); SignalP-TM (SIGNALP_GRAM_POSITIVE); SignalP-noTM (SIGNALP_GRAM_NEGATIVE)
maker-contig_193-fgenesh-gene-1.218-mRNA-1	secreted protein	212	20	2.09728e-117	0.8635	0	-		IPR011089 (PFAM); PTHR24094:SF8 (PANTHER); PTHR24094 (PANTHER); SIGNAL_PEPTIDE_C_REGION (PHOBIUS); SIGNAL_PEPTIDE_N_REGION (PHOBIUS); NON_CYTOPLASMIC_DOMAIN (PHOBIUS); SIGNAL_PEPTIDE (PHOBIUS); SIGNAL_PEPTIDE_H_REGION (PHOBIUS); SignalP-noTM (SIGNALP_GRAM_NEGATIVE); SignalP-TM (SIGNALP_GRAM_POSITIVE); SignalP-noTM (SIGNALP_EUK)
maker-scaffold_m38-fgenesh-gene-0.228-mRNA-1	glycerol-3-phosphate dehydrogenase nad-dependent protein	212	20	2.37979e-31	0.6005	0	-		SIGNAL_PEPTIDE_N_REGION (PHOBIUS); SIGNAL_PEPTIDE_H_REGION (PHOBIUS); SIGNAL_PEPTIDE_C_REGION (PHOBIUS); NON_CYTOPLASMIC_DOMAIN (PHOBIUS); SIGNAL_PEPTIDE (PHOBIUS); SignalP-noTM (SIGNALP_EUK); SignalP-noTM (SIGNALP_GRAM_NEGATIVE); SignalP-TM (SIGNALP_GRAM_POSITIVE)
maker-contig_17-augustus-gene-4.228-mRNA-1	hypothetical protein BAUCODRAFT_37420	212	20	3.82546e-73	0.608	2	F:molecular_function; P:biological_process		SIGNAL_PEPTIDE_H_REGION (PHOBIUS); SIGNAL_PEPTIDE_N_REGION (PHOBIUS); SIGNAL_PEPTIDE_C_REGION (PHOBIUS); NON_CYTOPLASMIC_DOMAIN (PHOBIUS); SIGNAL_PEPTIDE (PHOBIUS); SignalP-noTM (SIGNALP_GRAM_NEGATIVE); SignalP-noTM (SIGNALP_EUK)
fgenesh_masked-contig_148-processed-gene-0.105-mRNA-1	hypothetical protein MYCGRDRAFT_65284	211	20	1.79841e-66	0.557	3	F:molecular_function; P:biological_process; C:cellular_component		SIGNAL_PEPTIDE (PHOBIUS); SIGNAL_PEPTIDE_H_REGION (PHOBIUS); NON_CYTOPLASMIC_DOMAIN (PHOBIUS); SIGNAL_PEPTIDE_N_REGION (PHOBIUS); SIGNAL_PEPTIDE_C_REGION (PHOBIUS); SignalP-noTM (SIGNALP_EUK)
maker-contig_37-fgenesh-gene-11.183-mRNA-1	hypothetical protein MYCGRDRAFT_117727	211	4	8.06661e-14	0.535	2	F:metal ion binding; F:zinc ion binding		SIGNAL_PEPTIDE_N_REGION (PHOBIUS); SIGNAL_PEPTIDE_H_REGION (PHOBIUS); SIGNAL_PEPTIDE (PHOBIUS); NON_CYTOPLASMIC_DOMAIN (PHOBIUS); SIGNAL_PEPTIDE_C_REGION (PHOBIUS); SignalP-TM (SIGNALP_GRAM_POSITIVE); SignalP-noTM (SIGNALP_EUK); SignalP-noTM (SIGNALP_GRAM_NEGATIVE)
maker-contig_51-fgenesh-gene-6.271-mRNA-1	---NA---	211	0			0	-		NON_CYTOPLASMIC_DOMAIN (PHOBIUS); SIGNAL_PEPTIDE_N_REGION (PHOBIUS); SIGNAL_PEPTIDE (PHOBIUS); SIGNAL_PEPTIDE_C_REGION (PHOBIUS); SIGNAL_PEPTIDE_H_REGION (PHOBIUS); SignalP-noTM (SIGNALP_EUK); SignalP-noTM (SIGNALP_GRAM_NEGATIVE); SignalP-TM (SIGNALP_GRAM_POSITIVE)
augustus_masked-contig_222-processed-gene-0.109-mRNA-1	---NA---	210	0			0	-		SIGNAL_PEPTIDE_C_REGION (PHOBIUS); SIGNAL_PEPTIDE_N_REGION (PHOBIUS); NON_CYTOPLASMIC_DOMAIN (PHOBIUS); SIGNAL_PEPTIDE_H_REGION (PHOBIUS); SIGNAL_PEPTIDE (PHOBIUS); SignalP-TM (SIGNALP_GRAM_POSITIVE); SignalP-noTM (SIGNALP_GRAM_NEGATIVE); SignalP-noTM (SIGNALP_EUK)
snap_masked-contig_17-processed-gene-3.139-mRNA-1	ca2+-modulated nonselective cation channel polycystin	210	9	1.42883e-36	0.5889	0	-		G3DSA:3.50.4.10 (GENE3D); IPR029469 (PFAM); SIGNAL_PEPTIDE_H_REGION (PHOBIUS); SIGNAL_PEPTIDE_C_REGION (PHOBIUS); SIGNAL_PEPTIDE_N_REGION (PHOBIUS); NON_CYTOPLASMIC_DOMAIN (PHOBIUS); SIGNAL_PEPTIDE (PHOBIUS); SignalP-noTM (SIGNALP_GRAM_NEGATIVE); SignalP-TM (SIGNALP_GRAM_POSITIVE); SignalP-noTM (SIGNALP_EUK)
maker-contig_189-fgenesh-gene-0.250-mRNA-1	hypothetical protein MYCGRDRAFT_78893	209	20	2.08196e-53	0.632	0	-		SIGNAL_PEPTIDE_H_REGION (PHOBIUS); SIGNAL_PEPTIDE_N_REGION (PHOBIUS); SIGNAL_PEPTIDE (PHOBIUS); NON_CYTOPLASMIC_DOMAIN (PHOBIUS); SIGNAL_PEPTIDE_C_REGION (PHOBIUS); SignalP-TM (SIGNALP_GRAM_POSITIVE); SignalP-noTM (SIGNALP_EUK)
maker-scaffold_m18-augustus-gene-1.204-mRNA-1	2 -cyclic-nucleotide 3 -phosphodiesterase	209	20	1.76489e-83	0.539	1	F:cyclic-nucleotide phosphodiesterase activity	EC:3.1.4	IPR009097 (G3DSA:3.90.1140.GENE3D); IPR012386 (PFAM); SIGNAL_PEPTIDE_H_REGION (PHOBIUS); SIGNAL_PEPTIDE_N_REGION (PHOBIUS); SIGNAL_PEPTIDE_C_REGION (PHOBIUS); NON_CYTOPLASMIC_DOMAIN (PHOBIUS); SIGNAL_PEPTIDE (PHOBIUS); IPR009097 (SUPERFAMILY)
augustus_masked-contig_80-processed-gene-0.75-mRNA-1	hydrophobin 2	209	5	3.49468e-13	0.578	2	F:structural constituent of cell wall; C:fungal-type cell wall		SIGNAL_PEPTIDE_H_REGION (PHOBIUS); SIGNAL_PEPTIDE_C_REGION (PHOBIUS); SIGNAL_PEPTIDE_N_REGION (PHOBIUS); NON_CYTOPLASMIC_DOMAIN (PHOBIUS); SIGNAL_PEPTIDE (PHOBIUS); SignalP-noTM (SIGNALP_GRAM_NEGATIVE); SignalP-noTM (SIGNALP_EUK)
maker-contig_187-fgenesh-gene-0.212-mRNA-1	gpi anchored protein	207	20	2.84338e-41	0.625	0	-		SIGNAL_PEPTIDE_N_REGION (PHOBIUS); SIGNAL_PEPTIDE_H_REGION (PHOBIUS); SIGNAL_PEPTIDE (PHOBIUS); SIGNAL_PEPTIDE_C_REGION (PHOBIUS); NON_CYTOPLASMIC_DOMAIN (PHOBIUS); SignalP-noTM (SIGNALP_GRAM_NEGATIVE); SignalP-noTM (SIGNALP_EUK)
maker-contig_58-fgenesh-gene-0.176-mRNA-1	---NA---	207	0			0	-		SIGNAL_PEPTIDE_N_REGION (PHOBIUS); NON_CYTOPLASMIC_DOMAIN (PHOBIUS); SIGNAL_PEPTIDE_H_REGION (PHOBIUS); SIGNAL_PEPTIDE_C_REGION (PHOBIUS); SIGNAL_PEPTIDE (PHOBIUS); SignalP-noTM (SIGNALP_GRAM_NEGATIVE); SignalP-noTM (SIGNALP_EUK); SignalP-TM (SIGNALP_GRAM_POSITIVE)
maker-scaffold_m42-fgenesh-gene-1.174-mRNA-1	ras-related protein	205	20	1.77108e-140	0.9505	3	F:GTP binding; P:small GTPase mediated signal transduction; P:protein transport	-	IPR001806 (PRINTS); IPR003579 (SMART); IPR027417 (G3DSA:3.40.50.GENE3D); IPR001806 (PFAM); IPR005225 (TIGRFAM); PTHR24073:SF320 (PANTHER); PTHR24073 (PANTHER); NON_CYTOPLASMIC_DOMAIN (PHOBIUS); SIGNAL_PEPTIDE_N_REGION (PHOBIUS); SIGNAL_PEPTIDE_C_REGION (PHOBIUS); SIGNAL_PEPTIDE (PHOBIUS); SIGNAL_PEPTIDE_H_REGION (PHOBIUS); PS51419 (PROSITE_PROFILES); IPR027417 (SUPERFAMILY)
maker-contig_137-snap-gene-2.456-mRNA-1	hypothetical protein MYCGRDRAFT_41363	205	20	8.00491e-35	0.5045	0	-		SIGNAL_PEPTIDE_N_REGION (PHOBIUS); SIGNAL_PEPTIDE_C_REGION (PHOBIUS); NON_CYTOPLASMIC_DOMAIN (PHOBIUS); SIGNAL_PEPTIDE (PHOBIUS); SIGNAL_PEPTIDE_H_REGION (PHOBIUS); SignalP-TM (SIGNALP_GRAM_POSITIVE)
augustus_masked-contig_1-processed-gene-3.268-mRNA-1	uncharacterized protein CPUR_05986	204	3	5.3581e-16	0.63	0	-		SIGNAL_PEPTIDE_N_REGION (PHOBIUS); SIGNAL_PEPTIDE (PHOBIUS); SIGNAL_PEPTIDE_C_REGION (PHOBIUS); NON_CYTOPLASMIC_DOMAIN (PHOBIUS); SIGNAL_PEPTIDE_H_REGION (PHOBIUS); SignalP-noTM (SIGNALP_EUK)
maker-contig_293-fgenesh-gene-0.64-mRNA-1	secretory pathway protein	203	20	3.51428e-88	0.6895	1	F:calcium ion binding	-	IPR011992 (G3DSA:1.10.238.GENE3D); PTHR19237 (PANTHER); IPR018247 (PROSITE_PATTERNS); NON_CYTOPLASMIC_DOMAIN (PHOBIUS); SIGNAL_PEPTIDE_N_REGION (PHOBIUS); SIGNAL_PEPTIDE_C_REGION (PHOBIUS); SIGNAL_PEPTIDE_H_REGION (PHOBIUS); SIGNAL_PEPTIDE (PHOBIUS); SignalP-TM (SIGNALP_GRAM_POSITIVE); SignalP-noTM (SIGNALP_EUK); SSF47473 (SUPERFAMILY)
maker-contig_51-fgenesh-gene-5.153-mRNA-1	hypothetical protein MYCGRDRAFT_103792	203	1	1.23842e-60	0.78	0	-		G3DSA:3.50.4.10 (GENE3D); IPR029469 (PFAM); SIGNAL_PEPTIDE_N_REGION (PHOBIUS); SIGNAL_PEPTIDE_C_REGION (PHOBIUS); NON_CYTOPLASMIC_DOMAIN (PHOBIUS); SIGNAL_PEPTIDE (PHOBIUS); SIGNAL_PEPTIDE_H_REGION (PHOBIUS); SignalP-noTM (SIGNALP_GRAM_NEGATIVE); SignalP-TM (SIGNALP_GRAM_POSITIVE); SignalP-noTM (SIGNALP_EUK)
maker-contig_123-fgenesh-gene-2.142-mRNA-1	duf907 domain protein	203	20	9.15619e-21	0.5045	3	F:molecular_function; P:biological_process; C:cellular_component		PF14558 (PFAM); PTHR31145 (PANTHER); NON_CYTOPLASMIC_DOMAIN (PHOBIUS); SIGNAL_PEPTIDE_N_REGION (PHOBIUS); SIGNAL_PEPTIDE_C_REGION (PHOBIUS); SIGNAL_PEPTIDE (PHOBIUS); SIGNAL_PEPTIDE_H_REGION (PHOBIUS); SignalP-noTM (SIGNALP_EUK)
augustus_masked-contig_148-processed-gene-0.208-mRNA-1	---NA---	203	0			0	-		Coil (COILS); SIGNAL_PEPTIDE_N_REGION (PHOBIUS); NON_CYTOPLASMIC_DOMAIN (PHOBIUS); SIGNAL_PEPTIDE_C_REGION (PHOBIUS); SIGNAL_PEPTIDE (PHOBIUS); SIGNAL_PEPTIDE_H_REGION (PHOBIUS); SignalP-noTM (SIGNALP_EUK)
fgenesh_masked-contig_57-processed-gene-0.190-mRNA-1	#NAME?	202	20	1.06787e-46	0.495	0	-		SIGNAL_PEPTIDE_C_REGION (PHOBIUS); SIGNAL_PEPTIDE_N_REGION (PHOBIUS); SIGNAL_PEPTIDE (PHOBIUS); SIGNAL_PEPTIDE_H_REGION (PHOBIUS); NON_CYTOPLASMIC_DOMAIN (PHOBIUS); SignalP-TM (SIGNALP_GRAM_POSITIVE); SignalP-noTM (SIGNALP_EUK); SignalP-noTM (SIGNALP_GRAM_NEGATIVE)
augustus_masked-contig_38-processed-gene-0.224-mRNA-1	hypothetical protein MYCFIDRAFT_89396	202	20	1.50484e-38	0.4935	4	F:metal ion binding; F:molecular_function; P:biological_process; C:extracellular region		SIGNAL_PEPTIDE_C_REGION (PHOBIUS); SIGNAL_PEPTIDE_N_REGION (PHOBIUS); SIGNAL_PEPTIDE (PHOBIUS); SIGNAL_PEPTIDE_H_REGION (PHOBIUS); NON_CYTOPLASMIC_DOMAIN (PHOBIUS); SignalP-noTM (SIGNALP_EUK)
maker-contig_84-snap-gene-0.114-mRNA-1	hypothetical protein DOTSEDRAFT_74790	201	20	3.0265e-42	0.5855	0	-		SIGNAL_PEPTIDE_C_REGION (PHOBIUS); SIGNAL_PEPTIDE_N_REGION (PHOBIUS); NON_CYTOPLASMIC_DOMAIN (PHOBIUS); SIGNAL_PEPTIDE_H_REGION (PHOBIUS); SIGNAL_PEPTIDE (PHOBIUS); SignalP-noTM (SIGNALP_EUK); SignalP-TM (SIGNALP_GRAM_POSITIVE); SignalP-noTM (SIGNALP_GRAM_NEGATIVE)
augustus_masked-contig_130-processed-gene-0.127-mRNA-1	---NA---	201	0			0	-		SIGNAL_PEPTIDE_H_REGION (PHOBIUS); SIGNAL_PEPTIDE_N_REGION (PHOBIUS); SIGNAL_PEPTIDE (PHOBIUS); SIGNAL_PEPTIDE_C_REGION (PHOBIUS); NON_CYTOPLASMIC_DOMAIN (PHOBIUS); SignalP-noTM (SIGNALP_EUK); SignalP-TM (SIGNALP_GRAM_POSITIVE)
maker-scaffold_m29-fgenesh-gene-0.280-mRNA-1	coatomer zeta subunit	200	20	1.51941e-134	0.882	9	P:phosphorelay signal transduction system; P:transport; F:phosphorelay response regulator activity; P:intracellular signal transduction; P:regulation of transcription, DNA-dependent; P:signal transduction by phosphorylation; F:ATP binding; C:membrane; F:phosphorelay sensor kinase activity	EC:2.7.3	G3DSA:3.30.450.60 (GENE3D); IPR022775 (PFAM); PTHR11043 (PANTHER); SIGNAL_PEPTIDE_N_REGION (PHOBIUS); NON_CYTOPLASMIC_DOMAIN (PHOBIUS); SIGNAL_PEPTIDE_C_REGION (PHOBIUS); SIGNAL_PEPTIDE (PHOBIUS); SIGNAL_PEPTIDE_H_REGION (PHOBIUS); SignalP-noTM (SIGNALP_EUK); IPR011012 (SUPERFAMILY)
augustus_masked-contig_182-processed-gene-0.98-mRNA-1	hypothetical protein DOTSEDRAFT_70057	200	6	7.08907e-22	0.4867	0	-		SIGNAL_PEPTIDE_H_REGION (PHOBIUS); NON_CYTOPLASMIC_DOMAIN (PHOBIUS); SIGNAL_PEPTIDE_N_REGION (PHOBIUS); SIGNAL_PEPTIDE_C_REGION (PHOBIUS); SIGNAL_PEPTIDE (PHOBIUS); SignalP-noTM (SIGNALP_GRAM_NEGATIVE); SignalP-TM (SIGNALP_GRAM_POSITIVE); SignalP-noTM (SIGNALP_EUK)
maker-contig_60-fgenesh-gene-3.193-mRNA-1	nitrogen fixation protein	199	20	4.07313e-124	0.83	3	F:iron ion binding; P:iron-sulfur cluster assembly; F:iron-sulfur cluster binding	-	IPR011339 (TIGRFAM); G3DSA:3.90.1010.10 (GENE3D); IPR002871 (PFAM); PTHR10093 (PANTHER); SIGNAL_PEPTIDE_H_REGION (PHOBIUS); SIGNAL_PEPTIDE_C_REGION (PHOBIUS); SIGNAL_PEPTIDE_N_REGION (PHOBIUS); NON_CYTOPLASMIC_DOMAIN (PHOBIUS); SIGNAL_PEPTIDE (PHOBIUS); SignalP-TM (SIGNALP_GRAM_POSITIVE); SSF82649 (SUPERFAMILY)
maker-scaffold_m31-fgenesh-gene-0.189-mRNA-1	predicted protein	199	19	1.35161e-20	0.4879	3	F:molecular_function; P:biological_process; C:cellular_component		SIGNAL_PEPTIDE_N_REGION (PHOBIUS); SIGNAL_PEPTIDE (PHOBIUS); SIGNAL_PEPTIDE_C_REGION (PHOBIUS); NON_CYTOPLASMIC_DOMAIN (PHOBIUS); SIGNAL_PEPTIDE_H_REGION (PHOBIUS); SignalP-TM (SIGNALP_GRAM_POSITIVE); SignalP-noTM (SIGNALP_GRAM_NEGATIVE); SignalP-noTM (SIGNALP_EUK)
maker-contig_192-fgenesh-gene-0.160-mRNA-1	hypothetical protein MYCFIDRAFT_195371	198	3	8.17046e-16	0.4467	0	-		NON_CYTOPLASMIC_DOMAIN (PHOBIUS); SIGNAL_PEPTIDE_N_REGION (PHOBIUS); SIGNAL_PEPTIDE_H_REGION (PHOBIUS); SIGNAL_PEPTIDE (PHOBIUS); SIGNAL_PEPTIDE_C_REGION (PHOBIUS); SignalP-noTM (SIGNALP_GRAM_NEGATIVE); SignalP-noTM (SIGNALP_EUK); SignalP-TM (SIGNALP_GRAM_POSITIVE)
fgenesh_masked-contig_104-processed-gene-0.34-mRNA-1	hypothetical protein MYCGRDRAFT_94840	198	5	6.16977e-82	0.748	0	-		NON_CYTOPLASMIC_DOMAIN (PHOBIUS); SIGNAL_PEPTIDE_N_REGION (PHOBIUS); SIGNAL_PEPTIDE_C_REGION (PHOBIUS); SIGNAL_PEPTIDE_H_REGION (PHOBIUS); SIGNAL_PEPTIDE (PHOBIUS); SignalP-noTM (SIGNALP_EUK); SignalP-noTM (SIGNALP_GRAM_NEGATIVE); IPR001938 (SUPERFAMILY)
maker-contig_127-fgenesh-gene-0.363-mRNA-1	hypothetical protein SEPMUDRAFT_35932	198	20	3.5614e-67	0.6375	0	-		NON_CYTOPLASMIC_DOMAIN (PHOBIUS); SIGNAL_PEPTIDE_N_REGION (PHOBIUS); SIGNAL_PEPTIDE (PHOBIUS); SIGNAL_PEPTIDE_C_REGION (PHOBIUS); SIGNAL_PEPTIDE_H_REGION (PHOBIUS); SignalP-noTM (SIGNALP_EUK)
fgenesh_masked-contig_118-processed-gene-1.66-mRNA-1	fas1 domain-containing protein	197	20	1.35345e-76	0.769	0	-		IPR000782 (G3DSA:2.30.180.GENE3D); IPR000782 (PFAM); NON_CYTOPLASMIC_DOMAIN (PHOBIUS); SIGNAL_PEPTIDE (PHOBIUS); SIGNAL_PEPTIDE_N_REGION (PHOBIUS); SIGNAL_PEPTIDE_C_REGION (PHOBIUS); SIGNAL_PEPTIDE_H_REGION (PHOBIUS); IPR000782 (PROSITE_PROFILES); SignalP-noTM (SIGNALP_GRAM_NEGATIVE); SignalP-noTM (SIGNALP_EUK); SignalP-TM (SIGNALP_GRAM_POSITIVE); IPR000782 (SUPERFAMILY)
augustus_masked-contig_282-processed-gene-0.106-mRNA-1	hypothetical protein MYCFIDRAFT_178849	197	2	4.65494e-14	0.525	0	-		NON_CYTOPLASMIC_DOMAIN (PHOBIUS); SIGNAL_PEPTIDE_N_REGION (PHOBIUS); SIGNAL_PEPTIDE (PHOBIUS); SIGNAL_PEPTIDE_C_REGION (PHOBIUS); SIGNAL_PEPTIDE_H_REGION (PHOBIUS); PS51257 (PROSITE_PROFILES); SignalP-noTM (SIGNALP_EUK); SignalP-TM (SIGNALP_GRAM_POSITIVE); SignalP-noTM (SIGNALP_GRAM_NEGATIVE)
maker-contig_51-fgenesh-gene-1.143-mRNA-1	pr-1-like protein	195	20	4.52183e-66	0.6675	1	C:extracellular region	-	IPR001283 (PRINTS); IPR001283 (SMART); IPR014044 (G3DSA:3.40.33.GENE3D); IPR014044 (PFAM); PTHR10334:SF168 (PANTHER); IPR001283 (PANTHER); IPR018244 (PROSITE_PATTERNS); SIGNAL_PEPTIDE_N_REGION (PHOBIUS); SIGNAL_PEPTIDE_H_REGION (PHOBIUS); NON_CYTOPLASMIC_DOMAIN (PHOBIUS); SIGNAL_PEPTIDE (PHOBIUS); SIGNAL_PEPTIDE_C_REGION (PHOBIUS); SignalP-noTM (SIGNALP_EUK); IPR014044 (SUPERFAMILY)
maker-contig_193-fgenesh-gene-0.168-mRNA-1	domain protein	193	20	8.7712e-96	0.592	1	P:cell wall macromolecule catabolic process	-	IPR018392 (PFAM); IPR018392 (G3DSA:3.10.350.GENE3D); PTHR21666:SF2 (PANTHER); PTHR21666 (PANTHER); SIGNAL_PEPTIDE_N_REGION (PHOBIUS); NON_CYTOPLASMIC_DOMAIN (PHOBIUS); SIGNAL_PEPTIDE (PHOBIUS); SIGNAL_PEPTIDE_C_REGION (PHOBIUS); SIGNAL_PEPTIDE_H_REGION (PHOBIUS); SignalP-TM (SIGNALP_GRAM_POSITIVE); SignalP-noTM (SIGNALP_GRAM_NEGATIVE); SignalP-noTM (SIGNALP_EUK); IPR018392 (SUPERFAMILY)
maker-contig_51-fgenesh-gene-3.173-mRNA-1	---NA---	193	0			0	-		SIGNAL_PEPTIDE_N_REGION (PHOBIUS); SIGNAL_PEPTIDE (PHOBIUS); SIGNAL_PEPTIDE_C_REGION (PHOBIUS); NON_CYTOPLASMIC_DOMAIN (PHOBIUS); SIGNAL_PEPTIDE_H_REGION (PHOBIUS); SignalP-TM (SIGNALP_GRAM_NEGATIVE); SignalP-noTM (SIGNALP_EUK); SignalP-TM (SIGNALP_GRAM_POSITIVE)
augustus_masked-contig_240-processed-gene-0.66-mRNA-1	hypothetical protein MYCGRDRAFT_96436	193	4	2.52809e-29	0.5425	0	-		SIGNAL_PEPTIDE_H_REGION (PHOBIUS); SIGNAL_PEPTIDE_N_REGION (PHOBIUS); SIGNAL_PEPTIDE (PHOBIUS); SIGNAL_PEPTIDE_C_REGION (PHOBIUS); NON_CYTOPLASMIC_DOMAIN (PHOBIUS); SignalP-TM (SIGNALP_GRAM_POSITIVE); SignalP-noTM (SIGNALP_EUK); SignalP-noTM (SIGNALP_GRAM_NEGATIVE)
fgenesh_masked-contig_5-processed-gene-3.85-mRNA-1	---NA---	193	0			0	-		SIGNAL_PEPTIDE_C_REGION (PHOBIUS); SIGNAL_PEPTIDE_N_REGION (PHOBIUS); NON_CYTOPLASMIC_DOMAIN (PHOBIUS); SIGNAL_PEPTIDE (PHOBIUS); SIGNAL_PEPTIDE_H_REGION (PHOBIUS); SignalP-noTM (SIGNALP_GRAM_NEGATIVE); SignalP-noTM (SIGNALP_EUK)
augustus_masked-contig_179-processed-gene-0.193-mRNA-1	hypothetical protein DOTSEDRAFT_21093	192	20	1.37543e-58	0.7825	0	-		SIGNAL_PEPTIDE_C_REGION (PHOBIUS); SIGNAL_PEPTIDE (PHOBIUS); NON_CYTOPLASMIC_DOMAIN (PHOBIUS); SIGNAL_PEPTIDE_H_REGION (PHOBIUS); SIGNAL_PEPTIDE_N_REGION (PHOBIUS); SignalP-TM (SIGNALP_GRAM_POSITIVE)
augustus_masked-contig_60-processed-gene-4.217-mRNA-1	#NAME?	192	20	2.39693e-23	0.4845	3	F:molecular_function; P:biological_process; C:cellular_component		SIGNAL_PEPTIDE_C_REGION (PHOBIUS); NON_CYTOPLASMIC_DOMAIN (PHOBIUS); SIGNAL_PEPTIDE_N_REGION (PHOBIUS); SIGNAL_PEPTIDE (PHOBIUS); SIGNAL_PEPTIDE_H_REGION (PHOBIUS); SignalP-noTM (SIGNALP_GRAM_NEGATIVE); SignalP-TM (SIGNALP_GRAM_POSITIVE); SignalP-noTM (SIGNALP_EUK)
augustus_masked-contig_96-processed-gene-0.131-mRNA-1	escrt-ii complex component	191	20	1.16525e-55	0.6015	5	F:kinase activity; P:phosphorylation; F:molecular_function; P:biological_process; C:cellular_component		IPR008570 (PFAM); IPR011991 (G3DSA:1.10.10.GENE3D); IPR014041 (G3DSA:1.10.10.GENE3D); IPR008570 (PANTHER); PTHR13149:SF0 (PANTHER); NON_CYTOPLASMIC_DOMAIN (PHOBIUS); SIGNAL_PEPTIDE_H_REGION (PHOBIUS); SIGNAL_PEPTIDE (PHOBIUS); SIGNAL_PEPTIDE_N_REGION (PHOBIUS); SIGNAL_PEPTIDE_C_REGION (PHOBIUS); SSF46785 (SUPERFAMILY); SSF46785 (SUPERFAMILY)
maker-contig_17-augustus-gene-1.192-mRNA-1	hypothetical protein MYCGRDRAFT_106345	191	5	1.0727e-19	0.606	0	-		SIGNAL_PEPTIDE_H_REGION (PHOBIUS); SIGNAL_PEPTIDE_N_REGION (PHOBIUS); SIGNAL_PEPTIDE_C_REGION (PHOBIUS); NON_CYTOPLASMIC_DOMAIN (PHOBIUS); SIGNAL_PEPTIDE (PHOBIUS); SignalP-noTM (SIGNALP_GRAM_NEGATIVE); SignalP-TM (SIGNALP_GRAM_POSITIVE); SignalP-noTM (SIGNALP_EUK)
snap_masked-contig_12-processed-gene-0.88-mRNA-1	cell wall protein	191	20	4.33993e-57	0.5665	1	F:molecular_function		NON_CYTOPLASMIC_DOMAIN (PHOBIUS); SIGNAL_PEPTIDE_C_REGION (PHOBIUS); SIGNAL_PEPTIDE_N_REGION (PHOBIUS); SIGNAL_PEPTIDE (PHOBIUS); SIGNAL_PEPTIDE_H_REGION (PHOBIUS); SignalP-noTM (SIGNALP_EUK)
augustus_masked-contig_37-processed-gene-6.203-mRNA-1	hypothetical protein UCRNP2_6523	191	1	1.9851e-09	0.41	0	-		SIGNAL_PEPTIDE_H_REGION (PHOBIUS); SIGNAL_PEPTIDE_N_REGION (PHOBIUS); SIGNAL_PEPTIDE_C_REGION (PHOBIUS); NON_CYTOPLASMIC_DOMAIN (PHOBIUS); SIGNAL_PEPTIDE (PHOBIUS); SignalP-noTM (SIGNALP_EUK); SignalP-TM (SIGNALP_GRAM_POSITIVE); SignalP-noTM (SIGNALP_GRAM_NEGATIVE)
augustus_masked-contig_18-processed-gene-0.157-mRNA-1	hypothetical protein SEPMUDRAFT_40267	191	5	1.88001e-23	0.496	0	-		NON_CYTOPLASMIC_DOMAIN (PHOBIUS); SIGNAL_PEPTIDE_C_REGION (PHOBIUS); SIGNAL_PEPTIDE_N_REGION (PHOBIUS); SIGNAL_PEPTIDE (PHOBIUS); SIGNAL_PEPTIDE_H_REGION (PHOBIUS); SignalP-noTM (SIGNALP_EUK)
maker-contig_160-fgenesh-gene-0.202-mRNA-1	cell wall galactomanno protein	190	5	4.94058e-73	0.676	0	-		IPR021054 (PFAM); SIGNAL_PEPTIDE_C_REGION (PHOBIUS); SIGNAL_PEPTIDE_H_REGION (PHOBIUS); NON_CYTOPLASMIC_DOMAIN (PHOBIUS); SIGNAL_PEPTIDE_N_REGION (PHOBIUS); SIGNAL_PEPTIDE (PHOBIUS); SignalP-noTM (SIGNALP_EUK); SignalP-TM (SIGNALP_GRAM_POSITIVE); SignalP-noTM (SIGNALP_GRAM_NEGATIVE)
augustus_masked-contig_186-processed-gene-0.210-mRNA-1	---NA---	190	0			0	-		SIGNAL_PEPTIDE_C_REGION (PHOBIUS); SIGNAL_PEPTIDE_N_REGION (PHOBIUS); SIGNAL_PEPTIDE_H_REGION (PHOBIUS); SIGNAL_PEPTIDE (PHOBIUS); NON_CYTOPLASMIC_DOMAIN (PHOBIUS); SignalP-noTM (SIGNALP_GRAM_NEGATIVE); SignalP-noTM (SIGNALP_EUK)
snap_masked-contig_247-processed-gene-0.32-mRNA-1	---NA---	190	0			0	-		SIGNAL_PEPTIDE_C_REGION (PHOBIUS); NON_CYTOPLASMIC_DOMAIN (PHOBIUS); SIGNAL_PEPTIDE_N_REGION (PHOBIUS); SIGNAL_PEPTIDE (PHOBIUS); SIGNAL_PEPTIDE_H_REGION (PHOBIUS); SignalP-TM (SIGNALP_GRAM_POSITIVE); SignalP-noTM (SIGNALP_EUK)
maker-contig_187-snap-gene-0.253-mRNA-1	hypothetical protein SEPMUDRAFT_38346	189	20	4.53961e-31	0.824	0	-		NON_CYTOPLASMIC_DOMAIN (PHOBIUS); SIGNAL_PEPTIDE_N_REGION (PHOBIUS); SIGNAL_PEPTIDE (PHOBIUS); SIGNAL_PEPTIDE_C_REGION (PHOBIUS); SIGNAL_PEPTIDE_H_REGION (PHOBIUS)
maker-contig_37-augustus-gene-7.199-mRNA-1	hypothetical protein MYCGRDRAFT_104000	189	20	3.11388e-41	0.6205	0	-		SIGNAL_PEPTIDE_H_REGION (PHOBIUS); SIGNAL_PEPTIDE_N_REGION (PHOBIUS); NON_CYTOPLASMIC_DOMAIN (PHOBIUS); SIGNAL_PEPTIDE (PHOBIUS); SIGNAL_PEPTIDE_C_REGION (PHOBIUS); SignalP-noTM (SIGNALP_GRAM_NEGATIVE); SignalP-TM (SIGNALP_GRAM_POSITIVE); SignalP-noTM (SIGNALP_EUK)
augustus_masked-contig_9-processed-gene-0.254-mRNA-1	hydrophobin	189	20	1.61584e-25	0.6675	4	C:extracellular region; P:interaction with host via protein secreted by type II secretion system; P:capsule organization; C:hyphal cell wall	-	IPR010636 (PFAM); IPR010636 (G3DSA:3.20.120.GENE3D); SIGNAL_PEPTIDE_C_REGION (PHOBIUS); SIGNAL_PEPTIDE_N_REGION (PHOBIUS); SIGNAL_PEPTIDE (PHOBIUS); NON_CYTOPLASMIC_DOMAIN (PHOBIUS); SIGNAL_PEPTIDE_H_REGION (PHOBIUS); SignalP-noTM (SIGNALP_GRAM_NEGATIVE); SignalP-noTM (SIGNALP_EUK); IPR010636 (SUPERFAMILY)
maker-scaffold_m21-augustus-gene-2.210-mRNA-1	pr-1-like protein	188	20	4.44268e-52	0.625	1	C:extracellular region	-	IPR001283 (PRINTS); IPR002413 (PRINTS); IPR001283 (SMART); IPR014044 (PFAM); IPR014044 (G3DSA:3.40.33.GENE3D); IPR001283 (PANTHER); IPR018244 (PROSITE_PATTERNS); NON_CYTOPLASMIC_DOMAIN (PHOBIUS); SIGNAL_PEPTIDE_N_REGION (PHOBIUS); SIGNAL_PEPTIDE (PHOBIUS); SIGNAL_PEPTIDE_C_REGION (PHOBIUS); SIGNAL_PEPTIDE_H_REGION (PHOBIUS); SignalP-noTM (SIGNALP_EUK); IPR014044 (SUPERFAMILY)
fgenesh_masked-contig_122-processed-gene-0.76-mRNA-1	---NA---	188	0			0	-		NON_CYTOPLASMIC_DOMAIN (PHOBIUS); SIGNAL_PEPTIDE_N_REGION (PHOBIUS); SIGNAL_PEPTIDE (PHOBIUS); SIGNAL_PEPTIDE_C_REGION (PHOBIUS); SIGNAL_PEPTIDE_H_REGION (PHOBIUS); SignalP-noTM (SIGNALP_GRAM_NEGATIVE); SignalP-TM (SIGNALP_GRAM_POSITIVE); SignalP-noTM (SIGNALP_EUK)
fgenesh_masked-contig_108-processed-gene-0.87-mRNA-1	antigenic cell wall	187	20	5.29267e-40	0.5385	3	F:molecular_function; P:biological_process; C:extracellular region		IPR021054 (PFAM); NON_CYTOPLASMIC_DOMAIN (PHOBIUS); SIGNAL_PEPTIDE_N_REGION (PHOBIUS); SIGNAL_PEPTIDE (PHOBIUS); SIGNAL_PEPTIDE_C_REGION (PHOBIUS); SIGNAL_PEPTIDE_H_REGION (PHOBIUS); SignalP-TM (SIGNALP_GRAM_POSITIVE); SignalP-noTM (SIGNALP_EUK)
maker-contig_155-fgenesh-gene-0.251-mRNA-1	---NA---	187	0			0	-		SIGNAL_PEPTIDE_C_REGION (PHOBIUS); SIGNAL_PEPTIDE_N_REGION (PHOBIUS); SIGNAL_PEPTIDE (PHOBIUS); NON_CYTOPLASMIC_DOMAIN (PHOBIUS); SIGNAL_PEPTIDE_H_REGION (PHOBIUS); SignalP-noTM (SIGNALP_EUK); SignalP-TM (SIGNALP_GRAM_POSITIVE)
augustus_masked-contig_137-processed-gene-2.342-mRNA-1	cell wall protein	187	20	6.54333e-63	0.678	4	P:phialide development; P:sporocarp development involved in asexual reproduction; C:extracellular region; P:sexual sporulation resulting in formation of a cellular spore	-	SIGNAL_PEPTIDE_H_REGION (PHOBIUS); SIGNAL_PEPTIDE (PHOBIUS); SIGNAL_PEPTIDE_N_REGION (PHOBIUS); NON_CYTOPLASMIC_DOMAIN (PHOBIUS); SIGNAL_PEPTIDE_C_REGION (PHOBIUS); SignalP-noTM (SIGNALP_GRAM_NEGATIVE); SignalP-noTM (SIGNALP_EUK); SignalP-TM (SIGNALP_GRAM_POSITIVE)
[truncated: 217 more rows]
