# Supplementary material for: The genome of the emerging barley pathogen Ramularia collo-cygni
Source: BMC Genomics. 2016 Aug 9;17:584. doi: 10.1186/s12864-016-2928-3 (PMC4979122; doi:10.1186/s12864-016-2928-3)
Supplement: Additional file 4: Table S3. — Small secreted protein complement of Ramularia collo-cygni genome. (XLSX 43 kb) [file 12864_2016_2928_MOESM4_ESM.xlsx]

## Sheet: Sheet1
Seq. Name	Seq. Description	Seq. Length	#Hits	min. eValue	mean Similarity	#GOs	GOs	Enzyme Codes	InterProScan	Sequence	No. Cysteine	Proportion Cysteine	EST evidence
augustus_masked-contig_182-processed-gene-0.98-mRNA-1	hypothetical protein DOTSEDRAFT_70057	200	6	7.08907e-22	0.4867	0	-		SIGNAL_PEPTIDE_H_REGION (PHOBIUS); NON_CYTOPLASMIC_DOMAIN (PHOBIUS); SIGNAL_PEPTIDE_N_REGION (PHOBIUS); SIGNAL_PEPTIDE_C_REGION (PHOBIUS); SIGNAL_PEPTIDE (PHOBIUS); SignalP-noTM (SIGNALP_GRAM_NEGATIVE); SignalP-TM (SIGNALP_GRAM_POSITIVE); SignalP-noTM (SIGNALP_EUK)	MKTTCILAIASTAMAAALPQAAAPATAPFRFAGLTPSPGNAIDGGSVEGQNGVLYIGKDTTTTCDAAKENCETFESELTNFRFTPGKFTLQLDAQVPGGQRVYVTGFDYTGKIPAGSLHYTKANQTGNVGLAVFEGFNITGGNLQFEGKGWKSCPLSASDQTAGWTILAASRAKANATCVDFIFQADELAADAPTAWAFL	5	2.5	No
maker-contig_60-fgenesh-gene-3.193-mRNA-1	nitrogen fixation protein	199	20	4.07313e-124	0.83	3	F:iron ion binding; P:iron-sulfur cluster assembly; F:iron-sulfur cluster binding	-	IPR011339 (TIGRFAM); G3DSA:3.90.1010.10 (GENE3D); IPR002871 (PFAM); PTHR10093 (PANTHER); SIGNAL_PEPTIDE_H_REGION (PHOBIUS); SIGNAL_PEPTIDE_C_REGION (PHOBIUS); SIGNAL_PEPTIDE_N_REGION (PHOBIUS); NON_CYTOPLASMIC_DOMAIN (PHOBIUS); SIGNAL_PEPTIDE (PHOBIUS); SignalP-TM (SIGNALP_GRAM_POSITIVE); SSF82649 (SUPERFAMILY)	MFKRAIATVPATASRALASTAVRPQFVRSIAPAVQQTAARRSYHEKVLDHYNNPRNVGSMGKNEQDVGTGLVGAPACGDVMKLQIKVDPNNDTITDVKFKTFGCGSAIASSSYLTELVRGMTLEQAGRVRNTEIAKELCLPPVKLHCSMLAEDAIKSAISNYYTKNPKARATDLGGTGAAMPKIEIEKLPADAPAQATA	4	2.01005	Yes
maker-scaffold_m31-fgenesh-gene-0.189-mRNA-1	predicted protein	199	19	1.35161e-20	0.4879	3	F:molecular_function; P:biological_process; C:cellular_component		SIGNAL_PEPTIDE_N_REGION (PHOBIUS); SIGNAL_PEPTIDE (PHOBIUS); SIGNAL_PEPTIDE_C_REGION (PHOBIUS); NON_CYTOPLASMIC_DOMAIN (PHOBIUS); SIGNAL_PEPTIDE_H_REGION (PHOBIUS); SignalP-TM (SIGNALP_GRAM_POSITIVE); SignalP-noTM (SIGNALP_GRAM_NEGATIVE); SignalP-noTM (SIGNALP_EUK)	MRFSTIITGFLSVSGLAAAAPTVEKRALTAQQMVDNINAITKQSQNLQPVVSKLTTGRSVIAKRQIAPPQQYQDALDGLNKLTNFMTEIVKKQDGSQPYNAANAQKVCNAYSTMATTQTNLMKTFIGKSALVEGFFLGPVAASLRSYENVVDTLSFEVLDVVPSCLDKANEKKKTLDDATAKAICAYTPAGTLGLNLFC	4	2.01005	Yes
maker-contig_127-fgenesh-gene-0.363-mRNA-1	hypothetical protein SEPMUDRAFT_35932	198	20	3.5614e-67	0.6375	0	-		NON_CYTOPLASMIC_DOMAIN (PHOBIUS); SIGNAL_PEPTIDE_N_REGION (PHOBIUS); SIGNAL_PEPTIDE (PHOBIUS); SIGNAL_PEPTIDE_C_REGION (PHOBIUS); SIGNAL_PEPTIDE_H_REGION (PHOBIUS); SignalP-noTM (SIGNALP_EUK)	MRLSIAVFTSVSLVWNVLGAPDRPLKSIVARSKSNTAERSSLHHIRDSSCMDDNEAQQVATNFKNLIVEYSEELANSSLTVEFKDYSDSVIELINSGCPNTLQDLGTATFNSRAEFIAGQSQQPSIPWEQLNIWHTCTSVFVRWVSKGEGQEPEQVTGIVVLETKYDSESWVIHTVYSEFNSGAWLVNLGLFEPSCSA	4	2.0202	Yes
fgenesh_masked-contig_104-processed-gene-0.34-mRNA-1	hypothetical protein MYCGRDRAFT_94840	198	5	6.16977e-82	0.748	0	-		NON_CYTOPLASMIC_DOMAIN (PHOBIUS); SIGNAL_PEPTIDE_N_REGION (PHOBIUS); SIGNAL_PEPTIDE_C_REGION (PHOBIUS); SIGNAL_PEPTIDE_H_REGION (PHOBIUS); SIGNAL_PEPTIDE (PHOBIUS); SignalP-noTM (SIGNALP_EUK); SignalP-noTM (SIGNALP_GRAM_NEGATIVE); IPR001938 (SUPERFAMILY)	MQFSGLALTALLAFTASALPTINQDTSSLSARGVDEFKIHVVNKCKWTKQFALYQITGDFQMLEKSTPVNIPTGGTKTIMADFHAIGMRLSGHAEWGTARQWEHNALFEFGHSEYMGVQGTAYNLSLMKGSDADIGIRVFPIANGRGSGTCQVKTCAPWNCPAAQGWTDPDQINVGSPADTVCYHGKTDFRVVFCPDM	6	3.0303	Yes
maker-contig_51-fgenesh-gene-1.143-mRNA-1	pr-1-like protein	195	20	4.52183e-66	0.6675	1	C:extracellular region	-	IPR001283 (PRINTS); IPR001283 (SMART); IPR014044 (G3DSA:3.40.33.GENE3D); IPR014044 (PFAM); PTHR10334:SF168 (PANTHER); IPR001283 (PANTHER); IPR018244 (PROSITE_PATTERNS); SIGNAL_PEPTIDE_N_REGION (PHOBIUS); SIGNAL_PEPTIDE_H_REGION (PHOBIUS); NON_CYTOPLASMIC_DOMAIN (PHOBIUS); SIGNAL_PEPTIDE (PHOBIUS); SIGNAL_PEPTIDE_C_REGION (PHOBIUS); SignalP-noTM (SIGNALP_EUK); IPR014044 (SUPERFAMILY)	MLSILTFLGLLATVFAVPLEERAVLGYKNIAVFQHNLHRANHSAPNVTWDLDLTETAKKIARTCTFAHNMTVDGGGYGQNIAAGIEAANISYIISDLFYNSEAPAFKDLYGQAQPSYANFGAWGHFSQIIWKGTTRIGCATTSCINGLKGVGANVPKHFTVCNYKSPGNYGGQYAQNIGRPLGKPTAHWDAWMST	4	2.05128	Yes
augustus_masked-contig_240-processed-gene-0.66-mRNA-1	hypothetical protein MYCGRDRAFT_96436	193	4	2.52809e-29	0.5425	0	-		SIGNAL_PEPTIDE_H_REGION (PHOBIUS); SIGNAL_PEPTIDE_N_REGION (PHOBIUS); SIGNAL_PEPTIDE (PHOBIUS); SIGNAL_PEPTIDE_C_REGION (PHOBIUS); NON_CYTOPLASMIC_DOMAIN (PHOBIUS); SignalP-TM (SIGNALP_GRAM_POSITIVE); SignalP-noTM (SIGNALP_EUK); SignalP-noTM (SIGNALP_GRAM_NEGATIVE)	MLFKSFFTVAAAAVSLASAETCTTQKRIEGSRQVAVAYNAVGLGASAEEFQLVPWGSPDSAGSCLVTIIPNGLGCGIPVATTGAGTTQFAIETRQVFNKLEITEIIPFSNGTVLLSVDIRLGLLQLPATFHAWVYMDFNVDCRIYSARAYADVPTSILTFITAQQINIPNGGLYPICSNLPVGGQKRAINFEA	5	2.59067	No
fgenesh_masked-contig_5-processed-gene-3.85-mRNA-1	---NA---	193	0			0	-		SIGNAL_PEPTIDE_C_REGION (PHOBIUS); SIGNAL_PEPTIDE_N_REGION (PHOBIUS); NON_CYTOPLASMIC_DOMAIN (PHOBIUS); SIGNAL_PEPTIDE (PHOBIUS); SIGNAL_PEPTIDE_H_REGION (PHOBIUS); SignalP-noTM (SIGNALP_GRAM_NEGATIVE); SignalP-noTM (SIGNALP_EUK)	MFFNIHIGALQLFLAGLFSMSSACPEEPGLKIISDEGNFKIKQSLRRTPDVCRFLVLRDVCYSCIPLCNGEEACVGVDRVNIGEERKRIESDKNRDHERCGFITKDDIGHIKNATDFLVKEEGLMKSLSSGNWTASFLFFTTAFASRDIEPFKDFVDGFAGDGNQPVRQLYWSRGRNMMLQVKKEGCHLQGTY	8	4.14508	No
maker-contig_193-fgenesh-gene-0.168-mRNA-1	domain protein	193	20	8.7712e-96	0.592	1	P:cell wall macromolecule catabolic process	-	IPR018392 (PFAM); IPR018392 (G3DSA:3.10.350.GENE3D); PTHR21666:SF2 (PANTHER); PTHR21666 (PANTHER); SIGNAL_PEPTIDE_N_REGION (PHOBIUS); NON_CYTOPLASMIC_DOMAIN (PHOBIUS); SIGNAL_PEPTIDE (PHOBIUS); SIGNAL_PEPTIDE_C_REGION (PHOBIUS); SIGNAL_PEPTIDE_H_REGION (PHOBIUS); SignalP-TM (SIGNALP_GRAM_POSITIVE); SignalP-noTM (SIGNALP_GRAM_NEGATIVE); SignalP-noTM (SIGNALP_EUK); IPR018392 (SUPERFAMILY)	MQFTLISAIAALTAIASCSPVAMPDAFSTTLETNTLNARQSNCTEYCSNSAGCVCTVRPSDCSEFYTVQPGDTCLTIAKSLSKFTVTQFYRWNPSIGRSCFGLQAYVPVCIATPWYNYVPPVQPEFGTKYTPDQTPVPLMPNIIESCQLFEYIKPGKRVDELAAENGFEIDDFAAWNGNSTSAWASNWACVKA	11	5.69948	Yes
augustus_masked-contig_60-processed-gene-4.217-mRNA-1	#NAME?	192	20	2.39693e-23	0.4845	3	F:molecular_function; P:biological_process; C:cellular_component		SIGNAL_PEPTIDE_C_REGION (PHOBIUS); NON_CYTOPLASMIC_DOMAIN (PHOBIUS); SIGNAL_PEPTIDE_N_REGION (PHOBIUS); SIGNAL_PEPTIDE (PHOBIUS); SIGNAL_PEPTIDE_H_REGION (PHOBIUS); SignalP-noTM (SIGNALP_GRAM_NEGATIVE); SignalP-TM (SIGNALP_GRAM_POSITIVE); SignalP-noTM (SIGNALP_EUK)	MKSFVLLAALAALPSLSTAQFFSMIAAHSTKSIHLTSINAASGGLWAGKAQTDYCPVVQGLPCPNTTGKSTAYGVGGDGGGLGLAVGVPGGQLLYIDPTCGRIGYTLPHSAYMPVGAITEGWKNTQLAWFGELSWSMTGVGEGVLFCSCGNDSSIGPWQAFAKLDNVTYGKECLGAALITSNATQASGYEYT	6	3.125	No
maker-contig_17-augustus-gene-1.192-mRNA-1	hypothetical protein MYCGRDRAFT_106345	191	5	1.0727e-19	0.606	0	-		SIGNAL_PEPTIDE_H_REGION (PHOBIUS); SIGNAL_PEPTIDE_N_REGION (PHOBIUS); SIGNAL_PEPTIDE_C_REGION (PHOBIUS); NON_CYTOPLASMIC_DOMAIN (PHOBIUS); SIGNAL_PEPTIDE (PHOBIUS); SignalP-noTM (SIGNALP_GRAM_NEGATIVE); SignalP-TM (SIGNALP_GRAM_POSITIVE); SignalP-noTM (SIGNALP_EUK)	MFSKLSAVFAVFAIAAQVAFASPPACLIGAVNTQDNPHDIKGVCSGDAAKEVAKSIGANCGDAKDDATKWFTSVCKDAGVTVSMSSSESTTKSSSKSSSTESSDSSSTMSSGPTTTGDSTGTINAFYPSGTGASSGFHTGITNQTSWAASASVAPTATGSDSPDSTGMASRVGMDMLGLAAVGIFGAMIVL	4	2.09424	Yes
snap_masked-contig_12-processed-gene-0.88-mRNA-1	cell wall protein	191	20	4.33993e-57	0.5665	1	F:molecular_function		NON_CYTOPLASMIC_DOMAIN (PHOBIUS); SIGNAL_PEPTIDE_C_REGION (PHOBIUS); SIGNAL_PEPTIDE_N_REGION (PHOBIUS); SIGNAL_PEPTIDE (PHOBIUS); SIGNAL_PEPTIDE_H_REGION (PHOBIUS); SignalP-noTM (SIGNALP_EUK)	MQFQSLTLLALATYTLASPTPNPQYIDQPPTLGNPLGIRASGSSIQNLQLTASGGRIFIGGSQDPVCDGGQRQDFATFVTYSDKSLYLYKLGNPPQQVWVDASGMGGGITGFVTGDATAPKNASREGFAVDADGFLTFNGVGAKACPTNEDGKWSVWFTESEKPGFQDGCVSVSLKAYDTPARIACTYSDA	4	2.09424	No
augustus_masked-contig_18-processed-gene-0.157-mRNA-1	hypothetical protein SEPMUDRAFT_40267	191	5	1.88001e-23	0.496	0	-		NON_CYTOPLASMIC_DOMAIN (PHOBIUS); SIGNAL_PEPTIDE_C_REGION (PHOBIUS); SIGNAL_PEPTIDE_N_REGION (PHOBIUS); SIGNAL_PEPTIDE (PHOBIUS); SIGNAL_PEPTIDE_H_REGION (PHOBIUS); SignalP-noTM (SIGNALP_EUK)	MFSELALTSFLAATALAVPHQHAHQHRHYQRNTHASNFTITVNNNCTKDLSVATFGMSDTFIITQESATHVIEPSCSANISTNYYGVGMRLSPNAHLPIAMQYLPQAMFEYGYSNTGPQGLSGTAYDLSLMGHVAPGIKVVPAHPECEPKCCTPGNCPIDQGWTSAAQSYAADVTCYQGMVDFEVTFCPNE	8	4.18848	No
augustus_masked-contig_37-processed-gene-6.203-mRNA-1	hypothetical protein UCRNP2_6523	191	1	1.9851e-09	0.41	0	-		SIGNAL_PEPTIDE_H_REGION (PHOBIUS); SIGNAL_PEPTIDE_N_REGION (PHOBIUS); SIGNAL_PEPTIDE_C_REGION (PHOBIUS); NON_CYTOPLASMIC_DOMAIN (PHOBIUS); SIGNAL_PEPTIDE (PHOBIUS); SignalP-noTM (SIGNALP_EUK); SignalP-TM (SIGNALP_GRAM_POSITIVE); SignalP-noTM (SIGNALP_GRAM_NEGATIVE)	MLSNTILMATAAFLGLTAAQSNIVTTYNCDTYKNACAADVAAGKTAQVVCDKGYDACLACITLEHSCRVGAADSYPSQLRCTSSAEACYEMAVSPGQTQGYYGCKEAFASCNAGPLANRSLCASQDGACKFIEAWDPNTSEDPMTDVFTFPGKSCQKKENECRSAPHANQSYCSSQAGSCFVNAVTSNGSL	16	8.37696	No
augustus_masked-contig_9-processed-gene-0.254-mRNA-1	hydrophobin	189	20	1.61584e-25	0.6675	4	C:extracellular region; P:interaction with host via protein secreted by type II secretion system; P:capsule organization; C:hyphal cell wall	-	IPR010636 (PFAM); IPR010636 (G3DSA:3.20.120.GENE3D); SIGNAL_PEPTIDE_C_REGION (PHOBIUS); SIGNAL_PEPTIDE_N_REGION (PHOBIUS); SIGNAL_PEPTIDE (PHOBIUS); NON_CYTOPLASMIC_DOMAIN (PHOBIUS); SIGNAL_PEPTIDE_H_REGION (PHOBIUS); SignalP-noTM (SIGNALP_GRAM_NEGATIVE); SignalP-noTM (SIGNALP_EUK); IPR010636 (SUPERFAMILY)	MQFFTIAALFASAFAAPVAEIEARQDAQICPSGLYSTLVCANVDVLGVLCLDAVTPSQTPQDSNNFKQICSKTGRQARCAVLPVLLYEHFALKFNYNFNFNFSLILLLGVLLSKYTNTVVVSKRRLGQKGGLVDAENAYDCLDGIRQVMRIPPALMLSGELMDHRIIATVLSQNFRRRQEDPEIARKED	6	3.1746	No
maker-contig_37-augustus-gene-7.199-mRNA-1	hypothetical protein MYCGRDRAFT_104000	189	20	3.11388e-41	0.6205	0	-		SIGNAL_PEPTIDE_H_REGION (PHOBIUS); SIGNAL_PEPTIDE_N_REGION (PHOBIUS); NON_CYTOPLASMIC_DOMAIN (PHOBIUS); SIGNAL_PEPTIDE (PHOBIUS); SIGNAL_PEPTIDE_C_REGION (PHOBIUS); SignalP-noTM (SIGNALP_GRAM_NEGATIVE); SignalP-TM (SIGNALP_GRAM_POSITIVE); SignalP-noTM (SIGNALP_EUK)	MKPSQISSLALLFAPAAMAASYLSKRGSGSVAEVPNPNVAPSVPDEAQTMFKDDSAPNLLFAPTNPPEDPSTIPDNIFVVQCLEQGFRGECMVLGGPPGQCGMYHCISYFDFDSETTSISDKFDKLAMSLSTNTGGVCQFYHEEGCNINGDDPGVTLSYVYDLSKSESGNSRPDDYQGDYFQNITSWRC	7	3.7037	Yes
maker-contig_187-snap-gene-0.253-mRNA-1	hypothetical protein SEPMUDRAFT_38346	189	20	4.53961e-31	0.824	0	-		NON_CYTOPLASMIC_DOMAIN (PHOBIUS); SIGNAL_PEPTIDE_N_REGION (PHOBIUS); SIGNAL_PEPTIDE (PHOBIUS); SIGNAL_PEPTIDE_C_REGION (PHOBIUS); SIGNAL_PEPTIDE_H_REGION (PHOBIUS)	MTFSLLTALGVSCLFAEFIFCCLYPKILCAPELSLAELGVYPEGGIKDKLLSWRSVEATSSSSCIQDTFALLYISADHLDDPAFNLQLPGSSHSHHPVGSSASSVHDPLTGPCRSKAYSLPSSVLRSSRQTTPTMAKPGKCEHAFKMIKSDTTLILWNCNMCHSGPHWFIFECAKCKLKTCRPCTAKAS	13	6.87831	Yes
maker-scaffold_m21-augustus-gene-2.210-mRNA-1	pr-1-like protein	188	20	4.44268e-52	0.625	1	C:extracellular region	-	IPR001283 (PRINTS); IPR002413 (PRINTS); IPR001283 (SMART); IPR014044 (PFAM); IPR014044 (G3DSA:3.40.33.GENE3D); IPR001283 (PANTHER); IPR018244 (PROSITE_PATTERNS); NON_CYTOPLASMIC_DOMAIN (PHOBIUS); SIGNAL_PEPTIDE_N_REGION (PHOBIUS); SIGNAL_PEPTIDE (PHOBIUS); SIGNAL_PEPTIDE_C_REGION (PHOBIUS); SIGNAL_PEPTIDE_H_REGION (PHOBIUS); SignalP-noTM (SIGNALP_EUK); IPR014044 (SUPERFAMILY)	MHWTLAISALAAAALAMPQRRQEESTSDIRTLTYNETVVFHHNLHRANHSSVNITWDEDLASTAQKIADICNFEHNMTVDGGNYGQNLAVGMPAENISYVISDLFYNLEAPLFADNYNMAQPPIEDSFAWGHFTQLVWNSTTRVGCATQHCTSGVENAIGISPHLTVCNYKSAGEFLTEHLFDFIDQS	4	2.12766	Yes
fgenesh_masked-contig_122-processed-gene-0.76-mRNA-1	---NA---	188	0			0	-		NON_CYTOPLASMIC_DOMAIN (PHOBIUS); SIGNAL_PEPTIDE_N_REGION (PHOBIUS); SIGNAL_PEPTIDE (PHOBIUS); SIGNAL_PEPTIDE_C_REGION (PHOBIUS); SIGNAL_PEPTIDE_H_REGION (PHOBIUS); SignalP-noTM (SIGNALP_GRAM_NEGATIVE); SignalP-TM (SIGNALP_GRAM_POSITIVE); SignalP-noTM (SIGNALP_EUK)	MKLLLLLTGLLGSTHASPLASLLARGDPIDHTPGRLPDPLTNNRLPSLGKPELRKPIINVAEGFPWVTSPCDMTHPHPQVEGRPWQEFAIPAIDTCIEFPKWGPYLPSGYTFRVEDYSMIPTSDDFPCRLMMWLDPNCTANPDELIGEQLVLDYRINGEETDDKSRCWSHDTECTAVSAMIKCGWTPQ	7	3.7234	No
augustus_masked-contig_137-processed-gene-2.342-mRNA-1	cell wall protein	187	20	6.54333e-63	0.678	4	P:phialide development; P:sporocarp development involved in asexual reproduction; C:extracellular region; P:sexual sporulation resulting in formation of a cellular spore	-	SIGNAL_PEPTIDE_H_REGION (PHOBIUS); SIGNAL_PEPTIDE (PHOBIUS); SIGNAL_PEPTIDE_N_REGION (PHOBIUS); NON_CYTOPLASMIC_DOMAIN (PHOBIUS); SIGNAL_PEPTIDE_C_REGION (PHOBIUS); SignalP-noTM (SIGNALP_GRAM_NEGATIVE); SignalP-noTM (SIGNALP_EUK); SignalP-TM (SIGNALP_GRAM_POSITIVE)	MQMIKNIALFAGVAAALPAACPAPQPEAPAKFGLIAIRSGSPVQNTGITASKGSLLIGGNQSDASCDVQGTNFATFYIQDGAAYLYAASATPQQLWVDRSGMGQGVNGYTTGAQPAPRNAERTGFSINDEGYLVFDGQSPKACPSFDGAYSLWFTSAEKPAYQDGCIGVALKTIPTETPVSCAYSSS	5	2.6738	No
fgenesh_masked-contig_107-processed-gene-1.60-mRNA-1	hypothetical protein MYCFIDRAFT_85220	186	3	2.81389e-43	0.59	0	-		SIGNAL_PEPTIDE_N_REGION (PHOBIUS); SIGNAL_PEPTIDE_C_REGION (PHOBIUS); SIGNAL_PEPTIDE_H_REGION (PHOBIUS); NON_CYTOPLASMIC_DOMAIN (PHOBIUS); SIGNAL_PEPTIDE (PHOBIUS); SignalP-noTM (SIGNALP_GRAM_NEGATIVE); SignalP-noTM (SIGNALP_EUK); SignalP-TM (SIGNALP_GRAM_POSITIVE)	MYKLAALATFGLLSLTASALPQAATADPVPVSCPFNGTIGPNILVAAVEVPDSDNTTEKGAWIYGRNWCSNYNKITTGSNICVDRQPDETLEFLRIPLSDKFGNFDDNCYANVEISFSGCDYDQAAGQTNNRNTVATVKSKDGLSQHTYQCVDTREHRGCVYDGQLAVPSETEFTAFLKCGIQAEP	8	4.30108	No
maker-contig_55-augustus-gene-2.255-mRNA-1	hypothetical protein SEPMUDRAFT_153787	185	3	6.65742e-17	0.51	0	-		SIGNAL_PEPTIDE_H_REGION (PHOBIUS); NON_CYTOPLASMIC_DOMAIN (PHOBIUS); SIGNAL_PEPTIDE_N_REGION (PHOBIUS); SIGNAL_PEPTIDE_C_REGION (PHOBIUS); SIGNAL_PEPTIDE (PHOBIUS)	MYKGTAFIFTSAVAALSASLPKRSLCDGDFSTQMTTPNGVFSLKAIANGSNTNLVVVGQAPQMPGSLVILDGTTQEASLSFVNVDGEKYGWVVGDAGHVSGVAIGVGAEKNYKDSSFIITDGGSIYHQLTAATNMWLACDRTVNGEQHKILAWGNQGSDGRFPDGCSFASVKQSCADDMAPTDSA	4	2.16216	Yes
fgenesh_masked-contig_13-processed-gene-0.162-mRNA-1	guanyl-specific ribonuclease f1	185	5	1.97711e-22	0.484	2	F:ribonuclease activity; F:RNA binding	-	IPR016191 (G3DSA:3.10.450.GENE3D); NON_CYTOPLASMIC_DOMAIN (PHOBIUS); SIGNAL_PEPTIDE_C_REGION (PHOBIUS); SIGNAL_PEPTIDE (PHOBIUS); SIGNAL_PEPTIDE_N_REGION (PHOBIUS); SIGNAL_PEPTIDE_H_REGION (PHOBIUS); SignalP-noTM (SIGNALP_GRAM_NEGATIVE); SignalP-noTM (SIGNALP_EUK); SignalP-TM (SIGNALP_GRAM_POSITIVE); IPR016191 (SUPERFAMILY)	MHFSTTMVSAILATGSVALALPTSSTSSQLVARKFTPQPNDPSMTPVDVLDLDQDVKMTCGSTEFSYKDIYQAVQWGEILEQENLGRGKKSKEFPTGRFPHSYTATEFTFNDNCPADDNRQEYPLIKDGPYNGGISNNVQWGDHRVIYYSKGEVAADGNPIVYFCGGLTHEDADDDGEFVQCTVD	4	2.16216	No
snap_masked-contig_137-processed-gene-0.90-mRNA-1	peptidase m23b	184	20	5.04526e-42	0.558	5	F:molecular_function; P:biological_process; C:cellular_component; P:peptidoglycan catabolic process; F:N-acetylmuramoyl-L-alanine amidase activity		SIGNAL_PEPTIDE_N_REGION (PHOBIUS); SIGNAL_PEPTIDE_C_REGION (PHOBIUS); SIGNAL_PEPTIDE (PHOBIUS); NON_CYTOPLASMIC_DOMAIN (PHOBIUS); SIGNAL_PEPTIDE_H_REGION (PHOBIUS); SignalP-noTM (SIGNALP_GRAM_NEGATIVE); SignalP-TM (SIGNALP_GRAM_POSITIVE); SignalP-noTM (SIGNALP_EUK)	MKTSGLFTYLAIGTATVTFAAPAPTPGDIHPRTLLPGLNLAQTECANGIISQAKKDGVGAHGCQVAITASIVESNLLKSANKAVPESLTYPHDQVMSPATAPSYSSGGGGTGPFKQQAPVYKDVKCNMEPSCSAGQFFDALKKIEGWKVAAVDILAMKVQKVSEKVEFEKKVGVSVGICKAGGL	5	2.71739	No
maker-contig_189-fgenesh-gene-0.279-mRNA-1	hypothetical protein MYCGRDRAFT_95724	184	1	5.31047e-13	0.68	0	-		SIGNAL_PEPTIDE_H_REGION (PHOBIUS); NON_CYTOPLASMIC_DOMAIN (PHOBIUS); SIGNAL_PEPTIDE_N_REGION (PHOBIUS); SIGNAL_PEPTIDE_C_REGION (PHOBIUS); SIGNAL_PEPTIDE (PHOBIUS); SignalP-noTM (SIGNALP_EUK); SignalP-TM (SIGNALP_GRAM_POSITIVE)	MHASLFLVFPLLSFAFGQSGGCESGAVTADRCCDGDVITSDGKGIDTSDISNLVCCTGGSGSSFNFGGSSCAAGQTPVPFSQLPMAGNAGSSQGTTVIVSNDMTSMESATPTDTMMTSSAMSSSPAETTTSDTMTSSAMAGTESSPQSSPQSTTDSSTGAAAMMTSGPVAGALMMAGGLMMVAL	6	3.26087	Yes
augustus_masked-contig_88-processed-gene-0.114-mRNA-1	uncharacterized protein CPUR_05986	181	3	1.29983e-10	0.58	0	-		IPR022013 (PFAM); SIGNAL_PEPTIDE_C_REGION (PHOBIUS); SIGNAL_PEPTIDE_N_REGION (PHOBIUS); SIGNAL_PEPTIDE (PHOBIUS); NON_CYTOPLASMIC_DOMAIN (PHOBIUS); SIGNAL_PEPTIDE_H_REGION (PHOBIUS); SignalP-noTM (SIGNALP_GRAM_NEGATIVE); SignalP-noTM (SIGNALP_EUK); SignalP-TM (SIGNALP_GRAM_POSITIVE)	MHFSNILIAAFATMAMASPATTRSVREPGQVDIKLPNGCTKTNLAKCVGHLAAASASCGAAAGEAGLNPVADLACVGSATGAAANFDECKSCIPKKTQVEQDVIVKREEGRVDITLPPGCTKKDVRECVLHLASTGGLCAAAAAQAGVDIPNDIGCIASAASTAKNIDECKACIPKKSVLV	12	6.62983	No
augustus_masked-scaffold_m40-processed-gene-1.228-mRNA-1	---NA---	180	0			0	-		SIGNAL_PEPTIDE_N_REGION (PHOBIUS); SIGNAL_PEPTIDE_C_REGION (PHOBIUS); SIGNAL_PEPTIDE (PHOBIUS); NON_CYTOPLASMIC_DOMAIN (PHOBIUS); SIGNAL_PEPTIDE_H_REGION (PHOBIUS); SignalP-TM (SIGNALP_GRAM_POSITIVE); SignalP-noTM (SIGNALP_EUK); SignalP-noTM (SIGNALP_GRAM_NEGATIVE)	MLFFSLLSLTAFFLLSVDAAPPKSNTFARIASGQIAIQIFGGSSTRNLISRPNDKYAAEQVVSQVTLFKVRMQEAIDLTFDSKAATPSCEKVVKVYKGVGGAISTVVTGMILASCAPAFKDEQRSQISSDAAKGLLLFDELGVVLTEYCLSKAVDITEGAVSLDAAMALLPVAYSLPCDS	4	2.22222	No
fgenesh_masked-contig_86-processed-gene-0.158-mRNA-1	hypothetical protein DOTSEDRAFT_72870	179	20	4.42709e-69	0.636	0	-		SIGNAL_PEPTIDE_C_REGION (PHOBIUS); SIGNAL_PEPTIDE_N_REGION (PHOBIUS); SIGNAL_PEPTIDE (PHOBIUS); NON_CYTOPLASMIC_DOMAIN (PHOBIUS); SIGNAL_PEPTIDE_H_REGION (PHOBIUS); PS51257 (PROSITE_PROFILES); SignalP-noTM (SIGNALP_GRAM_NEGATIVE); SignalP-TM (SIGNALP_GRAM_POSITIVE); SignalP-noTM (SIGNALP_EUK)	MRFVLLALATLAVGALALPPVPSTCACLDDKSAKRVANNFKTLITNYSNASAAAYLTPDVRDYSDSVNELINNGCSNGPAPLGTATFDSLVDFQAGQGSQPNIPFEILNIWYGCSAVTLRWRSTYPGGPANPQQFVTGIIVLETVCATGTEKYKIKTVYSEFNSGAWLYDLGVFVPECS	6	3.35196	Yes
maker-contig_95-fgenesh-gene-0.302-mRNA-1	---NA---	179	0			0	-		SIGNAL_PEPTIDE_N_REGION (PHOBIUS); SIGNAL_PEPTIDE_C_REGION (PHOBIUS); SIGNAL_PEPTIDE (PHOBIUS); SIGNAL_PEPTIDE_H_REGION (PHOBIUS); NON_CYTOPLASMIC_DOMAIN (PHOBIUS); SignalP-TM (SIGNALP_GRAM_POSITIVE); SignalP-noTM (SIGNALP_EUK); SignalP-noTM (SIGNALP_GRAM_NEGATIVE)	MVSTFFAILASAAVVLASPVPEANAHQGGGVNSGNAGTIIQGGGQGGVVNGGGWSQAPPAWAVPYQAQPVTYWTSVGVAPPVQYGYQQWPAPGQYPQGSPFNNGDGVSSFANTCSNTQQAVACGCDSDSSGLLGGLVSGCTLDILSPSCGQSVTCCDHQTQNGLINVGNTCGGNLLGAI	8	4.46927	Yes
maker-contig_108-fgenesh-gene-0.268-mRNA-1	an1-type zinc finger protein	178	20	4.7033e-89	0.806	2	F:zinc ion binding; F:protein binding	-	IPR000058 (SMART); IPR000626 (SMART); G3DSA:3.10.20.90 (GENE3D); IPR000058 (G3DSA:4.10.1110.GENE3D); IPR000058 (PFAM); IPR000626 (PFAM); PTHR14677 (PANTHER); SIGNAL_PEPTIDE (PHOBIUS); SIGNAL_PEPTIDE_H_REGION (PHOBIUS); NON_CYTOPLASMIC_DOMAIN (PHOBIUS); SIGNAL_PEPTIDE_C_REGION (PHOBIUS); SIGNAL_PEPTIDE_N_REGION (PHOBIUS); IPR000626 (PROSITE_PROFILES); SignalP-TM (SIGNALP_GRAM_POSITIVE); IPR029071 …	MRSNSISSISSISSISSIASRASSAEPESTMQIFVKNVAGDTFPITIPESTSVGNLRSLLALRTNMSESELRLVFAGKHLPSSAEPLSAYNVTRESTIHMALPIRGGAPKRIRCNFKECKDQAQRIVGDCGFCQGHFCGKHRMLESHACTGLEDCKQEEKDRNRQKLESERTVAIKGI	7	3.93258	Yes
augustus_masked-contig_74-processed-gene-0.211-mRNA-1	phosphatidylglycerol phosphatidylinositol transfer protein	177	20	9.10621e-68	0.758	2	C:fungal-type vacuole; P:transport	-	IPR003172 (SMART); IPR003172 (PFAM); G3DSA:2.70.220.10 (GENE3D); PTHR11306:SF0 (PANTHER); PTHR11306 (PANTHER); SIGNAL_PEPTIDE_N_REGION (PHOBIUS); NON_CYTOPLASMIC_DOMAIN (PHOBIUS); SIGNAL_PEPTIDE (PHOBIUS); SIGNAL_PEPTIDE_C_REGION (PHOBIUS); SIGNAL_PEPTIDE_H_REGION (PHOBIUS); SignalP-noTM (SIGNALP_EUK); SignalP-noTM (SIGNALP_GRAM_NEGATIVE); SignalP-TM (SIGNALP_GRAM_POSITIVE); IPR014756 (SUPERFAMIL…	MKLLSLATSALLAASVSARSLSFTTQDDKLSVPGDNPLEFCADPKDNVLALKAVDLTPNPPKAGETLNITASGVLSKDVEEGATIHYSVKYGLITIINTSADLCETVKNIDLECPLKKGDLQLSKGVELPRQIPPGNYHVEAKILSVDDEEVTCLKASVEFKRGGAMGLVWQAKNDL	4	2.25989	Yes
augustus_masked-contig_123-processed-gene-3.215-mRNA-1	---NA---	177	0			0	-		SIGNAL_PEPTIDE_H_REGION (PHOBIUS); SIGNAL_PEPTIDE_C_REGION (PHOBIUS); SIGNAL_PEPTIDE_N_REGION (PHOBIUS); NON_CYTOPLASMIC_DOMAIN (PHOBIUS); SIGNAL_PEPTIDE (PHOBIUS); SignalP-TM (SIGNALP_GRAM_POSITIVE); SignalP-noTM (SIGNALP_EUK); SignalP-noTM (SIGNALP_GRAM_NEGATIVE)	MLASTLFTFLAAATSVLASIDAKQCTTTIVTPNQGCCVGPAVETTTSIDCHGCAIQTNPGPRCDIICQSTKTIPTSTRTHTVCKASATPKGPVKIITTMATHVKARAEATCTTAFHDTNTGCCGPRPVRTVTETVNCHGCKGVNVAVPHCQIFCSETVTNPLFVSTKTVCAAATSHA	16	9.03955	No
fgenesh_masked-contig_178-processed-gene-0.122-mRNA-1	---NA---	176	0			0	-		SIGNAL_PEPTIDE_H_REGION (PHOBIUS); SIGNAL_PEPTIDE_C_REGION (PHOBIUS); SIGNAL_PEPTIDE_N_REGION (PHOBIUS); SIGNAL_PEPTIDE (PHOBIUS); NON_CYTOPLASMIC_DOMAIN (PHOBIUS); SignalP-noTM (SIGNALP_GRAM_NEGATIVE); SignalP-TM (SIGNALP_GRAM_POSITIVE)	MVLPACLPAFACSSLSHPLPLLSAAVARYLQRGDLLAASTPTTHSQSHQSQPWPVPQPGGSETTPSVALACRTRETGVPTSTARYDTAQQRQGAAELPEFVTRDQSGLVPLHCLCFLAETRALWAEMNSSLCPSASAKQAHPGAAEILHNAHSQQHDHKLATANRDSSKMPLFSTV	6	3.40909	No
maker-contig_238-fgenesh-gene-0.40-mRNA-1	---NA---	176	0			0	-		SIGNAL_PEPTIDE_N_REGION (PHOBIUS); SIGNAL_PEPTIDE_C_REGION (PHOBIUS); SIGNAL_PEPTIDE (PHOBIUS); SIGNAL_PEPTIDE_H_REGION (PHOBIUS); NON_CYTOPLASMIC_DOMAIN (PHOBIUS); SignalP-TM (SIGNALP_GRAM_POSITIVE); SignalP-noTM (SIGNALP_GRAM_NEGATIVE); SignalP-noTM (SIGNALP_EUK)	MAVIKTLIGVALLAISVQARDPTCLTGSRGAPYNKAQTVTKDGRIYSLCYNAGGSASNAATLDQAWIWDVDAILQRRVNGGACCIDCLPTAQGDGCTGSSGIGDIDGCIIGKSSPPPLTQAEKDIFLDLLKDLVYKNTKIKPLDGSGYYSPAFTIDKASNGVREVTYNVFGKKDKC	8	4.54545	Yes
maker-contig_37-fgenesh-gene-7.188-mRNA-1	wsc domain protein	176	20	7.33687e-25	0.6165	3	F:molecular_function; F:transferase activity; F:transferase activity, transferring glycosyl groups		IPR013994 (SMART); IPR002889 (PFAM); NON_CYTOPLASMIC_DOMAIN (PHOBIUS); SIGNAL_PEPTIDE (PHOBIUS); SIGNAL_PEPTIDE_N_REGION (PHOBIUS); SIGNAL_PEPTIDE_C_REGION (PHOBIUS); SIGNAL_PEPTIDE_H_REGION (PHOBIUS); IPR002889 (PROSITE_PROFILES); SignalP-noTM (SIGNALP_EUK); SignalP-TM (SIGNALP_GRAM_POSITIVE)	MPTMKTLLPLLGAVAVAAQVQNEGCYSSSGSLQNHGKNIYQSTGACFTSCDKTVIGLTGSECYCGDEVPPFSDKVEDSKCSTPCPGYPYDKCGGDGYWSISTIGGSDVPGNTTSESTTAPATSSSSSSSVASTSSMNATTTSSAPSTSTSAEYTGAAAQPAMGAGVVAIGALFALL	8	4.54545	Yes
augustus_masked-contig_227-processed-gene-0.149-mRNA-1	---NA---	176	0			0	-		SIGNAL_PEPTIDE_H_REGION (PHOBIUS); SIGNAL_PEPTIDE_N_REGION (PHOBIUS); SIGNAL_PEPTIDE (PHOBIUS); SIGNAL_PEPTIDE_C_REGION (PHOBIUS); NON_CYTOPLASMIC_DOMAIN (PHOBIUS); SignalP-TM (SIGNALP_GRAM_POSITIVE); SignalP-noTM (SIGNALP_GRAM_NEGATIVE); SignalP-noTM (SIGNALP_EUK)	MQIVKTVASLAFLAAVTHALNDPSIPNCLQGSTRVPPTHERAQYRKVPDGRILAFCFTKGDGATIDNNWVTDLDAMLQRRVDGGACCIDCLPTAAENGCTGNSKIWNIDNCSLGDVPGIDQYTKDAFMDLIIGLANNGQTIEALDKTLGGLYPYLTIDRDGFREQEFAIIGDGDTC	8	4.54545	No
augustus_masked-contig_37-processed-gene-3.159-mRNA-1	hypothetical protein MYCFIDRAFT_80177	175	11	7.43146e-53	0.6127	0	-		NON_CYTOPLASMIC_DOMAIN (PHOBIUS); SIGNAL_PEPTIDE_N_REGION (PHOBIUS); SIGNAL_PEPTIDE (PHOBIUS); SIGNAL_PEPTIDE_C_REGION (PHOBIUS); SIGNAL_PEPTIDE_H_REGION (PHOBIUS); SignalP-noTM (SIGNALP_EUK); SignalP-noTM (SIGNALP_GRAM_NEGATIVE); SignalP-TM (SIGNALP_GRAM_POSITIVE)	MKGSFLLAIMCTALTAAIPTPPPDLTNFLLVTSTCSDYTANSSLLPNVNATSLFDPNKQETFLLRLIAPGYGSLPQFNISNSTLQTESYGPVGFTLEEYNSTTVTSGDELGFVPAVQTMGNLGLKDGYLLSVLGETEGWTVCDGAGAIGQSVIFWKGEDESCEPRYVHAVQTAPY	4	2.28571	No
maker-contig_5-snap-gene-3.255-mRNA-1	---NA---	175	0			0	-		SIGNAL_PEPTIDE_C_REGION (PHOBIUS); NON_CYTOPLASMIC_DOMAIN (PHOBIUS); SIGNAL_PEPTIDE (PHOBIUS); SIGNAL_PEPTIDE_N_REGION (PHOBIUS); SIGNAL_PEPTIDE_H_REGION (PHOBIUS)	MQLLTVTVVVHQFLQPSLETFAAEPAHQSFFKSSHPCPRIRSVIFKSRRADTDQGTPVAVRHMRETLRVVLRTDVVAMLKALDKVLGNIHDVSCIARRLESEAFERKDRKSSTNLRCRRWVEIACPGRCNVSLHRRWARRDSLPPLQCQDARENSVGLQILNYLRCKDTLQIVLY	7	4	Yes
maker-contig_141-fgenesh-gene-0.342-mRNA-1	hypothetical protein SEPMUDRAFT_34938	174	4	8.95612e-25	0.54	0	-		SIGNAL_PEPTIDE_N_REGION (PHOBIUS); NON_CYTOPLASMIC_DOMAIN (PHOBIUS); SIGNAL_PEPTIDE_C_REGION (PHOBIUS); SIGNAL_PEPTIDE (PHOBIUS); SIGNAL_PEPTIDE_H_REGION (PHOBIUS); SignalP-noTM (SIGNALP_GRAM_NEGATIVE); SignalP-noTM (SIGNALP_EUK); SignalP-TM (SIGNALP_GRAM_POSITIVE)	MLPLILAAFGCLILAAPIAQSDPSLNCPTENLPWTISNIVVFTSNLTDMTTGKEMSGMGMDPNDTTVFHESFIDFHFHDSNKGLELKVECSRFTNSTLLDDENFYQCDKRGVVFKYGGRTLEVQRAFTSPCLGEYPYDSAIAFGEADMNLTGTAAPEGTLATQALMEMPISSLT	5	2.87356	Yes
augustus_masked-contig_122-processed-gene-0.193-mRNA-1	carbohydrate-binding protein	171	20	2.9987e-25	0.5215	3	F:molecular_function; P:biological_process; C:cellular_component		NON_CYTOPLASMIC_DOMAIN (PHOBIUS); SIGNAL_PEPTIDE_C_REGION (PHOBIUS); SIGNAL_PEPTIDE_N_REGION (PHOBIUS); SIGNAL_PEPTIDE (PHOBIUS); SIGNAL_PEPTIDE_H_REGION (PHOBIUS); SignalP-noTM (SIGNALP_GRAM_NEGATIVE); SignalP-TM (SIGNALP_GRAM_POSITIVE); SignalP-noTM (SIGNALP_EUK)	MKTVLAAAIVSLLTSVHAFDAVTVSKQTWFGWPDNCEDGYTQGCGNNDVAYSCAGRNYKAGGDGSFNNPLTYATKKNGNLHKPCEVAWFPYLKKYLVMSDICTGCDDNQIDIWIGNGDGGQDELNCEVNSPSGGGHKLIRNGASNHETNTNALWSSSKRCQVSKNVYPDGN	8	4.67836	No
maker-contig_165-fgenesh-gene-0.163-mRNA-1	phosphoglycerate mutase family	170	20	1.58518e-84	0.779	5	F:molecular_function; P:biological_process; C:cellular_component; P:metabolic process; F:catalytic activity		IPR029033 (G3DSA:3.40.50.GENE3D); SIGNAL_PEPTIDE_N_REGION (PHOBIUS); SIGNAL_PEPTIDE_H_REGION (PHOBIUS); NON_CYTOPLASMIC_DOMAIN (PHOBIUS); SIGNAL_PEPTIDE (PHOBIUS); SIGNAL_PEPTIDE_C_REGION (PHOBIUS); SignalP-noTM (SIGNALP_EUK); IPR029033 (SUPERFAMILY)	MKSALAILSLLPLALGEATVYLIRHGEKPSSGNGLNAQGMQRAQCLRNVFGANSGYNIDTILTQQYKSDGSRKRPYDTVTPLAQDLGLTINHSCDRDDPDCVKDAVKAHRGSGNILICWEHDALHDIVKDLGASDAPSYPSDRFDLIWKDPYNYSKVTDKYSENCPGLDN	5	2.94118	Yes
maker-contig_175-fgenesh-gene-0.117-mRNA-1	hypothetical protein MYCGRDRAFT_90699	170	4	1.11807e-40	0.6975	0	-		NON_CYTOPLASMIC_DOMAIN (PHOBIUS); SIGNAL_PEPTIDE_C_REGION (PHOBIUS); SIGNAL_PEPTIDE_H_REGION (PHOBIUS); SIGNAL_PEPTIDE_N_REGION (PHOBIUS); SIGNAL_PEPTIDE (PHOBIUS); SignalP-noTM (SIGNALP_EUK); SignalP-noTM (SIGNALP_GRAM_NEGATIVE); SignalP-TM (SIGNALP_GRAM_POSITIVE)	MLSPFLVLLVASVTAHALPRLLPGAARASPALDDFLSETAELEIRSTNTTSALPSASVTLCTEPEFKGECAVAVWPVNSCISLQGYAGVVSSFLPASGFECLLMQNQCDATAPYADIDSKDAKEGSDLTGLEWIKDSSSYICFTELKALQRFVRMSRLRVADASIDVTPF	6	3.52941	Yes
augustus_masked-contig_227-processed-gene-0.148-mRNA-1	---NA---	169	0			0	-		NON_CYTOPLASMIC_DOMAIN (PHOBIUS); SIGNAL_PEPTIDE_N_REGION (PHOBIUS); SIGNAL_PEPTIDE_C_REGION (PHOBIUS); SIGNAL_PEPTIDE (PHOBIUS); SIGNAL_PEPTIDE_H_REGION (PHOBIUS); SignalP-noTM (SIGNALP_GRAM_NEGATIVE); SignalP-noTM (SIGNALP_EUK); SignalP-TM (SIGNALP_GRAM_POSITIVE)	MAITKTIMGLALLAISVHAQNPVCLDSGRGGSAYNKAQTIQVPDGRVLSFCYNSGSGATIDQNWVTDIDAMLQRRVDGGACCIDCLPTAEENGCTGKSKIWNIDNCDIGDKPTGLDQYSKDVFMDLIKGLADEGRTIAALENNLVTLTIDTADHFREQEFTINGDGDTC	8	4.73373	No
snap_masked-scaffold_m38-processed-gene-0.147-mRNA-1	---NA---	168	0			0	-		SIGNAL_PEPTIDE_C_REGION (PHOBIUS); SIGNAL_PEPTIDE_H_REGION (PHOBIUS); SIGNAL_PEPTIDE (PHOBIUS); NON_CYTOPLASMIC_DOMAIN (PHOBIUS); SIGNAL_PEPTIDE_N_REGION (PHOBIUS); SignalP-noTM (SIGNALP_EUK); SignalP-noTM (SIGNALP_GRAM_NEGATIVE); SignalP-TM (SIGNALP_GRAM_POSITIVE)	MAATTRFSGRPSLGKVLLSLSLFSTLIFAQNAPPYGSGTAATCPDAADGTAVTVNGDQRASVYTIYCNYDIGGGTFNRTATSFDQCLVFCENSLQCGAVVYRDGTCYIKPVSNPGNTRFPVTDGSNLGVKGVVTTTTTTTTTPIPTTTTTTTTPTPSPTLVCFSLSKE	7	4.16667	No
augustus_masked-contig_181-processed-gene-0.105-mRNA-1	---NA---	166	0			0	-		SIGNAL_PEPTIDE_C_REGION (PHOBIUS); NON_CYTOPLASMIC_DOMAIN (PHOBIUS); SIGNAL_PEPTIDE_N_REGION (PHOBIUS); SIGNAL_PEPTIDE_H_REGION (PHOBIUS); SIGNAL_PEPTIDE (PHOBIUS)	MVLSPAAGLSQCVAKEILHVTAFDPIWSLALYVTEYLVNTSSSWRAATTTWITGFQESQQPKQSGTIACARPDQHARSSRPSSRPPHTSAPRIEHTRGTAHTRDTAHTRGSNDDDLDPDTDRSFTNRSWQAQRMCCLGEATSWQAQPMGTPMQERTPKDLLALRKS	4	2.40964	No
maker-contig_13-fgenesh-gene-0.375-mRNA-1	hypothetical protein MYCGRDRAFT_99676	166	7	3.06754e-45	0.5486	0	-		SIGNAL_PEPTIDE_N_REGION (PHOBIUS); NON_CYTOPLASMIC_DOMAIN (PHOBIUS); SIGNAL_PEPTIDE_C_REGION (PHOBIUS); SIGNAL_PEPTIDE (PHOBIUS); SIGNAL_PEPTIDE_H_REGION (PHOBIUS); SignalP-noTM (SIGNALP_GRAM_NEGATIVE); SignalP-noTM (SIGNALP_EUK); SignalP-TM (SIGNALP_GRAM_POSITIVE)	MFNLQATVAIMASLAMTTSAAVPYLHIENLSVADIRVPSESHSVKFVVSNPGAVYEQGGQLPYPVEIAWDGCDPPTCYTTVDRYYMRVVPGSYKSAEDFKLEVNKYYIYKNSVLNNSTITVLEDNGGYYCSTGAQSTRCDLPGSDGINSTYAITYGPVAQQPVPLC	5	3.01205	Yes
fgenesh_masked-contig_109-processed-gene-1.63-mRNA-1	---NA---	166	0			0	-		SIGNAL_PEPTIDE_H_REGION (PHOBIUS); SIGNAL_PEPTIDE_N_REGION (PHOBIUS); SIGNAL_PEPTIDE_C_REGION (PHOBIUS); SIGNAL_PEPTIDE (PHOBIUS); NON_CYTOPLASMIC_DOMAIN (PHOBIUS); SignalP-noTM (SIGNALP_EUK); SignalP-TM (SIGNALP_GRAM_POSITIVE)	MILPKILKISLLALVAICLITPVLGSPNQIEKRIWTPTPPTRIPLGQQRCASLAFLSKGKYRNWDLNYIQYDVYVGREYSRAKCMELQNNLRTGGLSARYDRTLGELVQNLFFRCSPTLAGVENHLHAVFMLRPGQEVTLNKVLAKTFPVVNKKMCFTCLGNTTGG	6	3.61446	No
augustus_masked-contig_32-processed-gene-1.217-mRNA-1	gpi anchored serine-threonine rich protein	166	20	3.525e-25	0.646	3	F:molecular_function; P:biological_process; C:cellular_component		SIGNAL_PEPTIDE_N_REGION (PHOBIUS); SIGNAL_PEPTIDE (PHOBIUS); SIGNAL_PEPTIDE_C_REGION (PHOBIUS); NON_CYTOPLASMIC_DOMAIN (PHOBIUS); SIGNAL_PEPTIDE_H_REGION (PHOBIUS); SignalP-noTM (SIGNALP_GRAM_NEGATIVE); SignalP-TM (SIGNALP_GRAM_POSITIVE); SignalP-noTM (SIGNALP_EUK)	MHVSAFLALAVASLSAAQSTTGTLSGCGSQVDLIISTCLSTTQPQLQACTANDWDCLCAASETILTCYNNCPSSPDRFGHEQTKVANCNAASAYGTATKATATASSTGSSSSVAATTTSTASESSTMTDSASASSATASETGAAVANAAVPAGGILAAMFGLAALL	8	4.81928	No
snap_masked-scaffold_m21-processed-gene-1.116-mRNA-1	---NA---	166	0			0	-		NON_CYTOPLASMIC_DOMAIN (PHOBIUS); SIGNAL_PEPTIDE_C_REGION (PHOBIUS); SIGNAL_PEPTIDE_N_REGION (PHOBIUS); SIGNAL_PEPTIDE_H_REGION (PHOBIUS); SIGNAL_PEPTIDE (PHOBIUS); SignalP-noTM (SIGNALP_EUK)	MKLSIPILAGLAGLASAEFYVARILNNPKAICLPTGTCNSPMGTKDTYLIGAVDMKNCDAIGKRTLENGFYVDPLCPDKKGDGGKPFDLTGNVCGKPDRTKYYFRVSPADNQKLDVSFASDFKDVVASCSKDQKCGKEKFLHCAYLGTQINVIYNYRCEPVNNSGC	10	6.0241	No
augustus_masked-contig_99-processed-gene-0.70-mRNA-1	---NA---	166	0			0	-		NON_CYTOPLASMIC_DOMAIN (PHOBIUS); SIGNAL_PEPTIDE_N_REGION (PHOBIUS); SIGNAL_PEPTIDE_H_REGION (PHOBIUS); SIGNAL_PEPTIDE_C_REGION (PHOBIUS); SIGNAL_PEPTIDE (PHOBIUS); PS51257 (PROSITE_PROFILES); SignalP-noTM (SIGNALP_EUK); SignalP-TM (SIGNALP_GRAM_POSITIVE)	MMKLQLIVLAVLTAIGSCSEMQMHNRAMSYNDALPANGIFAGRMVKRANECDPRGDGGCSQAACSSGTATCANGSCACIDLPKCPDCSSLQSQCAPGADAVCGSAGNCYCKITNGGANCSFASEGRLLNGCSSAGDSLKLFEEQGIVVDCGGPSLAIGYHQQRDRD	16	9.63855	No
fgenesh_masked-contig_32-processed-gene-0.58-mRNA-1	major allergen alt partial	165	20	3.28055e-53	0.5915	0	-		SIGNAL_PEPTIDE_N_REGION (PHOBIUS); SIGNAL_PEPTIDE_H_REGION (PHOBIUS); NON_CYTOPLASMIC_DOMAIN (PHOBIUS); SIGNAL_PEPTIDE (PHOBIUS); SIGNAL_PEPTIDE_C_REGION (PHOBIUS); SignalP-noTM (SIGNALP_GRAM_NEGATIVE); SignalP-noTM (SIGNALP_EUK); SignalP-TM (SIGNALP_GRAM_POSITIVE)	MQSFVFASVLALLASSAIAAPTSCKAPATPSSEKTIYQIKDFYERKPDGKDITALGFNIAATNGGTLDFTCVPYDPVTKAAAANFEDGHVYTCGANSLFSFSYSEKDDANKGKLFLWQGASPADTIQGSTMIPTPYCHAGGAGPNDLACVVPAAVGEIKIEMAKP	5	3.0303	Yes
augustus_masked-scaffold_m21-processed-gene-2.162-mRNA-1	---NA---	165	0			0	-		NON_CYTOPLASMIC_DOMAIN (PHOBIUS); SIGNAL_PEPTIDE_N_REGION (PHOBIUS); SIGNAL_PEPTIDE_H_REGION (PHOBIUS); SIGNAL_PEPTIDE_C_REGION (PHOBIUS); SIGNAL_PEPTIDE (PHOBIUS); SignalP-noTM (SIGNALP_EUK); SignalP-noTM (SIGNALP_GRAM_NEGATIVE)	MASTLAALTSITSFLAHAYYLTGRTYHSLPDRIPGLRNAFTVSPTRELPDLITIFGMVEGRLLCAHAAMLGGDEYLLIKQLYVANELIYEAWWKVSWLDRAVANGPGDGEDDELCEDVDDSGEEFEKWRAALPNCCGAWVAPQTPIQQGRQGCPIENWLDDVTAC	6	3.63636	No
augustus_masked-contig_84-processed-gene-0.93-mRNA-1	hypothetical protein ACLA_094710	164	2	8.47767e-10	0.445	0	-		NON_CYTOPLASMIC_DOMAIN (PHOBIUS); SIGNAL_PEPTIDE_N_REGION (PHOBIUS); SIGNAL_PEPTIDE (PHOBIUS); SIGNAL_PEPTIDE_C_REGION (PHOBIUS); SIGNAL_PEPTIDE_H_REGION (PHOBIUS); SignalP-noTM (SIGNALP_EUK); SignalP-TM (SIGNALP_GRAM_POSITIVE); SignalP-noTM (SIGNALP_GRAM_NEGATIVE)	MKFLSLIALFSAAALAAKYEPGTPCHTNDECNKNCIAARWTITHDDGDYYLACDTKTMNPTYGYRGTCDSLPPGSGHPKHFGALKSGPFPDAKKTEEACTAVGGKNCRGGCVVTAKRSSDGDTRASWDQACKATNSPSRTLKQYANEVEANVNALCEEASNPTM	10	6.09756	No
augustus_masked-contig_169-processed-gene-0.294-mRNA-1	Pc14g00300	163	16	3.58334e-71	0.6544	3	F:molecular_function; P:biological_process; C:cellular_component		SIGNAL_PEPTIDE (PHOBIUS); NON_CYTOPLASMIC_DOMAIN (PHOBIUS); SIGNAL_PEPTIDE_H_REGION (PHOBIUS); SIGNAL_PEPTIDE_C_REGION (PHOBIUS); SIGNAL_PEPTIDE_N_REGION (PHOBIUS); SignalP-noTM (SIGNALP_GRAM_NEGATIVE); SignalP-noTM (SIGNALP_EUK)	MPFSLRHTLLCLMATSATITYAEHLRVVWSSGTFSTISGPSGNENGGYSGFAIINDAGEAIYDEDYPDDHVPCTYAGRTFTIEGDCWDTGRQFSCVADFGGAPSTCEVLDSAGVSLGKADAQKDTTFIGIAIGTDASCVIEFESNGTACPVDDGNGPLHVTSG	7	4.29448	No
augustus_masked-scaffold_m40-processed-gene-1.230-mRNA-1	hypothetical protein BBA_04968	162	9	3.76445e-18	0.5167	0	-		SIGNAL_PEPTIDE_C_REGION (PHOBIUS); SIGNAL_PEPTIDE_N_REGION (PHOBIUS); SIGNAL_PEPTIDE_H_REGION (PHOBIUS); SIGNAL_PEPTIDE (PHOBIUS); NON_CYTOPLASMIC_DOMAIN (PHOBIUS); SignalP-noTM (SIGNALP_GRAM_NEGATIVE); SignalP-TM (SIGNALP_GRAM_POSITIVE); SignalP-noTM (SIGNALP_EUK)	MQKRILSFSTLVALCQLSSAANCGETTALVCYNGSNGGSTPQNVSLDDVSLSYSSSFFLLNQDQHSYADILPCQIAYAAAYLRYIGQSNTGLKQFWTMSASFSCQEFELPTNDDQTVLPLADHLDGRYNSSVLYTEIANAIDGGEKPDCGPKGKISARRLWN	6	3.7037	No
fgenesh_masked-contig_393-processed-gene-0.12-mRNA-1	hypothetical protein PTT_12480	161	2	2.57268e-07	0.535	2	F:RNA binding; F:endoribonuclease activity	-	IPR016191 (G3DSA:3.10.450.GENE3D); IPR000026 (PFAM); NON_CYTOPLASMIC_DOMAIN (PHOBIUS); SIGNAL_PEPTIDE_N_REGION (PHOBIUS); SIGNAL_PEPTIDE_C_REGION (PHOBIUS); SIGNAL_PEPTIDE (PHOBIUS); SIGNAL_PEPTIDE_H_REGION (PHOBIUS); SignalP-noTM (SIGNALP_EUK); IPR016191 (SUPERFAMILY)	MKLSLSSYLLALVVAIGQVTSSPLPRNDTGAMLMDRADGDWQCGQQSRVDAAYTELEKRYAGGPFITGANSRQYPAYFGNRQDNPPGPVVFENAQCNNNPALIDYREFPILRNGRAFTNNADPKTDRVVIARVGTAGETLRCGLMTHSGAPGNNFVPCKPL	4	2.48447	No
snap_masked-scaffold_m23-processed-gene-0.212-mRNA-1	hypothetical protein MYCGRDRAFT_95108	161	3	1.6323e-28	0.5333	0	-		SIGNAL_PEPTIDE_C_REGION (PHOBIUS); SIGNAL_PEPTIDE_N_REGION (PHOBIUS); SIGNAL_PEPTIDE (PHOBIUS); NON_CYTOPLASMIC_DOMAIN (PHOBIUS); SIGNAL_PEPTIDE_H_REGION (PHOBIUS); SignalP-noTM (SIGNALP_GRAM_NEGATIVE); SignalP-TM (SIGNALP_GRAM_POSITIVE); SignalP-noTM (SIGNALP_EUK)	MQQTLALSVLALSYHASALALPQVTTGTATPLFPSNTTITFYQGTALAQGNIGRDLVIESNLNALQSRDIGVCGMIVGHDTIQQGTCINLRTAAIGLQQTDYGSCSFVLFMGNAGCDPGPDGTGAVQLVIPIPNGEETTCVGTGVLDGGKFQHASGIWIML	5	3.10559	Yes
maker-contig_19-fgenesh-gene-0.157-mRNA-1	hypothetical protein AOL_s00210g277	161	11	4.27298e-14	0.4836	0	-		SIGNAL_PEPTIDE_N_REGION (PHOBIUS); SIGNAL_PEPTIDE_C_REGION (PHOBIUS); NON_CYTOPLASMIC_DOMAIN (PHOBIUS); SIGNAL_PEPTIDE (PHOBIUS); SIGNAL_PEPTIDE_H_REGION (PHOBIUS); SignalP-noTM (SIGNALP_EUK); SignalP-TM (SIGNALP_GRAM_POSITIVE); SignalP-noTM (SIGNALP_GRAM_NEGATIVE)	MQFTTIALSVAGMLLTASATPVASPLPAGFEPITGEEIRARLAAPESALTKRQPGGVYICTGANYSGTCGYAVQPLCSSSSPCNTRSQIDAHCVTLTSPYLRNIGSFGPDQGANVYVSSNGNCHEADGGISYPGSTDFKNYHAGTNDHEGQVITSFLVVAK	6	3.72671	Yes
snap_masked-contig_137-processed-gene-0.92-mRNA-1	---NA---	161	0			0	-		SIGNAL_PEPTIDE_N_REGION (PHOBIUS); SIGNAL_PEPTIDE_H_REGION (PHOBIUS); NON_CYTOPLASMIC_DOMAIN (PHOBIUS); SIGNAL_PEPTIDE_C_REGION (PHOBIUS); SIGNAL_PEPTIDE (PHOBIUS); SignalP-noTM (SIGNALP_GRAM_NEGATIVE); SignalP-TM (SIGNALP_GRAM_POSITIVE); SignalP-noTM (SIGNALP_EUK)	MPSFSTFVAALAALSASAMAAPSVRATGCCDTTGSCLTVSGTTSGGLHWCYGYHSGNIPFNADDGLKAQCLTQAHAKQNKQCIDTPDSSCNSGNSANVGSMLEARLGGDHTLGQDDSLAIQAAIGAAVANGLHWSDDTRFGPGFISFGNFLHSVLLVIRAC	8	4.96894	Yes
augustus_masked-contig_150-processed-gene-1.192-mRNA-1	hypothetical protein SEPMUDRAFT_151343	159	6	1.9312e-28	0.5633	0	-		SIGNAL_PEPTIDE_C_REGION (PHOBIUS); SIGNAL_PEPTIDE_N_REGION (PHOBIUS); SIGNAL_PEPTIDE_H_REGION (PHOBIUS); SIGNAL_PEPTIDE (PHOBIUS); NON_CYTOPLASMIC_DOMAIN (PHOBIUS); SignalP-noTM (SIGNALP_EUK); SignalP-TM (SIGNALP_GRAM_POSITIVE); SignalP-noTM (SIGNALP_GRAM_NEGATIVE)	MHASTIFALAAATFASAAPVDIPGQQFGSFEVSNFIFGCTSGCNWYFDVSIAGSFLNHPAIDTPVHCEGGWALDPSDVPSEYVECGPISQTQSVSAYVTRAVEEGEQSVLNLVYSTSNPLTGAVFKYYGDDNVYSATGYNASLQQSEFSVPETSATAVI	4	2.51572	No
augustus_masked-contig_186-processed-gene-0.224-mRNA-1	---NA---	158	0			0	-		SIGNAL_PEPTIDE_N_REGION (PHOBIUS); SIGNAL_PEPTIDE_C_REGION (PHOBIUS); NON_CYTOPLASMIC_DOMAIN (PHOBIUS); SIGNAL_PEPTIDE (PHOBIUS); SIGNAL_PEPTIDE_H_REGION (PHOBIUS); SignalP-noTM (SIGNALP_EUK); SignalP-noTM (SIGNALP_GRAM_NEGATIVE); SignalP-TM (SIGNALP_GRAM_POSITIVE)	MSTFRTITTLLASVVLTSHARNINLTPSTDNSCYQAANVASSNNISISIGGYPHSTLGVRFSLNETFIDPAKRTDYNDDFPCRPGSLDYTSDKRSISQTEGCTGSFNSAYAEDGFNYSVIAWENYVPQANYSQVTIFQYGSEEYKAQFLVKTFSLQNC	4	2.53165	No
maker-contig_213-augustus-gene-0.132-mRNA-1	hydrophobin-like protein	158	6	1.71358e-58	0.68	2	F:structural constituent of cell wall; C:fungal-type cell wall		SIGNAL_PEPTIDE_N_REGION (PHOBIUS); SIGNAL_PEPTIDE_H_REGION (PHOBIUS); NON_CYTOPLASMIC_DOMAIN (PHOBIUS); SIGNAL_PEPTIDE (PHOBIUS); SIGNAL_PEPTIDE_C_REGION (PHOBIUS); SignalP-noTM (SIGNALP_GRAM_NEGATIVE); SignalP-TM (SIGNALP_GRAM_POSITIVE); SignalP-noTM (SIGNALP_EUK)	MQPTLAASVFALFASKALAAPGLVQDLTQALPLSHVPDYQAPQCRDGGQLHCCQATFSGSAAPVTLLADLACYDLTPAVVNCVITEAPIDPEHGCVGEYSCCQVNDLNPLLGLFCSKPPGDCVGDEANGRCTDVIGGRFGHCSDNDVRNNRLLEGLGL	12	7.59494	Yes
augustus_masked-contig_206-processed-gene-0.114-mRNA-1	---NA---	156	0			0	-		SIGNAL_PEPTIDE (PHOBIUS); SIGNAL_PEPTIDE_H_REGION (PHOBIUS); NON_CYTOPLASMIC_DOMAIN (PHOBIUS); SIGNAL_PEPTIDE_C_REGION (PHOBIUS); SIGNAL_PEPTIDE_N_REGION (PHOBIUS)	MMKLAVLERSWNTSRCVFVSALPFLHNPSPGEPFETNWFLSGACVLPAHRKNNITSLLVESAVKLGKISIPGLTIPLKFSPLAHKMAFFQGIVSLRTERLVSYYKSIGMPPNRRMSRCEFCLSYGISVDESLDDENIIVLERRGHAFVPATALARM	4	2.5641	No
maker-contig_149-fgenesh-gene-0.305-mRNA-1	hypothetical protein MYCFIDRAFT_212642	149	3	3.24982e-15	0.53	0	-		SIGNAL_PEPTIDE_N_REGION (PHOBIUS); SIGNAL_PEPTIDE_C_REGION (PHOBIUS); SIGNAL_PEPTIDE (PHOBIUS); SIGNAL_PEPTIDE_H_REGION (PHOBIUS); NON_CYTOPLASMIC_DOMAIN (PHOBIUS); SignalP-noTM (SIGNALP_EUK)	MQYLPILLAASAAFVGAQKALEKPPSNYRWSARNFIADCTDTCHYTFDISGVEAEPYPSFKAVCTGTASTYFASCQLLEWSAKRAYEPTVLALVPPPGEDEVAHLQVSLIFDSYDASYNITGPADLKFNGFETDFDIVPTDPLGTNIMS	4	2.68456	Yes
augustus_masked-contig_17-processed-gene-2.190-mRNA-1	---NA---	149	0			0	-		SIGNAL_PEPTIDE_H_REGION (PHOBIUS); NON_CYTOPLASMIC_DOMAIN (PHOBIUS); SIGNAL_PEPTIDE_N_REGION (PHOBIUS); SIGNAL_PEPTIDE (PHOBIUS); SIGNAL_PEPTIDE_C_REGION (PHOBIUS)	MVAFLASRGAPAARSPQNTHLMMMKHWTPGPGSSVSLEFCSTAVAALRRCGLSGPRPESASGCRPLASHALTSSQRRRRVSSSKVRIPRLRRWQLLANSHATHWATAEADRTSGSIQPRVSPGTLALGGTKRPRKGDPWLLHCHSSARP	4	2.68456	No
augustus_masked-contig_130-processed-gene-0.113-mRNA-1	hypothetical protein GGTG_06539	149	1	2.44509e-07	0.46	1	F:calcium ion binding	-	IPR011992 (G3DSA:1.10.238.GENE3D); IPR018247 (PROSITE_PATTERNS); SIGNAL_PEPTIDE_N_REGION (PHOBIUS); SIGNAL_PEPTIDE (PHOBIUS); SIGNAL_PEPTIDE_C_REGION (PHOBIUS); NON_CYTOPLASMIC_DOMAIN (PHOBIUS); SIGNAL_PEPTIDE_H_REGION (PHOBIUS); IPR002048 (PROSITE_PROFILES); SignalP-noTM (SIGNALP_EUK); SignalP-noTM (SIGNALP_GRAM_NEGATIVE); SignalP-TM (SIGNALP_GRAM_POSITIVE); SSF47473 (SUPERFAMILY)	MLAPTALMLAIACATSVQAACCHARISDGGCGDGTFGTPFCGLRSCGGCRPGLNRAQDPFEESAPDTCRYDSTFDFVADPAIGSVSLADYLAWAVKYQHATTYNGSALQHWTNVFNTYDANGDGMIDFDEMHRQAPEKKRLFYQQGLKK	8	5.36913	No
maker-contig_92-fgenesh-gene-1.188-mRNA-1	small secreted protein	146	20	3.36318e-65	0.724	3	F:molecular_function; P:biological_process; C:cellular_component		SIGNAL_PEPTIDE_C_REGION (PHOBIUS); SIGNAL_PEPTIDE_N_REGION (PHOBIUS); SIGNAL_PEPTIDE_H_REGION (PHOBIUS); SIGNAL_PEPTIDE (PHOBIUS); NON_CYTOPLASMIC_DOMAIN (PHOBIUS); PS51257 (PROSITE_PROFILES); SignalP-noTM (SIGNALP_EUK); SignalP-TM (SIGNALP_GRAM_POSITIVE)	MQLRSFLSLAITLACARATLDPCTTNSKGKIPSKLNCSATKVSKAIQAAECSHNTRTSKTQTFAVFVTDHSYDKSYGAPYGTCSAYTCAAPTSNQTESEKDSWIFYWGEGGDSTGYGTTCVKSPDDGTCGCQNSNGQFIYGGNDCV	10	6.84932	Yes
augustus_masked-contig_123-processed-gene-3.176-mRNA-1	---NA---	145	0			0	-		NON_CYTOPLASMIC_DOMAIN (PHOBIUS); SIGNAL_PEPTIDE_N_REGION (PHOBIUS); SIGNAL_PEPTIDE (PHOBIUS); SIGNAL_PEPTIDE_H_REGION (PHOBIUS); SIGNAL_PEPTIDE_C_REGION (PHOBIUS)	MSCCFLTAALILAAKSEQRLRDESPLAVAAYVAIEGGYAYGDMSDMALVDLAMPNKSGLLEALGSDVKGRVDCVGRLDVDAMMEVFRICKMMQGWSLVWRVEMVDIEELEVVFEWWILMKDARGQSAVSEASHMPAKSATAVVAK	4	2.75862	No
fgenesh_masked-scaffold_m21-processed-gene-0.69-mRNA-1	surface protein 1 protein	144	20	1.19768e-60	0.7265	0	-		SIGNAL_PEPTIDE_N_REGION (PHOBIUS); SIGNAL_PEPTIDE (PHOBIUS); SIGNAL_PEPTIDE_C_REGION (PHOBIUS); NON_CYTOPLASMIC_DOMAIN (PHOBIUS); SIGNAL_PEPTIDE_H_REGION (PHOBIUS); SignalP-noTM (SIGNALP_EUK); SignalP-TM (SIGNALP_GRAM_POSITIVE); SignalP-noTM (SIGNALP_GRAM_NEGATIVE)	MQFTTTFLAVLATAGSALAAPAPAADVSMMAAGSTWTMQNFKRACASGTCNYSFAINTNDGSAATACAYKVTGNPASRASYQNVKCGAFTIGSNWSGQFGEGNGFQTLSVVRGKQILYPAYTDKQLASGQVVKPDQSYTPQNLS	4	2.77778	Yes
augustus_masked-contig_37-processed-gene-5.138-mRNA-1	---NA---	144	0			1	F:calcium ion binding	-	IPR011992 (G3DSA:1.10.238.GENE3D); IPR018247 (PROSITE_PATTERNS); NON_CYTOPLASMIC_DOMAIN (PHOBIUS); SIGNAL_PEPTIDE_N_REGION (PHOBIUS); SIGNAL_PEPTIDE_C_REGION (PHOBIUS); SIGNAL_PEPTIDE (PHOBIUS); SIGNAL_PEPTIDE_H_REGION (PHOBIUS); IPR002048 (PROSITE_PROFILES); SignalP-noTM (SIGNALP_EUK); SSF47473 (SUPERFAMILY)	MKGPMILGLSIVAISISQVIAECCGAGECNGYGRCNMFCCHCDEEYRWDVEKKECRIFVCRVAAGGDACVPSKLARSELVVDYTNADQAMIHEASGGLDHMTLEHFLTHTASLGDTDPEALTAKFSEHDVNNDGIITVDEMRLK	10	6.94444	No
maker-contig_204-fgenesh-gene-0.239-mRNA-1	---NA---	143	0			0	-		SIGNAL_PEPTIDE_N_REGION (PHOBIUS); SIGNAL_PEPTIDE_H_REGION (PHOBIUS); NON_CYTOPLASMIC_DOMAIN (PHOBIUS); SIGNAL_PEPTIDE_C_REGION (PHOBIUS); SIGNAL_PEPTIDE (PHOBIUS); SignalP-noTM (SIGNALP_EUK); SignalP-noTM (SIGNALP_GRAM_NEGATIVE)	MLNIQLLTLAALSATAIADLNWYGDNGCGNDYLSGSTFNCGLGCTAFTDFKGEPTNNVHSVEGLVLEPNTQVLLYKSADCSGDPYSAIGQSYGSPVPENRCVPSTKDGLGSFQVVVYSDKSGGEACPPGTMTAASSKYPAPTG	6	4.1958	Yes
maker-contig_169-fgenesh-gene-0.309-mRNA-1	hypothetical protein MYCFIDRAFT_212258	143	3	1.47162e-32	0.6067	0	-		SIGNAL_PEPTIDE_C_REGION (PHOBIUS); NON_CYTOPLASMIC_DOMAIN (PHOBIUS); SIGNAL_PEPTIDE_N_REGION (PHOBIUS); SIGNAL_PEPTIDE (PHOBIUS); SIGNAL_PEPTIDE_H_REGION (PHOBIUS); SignalP-TM (SIGNALP_GRAM_POSITIVE); SignalP-noTM (SIGNALP_EUK); SignalP-noTM (SIGNALP_GRAM_NEGATIVE)	MKAVFITTVALAALAWAAPLSKRQCFVDEHGVQGCIDNPICTIHDDGSVSCISKRDNIQKRQCYVSKDGVQSCIDNPQCHKNEDGSVYCVSKIKRSESVTMEERDALPTNEKRQCNVDEEGDPDCVETPTCDPKEDGSQACVL	12	8.39161	Yes
augustus_masked-contig_75-processed-gene-0.175-mRNA-1	---NA---	143	0			0	-		SIGNAL_PEPTIDE_N_REGION (PHOBIUS); SIGNAL_PEPTIDE_H_REGION (PHOBIUS); SIGNAL_PEPTIDE_C_REGION (PHOBIUS); SIGNAL_PEPTIDE (PHOBIUS); NON_CYTOPLASMIC_DOMAIN (PHOBIUS); SignalP-TM (SIGNALP_GRAM_POSITIVE); SignalP-noTM (SIGNALP_GRAM_NEGATIVE); SignalP-noTM (SIGNALP_EUK)	MVSSKNIISLLIACIAQTSTAGGPSDQCIFTGGLVGLPNSRCAGSDGKEHSDILSCPSQPGAVDIICPRVLSNGLSPPEECKGLIGSGSYCDSWNSDRGGGKEDVQWWCYCINGNFCCGQNAEVAGGQDVVDYFNDVGCNCDG	13	9.09091	No
augustus_masked-contig_57-processed-gene-0.340-mRNA-1	---NA---	142	0			0	-		SIGNAL_PEPTIDE_N_REGION (PHOBIUS); SIGNAL_PEPTIDE_H_REGION (PHOBIUS); SIGNAL_PEPTIDE (PHOBIUS); SIGNAL_PEPTIDE_C_REGION (PHOBIUS); NON_CYTOPLASMIC_DOMAIN (PHOBIUS); SignalP-TM (SIGNALP_GRAM_POSITIVE); SignalP-noTM (SIGNALP_EUK); SignalP-noTM (SIGNALP_GRAM_NEGATIVE)	MKPSFLFLALAATVAAFPGSLLHESFEDDTTDVASIPSDAQVSSSDPNPLFKRACKQNGRKGQHSTCAPDPFKDRKPDLTQIPSHPAIDDKLPPAHPPVKQTKREMVTPNLFGRRTAKRECKGEGGTCVRPIEKKERKVRLS	4	2.8169	No
fgenesh_masked-contig_95-processed-gene-0.128-mRNA-1	---NA---	141	0			0	-		SIGNAL_PEPTIDE_C_REGION (PHOBIUS); SIGNAL_PEPTIDE (PHOBIUS); NON_CYTOPLASMIC_DOMAIN (PHOBIUS); SIGNAL_PEPTIDE_N_REGION (PHOBIUS); SIGNAL_PEPTIDE_H_REGION (PHOBIUS); SignalP-noTM (SIGNALP_GRAM_NEGATIVE); SignalP-noTM (SIGNALP_EUK); SignalP-TM (SIGNALP_GRAM_POSITIVE)	MQLLFSNAAVIASLWMALAATASARECKFAASVTQSQRNGCARCPPATNFQGTASLRIDGVRVWEEIGGTDQYGALSNGDGYAWEVDGVSFHVRALGIPALASEPKCTLTRLNVDYPGVGRKESGGATLRDALYCDWEWEC	6	4.25532	No
fgenesh_masked-contig_32-processed-gene-0.57-mRNA-1	---NA---	141	0			0	-		SIGNAL_PEPTIDE_N_REGION (PHOBIUS); SIGNAL_PEPTIDE_C_REGION (PHOBIUS); SIGNAL_PEPTIDE (PHOBIUS); SIGNAL_PEPTIDE_H_REGION (PHOBIUS); NON_CYTOPLASMIC_DOMAIN (PHOBIUS); SignalP-TM (SIGNALP_GRAM_POSITIVE); SignalP-noTM (SIGNALP_GRAM_NEGATIVE); SignalP-noTM (SIGNALP_EUK)	MQYSKTVLATLLMAFATQTLADGPSICGSNEPGGTRVAGHCGQDAQVCYNNDGGILCTCFDNKACETECGTDTPNLFGGGSCLLCFSAAKRRLQITYCGVEYIHIDIQYKTIPHSIEYSELMKYSLLLQSNISANTRYVFG	10	7.0922	No
maker-contig_152-fgenesh-gene-0.145-mRNA-1	hydrophobin-like protein	141	7	2.27727e-40	0.6414	2	F:structural constituent of cell wall; C:fungal-type cell wall		SIGNAL_PEPTIDE_N_REGION (PHOBIUS); NON_CYTOPLASMIC_DOMAIN (PHOBIUS); SIGNAL_PEPTIDE_C_REGION (PHOBIUS); SIGNAL_PEPTIDE_H_REGION (PHOBIUS); SIGNAL_PEPTIDE (PHOBIUS); SignalP-noTM (SIGNALP_GRAM_NEGATIVE); SignalP-noTM (SIGNALP_EUK); SignalP-TM (SIGNALP_GRAM_POSITIVE)	MHFSSTLAALSTVLLANAAPQLPTGWEAPTCTDGGQLHCCSATFAGDLAPVTLLSDLACYDLTPADTNCIITNAPIDPLVGCKGVWSCCQVNTLAPLLGIFCSDPPGECVGDEAPPRCLDVLNDRFGHCPANGGGLLGGIL	12	8.51064	Yes
fgenesh_masked-contig_170-processed-gene-0.145-mRNA-1	---NA---	139	0			0	-		SIGNAL_PEPTIDE_N_REGION (PHOBIUS); SIGNAL_PEPTIDE (PHOBIUS); NON_CYTOPLASMIC_DOMAIN (PHOBIUS); SIGNAL_PEPTIDE_C_REGION (PHOBIUS); SIGNAL_PEPTIDE_H_REGION (PHOBIUS); SignalP-noTM (SIGNALP_GRAM_NEGATIVE); SignalP-noTM (SIGNALP_EUK)	MKTLQVIVPLLALAMTSQAFNLDFVRVQLDPYFYNEQDEDECNGKAHNNDEQRPTSRIEENGCHTENLPFKGFIYDIMTASSVPPPLCGLLKTWELFRTPMLLSYNPGIYREERTADVPAKLSTSGVEERYGGARPECE	4	2.8777	No
augustus_masked-contig_18-processed-gene-0.179-mRNA-1	---NA---	139	0			0	-		NON_CYTOPLASMIC_DOMAIN (PHOBIUS); SIGNAL_PEPTIDE_C_REGION (PHOBIUS); SIGNAL_PEPTIDE_N_REGION (PHOBIUS); SIGNAL_PEPTIDE_H_REGION (PHOBIUS); SIGNAL_PEPTIDE (PHOBIUS); SignalP-noTM (SIGNALP_GRAM_NEGATIVE); SignalP-TM (SIGNALP_GRAM_POSITIVE); SignalP-noTM (SIGNALP_EUK)	MLYPLLIAVMLSAIFNTAAARMVPPWAKDLPNYKHLNKSPPKSAARDLSQKAPLHPTFDPPRYNPPPPTYASSPPGYVGPASPTPTPESECPFICIDAINECGMRYGDCLPVCPGETPALTPPPCPSATAEAVPTSYLV	6	4.31655	No
augustus_masked-contig_900-processed-gene-0.0-mRNA-1	peptidase p60	138	20	1.0887e-87	0.9455	1	F:protein binding	-	IPR000555 (SMART); IPR028090 (PFAM); G3DSA:3.40.140.10 (GENE3D); NON_CYTOPLASMIC_DOMAIN (PHOBIUS); SIGNAL_PEPTIDE_N_REGION (PHOBIUS); SIGNAL_PEPTIDE_H_REGION (PHOBIUS); SIGNAL_PEPTIDE (PHOBIUS); SIGNAL_PEPTIDE_C_REGION (PHOBIUS); SSF102712 (SUPERFAMILY)	MRKHILAAVQAHAAAEYPRECCGLIIAVGRSHRYIPCDNTATDPAEEFRISPEDFAAAEDKGEVIGIVHSHPDATSRPSPRDLAMCEATGLPWYILSWPEGDLRTITPTGHTPLLGRPFVHGAWDCWQVCADWYKREW	6	4.34783	No
maker-contig_42-augustus-gene-0.216-mRNA-1	hypothetical protein MYCGRDRAFT_94117	136	6	1.89376e-24	0.5183	0	-		NON_CYTOPLASMIC_DOMAIN (PHOBIUS); SIGNAL_PEPTIDE_N_REGION (PHOBIUS); SIGNAL_PEPTIDE_C_REGION (PHOBIUS); SIGNAL_PEPTIDE (PHOBIUS); SIGNAL_PEPTIDE_H_REGION (PHOBIUS); SignalP-noTM (SIGNALP_EUK); SignalP-TM (SIGNALP_GRAM_POSITIVE); SignalP-noTM (SIGNALP_GRAM_NEGATIVE)	MSPGGLFFAISALMLSCIDAAPHAQASPDLASRDLVNILVPTILPVYFCTEPFWQGTCDNLQNGPALCIKLSETFAGKASSIGPDKNATACDFYQNDHCSSEEGLKLELKWPGVDNLPVSPRAGKFDNSIRSYICY	7	5.14706	Yes
augustus_masked-contig_118-processed-gene-1.151-mRNA-1	---NA---	135	0			0	-		SIGNAL_PEPTIDE_N_REGION (PHOBIUS); SIGNAL_PEPTIDE_C_REGION (PHOBIUS); NON_CYTOPLASMIC_DOMAIN (PHOBIUS); SIGNAL_PEPTIDE (PHOBIUS); SIGNAL_PEPTIDE_H_REGION (PHOBIUS); SignalP-noTM (SIGNALP_GRAM_NEGATIVE); SignalP-TM (SIGNALP_GRAM_POSITIVE); SignalP-noTM (SIGNALP_EUK)	MKNTNILLAALLASISSTVLGQIATCDGNQAPDWEDCDAIYAPYRGGIDSIPNILPPLCAVFNAPEGVSLRQIPSTAEFNGVPKRSRRFRILQWNRRGLQYPQSELPRPTMQVGGGAGRAGAWTLQVINNPDYED	3	2.22222	No
augustus_masked-contig_55-processed-gene-3.216-mRNA-1	---NA---	135	0			1	C:extracellular region	-	IPR010636 (G3DSA:3.20.120.GENE3D); IPR010636 (PFAM); SIGNAL_PEPTIDE_C_REGION (PHOBIUS); SIGNAL_PEPTIDE_N_REGION (PHOBIUS); NON_CYTOPLASMIC_DOMAIN (PHOBIUS); SIGNAL_PEPTIDE (PHOBIUS); SIGNAL_PEPTIDE_H_REGION (PHOBIUS); SignalP-noTM (SIGNALP_EUK); IPR010636 (SUPERFAMILY)	MQFIAVMVLAGSVMVAARRNITQNFGITPENAACRHPAASSAAGFLPSPSGFAKNICTVCPSPKFGYPLCCKGELDCKNPRYDPLDKLDFQMLCEEANSKARCCNKKKGGSNVKCEGMSMTVDVAAAESVGLQLS	10	7.40741	No
maker-contig_32-augustus-gene-0.197-mRNA-1	---NA---	134	0			0	-		SIGNAL_PEPTIDE_C_REGION (PHOBIUS); NON_CYTOPLASMIC_DOMAIN (PHOBIUS); SIGNAL_PEPTIDE_N_REGION (PHOBIUS); SIGNAL_PEPTIDE (PHOBIUS); SIGNAL_PEPTIDE_H_REGION (PHOBIUS); SignalP-TM (SIGNALP_GRAM_POSITIVE)	MATFSAVLARIFSSSAPAMSVNIRDCDPGTASSQAVPSRTIKSQYASAGPMRAAPPSKVEPKAVLATTQPATQDATMQIPSEDLVGKTEILTMRGGIDHDHHGTRMSHDICCCLICCDCMDDCCTAIDDVICCE	11	8.20896	Yes
maker-contig_183-fgenesh-gene-0.185-mRNA-1	---NA---	130	0			0	-		SIGNAL_PEPTIDE_H_REGION (PHOBIUS); SIGNAL_PEPTIDE_C_REGION (PHOBIUS); SIGNAL_PEPTIDE_N_REGION (PHOBIUS); NON_CYTOPLASMIC_DOMAIN (PHOBIUS); SIGNAL_PEPTIDE (PHOBIUS); SignalP-noTM (SIGNALP_GRAM_NEGATIVE); SignalP-noTM (SIGNALP_EUK); SignalP-TM (SIGNALP_GRAM_POSITIVE)	MLPSTVTVLSSMLTLVAAAPSNILSRNPSSDPMLLTWWDNGCAQPNPSDGPGNSNTYVFSSEGPSYPGDCVATPSYNWQSVKLQQDSDASYSVELFSGEGCNNPILTVTQDGCYTQPEGAIVLSARANLK	4	3.07692	Yes
fgenesh_masked-contig_37-processed-gene-5.52-mRNA-1	---NA---	129	0			0	-		SIGNAL_PEPTIDE_C_REGION (PHOBIUS); SIGNAL_PEPTIDE_N_REGION (PHOBIUS); NON_CYTOPLASMIC_DOMAIN (PHOBIUS); SIGNAL_PEPTIDE (PHOBIUS); SIGNAL_PEPTIDE_H_REGION (PHOBIUS); SignalP-noTM (SIGNALP_GRAM_NEGATIVE); SignalP-noTM (SIGNALP_EUK); SignalP-TM (SIGNALP_GRAM_POSITIVE)	MKFSISICLAALLTAATALPSSLQERECKTINGCNSCSVTPNTCPECIRCCFDTCSGGTDSPNFKACYERTCLNSPGGLGTSEVIRRSSSSGPSCVTDINSSVPAEHERRHIKLYWKEGAGFRSCAVTS	13	10.0775	No
maker-scaffold_m24-exonerate_est2genome-gene-1.19-mRNA-1	---NA---	128	0			0	-		SIGNAL_PEPTIDE_H_REGION (PHOBIUS); SIGNAL_PEPTIDE_C_REGION (PHOBIUS); SIGNAL_PEPTIDE_N_REGION (PHOBIUS); SIGNAL_PEPTIDE (PHOBIUS); NON_CYTOPLASMIC_DOMAIN (PHOBIUS); SignalP-TM (SIGNALP_GRAM_POSITIVE)	MRLLSRGVPHRRHSAIAAALPLQRSAATTTRCGGTIWVRRLCAPGNPPGPLGRQILAHQPAVLTPRTRWPFLAASHLDIGTRLTAAACFASHARVSLLLVGNIGAAGSGGGHDREKSCTGVQWCAAMW	5	3.90625	Yes
maker-contig_151-snap-gene-0.134-mRNA-1	hypothetical protein MYCGRDRAFT_94707	128	10	3.80211e-15	0.556	0	-		NON_CYTOPLASMIC_DOMAIN (PHOBIUS); SIGNAL_PEPTIDE (PHOBIUS); SIGNAL_PEPTIDE_N_REGION (PHOBIUS); SIGNAL_PEPTIDE_C_REGION (PHOBIUS); SIGNAL_PEPTIDE_H_REGION (PHOBIUS); SignalP-noTM (SIGNALP_GRAM_NEGATIVE); SignalP-TM (SIGNALP_GRAM_POSITIVE); SignalP-noTM (SIGNALP_EUK)	MLNLNLPTLLLLLTTFTTPATSLTTSEIQKACNAKNPYVGGAINNFCHVKNIIVPSAYANKGRGGDVPNAIVTIDGTCNPPQWVPTRYCLVQFREICMNGDEFGAGRKRFGRGGCQVWNIYSRSNGRH	6	4.6875	Yes
maker-contig_58-snap-gene-0.205-mRNA-1	---NA---	128	0			0	-		SIGNAL_PEPTIDE_H_REGION (PHOBIUS); NON_CYTOPLASMIC_DOMAIN (PHOBIUS); SIGNAL_PEPTIDE (PHOBIUS); SIGNAL_PEPTIDE_N_REGION (PHOBIUS); SIGNAL_PEPTIDE_C_REGION (PHOBIUS); SignalP-noTM (SIGNALP_EUK); SignalP-noTM (SIGNALP_GRAM_NEGATIVE); SignalP-TM (SIGNALP_GRAM_POSITIVE)	MKQTLLSTLALATAFCSIPALAQKPGPIKLPGLGTCPDECVSIRNPAGGALLACCGTAEGCIDCAPDCIAVCNGGTGFYGSCTDLGGDVENTCTKGCETFCETEDYTVCTISGQYVDPVPEGCPDPNA	15	11.7188	Yes
fgenesh_masked-scaffold_m42-processed-gene-2.51-mRNA-1	---NA---	127	0			0	-		SIGNAL_PEPTIDE_H_REGION (PHOBIUS); SIGNAL_PEPTIDE_C_REGION (PHOBIUS); SIGNAL_PEPTIDE_N_REGION (PHOBIUS); NON_CYTOPLASMIC_DOMAIN (PHOBIUS); SIGNAL_PEPTIDE (PHOBIUS); SignalP-TM (SIGNALP_GRAM_POSITIVE); SignalP-noTM (SIGNALP_EUK); SignalP-noTM (SIGNALP_GRAM_NEGATIVE)	MIIFKLTSILALTTMAVALPANTSPEAANNASSIAKCKDPDHHCNCARSAGKTRAAETTSGEATTSVTLLADITPATGNTTTILTQEHQLETRQSETHVAQVDCFEDEANQVRQNSRVLAKRSNVLQ	4	3.14961	No
genemark-contig_366-processed-gene-0.13-mRNA-1	hydrophobin-like protein	126	20	4.90722e-12	0.646	1	C:extracellular region	-	IPR010636 (PFAM); IPR010636 (G3DSA:3.20.120.GENE3D); SIGNAL_PEPTIDE_C_REGION (PHOBIUS); NON_CYTOPLASMIC_DOMAIN (PHOBIUS); SIGNAL_PEPTIDE (PHOBIUS); SIGNAL_PEPTIDE_N_REGION (PHOBIUS); SIGNAL_PEPTIDE_H_REGION (PHOBIUS); SignalP-noTM (SIGNALP_EUK); SignalP-TM (SIGNALP_GRAM_POSITIVE); SignalP-noTM (SIGNALP_GRAM_NEGATIVE); IPR010636 (SUPERFAMILY)	MQFFVIAFAALAAASPMVAERAADPAAVATTPTYDNGGHDGGNGGHDGGNGGGNTGGKKQFKCPGLLQSPQCCQTDILDLASLTCEPLRADVSSRDTFKAECAKTGATANCCLLPVLGQALVCQNV	8	6.34921	Yes
maker-scaffold_m22-fgenesh-gene-0.95-mRNA-1	hypothetical protein MYCGRDRAFT_110887	125	1	4.5624e-08	0.39	0	-		SIGNAL_PEPTIDE_C_REGION (PHOBIUS); NON_CYTOPLASMIC_DOMAIN (PHOBIUS); SIGNAL_PEPTIDE_N_REGION (PHOBIUS); SIGNAL_PEPTIDE (PHOBIUS); SIGNAL_PEPTIDE_H_REGION (PHOBIUS); SignalP-TM (SIGNALP_GRAM_POSITIVE); SignalP-noTM (SIGNALP_EUK)	MQFTFFMLATMAAGVLSAPSPNHKRECSPSPADDTDPQAQYKAQCEGKAFPAIYPPTEAEMECMKLQYKAQCENANFIAIFPPSEAQMKCLRLEYQTQCEGKAFTKIFPPSPEQQRCETVKELIG	7	5.6	Yes
augustus_masked-contig_222-processed-gene-0.98-mRNA-1	hypothetical protein COCMIDRAFT_26459	122	11	1.06142e-13	0.5291	0	-		SIGNAL_PEPTIDE_C_REGION (PHOBIUS); SIGNAL_PEPTIDE_N_REGION (PHOBIUS); NON_CYTOPLASMIC_DOMAIN (PHOBIUS); SIGNAL_PEPTIDE (PHOBIUS); SIGNAL_PEPTIDE_H_REGION (PHOBIUS); SignalP-noTM (SIGNALP_EUK); SignalP-TM (SIGNALP_GRAM_POSITIVE); SignalP-noTM (SIGNALP_GRAM_NEGATIVE)	MHITSILALALSATAASATTWWTPANLQCPDAGTITRAELIAGITGPVGELRETSANNLATKYCGGTQFRGIPLYFVTVKGANLSYAYRKSTDEYWYCSATNGRHPSGWPNVCADSGTLISS	4	3.27869	No
fgenesh_masked-contig_84-processed-gene-0.31-mRNA-1	---NA---	122	0			0	-		SIGNAL_PEPTIDE_N_REGION (PHOBIUS); NON_CYTOPLASMIC_DOMAIN (PHOBIUS); SIGNAL_PEPTIDE (PHOBIUS); SIGNAL_PEPTIDE_C_REGION (PHOBIUS); SIGNAL_PEPTIDE_H_REGION (PHOBIUS); SignalP-noTM (SIGNALP_EUK); SignalP-noTM (SIGNALP_GRAM_NEGATIVE); SignalP-TM (SIGNALP_GRAM_POSITIVE)	MKTFALPLALLIAAAIANPSGKPLGDITKRQSKDCLSACAKDRQTCSEGSNLRQGAHRYFCAKVSVRCIRDCCRSLGLVGVNVDTCVRVNVNMETTTTTASIVEYTSSFSDGMGSRLSAKTQ	8	6.55738	No
maker-contig_85-fgenesh-gene-0.217-mRNA-1	hypothetical protein SEPMUDRAFT_120374	122	1	5.84006e-26	0.7	0	-		SIGNAL_PEPTIDE_C_REGION (PHOBIUS); SIGNAL_PEPTIDE_N_REGION (PHOBIUS); NON_CYTOPLASMIC_DOMAIN (PHOBIUS); SIGNAL_PEPTIDE_H_REGION (PHOBIUS); SIGNAL_PEPTIDE (PHOBIUS); SignalP-noTM (SIGNALP_EUK)	MVSANFLSQALFAGAALASGLHLRRDQCTSDDACEGACRAVDVKCEGANVTPTEAVIAEARRRYQDYHCVNSQCQCAVTSDDQAQDFCQYLVENDKAFKGFKYDDGHFDFDTNTITCVIVPA	9	7.37705	Yes
augustus_masked-contig_51-processed-gene-6.238-mRNA-1	hypothetical protein DOTSEDRAFT_26919	121	3	2.36191e-21	0.5467	0	-		NON_CYTOPLASMIC_DOMAIN (PHOBIUS); SIGNAL_PEPTIDE_N_REGION (PHOBIUS); SIGNAL_PEPTIDE (PHOBIUS); SIGNAL_PEPTIDE_C_REGION (PHOBIUS); SIGNAL_PEPTIDE_H_REGION (PHOBIUS); SignalP-noTM (SIGNALP_GRAM_NEGATIVE); SignalP-TM (SIGNALP_GRAM_POSITIVE); SignalP-noTM (SIGNALP_EUK)	MQFIIPTILLSTIALAAPTPIQPTNTATCSLKYAVMKGTWTVNIGRPYLDGTGCAFVKKSLRKGGMSISSAPGFKCEDDGEGMTRLEFTTVLSTKKQNAALEIAYPMIPFVQNGICDPYLV	4	3.30579	Yes
augustus_masked-contig_228-processed-gene-1.227-mRNA-1	---NA---	121	0			0	-		SIGNAL_PEPTIDE_C_REGION (PHOBIUS); SIGNAL_PEPTIDE_N_REGION (PHOBIUS); SIGNAL_PEPTIDE (PHOBIUS); NON_CYTOPLASMIC_DOMAIN (PHOBIUS); SIGNAL_PEPTIDE_H_REGION (PHOBIUS); SignalP-noTM (SIGNALP_EUK)	MQLTIISMILAVAAAMPVQERSLPYCDQVHVDIGFGPGPACQQRPSSLPYCDQVQVNPGYGPGPACVPRPSSYSIHRENNPSGLINCADVHIPPGGGLGPACYNPDLPVDVALDIVEDTLH	6	4.95868	No
fgenesh_masked-contig_37-processed-gene-6.110-mRNA-1	---NA---	121	0			0	-		SIGNAL_PEPTIDE_H_REGION (PHOBIUS); SIGNAL_PEPTIDE_N_REGION (PHOBIUS); SIGNAL_PEPTIDE_C_REGION (PHOBIUS); SIGNAL_PEPTIDE (PHOBIUS); NON_CYTOPLASMIC_DOMAIN (PHOBIUS); SignalP-TM (SIGNALP_GRAM_POSITIVE); SignalP-noTM (SIGNALP_EUK); SignalP-noTM (SIGNALP_GRAM_NEGATIVE)	MQFTAVLLFVASTLAATSSPMAQCATEFTLCQQSANAVTLFTKCSTLLAACAASGAMTTDDESLGQTMSDARESCKYLMRPLSCHCYGIPSVHRASSRSRIALACATAYCSIDSSSDYDIH	9	7.43802	No
maker-contig_112-snap-gene-0.217-mRNA-1	---NA---	120	0			0	-		NON_CYTOPLASMIC_DOMAIN (PHOBIUS); SIGNAL_PEPTIDE_N_REGION (PHOBIUS); SIGNAL_PEPTIDE (PHOBIUS); SIGNAL_PEPTIDE_C_REGION (PHOBIUS); SIGNAL_PEPTIDE_H_REGION (PHOBIUS); SignalP-noTM (SIGNALP_EUK)	MFLLCFWIAFFELGCCLIPSPIIGPGPDRESRPIPAYIGTGPGGAAPRVCGFTLHACMHCSGNLHPSIQESPHLLYRPKAPSMFTPLYRSRGLSAKPSQAMRDYILNTLTPSTLTNASTM	6	5	Yes
augustus_masked-contig_13-processed-gene-0.311-mRNA-1	---NA---	119	0			0	-		IPR015791 (G3DSA:2.60.20.GENE3D); SIGNAL_PEPTIDE_N_REGION (PHOBIUS); SIGNAL_PEPTIDE (PHOBIUS); SIGNAL_PEPTIDE_C_REGION (PHOBIUS); SIGNAL_PEPTIDE_H_REGION (PHOBIUS); NON_CYTOPLASMIC_DOMAIN (PHOBIUS); SignalP-noTM (SIGNALP_GRAM_NEGATIVE); SignalP-noTM (SIGNALP_EUK); SignalP-TM (SIGNALP_GRAM_POSITIVE)	MHAIHLTLAALALSFPAWALPSAPGNATLEARADRWEIEFFSSLGCNGNPNGQAGSTRRQGCQRVGGGGAEGYSWHADGFKAKLYAKDDCSGDDHDVKETNCDNAGFKIQSYEVKKKLL	4	3.36134	No
augustus_masked-contig_146-processed-gene-0.101-mRNA-1	---NA---	118	0			0	-		NON_CYTOPLASMIC_DOMAIN (PHOBIUS); SIGNAL_PEPTIDE_N_REGION (PHOBIUS); SIGNAL_PEPTIDE_H_REGION (PHOBIUS); SIGNAL_PEPTIDE_C_REGION (PHOBIUS); SIGNAL_PEPTIDE (PHOBIUS); SignalP-noTM (SIGNALP_EUK); SignalP-noTM (SIGNALP_GRAM_NEGATIVE)	MAILSKALLLSSLLWYQQVYAIPARVAERSTSFSMLIYAKSGCKSENLLVGQSVNHSQEPSLLSACFPVSNAGSIKMTVEGNCEVTLRSGQDCGGESWVYEVGQCVSQLFAGVFIACN	6	5.08475	No
maker-contig_78-fgenesh-gene-0.154-mRNA-1	transcription elongation factor spt4	114	20	2.12143e-55	0.763	5	F:translation elongation factor activity; P:positive regulation of DNA-dependent transcription, elongation; C:nucleus; F:zinc ion binding; P:translational elongation	-	IPR009287 (PIRSF); IPR022800 (PFAM); PTHR12882:SF0 (PANTHER); IPR016046 (PANTHER); NON_CYTOPLASMIC_DOMAIN (PHOBIUS); SIGNAL_PEPTIDE_N_REGION (PHOBIUS); SIGNAL_PEPTIDE (PHOBIUS); SIGNAL_PEPTIDE_C_REGION (PHOBIUS); SIGNAL_PEPTIDE_H_REGION (PHOBIUS); SignalP-TM (SIGNALP_GRAM_POSITIVE); SignalP-noTM (SIGNALP_EUK); IPR029040 (SUPERFAMILY)	MSHVPRSLRACLVCTFIQSTTSFVKTGCPNCEDFLEMRNNADVVTECTSEVFEGTITLNDTGRSWVARWSRLDGYVPGVYAVKVNGSLPEEYIAAMDAAGVTYIPRDGSASTDD	5	4.38596	Yes
maker-contig_181-snap-gene-0.155-mRNA-1	long chronological lifespan protein 2	114	20	1.83264e-47	0.837	0	-		NON_CYTOPLASMIC_DOMAIN (PHOBIUS); SIGNAL_PEPTIDE_C_REGION (PHOBIUS); SIGNAL_PEPTIDE_H_REGION (PHOBIUS); SIGNAL_PEPTIDE_N_REGION (PHOBIUS); SIGNAL_PEPTIDE (PHOBIUS); SignalP-TM (SIGNALP_GRAM_POSITIVE); SignalP-noTM (SIGNALP_GRAM_NEGATIVE); SignalP-noTM (SIGNALP_EUK)	MLPLPLLLLCWVVPAMSQFFNFGNMFNQQQQQEPQNMASDSEWYQTNYESARCDKYLCPHTLSCVHFPHHCPCAFPAVEDKIEFGDGSMACVSKGGFKAGEAARKVELARKGLL	7	6.14035	Yes
snap_masked-contig_169-processed-gene-0.170-mRNA-1	hypothetical protein MYCFIDRAFT_204961	114	1	4.87975e-08	0.52	0	-		SIGNAL_PEPTIDE_C_REGION (PHOBIUS); SIGNAL_PEPTIDE_N_REGION (PHOBIUS); NON_CYTOPLASMIC_DOMAIN (PHOBIUS); SIGNAL_PEPTIDE (PHOBIUS); SIGNAL_PEPTIDE_H_REGION (PHOBIUS); SignalP-TM (SIGNALP_GRAM_POSITIVE); SignalP-noTM (SIGNALP_EUK); SignalP-noTM (SIGNALP_GRAM_NEGATIVE)	MLFLQSLCRLLAATLLAFGIAHADQQMPLGQHAAKKTITYTILSTRTRYAFRPHTATMMRPTPTLSAPWLAQLHKKQRKDNCDETACAMCKFSSQCDTTESACTECDAKPYCDC	9	7.89474	No
augustus_masked-contig_5-processed-gene-3.196-mRNA-1	nad -binding rossmann-fold containing protein	113	20	2.6953e-24	0.605	2	P:biological_process; C:cellular_component		IPR016040 (G3DSA:3.40.50.GENE3D); PF13460 (PFAM); SIGNAL_PEPTIDE_C_REGION (PHOBIUS); SIGNAL_PEPTIDE_N_REGION (PHOBIUS); NON_CYTOPLASMIC_DOMAIN (PHOBIUS); SIGNAL_PEPTIDE (PHOBIUS); SIGNAL_PEPTIDE_H_REGION (PHOBIUS); PS51257 (PROSITE_PROFILES); SSF51735 (SUPERFAMILY)	MTTPTKTLAFFGATGGCAGYTLANALKAGYTCTALARTPEKLTKSLEAKNVPAETISAHLTIISGNAYEATDVRNTIAPNNNPVDIIISGIGCDESDQAQGFSPFLHANDVDF	3	2.65487	No
augustus_masked-contig_37-processed-gene-0.138-mRNA-1	---NA---	113	0			0	-		SIGNAL_PEPTIDE_C_REGION (PHOBIUS); SIGNAL_PEPTIDE_N_REGION (PHOBIUS); SIGNAL_PEPTIDE_H_REGION (PHOBIUS); SIGNAL_PEPTIDE (PHOBIUS); NON_CYTOPLASMIC_DOMAIN (PHOBIUS)	MCFRRSALAMLACEYARGRSRVSQTFHQCCLLVKSPPSLRKIALLVSDPREPGNRRSGAIAMIDVAGAGAGAAGAAGAAGAAGVGAGAGVLMRGSIPMLEKAASGILEQSSLE	4	3.53982	No
augustus_masked-contig_166-processed-gene-1.152-mRNA-1	---NA---	112	0			0	-		SIGNAL_PEPTIDE_N_REGION (PHOBIUS); NON_CYTOPLASMIC_DOMAIN (PHOBIUS); SIGNAL_PEPTIDE_C_REGION (PHOBIUS); SIGNAL_PEPTIDE (PHOBIUS); SIGNAL_PEPTIDE_H_REGION (PHOBIUS); SignalP-TM (SIGNALP_GRAM_POSITIVE); SignalP-noTM (SIGNALP_EUK); SignalP-noTM (SIGNALP_GRAM_NEGATIVE)	MARFATLIQILLACLTAFATAAHNNSTCPFPMTALNAGGCIGCTRTKFLETSTKSIDCQGCETLTTTTKQWKFAPQCRYVCVGGVMTTTAPPGVATTVTSCSTTPTATPYDN	9	8.03571	No
fgenesh_masked-contig_159-processed-gene-0.63-mRNA-1	hydrophobin 2	111	4	1.69493e-10	0.59	2	F:structural constituent of cell wall; C:fungal-type cell wall		SIGNAL_PEPTIDE_N_REGION (PHOBIUS); SIGNAL_PEPTIDE_C_REGION (PHOBIUS); SIGNAL_PEPTIDE (PHOBIUS); SIGNAL_PEPTIDE_H_REGION (PHOBIUS); NON_CYTOPLASMIC_DOMAIN (PHOBIUS); SignalP-TM (SIGNALP_GRAM_POSITIVE); SignalP-noTM (SIGNALP_EUK); SignalP-noTM (SIGNALP_GRAM_NEGATIVE)	MQFTIIAIAAFTAAVSAMPTGPSFGDVSINSASVKSCAANTKTSCCDVTSVSSGILGNVLGGSCSLSNFNIPIIAAGGISGPQCNNGNTFCCPTNQNGNINPTLSCIPITL	8	7.20721	No
maker-contig_38-fgenesh-gene-0.293-mRNA-1	---NA---	108	0			0	-		SIGNAL_PEPTIDE_C_REGION (PHOBIUS); SIGNAL_PEPTIDE_N_REGION (PHOBIUS); SIGNAL_PEPTIDE (PHOBIUS); SIGNAL_PEPTIDE_H_REGION (PHOBIUS); NON_CYTOPLASMIC_DOMAIN (PHOBIUS); SignalP-noTM (SIGNALP_EUK); SignalP-TM (SIGNALP_GRAM_POSITIVE); SignalP-noTM (SIGNALP_GRAM_NEGATIVE)	MQFIAIVAAIFATSAAAQWTWNGGASGSNDEGSYFSHCTCTVRRNVDNGLGQQACQNLSNQYSNLYWDGNGCVDANGQGVEGNGMARACRGVGGAGRNADRDVDATCY	6	5.55556	Yes
augustus_masked-contig_5-processed-gene-3.199-mRNA-1	---NA---	106	0			0	-		SIGNAL_PEPTIDE_N_REGION (PHOBIUS); SIGNAL_PEPTIDE_C_REGION (PHOBIUS); NON_CYTOPLASMIC_DOMAIN (PHOBIUS); SIGNAL_PEPTIDE (PHOBIUS); SIGNAL_PEPTIDE_H_REGION (PHOBIUS); SignalP-noTM (SIGNALP_EUK); SignalP-noTM (SIGNALP_GRAM_NEGATIVE)	MQFTIATIAIAAFALNAAAWEFSFSDTPGCLFTGDTVASGNGNQACTAVTAGDDDDHVDITGLGNCIISFYEDAGCSLALDYDAFDEDDCEEFEGYRPAAFDVTQC	6	5.66038	No
augustus_masked-scaffold_m31-processed-gene-0.143-mRNA-1	---NA---	106	0			4	P:proteolysis; F:protein binding; C:extracellular region; P:blood coagulation	-	IPR000177 (SMART); G3DSA:3.50.4.10 (GENE3D); IPR029469 (PFAM); SIGNAL_PEPTIDE_N_REGION (PHOBIUS); SIGNAL_PEPTIDE_C_REGION (PHOBIUS); NON_CYTOPLASMIC_DOMAIN (PHOBIUS); SIGNAL_PEPTIDE (PHOBIUS); SIGNAL_PEPTIDE_H_REGION (PHOBIUS); SignalP-noTM (SIGNALP_EUK); SignalP-TM (SIGNALP_GRAM_POSITIVE)	MKITYIIAASVAAVAASPVAKDHTQEKRAACFPFQNINGCTINCGIDSYGGDFYNSFAKDLPECAARCKQASQCVGFSYVGTECYMKGSLGVPNPDLRVILGICPK	8	7.54717	No
augustus_masked-contig_37-processed-gene-6.181-mRNA-1	hydrophobin 2	106	5	1.38288e-13	0.616	2	F:structural constituent of cell wall; C:fungal-type cell wall		SIGNAL_PEPTIDE_C_REGION (PHOBIUS); SIGNAL_PEPTIDE_N_REGION (PHOBIUS); NON_CYTOPLASMIC_DOMAIN (PHOBIUS); SIGNAL_PEPTIDE (PHOBIUS); SIGNAL_PEPTIDE_H_REGION (PHOBIUS); SignalP-noTM (SIGNALP_EUK); SignalP-noTM (SIGNALP_GRAM_NEGATIVE); SignalP-TM (SIGNALP_GRAM_POSITIVE)	MQFTIVAIAAFVASVSAFPQDASLHSSVVKSCAKGTKVSCCDTKGPNEGLLSNVLGGSCALSNLNIPIAAVGGVSGSQCNQGNTYCCPVNQEGNLNIALACIPVQL	8	7.54717	No
augustus_masked-contig_113-processed-gene-1.162-mRNA-1	---NA---	104	0			0	-		NON_CYTOPLASMIC_DOMAIN (PHOBIUS); SIGNAL_PEPTIDE_N_REGION (PHOBIUS); SIGNAL_PEPTIDE (PHOBIUS); SIGNAL_PEPTIDE_C_REGION (PHOBIUS); SIGNAL_PEPTIDE_H_REGION (PHOBIUS); SignalP-TM (SIGNALP_GRAM_POSITIVE); SignalP-noTM (SIGNALP_EUK); SignalP-noTM (SIGNALP_GRAM_NEGATIVE)	MKLYQAFLISVQFAAALSAAVDTAASECGDLGVLRVDNIPEGVNATDIRTCEAHPLGSSGVSSSANPTGLESGDNHKCYTQAPYESAAAADAAADLGIRFQPAR	3	2.88462	No
maker-contig_233-exonerate_est2genome-gene-0.5-mRNA-1	---NA---	103	0			0	-		SIGNAL_PEPTIDE_N_REGION (PHOBIUS); SIGNAL_PEPTIDE_H_REGION (PHOBIUS); NON_CYTOPLASMIC_DOMAIN (PHOBIUS); SIGNAL_PEPTIDE (PHOBIUS); SIGNAL_PEPTIDE_C_REGION (PHOBIUS); SignalP-noTM (SIGNALP_EUK)	MSRLVACLSYAKTSLALLMGSHWMGMISENPTTRELLQLGPARSLSQDTRRPGQQRECHRIACTNLARTSGVNSPSSPTPNGHQADPFVNGFIRSSDPHGHAR	3	2.91262	Yes
fgenesh_masked-contig_152-processed-gene-1.123-mRNA-1	hypothetical protein CHGG_08175	102	1	1.35659e-09	0.61	0	-		SIGNAL_PEPTIDE_C_REGION (PHOBIUS); SIGNAL_PEPTIDE_N_REGION (PHOBIUS); SIGNAL_PEPTIDE_H_REGION (PHOBIUS); SIGNAL_PEPTIDE (PHOBIUS); NON_CYTOPLASMIC_DOMAIN (PHOBIUS)	MKDYLPVSPLFLAALGTRDAYGELPATPESLDDAQMVEGHGCKEHFGTVGVGKLPGQQSPELAIIEQMWPDLDPAKDLCVCQAGEEGGTHHAKDEQARDGCT	4	3.92157	No
maker-contig_135-exonerate_est2genome-gene-0.28-mRNA-1	---NA---	102	0			0	-		SIGNAL_PEPTIDE_N_REGION (PHOBIUS); SIGNAL_PEPTIDE_C_REGION (PHOBIUS); NON_CYTOPLASMIC_DOMAIN (PHOBIUS); SIGNAL_PEPTIDE (PHOBIUS); SIGNAL_PEPTIDE_H_REGION (PHOBIUS); SignalP-TM (SIGNALP_GRAM_POSITIVE)	MPKKLDFSKRSTLIAMSPSASSAVTSPCSSTTKRGTPGEGLPIEPGLITFPLKLPQRRTVSVCPKPSQISRPVLSNHNRITSGLSGSPAPVQCCNAFGRFCS	5	4.90196	Yes
maker-scaffold_m17-snap-gene-0.297-mRNA-1	---NA---	102	0			0	-		SIGNAL_PEPTIDE_C_REGION (PHOBIUS); SIGNAL_PEPTIDE_N_REGION (PHOBIUS); SIGNAL_PEPTIDE (PHOBIUS); NON_CYTOPLASMIC_DOMAIN (PHOBIUS); SIGNAL_PEPTIDE_H_REGION (PHOBIUS); SignalP-noTM (SIGNALP_GRAM_NEGATIVE); SignalP-TM (SIGNALP_GRAM_POSITIVE); SignalP-noTM (SIGNALP_EUK)	MRVTLVLSCLWVALVTALPPGEVDRSTGLADGLFKRQRCSSCRPAKNALRWGQMENAALIVCRATFAPKRADAFATVKSNAFWTLQCNASVVMAWSSLCRRV	6	5.88235	Yes
augustus_masked-contig_99-processed-gene-0.65-mRNA-1	hypothetical protein MYCGRDRAFT_92019	102	1	7.29585e-10	0.59	0	-		SIGNAL_PEPTIDE_H_REGION (PHOBIUS); NON_CYTOPLASMIC_DOMAIN (PHOBIUS); SIGNAL_PEPTIDE_N_REGION (PHOBIUS); SIGNAL_PEPTIDE (PHOBIUS); SIGNAL_PEPTIDE_C_REGION (PHOBIUS); SignalP-noTM (SIGNALP_EUK); SignalP-noTM (SIGNALP_GRAM_NEGATIVE)	MQYKYLAATVLALLGSASAWAPMGDRGQSCPDTWIQCYTCDGEGGQRGHCGPRSEYSGCGCIDDGGWGGDNHGGQGRNWGNNEDRNGGQGRNWGNNDGRNNW	6	5.88235	No
fgenesh_masked-contig_178-processed-gene-0.111-mRNA-1	hypothetical protein MYCGRDRAFT_91285	101	11	1.03416e-25	0.4873	0	-		SIGNAL_PEPTIDE_C_REGION (PHOBIUS); NON_CYTOPLASMIC_DOMAIN (PHOBIUS); SIGNAL_PEPTIDE_N_REGION (PHOBIUS); SIGNAL_PEPTIDE (PHOBIUS); SIGNAL_PEPTIDE_H_REGION (PHOBIUS); SignalP-noTM (SIGNALP_GRAM_NEGATIVE); SignalP-noTM (SIGNALP_EUK); SignalP-TM (SIGNALP_GRAM_POSITIVE)	MKLFFVVAALSMASGVFAGLDCGGYCQCLFDDGSHCCVDTTYGGSGATGGVGTKVGEDCQARCSSRQRGSDGAACGGAGKWSCVSAWNGQFRSSCKPDWTT	10	9.90099	Yes
fgenesh_masked-contig_84-processed-gene-2.107-mRNA-1	---NA---	100	0			0	-		SIGNAL_PEPTIDE_N_REGION (PHOBIUS); SIGNAL_PEPTIDE_C_REGION (PHOBIUS); SIGNAL_PEPTIDE (PHOBIUS); NON_CYTOPLASMIC_DOMAIN (PHOBIUS); SIGNAL_PEPTIDE_H_REGION (PHOBIUS); SignalP-TM (SIGNALP_GRAM_POSITIVE); SignalP-noTM (SIGNALP_EUK); SignalP-noTM (SIGNALP_GRAM_NEGATIVE)	MRFTIAVSVLFAALAAAVPAAEPGTDGIAVIAERQVSSRCPVASCTPGCVPERGGHLGMQFGERRKLLYGLPEDQQLRQLEDVFATVKLDPLFDVSGGDV	3	3	No
augustus_masked-contig_17-processed-gene-2.149-mRNA-1	---NA---	98	0			0	-		NON_CYTOPLASMIC_DOMAIN (PHOBIUS); SIGNAL_PEPTIDE_C_REGION (PHOBIUS); SIGNAL_PEPTIDE_N_REGION (PHOBIUS); SIGNAL_PEPTIDE_H_REGION (PHOBIUS); SIGNAL_PEPTIDE (PHOBIUS); SignalP-TM (SIGNALP_GRAM_POSITIVE); SignalP-noTM (SIGNALP_GRAM_NEGATIVE); SignalP-noTM (SIGNALP_EUK)	MHFLKTIFLAASLSIALAAPTPSSMLEEKSATTLSDPPSVPAGLKIADNNLSANGDWNSICKSQYGDQICPAICSKLYNLPGKCVGGFFNWDKVCVCS	6	6.12245	No
maker-contig_179-snap-gene-0.281-mRNA-1	hypothetical protein SEPMUDRAFT_116714	97	1	7.14421e-24	0.74	0	-		SIGNAL_PEPTIDE_H_REGION (PHOBIUS); NON_CYTOPLASMIC_DOMAIN (PHOBIUS); SIGNAL_PEPTIDE_N_REGION (PHOBIUS); SIGNAL_PEPTIDE (PHOBIUS); SIGNAL_PEPTIDE_C_REGION (PHOBIUS); SignalP-noTM (SIGNALP_EUK); SignalP-TM (SIGNALP_GRAM_POSITIVE); SignalP-noTM (SIGNALP_GRAM_NEGATIVE)	MLPNSILSLVIAFAATALAADQGPEVSGPLTLQHRPHTNFETCRSSPSKTNCGFCYIGNTFLGWNCACDTFCSGTMANCYYITEAAPSTWTQITCQR	8	8.24742	Yes
maker-contig_152-fgenesh-gene-1.291-mRNA-1	---NA---	92	0			0	-		SIGNAL_PEPTIDE_C_REGION (PHOBIUS); SIGNAL_PEPTIDE_N_REGION (PHOBIUS); SIGNAL_PEPTIDE (PHOBIUS); SIGNAL_PEPTIDE_H_REGION (PHOBIUS); NON_CYTOPLASMIC_DOMAIN (PHOBIUS); SignalP-noTM (SIGNALP_EUK); SignalP-noTM (SIGNALP_GRAM_NEGATIVE)	MQFQVIAIALFASLVAAQSGTCFDDGDCFFSGGKCTKADGQITGTCSPKDGTPTTTGGAAPTATGAVCFDDGDCILSGGKCVKTELLGKCSK	8	8.69565	Yes
augustus_masked-contig_37-processed-gene-9.148-mRNA-1	hydrophobin-like protein	91	9	1.22165e-26	0.6533	1	C:extracellular region	-	IPR010636 (G3DSA:3.20.120.GENE3D); IPR010636 (PFAM); SIGNAL_PEPTIDE_N_REGION (PHOBIUS); SIGNAL_PEPTIDE (PHOBIUS); SIGNAL_PEPTIDE_C_REGION (PHOBIUS); NON_CYTOPLASMIC_DOMAIN (PHOBIUS); SIGNAL_PEPTIDE_H_REGION (PHOBIUS); SignalP-TM (SIGNALP_GRAM_POSITIVE); SignalP-noTM (SIGNALP_EUK); SignalP-noTM (SIGNALP_GRAM_NEGATIVE); IPR010636 (SUPERFAMILY)	MQFLILAFAALVAATPAHLRTKRGPHQVCPSLDTPQCCQLDADGILALTCSAPTAEVHTAAGLEKNCAKSGLSAYCCTLPLDGDALLCSAP	8	8.79121	No
augustus_masked-contig_227-processed-gene-0.126-mRNA-1	---NA---	90	0			0	-		NON_CYTOPLASMIC_DOMAIN (PHOBIUS); SIGNAL_PEPTIDE_N_REGION (PHOBIUS); SIGNAL_PEPTIDE (PHOBIUS); SIGNAL_PEPTIDE_C_REGION (PHOBIUS); SIGNAL_PEPTIDE_H_REGION (PHOBIUS); SignalP-TM (SIGNALP_GRAM_POSITIVE); SignalP-noTM (SIGNALP_GRAM_NEGATIVE); SignalP-noTM (SIGNALP_EUK)	MQFTSFLIAAGLVAAVAASPAANAHALAAERLANHPHAEYLAMEKRVAQNNGAPKKDLSFACGLCLAGCSEELCDCCTTTGVCYERGECQ	8	8.88889	No
fgenesh_masked-scaffold_m9-processed-gene-0.116-mRNA-1	hypothetical protein SNOG_05982	89	2	7.34899e-08	0.535	0	-		SIGNAL_PEPTIDE_C_REGION (PHOBIUS); SIGNAL_PEPTIDE_N_REGION (PHOBIUS); SIGNAL_PEPTIDE (PHOBIUS); NON_CYTOPLASMIC_DOMAIN (PHOBIUS); SIGNAL_PEPTIDE_H_REGION (PHOBIUS); SignalP-TM (SIGNALP_GRAM_POSITIVE); SignalP-noTM (SIGNALP_GRAM_NEGATIVE); SignalP-noTM (SIGNALP_EUK)	MQFQSLLLLATAIMTPVTLAYTSFNHDEHFFADKQTQLQSATDGTNWRYCPVKNGCCAQAGTDPLFYPCTSLLSSAGSPCTFSGKTASC	6	6.74157	No
augustus_masked-contig_338-processed-gene-0.24-mRNA-1	---NA---	87	0			0	-		NON_CYTOPLASMIC_DOMAIN (PHOBIUS); SIGNAL_PEPTIDE_H_REGION (PHOBIUS); SIGNAL_PEPTIDE_C_REGION (PHOBIUS); SIGNAL_PEPTIDE_N_REGION (PHOBIUS); SIGNAL_PEPTIDE (PHOBIUS); SignalP-noTM (SIGNALP_EUK); SignalP-TM (SIGNALP_GRAM_POSITIVE); SignalP-noTM (SIGNALP_GRAM_NEGATIVE)	MQIKTCATLLCLSGTILAAPVGKNANIVQVRTPNADAITGPTDAQMKRDDAEVLTTDYIYTQKRDDADKKRDDADVLTTDYIYTQKN	2	2.29885	No
fgenesh_masked-contig_73-processed-gene-0.78-mRNA-1	---NA---	85	0			0	-		SIGNAL_PEPTIDE_C_REGION (PHOBIUS); NON_CYTOPLASMIC_DOMAIN (PHOBIUS); SIGNAL_PEPTIDE_N_REGION (PHOBIUS); SIGNAL_PEPTIDE_H_REGION (PHOBIUS); SIGNAL_PEPTIDE (PHOBIUS); SignalP-noTM (SIGNALP_EUK); SignalP-TM (SIGNALP_GRAM_POSITIVE)	MKFHPLTLLALISLTLATPLTEPSDVFATELGFSPADYLLEARDPSAVLAERAVSCYAQGGPRPAYCYRRMSASEDAITVALVRR	2	2.35294	No
maker-scaffold_m42-fgenesh-gene-0.100-mRNA-1	---NA---	85	0			0	-		NON_CYTOPLASMIC_DOMAIN (PHOBIUS); SIGNAL_PEPTIDE_N_REGION (PHOBIUS); SIGNAL_PEPTIDE (PHOBIUS); SIGNAL_PEPTIDE_C_REGION (PHOBIUS); SIGNAL_PEPTIDE_H_REGION (PHOBIUS); SignalP-noTM (SIGNALP_EUK)	MHFATLVSFTLLALSGAEAQRNLHRSIESKDVKRARDNAECTFPGENAAGNYAKCTAGFVQKLPVCCEAFVGGLAFCTEPSTELR	5	5.88235	Yes
snap_masked-contig_1-processed-gene-1.132-mRNA-1	---NA---	84	0			0	-		SIGNAL_PEPTIDE_C_REGION (PHOBIUS); SIGNAL_PEPTIDE_H_REGION (PHOBIUS); SIGNAL_PEPTIDE_N_REGION (PHOBIUS); NON_CYTOPLASMIC_DOMAIN (PHOBIUS); SIGNAL_PEPTIDE (PHOBIUS)	MAVFWLSVSALSISKSPSGLDLTFRDCTHKQEKVYSKAIYDTKGCLDKIVKHRKNDDSKHEKKMRTRYFGGSNDEDRDIVTRRS	2	2.38095	No
snap_masked-contig_137-processed-gene-2.202-mRNA-1	---NA---	84	0			0	-		NON_CYTOPLASMIC_DOMAIN (PHOBIUS); SIGNAL_PEPTIDE_N_REGION (PHOBIUS); SIGNAL_PEPTIDE (PHOBIUS); SIGNAL_PEPTIDE_C_REGION (PHOBIUS); SIGNAL_PEPTIDE_H_REGION (PHOBIUS); SignalP-noTM (SIGNALP_EUK); SignalP-noTM (SIGNALP_GRAM_NEGATIVE)	MQFTITFLTLLGSVLAAPATIPHELLDADVATSGLDFNIFARDTSQGRCDVEICKAMLYFCVDAKGRKELLMIIKLRVQHVAIV	3	3.57143	No
augustus_masked-contig_170-processed-gene-0.276-mRNA-1	---NA---	84	0			1	F:chitin binding	-	IPR001002 (G3DSA:3.30.60.GENE3D); NON_CYTOPLASMIC_DOMAIN (PHOBIUS); SIGNAL_PEPTIDE_N_REGION (PHOBIUS); SIGNAL_PEPTIDE (PHOBIUS); SIGNAL_PEPTIDE_C_REGION (PHOBIUS); SIGNAL_PEPTIDE_H_REGION (PHOBIUS); SignalP-noTM (SIGNALP_GRAM_NEGATIVE); SignalP-noTM (SIGNALP_EUK)	MKLFAIAIALLGGLEMTFAAIMMQPAELHQKRVCTFEKCCNKGGRVASTPGACITDCDPGFVNALRLNRVVFKSTIHRKGSQLG	5	5.95238	No
maker-contig_42-exonerate_est2genome-gene-0.0-mRNA-1	---NA---	80	0			0	-		SIGNAL_PEPTIDE_N_REGION (PHOBIUS); SIGNAL_PEPTIDE (PHOBIUS); SIGNAL_PEPTIDE_C_REGION (PHOBIUS); SIGNAL_PEPTIDE_H_REGION (PHOBIUS); NON_CYTOPLASMIC_DOMAIN (PHOBIUS)	MGRSSVFCRFGAISLTASGRRTRLADDVFLCQLSRLTYLSAFSCSPSRSRSEPSQSKLLTIPLISAAWYTISTRCGRGRA	4	5	Yes
fgenesh_masked-contig_137-processed-gene-0.74-mRNA-1	---NA---	78	0			0	-		SIGNAL_PEPTIDE_N_REGION (PHOBIUS); SIGNAL_PEPTIDE (PHOBIUS); NON_CYTOPLASMIC_DOMAIN (PHOBIUS); SIGNAL_PEPTIDE_C_REGION (PHOBIUS); SIGNAL_PEPTIDE_H_REGION (PHOBIUS); SignalP-TM (SIGNALP_GRAM_POSITIVE); SignalP-noTM (SIGNALP_EUK)	MHLSTFLSTILSLGALVQASPIVSARTEGCPGGVDNKQQCKTTENANLFSRPEDVRLRPIIIMSWLWASELRSQKSSR	2	2.5641	No
maker-contig_183-fgenesh-gene-0.188-mRNA-1	---NA---	78	0			1	P:defense response	-	IPR008176 (PFAM); SIGNAL_PEPTIDE_N_REGION (PHOBIUS); SIGNAL_PEPTIDE (PHOBIUS); SIGNAL_PEPTIDE_C_REGION (PHOBIUS); SIGNAL_PEPTIDE_H_REGION (PHOBIUS); NON_CYTOPLASMIC_DOMAIN (PHOBIUS); SignalP-noTM (SIGNALP_GRAM_NEGATIVE); SignalP-noTM (SIGNALP_EUK); SignalP-TM (SIGNALP_GRAM_POSITIVE)	MQFRSFLAILLPFITFAAASPLATPDDIEARQLNQLLLCPLLGTGLCSVQCQLKTSTAGQCSPDYKCYCQDAAGTIIT	6	7.69231	Yes
maker-contig_328-snap-gene-0.45-mRNA-1	hypothetical protein SETTUDRAFT_90147	77	4	9.62889e-15	0.545	0	-		SIGNAL_PEPTIDE_N_REGION (PHOBIUS); SIGNAL_PEPTIDE_C_REGION (PHOBIUS); SIGNAL_PEPTIDE (PHOBIUS); SIGNAL_PEPTIDE_H_REGION (PHOBIUS); NON_CYTOPLASMIC_DOMAIN (PHOBIUS); SignalP-noTM (SIGNALP_EUK)	MQFSLLPVLSFAVFGSLAYGSCCDSDYNYCGWNLLRKGDYYGEISAALNAGGYPVRQDSIEGTLFDCVECETAWARV	5	6.49351	Yes
maker-contig_37-exonerate_est2genome-gene-4.2-mRNA-1	---NA---	76	0			0	-		SIGNAL_PEPTIDE (PHOBIUS); NON_CYTOPLASMIC_DOMAIN (PHOBIUS); SIGNAL_PEPTIDE_N_REGION (PHOBIUS); SIGNAL_PEPTIDE_C_REGION (PHOBIUS); SIGNAL_PEPTIDE_H_REGION (PHOBIUS); SignalP-noTM (SIGNALP_EUK)	SPFGLSSAVLLVLKPFGQSCSGLSPAQVRRLKYPLSTTCARSSCVRANVKDFRRVASICQDLSSAWMKMLMSARSW	4	5.26316	Yes
augustus_masked-contig_140-processed-gene-0.187-mRNA-1	hypothetical protein OXYTRI_05194	75	1	7.57304e-07	0.52	0	-		SIGNAL_PEPTIDE_H_REGION (PHOBIUS); SIGNAL_PEPTIDE_N_REGION (PHOBIUS); SIGNAL_PEPTIDE (PHOBIUS); SIGNAL_PEPTIDE_C_REGION (PHOBIUS); NON_CYTOPLASMIC_DOMAIN (PHOBIUS); SignalP-noTM (SIGNALP_GRAM_NEGATIVE); SignalP-TM (SIGNALP_GRAM_POSITIVE); SignalP-noTM (SIGNALP_EUK)	MQLTNVIALLSVLGATALAAPQVDAGCTLSCGIWNGCRVRNAITGDPLTECGAEPPRCNCTQFANSAKEALDQKM	6	8	No
snap_masked-contig_84-processed-gene-0.69-mRNA-1	---NA---	74	0			0	-		SIGNAL_PEPTIDE_N_REGION (PHOBIUS); SIGNAL_PEPTIDE (PHOBIUS); SIGNAL_PEPTIDE_C_REGION (PHOBIUS); NON_CYTOPLASMIC_DOMAIN (PHOBIUS); SIGNAL_PEPTIDE_H_REGION (PHOBIUS); SignalP-noTM (SIGNALP_EUK); SignalP-noTM (SIGNALP_GRAM_NEGATIVE); SignalP-TM (SIGNALP_GRAM_POSITIVE)	MRFTIAISLLFAALAAATPAAVPEAQQIANRCSLCTVSYKGTGCNGMNNDGSCSKGCQRTPIEQGLLLLIWSLV	5	6.75676	No
snap_masked-contig_5-processed-gene-2.120-mRNA-1	---NA---	68	0			0	-		SIGNAL_PEPTIDE_H_REGION (PHOBIUS); NON_CYTOPLASMIC_DOMAIN (PHOBIUS); SIGNAL_PEPTIDE_N_REGION (PHOBIUS); SIGNAL_PEPTIDE_C_REGION (PHOBIUS); SIGNAL_PEPTIDE (PHOBIUS); SignalP-TM (SIGNALP_GRAM_POSITIVE); SignalP-noTM (SIGNALP_GRAM_NEGATIVE); SignalP-noTM (SIGNALP_EUK)	MRYSILNLMALVFAIVHQTAATCYTNDCVGRPGAACGCSYEWEHGRQDDLRSLSGLHRGVDLDARYDE	4	5.88235	No
maker-contig_141-snap-gene-0.391-mRNA-1	---NA---	68	0			0	-		SIGNAL_PEPTIDE_N_REGION (PHOBIUS); NON_CYTOPLASMIC_DOMAIN (PHOBIUS); SIGNAL_PEPTIDE (PHOBIUS); SIGNAL_PEPTIDE_C_REGION (PHOBIUS); SIGNAL_PEPTIDE_H_REGION (PHOBIUS); SignalP-noTM (SIGNALP_GRAM_NEGATIVE); SignalP-TM (SIGNALP_GRAM_POSITIVE); SignalP-noTM (SIGNALP_EUK)	MKFFAFTLALLSGIGMTSAAALQKPVNGLEERQGCVWLTCCNAGGRRLPPACYPGFCDAGFRDCSAGR	6	8.82353	Yes
augustus_masked-contig_166-processed-gene-0.132-mRNA-1	---NA---	67	0			0	-		SIGNAL_PEPTIDE_N_REGION (PHOBIUS); NON_CYTOPLASMIC_DOMAIN (PHOBIUS); SIGNAL_PEPTIDE_C_REGION (PHOBIUS); SIGNAL_PEPTIDE (PHOBIUS); SIGNAL_PEPTIDE_H_REGION (PHOBIUS); SignalP-noTM (SIGNALP_GRAM_NEGATIVE); SignalP-noTM (SIGNALP_EUK); SignalP-TM (SIGNALP_GRAM_POSITIVE)	MQFINYLLFCLPAVALAMPLPQLIGGAKCPPQNTENKGSGLLGNGVNVSLLSPKFPSFNGLVGGCGN	3	4.47761	No
maker-contig_178-augustus-gene-0.301-mRNA-1	---NA---	66	0			0	-		SIGNAL_PEPTIDE_N_REGION (PHOBIUS); SIGNAL_PEPTIDE_C_REGION (PHOBIUS); SIGNAL_PEPTIDE (PHOBIUS); SIGNAL_PEPTIDE_H_REGION (PHOBIUS); NON_CYTOPLASMIC_DOMAIN (PHOBIUS); SignalP-noTM (SIGNALP_EUK); SignalP-noTM (SIGNALP_GRAM_NEGATIVE); SignalP-TM (SIGNALP_GRAM_POSITIVE)	MKFAHGIISAALCLALGAHAAPQEAVADGVAIGFSNIFSRFTLCSHIDCKDGRTCCNFCSVVGTCY	7	10.6061	Yes
snap_masked-contig_42-processed-gene-0.143-mRNA-1	---NA---	64	0			0	-		SIGNAL_PEPTIDE_H_REGION (PHOBIUS); SIGNAL_PEPTIDE (PHOBIUS); SIGNAL_PEPTIDE_N_REGION (PHOBIUS); SIGNAL_PEPTIDE_C_REGION (PHOBIUS); NON_CYTOPLASMIC_DOMAIN (PHOBIUS); SignalP-noTM (SIGNALP_EUK)	MAGPKHLTAWTLLLFWVQHNQSAQKPSDSAVQRKDCRWDMQGCSNISVAAQKWWKEANVSCGRT	3	4.6875	No
maker-contig_123-snap-gene-2.190-mRNA-1	---NA---	63	0			0	-		SIGNAL_PEPTIDE_C_REGION (PHOBIUS); NON_CYTOPLASMIC_DOMAIN (PHOBIUS); SIGNAL_PEPTIDE (PHOBIUS); SIGNAL_PEPTIDE_N_REGION (PHOBIUS); SIGNAL_PEPTIDE_H_REGION (PHOBIUS); SignalP-noTM (SIGNALP_EUK)	MPCKARTLIVLTPQLAAILYGSVSDRFSSTQSDVNGGIDDTKYVLQARPTIDQEASSRKKCDC	3	4.7619	Yes
maker-contig_60-snap-gene-3.242-mRNA-1	---NA---	61	0			0	-		SIGNAL_PEPTIDE_N_REGION (PHOBIUS); SIGNAL_PEPTIDE (PHOBIUS); NON_CYTOPLASMIC_DOMAIN (PHOBIUS); SIGNAL_PEPTIDE_C_REGION (PHOBIUS); SIGNAL_PEPTIDE_H_REGION (PHOBIUS)	MPAFVAAVSLCSPQHYTFSFPISKANRDAKYLYEAEQRNLSNVDIPRHADRRKRSGAYISC	2	3.27869	Yes
maker-scaffold_m23-exonerate_est2genome-gene-0.4-mRNA-1	---NA---	59	0			0	-		NON_CYTOPLASMIC_DOMAIN (PHOBIUS); SIGNAL_PEPTIDE (PHOBIUS); SIGNAL_PEPTIDE_C_REGION (PHOBIUS); SIGNAL_PEPTIDE_N_REGION (PHOBIUS); SIGNAL_PEPTIDE_H_REGION (PHOBIUS)	MKRQLMRIKMAKMNRRLYAVALIRTGDVRGLQRSCAQPQAKVLTTILQRLGKLKIQHCT	2	3.38983	Yes
maker-contig_137-exonerate_est2genome-gene-1.13-mRNA-1	---NA---	56	0			0	-		SIGNAL_PEPTIDE_C_REGION (PHOBIUS); SIGNAL_PEPTIDE (PHOBIUS); SIGNAL_PEPTIDE_N_REGION (PHOBIUS); SIGNAL_PEPTIDE_H_REGION (PHOBIUS); NON_CYTOPLASMIC_DOMAIN (PHOBIUS); SignalP-noTM (SIGNALP_GRAM_NEGATIVE)	MYRKRHRSCPSAGCSNAKRYATTLALHLFAFSTSAVARLPASNKKPERVQDTCVVN	3	5.35714	Yes
maker-contig_144-exonerate_est2genome-gene-0.11-mRNA-1	---NA---	45	0			0	-		SIGNAL_PEPTIDE_N_REGION (PHOBIUS); SIGNAL_PEPTIDE (PHOBIUS); SIGNAL_PEPTIDE_C_REGION (PHOBIUS); SIGNAL_PEPTIDE_H_REGION (PHOBIUS); NON_CYTOPLASMIC_DOMAIN (PHOBIUS); SignalP-noTM (SIGNALP_EUK)	MLGILFGALVLFVAEYTSSSCILSHPRWKLPSSSACSSSSTGQSD	2	4.44444	Yes
maker-scaffold_m40-exonerate_est2genome-gene-0.20-mRNA-1		96							SignalP-TM (SIGNALP_GRAM_POSITIVE)	MVYINATVGHSASLSTAKPSRSSSQSFTNTTPLQTKNQQTIQSKWVHATATPAAPAPARKAATASKCNDTICLNQTENEGMPCQCPLHSHSTMIAA	4	4.16667	Yes		Not sure if this sequences is accurately included in here
