# Supplementary material for: The genome of the emerging barley pathogen Ramularia collo-cygni
Source: BMC Genomics. 2016 Aug 9;17:584. doi: 10.1186/s12864-016-2928-3 (PMC4979122; doi:10.1186/s12864-016-2928-3)
Supplement: Additional file 5: Table S4. — Putative Ramularia collo-cygni pathogenicity and virulence genes identified by analysis of PHI-base. (XLSX 96 kb) [file 12864_2016_2928_MOESM5_ESM.xlsx]

## Sheet: Sheet1
R.collo-cygni gene model	PHI base acc.	Gene name	Accession	E-value	Score	Species	Effect on pathogenicity
maker-contig_30-snap-gene-0.203-mRNA-1	PHI:1008	NPS6	ABI51982	5e-47	170	Cochliobolus miyabeanus	Reduced virulence
maker-contig_127-augustus-gene-0.400-mRNA-1	PHI:1023	bcnoxA	CAP12516	0	884	Botrytis cinerea	Reduced virulence
augustus_masked-contig_37-processed-gene-8.139-mRNA-1	PHI:1025	bcnoxR	CAP12326	0	531	Botrytis cinerea	Reduced virulence
fgenesh_masked-contig_116-processed-gene-0.101-mRNA-1	PHI:1026	bcplc1	AAB39564	0	703	Botrytis cinerea	Reduced virulence
maker-contig_189-fgenesh-gene-0.252-mRNA-1	PHI:1028	bcpme1	CAC29255	1e-80	250	Botrytis cinerea	Reduced virulence
maker-contig_137-fgenesh-gene-2.378-mRNA-1	PHI:1035	Cpnox1	CAP12327	1e-11	65.1	Claviceps purpurea	Reduced virulence
maker-contig_193-fgenesh-gene-1.216-mRNA-1	PHI:1035	Cpnox1	CAP12327	2e-33	132	Claviceps purpurea	Reduced virulence
augustus_masked-contig_129-processed-gene-0.154-mRNA-1	PHI:1036	Rac	CAO82105	1e-13	67	Claviceps purpurea	Loss of pathogenicity
maker-contig_100-augustus-gene-0.83-mRNA-1	PHI:1036	Rac	CAO82105	5e-44	145	Claviceps purpurea	Loss of pathogenicity
maker-contig_29-fgenesh-gene-0.192-mRNA-1	PHI:104	CaMNT1	CAA67930	5e-153	442	Candida albicans	Reduced virulence
maker-contig_86-fgenesh-gene-0.377-mRNA-1	PHI:104	CaMNT1	CAA67930	2e-88	284	Candida albicans	Reduced virulence
genemark-contig_212-processed-gene-0.30-mRNA-1	PHI:1046	CTB5	ABK64182	1e-47	170	Cercospora nicotianae	Reduced virulence
maker-contig_134-augustus-gene-0.336-mRNA-1	PHI:1046	CTB5	ABK64182	3e-53	186	Cercospora nicotianae	Reduced virulence
maker-contig_186-fgenesh-gene-0.258-mRNA-1	PHI:1046	CTB5	ABK64182	3e-17	81.3	Cercospora nicotianae	Reduced virulence
maker-contig_193-snap-gene-1.302-mRNA-1	PHI:1046	CTB5	ABK64182	8e-36	136	Cercospora nicotianae	Reduced virulence
augustus_masked-scaffold_m5-processed-gene-0.146-mRNA-1	PHI:1047	CTB6	ABK64183	2e-27	108	Cercospora nicotianae	Reduced virulence
fgenesh_masked-contig_37-processed-gene-2.79-mRNA-1	PHI:1047	CTB6	ABK64183	9e-27	106	Cercospora nicotianae	Reduced virulence
genemark-contig_37-processed-gene-0.25-mRNA-1	PHI:1047	CTB6	ABK64183	6e-19	84	Cercospora nicotianae	Reduced virulence
maker-contig_3-snap-gene-0.218-mRNA-1	PHI:1047	CTB6	ABK64183	1e-14	70.9	Cercospora nicotianae	Reduced virulence
augustus_masked-contig_72-processed-gene-0.72-mRNA-1	PHI:1048	CTB7	ABK64184	7e-69	225	Cercospora nicotianae	Reduced virulence
maker-contig_96-fgenesh-gene-0.144-mRNA-1	PHI:1048	CTB7	ABK64184	1e-132	390	Cercospora nicotianae	Reduced virulence
maker-scaffold_m24-fgenesh-gene-1.249-mRNA-1	PHI:1048	CTB7	ABK64184	8e-40	147	Cercospora nicotianae	Reduced virulence
fgenesh_masked-contig_78-processed-gene-0.75-mRNA-1	PHI:1049	CTB2	ABK64180	3e-27	108	Cercospora nicotianae	Reduced virulence
fgenesh_masked-contig_303-processed-gene-0.23-mRNA-1	PHI:105	PLB1	AAC61890	4e-93	298	Candida albicans	Reduced virulence
genemark-contig_373-processed-gene-0.3-mRNA-1	PHI:105	PLB1	AAC61890	8e-135	410	Candida albicans	Reduced virulence
augustus_masked-contig_17-processed-gene-5.254-mRNA-1	PHI:1050	CTB8	ABK64185	1e-14	72.4	Cercospora nicotianae	Reduced virulence
fgenesh_masked-contig_301-processed-gene-0.38-mRNA-1	PHI:1050	CTB8	ABK64185	2e-10	60.1	Cercospora nicotianae	Reduced virulence
augustus_masked-contig_17-processed-gene-5.256-mRNA-1	PHI:1051	CTB3	ABC79591	3e-29	117	Cercospora nicotianae	Reduced virulence
augustus_masked-contig_246-processed-gene-0.300-mRNA-1	PHI:1051	CTB3	ABC79591	4e-42	164	Cercospora nicotianae	Reduced virulence
augustus_masked-contig_34-processed-gene-0.74-mRNA-1	PHI:1051	CTB3	ABC79591	5e-22	95.5	Cercospora nicotianae	Reduced virulence
fgenesh_masked-contig_118-processed-gene-0.70-mRNA-1	PHI:1051	CTB3	ABC79591	2e-61	212	Cercospora nicotianae	Reduced virulence
fgenesh_masked-contig_58-processed-gene-0.56-mRNA-1	PHI:1051	CTB3	ABC79591	1e-18	85.9	Cercospora nicotianae	Reduced virulence
genemark-contig_38-processed-gene-0.52-mRNA-1	PHI:1051	CTB3	ABC79591	1e-20	91.3	Cercospora nicotianae	Reduced virulence
maker-contig_123-augustus-gene-2.161-mRNA-1	PHI:1051	CTB3	ABC79591	7e-19	88.6	Cercospora nicotianae	Reduced virulence
maker-contig_183-augustus-gene-0.194-mRNA-1	PHI:1051	CTB3	ABC79591	1e-42	158	Cercospora nicotianae	Reduced virulence
maker-contig_301-fgenesh-gene-0.82-mRNA-1	PHI:1051	CTB3	ABC79591	9e-23	98.2	Cercospora nicotianae	Reduced virulence
maker-contig_37-fgenesh-gene-9.182-mRNA-1	PHI:1051	CTB3	ABC79591	2e-35	136	Cercospora nicotianae	Reduced virulence
maker-scaffold_m24-augustus-gene-1.280-mRNA-1	PHI:1051	CTB3	ABC79591	9e-19	86.3	Cercospora nicotianae	Reduced virulence
augustus_masked-contig_140-processed-gene-0.206-mRNA-1	PHI:1056	CgCHSV	AAL23719	6e-10	59.7	Colletotrichum graminicola	Reduced virulence
genemark-contig_204-processed-gene-0.51-mRNA-1	PHI:1058	MoSNF1	ABF48563	1e-59	218	Magnaporthe oryzae	Reduced virulence
fgenesh_masked-contig_169-processed-gene-0.147-mRNA-1	PHI:106	CAT1	AAC39448	1e-85	271	Candida albicans	Reduced virulence
maker-contig_152-fgenesh-gene-1.292-mRNA-1	PHI:106	CAT1	AAC39448	9e-168	487	Candida albicans	Reduced virulence
maker-contig_29-fgenesh-gene-0.194-mRNA-1	PHI:1061	MgRho3	ABK60346	2e-116	331	Magnaporthe oryzae	Loss of pathogenicity
snap_masked-contig_107-processed-gene-1.125-mRNA-1	PHI:1063	MNH6	ABB30152	3e-11	57.8	Magnaporthe oryzae	Reduced virulence
augustus_masked-contig_37-processed-gene-7.163-mRNA-1	PHI:1071	Gas1	CAF05793	1e-22	100	Ustilago maydis	Loss of pathogenicity
genemark-contig_1-processed-gene-0.16-mRNA-1	PHI:1071	Gas1	CAF05793	2e-41	162	Ustilago maydis	Loss of pathogenicity
maker-contig_149-fgenesh-gene-0.291-mRNA-1	PHI:1071	Gas1	CAF05793	0	775	Ustilago maydis	Loss of pathogenicity
maker-contig_170-fgenesh-gene-0.329-mRNA-1	PHI:1071	Gas1	CAF05793	1e-27	117	Ustilago maydis	Loss of pathogenicity
maker-contig_206-fgenesh-gene-1.300-mRNA-1	PHI:1071	Gas1	CAF05793	3e-56	207	Ustilago maydis	Loss of pathogenicity
maker-contig_37-augustus-gene-9.200-mRNA-1	PHI:1071	Gas1	CAF05793	2e-34	139	Ustilago maydis	Loss of pathogenicity
maker-contig_51-fgenesh-gene-5.161-mRNA-1	PHI:1071	Gas1	CAF05793	8e-41	160	Ustilago maydis	Loss of pathogenicity
maker-contig_60-fgenesh-gene-1.169-mRNA-1	PHI:1071	Gas1	CAF05793	4e-45	174	Ustilago maydis	Loss of pathogenicity
augustus_masked-contig_280-processed-gene-0.25-mRNA-1	PHI:112	MAK1	AAC49410	2e-81	261	Nectria haematococca (related: Fusarium solani)	Reduced virulence
genemark-contig_92-processed-gene-0.29-mRNA-1	PHI:112	MAK1	AAC49410	1e-17	82	Nectria haematococca (related: Fusarium solani)	Reduced virulence
maker-contig_169-fgenesh-gene-0.316-mRNA-1	PHI:112	MAK1	AAC49410	3e-113	343	Nectria haematococca (related: Fusarium solani)	Reduced virulence
maker-contig_247-snap-gene-0.57-mRNA-1	PHI:112	MAK1	AAC49410	2e-82	263	Nectria haematococca (related: Fusarium solani)	Reduced virulence
maker-contig_3-fgenesh-gene-0.176-mRNA-1	PHI:112	MAK1	AAC49410	5e-19	86.3	Nectria haematococca (related: Fusarium solani)	Reduced virulence
maker-contig_5-fgenesh-gene-1.176-mRNA-1	PHI:112	MAK1	AAC49410	8e-24	100	Nectria haematococca (related: Fusarium solani)	Reduced virulence
maker-contig_87-fgenesh-gene-1.210-mRNA-1	PHI:1133	Lmepi	B9DR51	0	558	Leptosphaeria maculans	Loss of pathogenicity
augustus_masked-contig_19-processed-gene-1.284-mRNA-1	PHI:1134	ipa	B0LLU0	9e-61	217	Leptosphaeria maculans	Increased virulence (Hypervirulence)
augustus_masked-contig_72-processed-gene-1.142-mRNA-1	PHI:1134	ipa	B0LLU0	8e-53	190	Leptosphaeria maculans	Increased virulence (Hypervirulence)
fgenesh_masked-scaffold_m31-processed-gene-0.78-mRNA-1	PHI:1134	ipa	B0LLU0	1e-45	169	Leptosphaeria maculans	Increased virulence (Hypervirulence)
maker-contig_228-fgenesh-gene-0.160-mRNA-1	PHI:1134	ipa	B0LLU0	7e-59	208	Leptosphaeria maculans	Increased virulence (Hypervirulence)
augustus_masked-contig_127-processed-gene-0.279-mRNA-1	PHI:1135	LmIFRD	C6KED4	7e-117	351	Leptosphaeria maculans	Loss of pathogenicity
maker-contig_103-augustus-gene-0.345-mRNA-1	PHI:1162	BDM1	I1RJS3	3e-41	145	Gibberella zeae (related: Fusarium graminearum)	Mixed outcome
maker-contig_137-fgenesh-gene-1.177-mRNA-1	PHI:1167	NPC1	I1RY25	0	1444	Gibberella zeae (related: Fusarium graminearum)	Reduced virulence
maker-contig_30-fgenesh-gene-1.243-mRNA-1	PHI:1167	NPC1	I1RY25	4e-11	64.7	Gibberella zeae (related: Fusarium graminearum)	Reduced virulence
maker-contig_103-augustus-gene-0.372-mRNA-1	PHI:1172	HDF2	I1RKC4	0	577	Gibberella zeae (related: Fusarium graminearum)	Reduced virulence
augustus_masked-contig_161-processed-gene-0.110-mRNA-1	PHI:1173	HDF1	I1RCN2	1e-135	404	Gibberella zeae (related: Fusarium graminearum)	Reduced virulence
snap_masked-scaffold_m31-processed-gene-0.110-mRNA-1	PHI:1174	HDF3	I1RNQ2	0	608	Gibberella zeae (related: Fusarium graminearum)	Reduced virulence
maker-contig_92-fgenesh-gene-1.182-mRNA-1	PHI:1200	(Gsk3)	I1RT36	0	729	Gibberella zeae (related: Fusarium graminearum)	Reduced virulence
fgenesh_masked-contig_163-processed-gene-0.75-mRNA-1	PHI:1201	(Bud32)	Q4HYC1	2e-79	241	Gibberella zeae (related: Fusarium graminearum)	Reduced virulence
fgenesh_masked-contig_193-processed-gene-1.111-mRNA-1	PHI:121	PTH3	AAB88888	1e-104	303	Magnaporthe oryzae	Loss of pathogenicity
genemark-contig_228-processed-gene-0.37-mRNA-1	PHI:1210	FGSG_01058	I1S077	0	778	Gibberella zeae (related: Fusarium graminearum)	Reduced virulence
snap_masked-contig_9-processed-gene-0.164-mRNA-1	PHI:1211	FGSG_06970	I1RRQ8	0	554	Gibberella zeae (related: Fusarium graminearum)	Reduced virulence
fgenesh_masked-contig_228-processed-gene-1.123-mRNA-1	PHI:1212	FGSG_12149	I1RCJ5	0	1767	Gibberella zeae (related: Fusarium graminearum)	Reduced virulence
maker-contig_37-fgenesh-gene-11.171-mRNA-1	PHI:1214	FGSG_07816	I1RN54	0	971	Gibberella zeae (related: Fusarium graminearum)	Reduced virulence
snap_masked-contig_123-processed-gene-0.82-mRNA-1	PHI:1215	FGSG_02838	I1RX56	6e-97	309	Gibberella zeae (related: Fusarium graminearum)	Reduced virulence
maker-scaffold_m23-fgenesh-gene-0.347-mRNA-1	PHI:1216	FGSG_06420	I1RT48	0	578	Gibberella zeae (related: Fusarium graminearum)	Reduced virulence
maker-contig_29-snap-gene-0.236-mRNA-1	PHI:124	INT1	AAA96019	6e-50	192	Candida albicans	Reduced virulence
fgenesh_masked-contig_5-processed-gene-3.98-mRNA-1	PHI:127	SAP6	CAA82924	1e-50	178	Candida albicans	Reduced virulence
maker-contig_44-fgenesh-gene-0.158-mRNA-1	PHI:1291	TOP1	I1RRX4	0	898	Gibberella zeae (related: Fusarium graminearum)	Reduced virulence
maker-contig_155-fgenesh-gene-0.255-mRNA-1	PHI:1293	GzAPSES001	I1RK32	1e-172	520	Gibberella zeae (related: Fusarium graminearum)	Reduced virulence
augustus_masked-contig_61-processed-gene-2.184-mRNA-1	PHI:1296	GzAPSES004	I1S0Z2	2e-136	418	Gibberella zeae (related: Fusarium graminearum)	Reduced virulence
maker-scaffold_m22-snap-gene-0.109-mRNA-1	PHI:1297	GzAT001	I1RPU1	2e-120	397	Gibberella zeae (related: Fusarium graminearum)	Reduced virulence
maker-contig_10-snap-gene-1.224-mRNA-1	PHI:1304	GzbHLH005	I1RCJ0	2e-74	250	Gibberella zeae (related: Fusarium graminearum)	Reduced virulence
genemark-contig_5-processed-gene-1.38-mRNA-1	PHI:1317	GzBrom002	I1RQE9	0	785	Gibberella zeae (related: Fusarium graminearum)	Reduced virulence
maker-contig_196-fgenesh-gene-0.13-mRNA-1	PHI:1317	GzBrom002	I1RQE9	4e-14	72	Gibberella zeae (related: Fusarium graminearum)	Reduced virulence
maker-contig_61-fgenesh-gene-1.187-mRNA-1	PHI:1319	GzbZIP001	I1RAI5	1e-74	251	Gibberella zeae (related: Fusarium graminearum)	Reduced virulence
maker-contig_19-fgenesh-gene-1.344-mRNA-1	PHI:1325	GzbZIP007	I1RMI1	1e-42	146	Gibberella zeae (related: Fusarium graminearum)	Reduced virulence
maker-contig_55-snap-gene-0.222-mRNA-1	PHI:1328	GzbZIP010	I1RRD2	1e-13	70.9	Gibberella zeae (related: Fusarium graminearum)	Reduced virulence
fgenesh_masked-contig_160-processed-gene-0.70-mRNA-1	PHI:133	AKT1	BAA36588	3e-56	197	Alternaria alternata	Loss of pathogenicity
fgenesh_masked-contig_17-processed-gene-4.74-mRNA-1	PHI:133	AKT1	BAA36588	2e-14	73.9	Alternaria alternata	Loss of pathogenicity
fgenesh_masked-contig_181-processed-gene-0.50-mRNA-1	PHI:133	AKT1	BAA36588	2e-35	136	Alternaria alternata	Loss of pathogenicity
fgenesh_masked-contig_246-processed-gene-0.159-mRNA-1	PHI:133	AKT1	BAA36588	1e-31	125	Alternaria alternata	Loss of pathogenicity
genemark-contig_51-processed-gene-6.90-mRNA-1	PHI:133	AKT1	BAA36588	4e-63	217	Alternaria alternata	Loss of pathogenicity
maker-contig_187-fgenesh-gene-0.193-mRNA-1	PHI:133	AKT1	BAA36588	3e-50	181	Alternaria alternata	Loss of pathogenicity
maker-contig_18-fgenesh-gene-0.204-mRNA-1	PHI:133	AKT1	BAA36588	5e-36	138	Alternaria alternata	Loss of pathogenicity
maker-contig_60-snap-gene-4.371-mRNA-1	PHI:133	AKT1	BAA36588	7e-51	183	Alternaria alternata	Loss of pathogenicity
maker-scaffold_m17-fgenesh-gene-0.238-mRNA-1	PHI:133	AKT1	BAA36588	5e-72	241	Alternaria alternata	Loss of pathogenicity
genemark-contig_37-processed-gene-0.14-mRNA-1	PHI:1334	GzbZIP016	I1RZI7	9e-23	92.8	Gibberella zeae (related: Fusarium graminearum)	Reduced virulence
maker-contig_127-fgenesh-gene-0.359-mRNA-1	PHI:1335	GzbZIP017	I1S0C0	4e-118	380	Gibberella zeae (related: Fusarium graminearum)	Reduced virulence
maker-contig_100-fgenesh-gene-0.75-mRNA-1	PHI:134	AKT2	BAA36589	9e-31	116	Alternaria alternata	Loss of pathogenicity
maker-contig_96-fgenesh-gene-0.147-mRNA-1	PHI:134	AKT2	BAA36589	4e-21	90.1	Alternaria alternata	Loss of pathogenicity
augustus_masked-scaffold_m21-processed-gene-3.145-mRNA-1	PHI:1343	GzC2H003	I1RAF0	2e-42	154	Gibberella zeae (related: Fusarium graminearum)	Reduced virulence
maker-contig_112-augustus-gene-1.258-mRNA-1	PHI:1347	GzC2H007	I1RBT2	6e-25	108	Gibberella zeae (related: Fusarium graminearum)	Reduced virulence
maker-contig_61-snap-gene-1.233-mRNA-1	PHI:1348	GzC2H008	I1RC07	0	731	Gibberella zeae (related: Fusarium graminearum)	Reduced virulence
maker-contig_150-fgenesh-gene-0.146-mRNA-1	PHI:1354	GzC2H014	I1RCM9	1e-68	231	Gibberella zeae (related: Fusarium graminearum)	Reduced virulence
augustus_masked-contig_668-processed-gene-0.0-mRNA-1	PHI:1379	GzC2H042	I1RQS8	1e-23	94.7	Gibberella zeae (related: Fusarium graminearum)	Reduced virulence
fgenesh_masked-contig_127-processed-gene-0.134-mRNA-1	PHI:1379	GzC2H042	I1RQS8	2e-148	439	Gibberella zeae (related: Fusarium graminearum)	Reduced virulence
augustus_masked-scaffold_m5-processed-gene-1.135-mRNA-1	PHI:138	CaNIK1	BAA24952	1e-74	269	Candida albicans	Reduced virulence
maker-contig_113-snap-gene-3.286-mRNA-1	PHI:1382	GzC2H045	I1RRX1	2e-62	216	Gibberella zeae (related: Fusarium graminearum)	Reduced virulence
fgenesh_masked-contig_74-processed-gene-0.102-mRNA-1	PHI:1384	GzC2H047	I1RSD5	2e-61	195	Gibberella zeae (related: Fusarium graminearum)	Reduced virulence
augustus_masked-scaffold_m2-processed-gene-0.11-mRNA-1	PHI:141	CFP	AAC78076	1e-40	143	Cercospora kikuchii	Reduced virulence
snap_masked-contig_19-processed-gene-1.229-mRNA-1	PHI:1422	GzC2H090	I1S1B7	5e-58	192	Gibberella zeae (related: Fusarium graminearum)	Reduced virulence
augustus_masked-scaffold_m40-processed-gene-1.215-mRNA-1	PHI:144	CHT42	AAC05829	4e-27	114	Trichoderma virens	Reduced virulence
fgenesh_masked-scaffold_m18-processed-gene-0.58-mRNA-1	PHI:144	CHT42	AAC05829	2e-16	80.9	Trichoderma virens	Reduced virulence
maker-contig_109-snap-gene-0.141-mRNA-1	PHI:144	CHT42	AAC05829	1e-16	81.3	Trichoderma virens	Reduced virulence
maker-contig_27-augustus-gene-0.295-mRNA-1	PHI:144	CHT42	AAC05829	2e-95	294	Trichoderma virens	Reduced virulence
maker-contig_27-snap-gene-0.325-mRNA-1	PHI:144	CHT42	AAC05829	7e-143	415	Trichoderma virens	Reduced virulence
maker-contig_99-snap-gene-0.99-mRNA-1	PHI:144	CHT42	AAC05829	1e-20	92.4	Trichoderma virens	Reduced virulence
snap_masked-contig_92-processed-gene-0.111-mRNA-1	PHI:144	CHT42	AAC05829	2e-133	395	Trichoderma virens	Reduced virulence
maker-contig_127-augustus-gene-0.441-mRNA-1	PHI:1440	GzNot002	I1SA65	6e-167	491	Gibberella zeae (related: Fusarium graminearum)	Reduced virulence
maker-contig_152-snap-gene-1.358-mRNA-1	PHI:1441	GzDDT	I1RFP4	0	610	Gibberella zeae (related: Fusarium graminearum)	Reduced virulence
genemark-contig_163-processed-gene-0.28-mRNA-1	PHI:1462	GzCCAAT002	I1RC79	2e-35	127	Gibberella zeae (related: Fusarium graminearum)	Reduced virulence
maker-contig_5-fgenesh-gene-3.220-mRNA-1	PHI:1464	GzCCAAT004	I1RMV4	1e-38	130	Gibberella zeae (related: Fusarium graminearum)	Reduced virulence
fgenesh_masked-contig_160-processed-gene-0.96-mRNA-1	PHI:1470	GzHMG002	Q4IQX3	2e-37	135	Gibberella zeae (related: Fusarium graminearum)	Reduced virulence
fgenesh_masked-contig_158-processed-gene-0.46-mRNA-1	PHI:1497	GzHMG029	I1RZL9	5e-15	75.5	Gibberella zeae (related: Fusarium graminearum)	Reduced virulence
fgenesh_masked-contig_57-processed-gene-0.127-mRNA-1	PHI:1529	Gzscp	I1RS41	0	1145	Gibberella zeae (related: Fusarium graminearum)	Reduced virulence
maker-contig_107-fgenesh-gene-0.157-mRNA-1	PHI:1533	GzLam002	I1S0F5	2e-42	139	Gibberella zeae (related: Fusarium graminearum)	Reduced virulence
maker-contig_132-fgenesh-gene-0.136-mRNA-1	PHI:1536	GzMADS003	I1RY98	2e-44	165	Gibberella zeae (related: Fusarium graminearum)	Reduced virulence
augustus_masked-scaffold_m31-processed-gene-0.147-mRNA-1	PHI:1553	GzMyb017	I1S7F8	4e-144	423	Gibberella zeae (related: Fusarium graminearum)	Reduced virulence
maker-contig_115-fgenesh-gene-0.267-mRNA-1	PHI:157	TOXF	AAD45321	2e-15	74.3	Cochliobolus carbonum	Loss of pathogenicity
maker-contig_159-snap-gene-0.165-mRNA-1	PHI:157	TOXF	AAD45321	2e-110	329	Cochliobolus carbonum	Loss of pathogenicity
maker-contig_189-fgenesh-gene-0.249-mRNA-1	PHI:157	TOXF	AAD45321	2e-20	89	Cochliobolus carbonum	Loss of pathogenicity
fgenesh_masked-scaffold_m5-processed-gene-1.74-mRNA-1	PHI:159	URA5	AAC62627	1e-81	246	Histoplasma capsulatum	Loss of pathogenicity
maker-contig_153-fgenesh-gene-0.158-mRNA-1	PHI:1591	GzOB031	I1RWQ7	2e-89	282	Gibberella zeae (related: Fusarium graminearum)	Reduced virulence
augustus_masked-contig_147-processed-gene-0.109-mRNA-1	PHI:1598	GzOB038	I1RZ35	2e-41	135	Gibberella zeae (related: Fusarium graminearum)	Reduced virulence
augustus_masked-contig_166-processed-gene-1.135-mRNA-1	PHI:160	AMT	AAF01762	0	764	Alternaria alternata	Loss of pathogenicity
augustus_masked-contig_51-processed-gene-1.140-mRNA-1	PHI:160	AMT	AAF01762	0	1460	Alternaria alternata	Loss of pathogenicity
fgenesh_masked-contig_246-processed-gene-0.103-mRNA-1	PHI:160	AMT	AAF01762	0	1516	Alternaria alternata	Loss of pathogenicity
fgenesh_masked-contig_280-processed-gene-0.11-mRNA-1	PHI:160	AMT	AAF01762	9e-146	510	Alternaria alternata	Loss of pathogenicity
fgenesh_masked-contig_301-processed-gene-0.34-mRNA-1	PHI:160	AMT	AAF01762	8e-84	305	Alternaria alternata	Loss of pathogenicity
genemark-contig_207-processed-gene-0.9-mRNA-1	PHI:160	AMT	AAF01762	0	727	Alternaria alternata	Loss of pathogenicity
genemark-contig_55-processed-gene-3.77-mRNA-1	PHI:160	AMT	AAF01762	0	1335	Alternaria alternata	Loss of pathogenicity
maker-contig_134-snap-gene-0.394-mRNA-1	PHI:160	AMT	AAF01762	3e-153	536	Alternaria alternata	Loss of pathogenicity
maker-contig_246-snap-gene-0.414-mRNA-1	PHI:160	AMT	AAF01762	5e-70	259	Alternaria alternata	Loss of pathogenicity
maker-contig_58-snap-gene-0.220-mRNA-1	PHI:160	AMT	AAF01762	5e-69	254	Alternaria alternata	Loss of pathogenicity
snap_masked-contig_100-processed-gene-0.55-mRNA-1	PHI:160	AMT	AAF01762	0	1352	Alternaria alternata	Loss of pathogenicity
genemark-scaffold_m42-processed-gene-1.31-mRNA-1	PHI:1606	GzOB047	I1S8E2	2e-50	162	Gibberella zeae (related: Fusarium graminearum)	Reduced virulence
maker-contig_92-fgenesh-gene-0.167-mRNA-1	PHI:1628	FgFSR1	I1RDG9	0	671	Gibberella zeae (related: Fusarium graminearum)	Reduced virulence
augustus_masked-contig_9-processed-gene-0.264-mRNA-1	PHI:1643	GzWing015	I1RS37	7e-85	286	Gibberella zeae (related: Fusarium graminearum)	Reduced virulence
fgenesh_masked-contig_177-processed-gene-0.105-mRNA-1	PHI:1646	GzWing018	I1RW28	2e-175	546	Gibberella zeae (related: Fusarium graminearum)	Reduced virulence
maker-contig_152-fgenesh-gene-1.298-mRNA-1	PHI:1647	GzWing019	I1RWA9	0	1151	Gibberella zeae (related: Fusarium graminearum)	Reduced virulence
maker-contig_152-fgenesh-gene-0.144-mRNA-1	PHI:1648	GzWing020	I1RWP1	0	2714	Gibberella zeae (related: Fusarium graminearum)	Reduced virulence
maker-contig_18-fgenesh-gene-0.206-mRNA-1	PHI:1648	GzWing020	I1RWP1	3e-139	476	Gibberella zeae (related: Fusarium graminearum)	Reduced virulence
maker-contig_74-fgenesh-gene-0.240-mRNA-1	PHI:1648	GzWing020	I1RWP1	1e-120	413	Gibberella zeae (related: Fusarium graminearum)	Reduced virulence
maker-contig_57-fgenesh-gene-0.395-mRNA-1	PHI:1671	GzCCHC011	Q4HWE2	6e-140	455	Gibberella zeae (related: Fusarium graminearum)	Reduced virulence
maker-contig_84-augustus-gene-2.239-mRNA-1	PHI:1671	GzCCHC011	Q4HWE2	0	983	Gibberella zeae (related: Fusarium graminearum)	Reduced virulence
augustus_masked-contig_20-processed-gene-0.236-mRNA-1	PHI:17	ACP	CAA43678	4e-12	64.3	Candida tropicalis	Reduced virulence
augustus_masked-contig_58-processed-gene-2.338-mRNA-1	PHI:174	GNA1	BAA36496	2e-37	136	Candida albicans	Reduced virulence
maker-contig_127-augustus-gene-0.405-mRNA-1	PHI:174	GNA1	BAA36496	3e-21	86.7	Candida albicans	Reduced virulence
genemark-contig_113-processed-gene-3.28-mRNA-1	PHI:177	ODC	CAB56523	0	591	Stagonospora nodorum	Reduced virulence
snap_masked-scaffold_m22-processed-gene-0.50-mRNA-1	PHI:177	ODC	CAB56523	4e-78	246	Stagonospora nodorum	Reduced virulence
maker-contig_123-fgenesh-gene-1.165-mRNA-1	PHI:1772	GzZC087	I1S053	5e-54	182	Gibberella zeae (related: Fusarium graminearum)	Reduced virulence
maker-contig_55-fgenesh-gene-1.176-mRNA-1	PHI:1772	GzZC087	I1S053	6e-20	91.7	Gibberella zeae (related: Fusarium graminearum)	Reduced virulence
fgenesh_masked-contig_61-processed-gene-2.108-mRNA-1	PHI:178	pabaA	AAD31929	5e-14	72.8	Aspergillus fumigatus	Reduced virulence
maker-contig_103-fgenesh-gene-0.328-mRNA-1	PHI:178	pabaA	AAD31929	7e-157	477	Aspergillus fumigatus	Reduced virulence
maker-contig_58-fgenesh-gene-2.383-mRNA-1	PHI:178	pabaA	AAD31929	9e-21	93.6	Aspergillus fumigatus	Reduced virulence
maker-contig_61-fgenesh-gene-2.238-mRNA-1	PHI:179	PELA	AAA33338	1e-60	195	Nectria haematococca (related: Fusarium solani)	Reduced virulence
maker-contig_50-fgenesh-gene-0.174-mRNA-1	PHI:1793	GzZC108	I1RWT7	0	711	Gibberella zeae (related: Fusarium graminearum)	Reduced virulence
maker-contig_13-fgenesh-gene-0.332-mRNA-1	PHI:182	RAS1	AAD55937	1e-96	281	Cryptococcus neoformans	Loss of pathogenicity
augustus_masked-contig_396-processed-gene-0.24-mRNA-1	PHI:184	RBT4	AAG09789	1e-10	56.6	Candida albicans	Reduced virulence
maker-contig_51-fgenesh-gene-1.143-mRNA-1	PHI:184	RBT4	AAG09789	2e-14	68.2	Candida albicans	Reduced virulence
maker-scaffold_m21-augustus-gene-2.210-mRNA-1	PHI:184	RBT4	AAG09789	6e-15	69.3	Candida albicans	Reduced virulence
maker-scaffold_m38-augustus-gene-0.242-mRNA-1	PHI:184	RBT4	AAG09789	3e-19	80.9	Candida albicans	Reduced virulence
maker-scaffold_m41-fgenesh-gene-2.224-mRNA-1	PHI:184	RBT4	AAG09789	4e-12	62.8	Candida albicans	Reduced virulence
maker-contig_150-fgenesh-gene-1.224-mRNA-1	PHI:186	RIM8	AAD51715	2e-29	121	Candida albicans	Reduced virulence
fgenesh_masked-contig_107-processed-gene-2.164-mRNA-1	PHI:188	SNF1	AAD43341	0	863	Cochliobolus carbonum	Reduced virulence
maker-contig_112-snap-gene-1.295-mRNA-1	PHI:19	NMT	AAA17547	2e-126	387	Cryptococcus neoformans	Reduced virulence
maker-contig_37-fgenesh-gene-2.190-mRNA-1	PHI:190	TEC1	EAL04411	1e-12	68.6	Candida albicans	Reduced virulence
snap_masked-contig_1-processed-gene-2.89-mRNA-1	PHI:1915	GzZC230	I1RSL0	9e-110	346	Gibberella zeae (related: Fusarium graminearum)	Reduced virulence
snap_masked-contig_239-processed-gene-0.174-mRNA-1	PHI:1917	GzZC232	I1RSE9	0	630	Gibberella zeae (related: Fusarium graminearum)	Reduced virulence
maker-contig_112-snap-gene-0.205-mRNA-1	PHI:1921	GzZC236	I1RCH8	0	693	Gibberella zeae (related: Fusarium graminearum)	Reduced virulence
genemark-contig_37-processed-gene-2.58-mRNA-1	PHI:194	URE1	AAC62257	0	1018	Cryptococcus neoformans	Reduced virulence
fgenesh_masked-contig_159-processed-gene-0.59-mRNA-1	PHI:195	VPS34	CAA70254	6e-12	68.2	Candida albicans	Loss of pathogenicity
fgenesh_masked-contig_29-processed-gene-0.68-mRNA-1	PHI:195	VPS34	CAA70254	2e-19	91.3	Candida albicans	Loss of pathogenicity
maker-contig_177-augustus-gene-0.328-mRNA-1	PHI:195	VPS34	CAA70254	5e-148	465	Candida albicans	Loss of pathogenicity
maker-contig_51-fgenesh-gene-3.171-mRNA-1	PHI:196	ADE2	AAC49755	0	548	Candida albicans	Reduced virulence
maker-scaffold_m46-fgenesh-gene-1.176-mRNA-1	PHI:1967	GzZC282	I1RB16	8e-147	449	Gibberella zeae (related: Fusarium graminearum)	Reduced virulence
fgenesh_masked-contig_264-processed-gene-1.118-mRNA-1	PHI:197	ALO1	AAC98913	2e-99	313	Candida albicans	Reduced virulence
fgenesh_masked-contig_30-processed-gene-0.72-mRNA-1	PHI:1987	GzZC302	I1RAP2	0	563	Gibberella zeae (related: Fusarium graminearum)	Reduced virulence
maker-contig_179-fgenesh-gene-0.228-mRNA-1	PHI:199	AOX1	AAF82788	8e-140	423	Cladosporium fulvum	Reduced virulence
maker-contig_193-snap-gene-0.204-mRNA-1	PHI:199	AOX1	AAF82788	6e-45	163	Cladosporium fulvum	Reduced virulence
maker-contig_245-fgenesh-gene-0.267-mRNA-1	PHI:199	AOX1	AAF82788	2e-11	63.9	Cladosporium fulvum	Reduced virulence
maker-contig_42-fgenesh-gene-0.211-mRNA-1	PHI:199	AOX1	AAF82788	0	1223	Cladosporium fulvum	Reduced virulence
maker-contig_87-augustus-gene-1.250-mRNA-1	PHI:199	AOX1	AAF82788	1e-140	425	Cladosporium fulvum	Reduced virulence
fgenesh_masked-contig_17-processed-gene-0.76-mRNA-1	PHI:200	ARG1	BAB40769	0	643	Fusarium oxysporum	Reduced virulence
maker-contig_30-fgenesh-gene-1.249-mRNA-1	PHI:2016	PTH2	MGG_01099	7e-52	167	Magnaporthe oryzae (related: Magnaporthe grisea)	Loss of pathogenicity
maker-contig_107-fgenesh-gene-2.352-mRNA-1	PHI:2017	COM1	MGG_01215	2e-23	103	Magnaporthe oryzae (related: Magnaporthe grisea)	Reduced virulence
maker-contig_12-fgenesh-gene-0.156-mRNA-1	PHI:2019	MoPLC3	MGG_08315	4e-55	196	Magnaporthe oryzae (related: Magnaporthe grisea)	Loss of pathogenicity
augustus_masked-contig_128-processed-gene-0.89-mRNA-1	PHI:2020	Tup1	XP_759427	3e-26	112	Ustilago maydis	Mixed outcome
augustus_masked-contig_169-processed-gene-0.243-mRNA-1	PHI:2020	Tup1	XP_759427	5e-22	99	Ustilago maydis	Mixed outcome
augustus_masked-contig_193-processed-gene-0.138-mRNA-1	PHI:2020	Tup1	XP_759427	3e-15	73.2	Ustilago maydis	Mixed outcome
augustus_masked-contig_61-processed-gene-1.169-mRNA-1	PHI:2020	Tup1	XP_759427	2e-22	99	Ustilago maydis	Mixed outcome
augustus_masked-scaffold_m42-processed-gene-2.120-mRNA-1	PHI:2020	Tup1	XP_759427	4e-19	85.9	Ustilago maydis	Mixed outcome
fgenesh_masked-contig_10-processed-gene-2.150-mRNA-1	PHI:2020	Tup1	XP_759427	2e-16	80.9	Ustilago maydis	Mixed outcome
fgenesh_masked-contig_193-processed-gene-1.75-mRNA-1	PHI:2020	Tup1	XP_759427	1e-26	113	Ustilago maydis	Mixed outcome
fgenesh_masked-contig_193-processed-gene-1.75-mRNA-1	PHI:2020	Tup1	XP_759427	2e-13	71.2	Ustilago maydis	Mixed outcome
fgenesh_masked-contig_227-processed-gene-0.78-mRNA-1	PHI:2020	Tup1	XP_759427	1e-23	98.6	Ustilago maydis	Mixed outcome
fgenesh_masked-contig_245-processed-gene-0.117-mRNA-1	PHI:2020	Tup1	XP_759427	8e-25	105	Ustilago maydis	Mixed outcome
fgenesh_masked-contig_61-processed-gene-1.79-mRNA-1	PHI:2020	Tup1	XP_759427	1e-19	89.7	Ustilago maydis	Mixed outcome
fgenesh_masked-scaffold_m23-processed-gene-0.153-mRNA-1	PHI:2020	Tup1	XP_759427	4e-137	434	Ustilago maydis	Mixed outcome
fgenesh_masked-scaffold_m42-processed-gene-4.70-mRNA-1	PHI:2020	Tup1	XP_759427	1e-15	77	Ustilago maydis	Mixed outcome
fgenesh_masked-scaffold_m42-processed-gene-5.84-mRNA-1	PHI:2020	Tup1	XP_759427	1e-16	77.8	Ustilago maydis	Mixed outcome
maker-contig_113-fgenesh-gene-1.198-mRNA-1	PHI:2020	Tup1	XP_759427	5e-17	83.2	Ustilago maydis	Mixed outcome
maker-contig_118-snap-gene-1.204-mRNA-1	PHI:2020	Tup1	XP_759427	2e-39	155	Ustilago maydis	Mixed outcome
maker-contig_135-fgenesh-gene-0.320-mRNA-1	PHI:2020	Tup1	XP_759427	3e-15	76.3	Ustilago maydis	Mixed outcome
maker-contig_137-fgenesh-gene-1.174-mRNA-1	PHI:2020	Tup1	XP_759427	4e-10	61.6	Ustilago maydis	Mixed outcome
maker-contig_6-snap-gene-0.289-mRNA-1	PHI:2020	Tup1	XP_759427	4e-21	95.9	Ustilago maydis	Mixed outcome
maker-contig_71-fgenesh-gene-0.152-mRNA-1	PHI:2020	Tup1	XP_759427	2e-13	69.3	Ustilago maydis	Mixed outcome
maker-contig_87-fgenesh-gene-0.119-mRNA-1	PHI:2020	Tup1	XP_759427	1e-17	80.9	Ustilago maydis	Mixed outcome
augustus_masked-contig_60-processed-gene-4.243-mRNA-1	PHI:2022	BUF1	MGG_02252	2e-23	94.4	Magnaporthe oryzae (related: Magnaporthe grisea)	Loss of pathogenicity
augustus_masked-scaffold_m24-processed-gene-1.213-mRNA-1	PHI:2022	BUF1	MGG_02252	6e-107	312	Magnaporthe oryzae (related: Magnaporthe grisea)	Loss of pathogenicity
fgenesh_masked-scaffold_m24-processed-gene-1.106-mRNA-1	PHI:2022	BUF1	MGG_02252	6e-12	62	Magnaporthe oryzae (related: Magnaporthe grisea)	Loss of pathogenicity
maker-contig_123-fgenesh-gene-1.175-mRNA-1	PHI:2022	BUF1	MGG_02252	3e-13	65.1	Magnaporthe oryzae (related: Magnaporthe grisea)	Loss of pathogenicity
maker-contig_165-fgenesh-gene-0.155-mRNA-1	PHI:2022	BUF1	MGG_02252	2e-22	92	Magnaporthe oryzae (related: Magnaporthe grisea)	Loss of pathogenicity
maker-contig_17-fgenesh-gene-5.314-mRNA-1	PHI:2022	BUF1	MGG_02252	1e-109	320	Magnaporthe oryzae (related: Magnaporthe grisea)	Loss of pathogenicity
maker-contig_17-snap-gene-0.195-mRNA-1	PHI:2022	BUF1	MGG_02252	6e-18	81.6	Magnaporthe oryzae (related: Magnaporthe grisea)	Loss of pathogenicity
maker-contig_1-fgenesh-gene-2.143-mRNA-1	PHI:2022	BUF1	MGG_02252	9e-73	235	Magnaporthe oryzae (related: Magnaporthe grisea)	Loss of pathogenicity
maker-contig_228-augustus-gene-0.174-mRNA-1	PHI:2022	BUF1	MGG_02252	3e-10	57	Magnaporthe oryzae (related: Magnaporthe grisea)	Loss of pathogenicity
maker-contig_228-augustus-gene-0.179-mRNA-1	PHI:2022	BUF1	MGG_02252	2e-26	106	Magnaporthe oryzae (related: Magnaporthe grisea)	Loss of pathogenicity
maker-contig_338-fgenesh-gene-0.35-mRNA-1	PHI:2022	BUF1	MGG_02252	1e-10	58.2	Magnaporthe oryzae (related: Magnaporthe grisea)	Loss of pathogenicity
maker-scaffold_m17-fgenesh-gene-0.223-mRNA-1	PHI:2022	BUF1	MGG_02252	4e-32	119	Magnaporthe oryzae (related: Magnaporthe grisea)	Loss of pathogenicity
fgenesh_masked-contig_37-processed-gene-12.110-mRNA-1	PHI:2033	MgPex6	G4NBI6	1e-14	73.6	Magnaporthe oryzae (related: Magnaporthe grisea)	Loss of pathogenicity
maker-scaffold_m40-fgenesh-gene-0.144-mRNA-1	PHI:2033	MgPex6	G4NBI6	1e-18	86.7	Magnaporthe oryzae (related: Magnaporthe grisea)	Loss of pathogenicity
augustus_masked-scaffold_m42-processed-gene-0.94-mRNA-1	PHI:2034	MFP1	G4MZY1	2e-11	64.3	Magnaporthe oryzae (related: Magnaporthe grisea)	Reduced virulence
genemark-scaffold_m42-processed-gene-2.33-mRNA-1	PHI:2034	MFP1	G4MZY1	0	632	Magnaporthe oryzae (related: Magnaporthe grisea)	Reduced virulence
maker-contig_169-fgenesh-gene-0.301-mRNA-1	PHI:2034	MFP1	G4MZY1	0	1256	Magnaporthe oryzae (related: Magnaporthe grisea)	Reduced virulence
maker-contig_1-snap-gene-0.160-mRNA-1	PHI:2034	MFP1	G4MZY1	6e-10	57.4	Magnaporthe oryzae (related: Magnaporthe grisea)	Reduced virulence
maker-contig_37-fgenesh-gene-4.207-mRNA-1	PHI:2034	MFP1	G4MZY1	2e-29	116	Magnaporthe oryzae (related: Magnaporthe grisea)	Reduced virulence
maker-contig_37-fgenesh-gene-5.161-mRNA-1	PHI:2034	MFP1	G4MZY1	2e-36	137	Magnaporthe oryzae (related: Magnaporthe grisea)	Reduced virulence
maker-scaffold_m23-fgenesh-gene-0.339-mRNA-1	PHI:2034	MFP1	G4MZY1	1e-13	68.2	Magnaporthe oryzae (related: Magnaporthe grisea)	Reduced virulence
maker-scaffold_m46-snap-gene-0.177-mRNA-1	PHI:2037	MoRic8	XP_001405357	7e-93	291	Magnaporthe oryzae (related: Magnaporthe grisea)	Loss of pathogenicity
fgenesh_masked-contig_134-processed-gene-0.123-mRNA-1	PHI:2042	ABC3	Q3Y5V5	4e-160	516	Magnaporthe oryzae (related: Magnaporthe grisea)	Loss of pathogenicity
fgenesh_masked-contig_149-processed-gene-0.113-mRNA-1	PHI:2042	ABC3	Q3Y5V5	0	749	Magnaporthe oryzae (related: Magnaporthe grisea)	Loss of pathogenicity
fgenesh_masked-contig_1-processed-gene-3.139-mRNA-1	PHI:2042	ABC3	Q3Y5V5	6e-10	60.5	Magnaporthe oryzae (related: Magnaporthe grisea)	Loss of pathogenicity
fgenesh_masked-contig_37-processed-gene-5.66-mRNA-1	PHI:2042	ABC3	Q3Y5V5	5e-52	195	Magnaporthe oryzae (related: Magnaporthe grisea)	Loss of pathogenicity
genemark-scaffold_m24-processed-gene-1.51-mRNA-1	PHI:2042	ABC3	Q3Y5V5	0	733	Magnaporthe oryzae (related: Magnaporthe grisea)	Loss of pathogenicity
maker-contig_107-fgenesh-gene-2.321-mRNA-1	PHI:2042	ABC3	Q3Y5V5	1e-56	211	Magnaporthe oryzae (related: Magnaporthe grisea)	Loss of pathogenicity
maker-contig_128-fgenesh-gene-0.119-mRNA-1	PHI:2042	ABC3	Q3Y5V5	0	755	Magnaporthe oryzae (related: Magnaporthe grisea)	Loss of pathogenicity
maker-contig_152-fgenesh-gene-1.303-mRNA-1	PHI:2042	ABC3	Q3Y5V5	2e-58	214	Magnaporthe oryzae (related: Magnaporthe grisea)	Loss of pathogenicity
maker-contig_17-fgenesh-gene-5.333-mRNA-1	PHI:2042	ABC3	Q3Y5V5	2e-10	61.6	Magnaporthe oryzae (related: Magnaporthe grisea)	Loss of pathogenicity
maker-contig_1-fgenesh-gene-2.135-mRNA-1	PHI:2042	ABC3	Q3Y5V5	0	690	Magnaporthe oryzae (related: Magnaporthe grisea)	Loss of pathogenicity
maker-contig_5-fgenesh-gene-2.178-mRNA-1	PHI:2042	ABC3	Q3Y5V5	9e-54	204	Magnaporthe oryzae (related: Magnaporthe grisea)	Loss of pathogenicity
maker-contig_85-augustus-gene-0.252-mRNA-1	PHI:2042	ABC3	Q3Y5V5	2e-54	200	Magnaporthe oryzae (related: Magnaporthe grisea)	Loss of pathogenicity
maker-scaffold_m42-fgenesh-gene-1.161-mRNA-1	PHI:2042	ABC3	Q3Y5V5	2e-177	563	Magnaporthe oryzae (related: Magnaporthe grisea)	Loss of pathogenicity
snap_masked-scaffold_m41-processed-gene-0.80-mRNA-1	PHI:2042	ABC3	Q3Y5V5	9e-54	198	Magnaporthe oryzae (related: Magnaporthe grisea)	Loss of pathogenicity
snap_masked-scaffold_m41-processed-gene-0.80-mRNA-1	PHI:2042	ABC3	Q3Y5V5	1e-50	189	Magnaporthe oryzae (related: Magnaporthe grisea)	Loss of pathogenicity
augustus_masked-contig_227-processed-gene-0.132-mRNA-1	PHI:2044	MoSOM1	XP_362263	5e-36	143	Magnaporthe oryzae (related: Magnaporthe grisea)	Loss of pathogenicity
augustus_masked-contig_146-processed-gene-0.110-mRNA-1	PHI:2052	Cdc42	Q9P8I4	4e-120	364	Magnaporthe oryzae (related: Magnaporthe grisea)	Reduced virulence
maker-contig_98-fgenesh-gene-0.213-mRNA-1	PHI:2054	Rac1	A0SXQ7	2e-123	348	Magnaporthe oryzae (related: Magnaporthe grisea)	Loss of pathogenicity
augustus_masked-contig_17-processed-gene-5.244-mRNA-1	PHI:2058	LHS1	MGG_06648.5	9e-34	135	Magnaporthe oryzae (related: Magnaporthe grisea)	Reduced virulence
fgenesh_masked-contig_1-processed-gene-3.143-mRNA-1	PHI:2058	LHS1	MGG_06648.5	0	641	Magnaporthe oryzae (related: Magnaporthe grisea)	Reduced virulence
genemark-contig_44-processed-gene-0.49-mRNA-1	PHI:2058	LHS1	MGG_06648.5	7e-26	110	Magnaporthe oryzae (related: Magnaporthe grisea)	Reduced virulence
maker-contig_169-fgenesh-gene-0.318-mRNA-1	PHI:2058	LHS1	MGG_06648.5	3e-21	96.3	Magnaporthe oryzae (related: Magnaporthe grisea)	Reduced virulence
maker-contig_187-snap-gene-0.266-mRNA-1	PHI:2058	LHS1	MGG_06648.5	2e-32	132	Magnaporthe oryzae (related: Magnaporthe grisea)	Reduced virulence
maker-contig_71-fgenesh-gene-1.182-mRNA-1	PHI:2058	LHS1	MGG_06648.5	8e-35	138	Magnaporthe oryzae (related: Magnaporthe grisea)	Reduced virulence
maker-contig_98-fgenesh-gene-0.219-mRNA-1	PHI:2058	LHS1	MGG_06648.5	4e-20	91.7	Magnaporthe oryzae (related: Magnaporthe grisea)	Reduced virulence
maker-contig_37-augustus-gene-10.196-mRNA-1	PHI:206	CaNAG1	BAB43821	1e-75	235	Candida albicans	Reduced virulence
fgenesh_masked-contig_288-processed-gene-0.39-mRNA-1	PHI:2062	Gph1	XP_363893	0	1425	Magnaporthe oryzae (related: Magnaporthe grisea)	Mixed outcome
fgenesh_masked-contig_236-processed-gene-0.82-mRNA-1	PHI:2067	ABC4	MGG_00937	0	1327	Magnaporthe oryzae (related: Magnaporthe grisea)	Loss of pathogenicity
maker-contig_103-fgenesh-gene-0.327-mRNA-1	PHI:2067	ABC4	MGG_00937	1e-10	58.9	Magnaporthe oryzae (related: Magnaporthe grisea)	Loss of pathogenicity
maker-contig_5-snap-gene-3.261-mRNA-1	PHI:2067	ABC4	MGG_00937	0	1015	Magnaporthe oryzae (related: Magnaporthe grisea)	Loss of pathogenicity
maker-contig_150-fgenesh-gene-1.221-mRNA-1	PHI:2069	Moatg1	MGG_06393	0	709	Magnaporthe oryzae (related: Magnaporthe grisea)	Loss of pathogenicity
augustus_masked-scaffold_m18-processed-gene-1.150-mRNA-1	PHI:207	CaNAG2	BAB43813	1e-74	239	Candida albicans	Reduced virulence
fgenesh_masked-contig_37-processed-gene-10.72-mRNA-1	PHI:207	CaNAG2	BAB43813	4e-87	272	Candida albicans	Reduced virulence
maker-contig_95-fgenesh-gene-0.309-mRNA-1	PHI:2072	Moatg4	MGG_03580	6e-133	393	Magnaporthe oryzae (related: Magnaporthe grisea)	Loss of pathogenicity
fgenesh_masked-contig_144-processed-gene-0.44-mRNA-1	PHI:2074	Moatg6	MGG_03694	2e-108	333	Magnaporthe oryzae (related: Magnaporthe grisea)	Loss of pathogenicity
maker-contig_135-fgenesh-gene-0.324-mRNA-1	PHI:2075	Moatg7	MGG_07297	0	764	Magnaporthe oryzae (related: Magnaporthe grisea)	Loss of pathogenicity
maker-contig_179-snap-gene-0.266-mRNA-1	PHI:2076	Moatg8	MGG_01062	1e-73	231	Magnaporthe oryzae (related: Magnaporthe grisea)	Loss of pathogenicity
fgenesh_masked-contig_195-processed-gene-0.43-mRNA-1	PHI:2077	Moatg9	MGG_09559	7e-167	511	Magnaporthe oryzae (related: Magnaporthe grisea)	Loss of pathogenicity
maker-contig_178-fgenesh-gene-0.262-mRNA-1	PHI:2079	Moatg12	MGG_00598	3e-36	122	Magnaporthe oryzae (related: Magnaporthe grisea)	Loss of pathogenicity
snap_masked-contig_37-processed-gene-10.121-mRNA-1	PHI:208	CaNAG5	BAB43816	2e-35	134	Candida albicans	Reduced virulence
fgenesh_masked-scaffold_m42-processed-gene-4.92-mRNA-1	PHI:2080	Moatg13	MGG_00454	1e-67	238	Magnaporthe oryzae (related: Magnaporthe grisea)	Reduced virulence
maker-contig_37-fgenesh-gene-8.169-mRNA-1	PHI:2081	Moatg15	MGG_12828	0	538	Magnaporthe oryzae (related: Magnaporthe grisea)	Loss of pathogenicity
maker-contig_75-fgenesh-gene-0.198-mRNA-1	PHI:2082	Moatg16	MGG_05255	3e-25	96.7	Magnaporthe oryzae (related: Magnaporthe grisea)	Loss of pathogenicity
genemark-scaffold_m21-processed-gene-0.38-mRNA-1	PHI:2083	Moatg17	MGG_07667	2e-37	141	Magnaporthe oryzae (related: Magnaporthe grisea)	Loss of pathogenicity
maker-contig_60-fgenesh-gene-0.159-mRNA-1	PHI:2084	Moatg18	MGG_03139	4e-127	377	Magnaporthe oryzae (related: Magnaporthe grisea)	Reduced virulence
fgenesh_masked-contig_113-processed-gene-0.55-mRNA-1	PHI:2091	MgATG5	EF486491	2e-43	151	Magnaporthe oryzae (related: Magnaporthe grisea)	Loss of pathogenicity
fgenesh_masked-contig_10-processed-gene-1.78-mRNA-1	PHI:2092	Cch1	MGG_05643	0	1869	Magnaporthe oryzae (related: Magnaporthe grisea)	Reduced virulence
fgenesh_masked-contig_27-processed-gene-0.118-mRNA-1	PHI:2094	Yvc1	MGG_09828	7e-19	88.2	Magnaporthe oryzae (related: Magnaporthe grisea)	Mixed outcome
genemark-contig_114-processed-gene-0.48-mRNA-1	PHI:2094	Yvc1	MGG_09828	7e-14	72	Magnaporthe oryzae (related: Magnaporthe grisea)	Mixed outcome
genemark-contig_147-processed-gene-0.40-mRNA-1	PHI:2094	Yvc1	MGG_09828	5e-24	105	Magnaporthe oryzae (related: Magnaporthe grisea)	Mixed outcome
maker-contig_206-augustus-gene-1.322-mRNA-1	PHI:2094	Yvc1	MGG_09828	0	753	Magnaporthe oryzae (related: Magnaporthe grisea)	Mixed outcome
fgenesh_masked-contig_71-processed-gene-2.93-mRNA-1	PHI:2097	Neo1	MGG_04066	0	1474	Magnaporthe oryzae (related: Magnaporthe grisea)	Loss of pathogenicity
maker-contig_127-fgenesh-gene-0.352-mRNA-1	PHI:2097	Neo1	MGG_04066	2e-88	314	Magnaporthe oryzae (related: Magnaporthe grisea)	Loss of pathogenicity
maker-contig_5-fgenesh-gene-1.167-mRNA-1	PHI:2097	Neo1	MGG_04066	8e-107	368	Magnaporthe oryzae (related: Magnaporthe grisea)	Loss of pathogenicity
fgenesh_masked-scaffold_m18-processed-gene-2.148-mRNA-1	PHI:2099	Pmc1	MGG_07971	0	915	Magnaporthe oryzae (related: Magnaporthe grisea)	Mixed outcome
maker-contig_187-fgenesh-gene-0.217-mRNA-1	PHI:2099	Pmc1	MGG_07971	0	865	Magnaporthe oryzae (related: Magnaporthe grisea)	Mixed outcome
maker-contig_129-augustus-gene-0.211-mRNA-1	PHI:210	CAP1	AAD42978	2e-84	274	Candida albicans	Loss of pathogenicity
fgenesh_masked-contig_187-processed-gene-0.89-mRNA-1	PHI:2100	Spf1	MGG_12005	0	1794	Magnaporthe oryzae (related: Magnaporthe grisea)	Mixed outcome
snap_masked-contig_193-processed-gene-0.110-mRNA-1	PHI:2100	Spf1	MGG_12005	3e-86	305	Magnaporthe oryzae (related: Magnaporthe grisea)	Mixed outcome
maker-contig_241-fgenesh-gene-0.173-mRNA-1	PHI:2109	CNB	MGG_06933	3e-112	318	Magnaporthe oryzae (related: Magnaporthe grisea)	Mixed outcome
augustus_masked-contig_158-processed-gene-0.71-mRNA-1	PHI:211	CaTUP1	AAB63195	1e-38	144	Candida albicans	Reduced virulence
augustus_masked-scaffold_m21-processed-gene-0.151-mRNA-1	PHI:211	CaTUP1	AAB63195	2e-21	95.5	Candida albicans	Reduced virulence
fgenesh_masked-contig_113-processed-gene-3.106-mRNA-1	PHI:211	CaTUP1	AAB63195	5e-16	77.8	Candida albicans	Reduced virulence
fgenesh_masked-contig_179-processed-gene-0.97-mRNA-1	PHI:211	CaTUP1	AAB63195	9e-15	75.1	Candida albicans	Reduced virulence
maker-contig_233-snap-gene-0.191-mRNA-1	PHI:211	CaTUP1	AAB63195	1e-11	64.7	Candida albicans	Reduced virulence
maker-contig_49-augustus-gene-0.143-mRNA-1	PHI:211	CaTUP1	AAB63195	5e-13	68.9	Candida albicans	Reduced virulence
maker-contig_49-augustus-gene-0.143-mRNA-1	PHI:211	CaTUP1	AAB63195	4e-10	59.7	Candida albicans	Reduced virulence
maker-contig_60-augustus-gene-4.326-mRNA-1	PHI:211	CaTUP1	AAB63195	5e-18	85.9	Candida albicans	Reduced virulence
maker-scaffold_m21-fgenesh-gene-2.187-mRNA-1	PHI:211	CaTUP1	AAB63195	2e-24	105	Candida albicans	Reduced virulence
maker-contig_12-fgenesh-gene-0.149-mRNA-1	PHI:2113	Kin4	MGG_01196	0	684	Magnaporthe oryzae (related: Magnaporthe grisea)	Mixed outcome
maker-scaffold_m21-augustus-gene-0.190-mRNA-1	PHI:2113	Kin4	MGG_01196	2e-22	100	Magnaporthe oryzae (related: Magnaporthe grisea)	Mixed outcome
maker-contig_186-fgenesh-gene-0.247-mRNA-1	PHI:2114	Calnexin	MGG_01607	0	656	Magnaporthe oryzae (related: Magnaporthe grisea)	Loss of pathogenicity
augustus_masked-contig_189-processed-gene-0.207-mRNA-1	PHI:2117	SPM1	P58371	2e-48	170	Magnaporthe oryzae (related: Magnaporthe grisea)	Reduced virulence
fgenesh_masked-contig_148-processed-gene-0.124-mRNA-1	PHI:2117	SPM1	P58371	6e-65	216	Magnaporthe oryzae (related: Magnaporthe grisea)	Reduced virulence
genemark-contig_37-processed-gene-0.30-mRNA-1	PHI:2117	SPM1	P58371	1e-70	232	Magnaporthe oryzae (related: Magnaporthe grisea)	Reduced virulence
maker-contig_123-fgenesh-gene-2.140-mRNA-1	PHI:2117	SPM1	P58371	0	639	Magnaporthe oryzae (related: Magnaporthe grisea)	Reduced virulence
maker-contig_137-fgenesh-gene-2.363-mRNA-1	PHI:2117	SPM1	P58371	2e-71	233	Magnaporthe oryzae (related: Magnaporthe grisea)	Reduced virulence
maker-contig_169-fgenesh-gene-0.326-mRNA-1	PHI:2117	SPM1	P58371	6e-75	243	Magnaporthe oryzae (related: Magnaporthe grisea)	Reduced virulence
maker-contig_20-snap-gene-0.342-mRNA-1	PHI:2118	MgSM1	MGG_05344	8e-40	132	Magnaporthe oryzae (related: Magnaporthe grisea)	Effector (plant avirulence determinant)
maker-contig_84-fgenesh-gene-1.175-mRNA-1	PHI:2123	MGSTE11p	C6KEF4	0	1409	Mycosphaerella graminicola (related: Zymoseptoria triticii)	Loss of pathogenicity
maker-contig_330-fgenesh-gene-0.51-mRNA-1	PHI:2124	MGSTE7p	C5MK57	0	796	Mycosphaerella graminicola (related: Zymoseptoria triticii)	Loss of pathogenicity
fgenesh_masked-scaffold_m15-processed-gene-0.48-mRNA-1	PHI:2125	MGSTE50p	C6K2F1	0	751	Mycosphaerella graminicola (related: Zymoseptoria triticii)	reduced virulence
maker-contig_157-fgenesh-gene-0.206-mRNA-1	PHI:2126	MGSTE12p	C5J0G7	0	1143	Mycosphaerella graminicola (related: Zymoseptoria triticii)	reduced virulence
maker-contig_206-augustus-gene-1.328-mRNA-1	PHI:2128	MoHox1	MGG_04853	1e-176	523	Magnaporthe oryzae (related: Magnaporthe grisea)	reduced virulence
fgenesh_masked-scaffold_m17-processed-gene-0.115-mRNA-1	PHI:213	CPA1	AAF69795	1e-63	201	Cryptococcus neoformans	Reduced virulence
fgenesh_masked-scaffold_m38-processed-gene-0.104-mRNA-1	PHI:213	CPA1	AAF69795	1e-32	122	Cryptococcus neoformans	Reduced virulence
maker-contig_118-fgenesh-gene-3.209-mRNA-1	PHI:213	CPA1	AAF69795	2e-59	183	Cryptococcus neoformans	Reduced virulence
maker-contig_137-fgenesh-gene-2.387-mRNA-1	PHI:213	CPA1	AAF69795	6e-78	230	Cryptococcus neoformans	Reduced virulence
maker-contig_1-fgenesh-gene-2.136-mRNA-1	PHI:213	CPA1	AAF69795	7e-21	91.3	Cryptococcus neoformans	Reduced virulence
maker-scaffold_m5-fgenesh-gene-0.164-mRNA-1	PHI:213	CPA1	AAF69795	1e-42	146	Cryptococcus neoformans	Reduced virulence
snap_masked-scaffold_m38-processed-gene-0.149-mRNA-1	PHI:213	CPA1	AAF69795	2e-70	213	Cryptococcus neoformans	Reduced virulence
genemark-contig_37-processed-gene-11.54-mRNA-1	PHI:2130	MoHox4	MGG_06285	7e-17	82.4	Magnaporthe oryzae (related: Magnaporthe grisea)	reduced virulence
maker-contig_58-fgenesh-gene-0.166-mRNA-1	PHI:2133	MoHox3	MGG_01730	6e-96	329	Magnaporthe oryzae (related: Magnaporthe grisea)	reduced virulence
snap_masked-contig_37-processed-gene-5.92-mRNA-1	PHI:2134	MoHox5	MGG_07437	1e-25	103	Magnaporthe oryzae (related: Magnaporthe grisea)	reduced virulence
augustus_masked-contig_61-processed-gene-2.191-mRNA-1	PHI:2140	MoVam7	XP_001907727.1	6e-78	245	Magnaporthe oryzae (related: Magnaporthe grisea)	Loss of pathogenicity
maker-contig_37-fgenesh-gene-1.193-mRNA-1	PHI:2141	CDC15	XP_001406795	0	835	Magnaporthe oryzae (related: Magnaporthe grisea)	Loss of pathogenicity
fgenesh_masked-contig_98-processed-gene-0.94-mRNA-1	PHI:2154	RBP35	MGG_02741	6e-25	102	Magnaporthe oryzae (related: Magnaporthe grisea)	Reduced virulence
fgenesh_masked-contig_88-processed-gene-0.45-mRNA-1	PHI:2155	MoPEX7	B8Q8Z5	3e-152	433	Magnaporthe oryzae (related: Magnaporthe grisea)	Loss of pathogenicity
maker-contig_57-fgenesh-gene-0.375-mRNA-1	PHI:2155	MoPEX7	B8Q8Z5	1e-13	68.9	Magnaporthe oryzae (related: Magnaporthe grisea)	Loss of pathogenicity
maker-contig_161-fgenesh-gene-0.144-mRNA-1	PHI:216	HDC1	AAK35180	0	745	Cochliobolus carbonum	Reduced virulence
maker-contig_13-fgenesh-gene-0.352-mRNA-1	PHI:2160	MoSHO1	MGG_09125	5e-113	331	Magnaporthe oryzae (related: Magnaporthe grisea)	Reduced virulence
maker-contig_137-augustus-gene-0.166-mRNA-1	PHI:2161	37135	MGG_04100	0	1236	Magnaporthe oryzae (related: Magnaporthe grisea)	Loss of pathogenicity
fgenesh_masked-contig_124-processed-gene-0.146-mRNA-1	PHI:2167	EXP5	G4N1A3	0	802	Magnaporthe oryzae (related: Magnaporthe grisea)	Reduced virulence
maker-contig_60-snap-gene-3.245-mRNA-1	PHI:217	HXK1	EAK93243	1e-25	107	Candida albicans	Reduced virulence
maker-scaffold_m40-snap-gene-0.196-mRNA-1	PHI:217	HXK1	EAK93243	1e-13	70.1	Candida albicans	Reduced virulence
maker-scaffold_m29-snap-gene-0.363-mRNA-1	PHI:2172	TPS1	MGG_03860	0	803	Magnaporthe oryzae (related: Magnaporthe grisea)	Loss of pathogenicity
maker-contig_129-fgenesh-gene-0.188-mRNA-1	PHI:2176	ASD4	MGG_06050	3e-30	124	Magnaporthe oryzae (related: Magnaporthe grisea)	Loss of pathogenicity
maker-scaffold_m21-fgenesh-gene-3.158-mRNA-1	PHI:2179	Moplaa	F8SM03	3e-149	457	Magnaporthe oryzae (related: Magnaporthe grisea)	Reduced virulence
maker-contig_179-augustus-gene-0.252-mRNA-1	PHI:2180	MoTea4	G4N7A0	3e-73	258	Magnaporthe oryzae (related: Magnaporthe grisea)	Loss of pathogenicity
genemark-contig_37-processed-gene-7.26-mRNA-1	PHI:2181	MoDUO1	XP_365782	1e-34	123	Magnaporthe oryzae (related: Magnaporthe grisea)	Reduced virulence
genemark-contig_183-processed-gene-0.29-mRNA-1	PHI:2189	MoGIS2	G4MRA3	4e-89	264	Magnaporthe oryzae (related: Magnaporthe grisea)	Reduced virulence
fgenesh_masked-contig_238-processed-gene-0.16-mRNA-1	PHI:219	LIG4	CAA64457	9e-14	72.4	Candida albicans	Reduced virulence
maker-contig_10-fgenesh-gene-2.349-mRNA-1	PHI:2195	MoRgs4	XP_368254	0	1102	Magnaporthe oryzae (related: Magnaporthe grisea)	Mixed outcome
augustus_masked-contig_228-processed-gene-1.283-mRNA-1	PHI:22	UAC1	AAA57469	5e-11	63.9	Ustilago maydis	Loss of pathogenicity
maker-scaffold_m18-fgenesh-gene-2.340-mRNA-1	PHI:220	MAN1	AAG10203	6e-103	315	Cryptococcus neoformans	Reduced virulence
maker-scaffold_m18-snap-gene-0.177-mRNA-1	PHI:220	MAN1	AAG10203	2e-57	195	Cryptococcus neoformans	Reduced virulence
augustus_masked-contig_95-processed-gene-0.238-mRNA-1	PHI:2200	MoSLN1	G4MV04	0	656	Magnaporthe oryzae (related: Magnaporthe grisea)	Loss of pathogenicity
maker-contig_341-snap-gene-0.28-mRNA-1	PHI:2200	MoSLN1	G4MV04	0	757	Magnaporthe oryzae (related: Magnaporthe grisea)	Loss of pathogenicity
maker-scaffold_m21-fgenesh-gene-1.162-mRNA-1	PHI:2200	MoSLN1	G4MV04	7e-24	105	Magnaporthe oryzae (related: Magnaporthe grisea)	Loss of pathogenicity
augustus_masked-contig_264-processed-gene-0.112-mRNA-1	PHI:2201	PdeL	D0ERY8	7e-123	377	Magnaporthe oryzae (related: Magnaporthe grisea)	Mixed outcome
maker-contig_10-augustus-gene-2.416-mRNA-1	PHI:2202	PdeH	D0ERY7	6e-93	314	Magnaporthe oryzae (related: Magnaporthe grisea)	Mixed outcome
fgenesh_masked-contig_322-processed-gene-0.60-mRNA-1	PHI:2215	BIM1	G4N983	0	932	Magnaporthe oryzae (related: Magnaporthe grisea)	Reduced virulence
maker-contig_61-fgenesh-gene-2.236-mRNA-1	PHI:2216	PemG1	A0N0D1	3e-23	95.5	Magnaporthe oryzae (related: Magnaporthe grisea)	Effector (plant avirulence determinant)
maker-contig_206-fgenesh-gene-0.135-mRNA-1	PHI:2218	drf1	XP_757288	2e-15	79.3	Ustilago maydis	Reduced virulence
augustus_masked-scaffold_m46-processed-gene-1.134-mRNA-1	PHI:2219	don1	XP_758565	4e-12	65.5	Ustilago maydis	Reduced virulence
fgenesh_masked-scaffold_m46-processed-gene-1.53-mRNA-1	PHI:2219	don1	XP_758565	2e-10	61.2	Ustilago maydis	Reduced virulence
maker-contig_5-augustus-gene-2.182-mRNA-1	PHI:222	PELB	AAD09857	2e-47	163	Colletotrichum gloeosporioides	Reduced virulence
maker-contig_58-fgenesh-gene-2.374-mRNA-1	PHI:2220	don3	XP_761690	7e-13	69.3	Ustilago maydis	Reduced virulence
fgenesh_masked-scaffold_m42-processed-gene-0.45-mRNA-1	PHI:2227	pao	D4III8	6e-11	61.6	Ustilago maydis	Mixed outcome
augustus_masked-contig_112-processed-gene-0.154-mRNA-1	PHI:2239	Spe-Sdh	Q4P245	4e-126	392	Ustilago maydis	reduced virulence
augustus_masked-contig_16-processed-gene-0.100-mRNA-1	PHI:2240	Srt1	Q4PBY9	6e-35	135	Ustilago maydis	reduced virulence
maker-contig_113-fgenesh-gene-2.176-mRNA-1	PHI:2240	Srt1	Q4PBY9	2e-29	119	Ustilago maydis	reduced virulence
maker-contig_192-augustus-gene-0.189-mRNA-1	PHI:2240	Srt1	Q4PBY9	2e-22	97.8	Ustilago maydis	reduced virulence
maker-contig_32-fgenesh-gene-1.232-mRNA-1	PHI:2240	Srt1	Q4PBY9	6e-35	135	Ustilago maydis	reduced virulence
maker-contig_37-fgenesh-gene-7.177-mRNA-1	PHI:2240	Srt1	Q4PBY9	1e-33	131	Ustilago maydis	reduced virulence
maker-contig_3-fgenesh-gene-0.159-mRNA-1	PHI:2240	Srt1	Q4PBY9	1e-38	146	Ustilago maydis	reduced virulence
maker-contig_58-fgenesh-gene-2.357-mRNA-1	PHI:2240	Srt1	Q4PBY9	6e-37	141	Ustilago maydis	reduced virulence
maker-contig_78-fgenesh-gene-0.151-mRNA-1	PHI:2240	Srt1	Q4PBY9	1e-32	128	Ustilago maydis	reduced virulence
augustus_masked-contig_175-processed-gene-1.203-mRNA-1	PHI:2248	Als1	Q1L2E2	1e-40	154	Phaeosphaeria nodorum (related: Stagonospora nodorum)	Mixed outcome
fgenesh_masked-contig_57-processed-gene-0.188-mRNA-1	PHI:2248	Als1	Q1L2E2	0	947	Phaeosphaeria nodorum (related: Stagonospora nodorum)	Mixed outcome
fgenesh_masked-contig_95-processed-gene-0.120-mRNA-1	PHI:2248	Als1	Q1L2E2	2e-28	114	Phaeosphaeria nodorum (related: Stagonospora nodorum)	Mixed outcome
fgenesh_masked-contig_118-processed-gene-3.81-mRNA-1	PHI:225	PEP5	AAK16922	3e-44	156	Nectria haematococca (related: Fusarium solani)	Reduced virulence
fgenesh_masked-contig_50-processed-gene-0.69-mRNA-1	PHI:2258	PPT1	G8DNT2	6e-105	317	Cochliobolus sativus	Reduced virulence
fgenesh_masked-contig_37-processed-gene-10.84-mRNA-1	PHI:2259	AAR1	G8DNT1	0	1340	Cochliobolus sativus	Reduced virulence
fgenesh_masked-contig_84-processed-gene-2.87-mRNA-1	PHI:2259	AAR1	G8DNT1	7e-66	241	Cochliobolus sativus	Reduced virulence
maker-contig_187-augustus-gene-0.240-mRNA-1	PHI:2259	AAR1	G8DNT1	3e-10	61.6	Cochliobolus sativus	Reduced virulence
maker-contig_234-fgenesh-gene-0.22-mRNA-1	PHI:2259	AAR1	G8DNT1	1e-18	89	Cochliobolus sativus	Reduced virulence
fgenesh_masked-contig_55-processed-gene-3.121-mRNA-1	PHI:226	PEX6	AAK16738	3e-14	72.8	Colletotrichum lagenarium	Loss of pathogenicity
fgenesh_masked-contig_61-processed-gene-1.68-mRNA-1	PHI:226	PEX6	AAK16738	5e-63	227	Colletotrichum lagenarium	Loss of pathogenicity
fgenesh_masked-contig_75-processed-gene-0.71-mRNA-1	PHI:226	PEX6	AAK16738	1e-72	262	Colletotrichum lagenarium	Loss of pathogenicity
maker-contig_116-snap-gene-0.326-mRNA-1	PHI:226	PEX6	AAK16738	0	1186	Colletotrichum lagenarium	Loss of pathogenicity
snap_masked-contig_166-processed-gene-1.128-mRNA-1	PHI:226	PEX6	AAK16738	6e-13	68.6	Colletotrichum lagenarium	Loss of pathogenicity
augustus_masked-scaffold_m29-processed-gene-0.249-mRNA-1	PHI:2261	NPS6	G8DNS9	3e-105	366	Cochliobolus sativus	Reduced virulence
fgenesh_masked-contig_51-processed-gene-0.57-mRNA-1	PHI:2263	StuA	Q0U086	1e-162	480	Phaeosphaeria nodorum (related: Stagonospora nodorum)	Reduced virulence
augustus_masked-contig_204-processed-gene-0.198-mRNA-1	PHI:2267	Mls1	0	0	941	Phaeosphaeria nodorum (related: Stagonospora nodorum)	Loss of pathogenicity
maker-contig_128-fgenesh-gene-0.113-mRNA-1	PHI:2275	ku70	A3KLI8	0	581	Claviceps purpurea	Loss of pathogenicity
maker-contig_61-fgenesh-gene-2.235-mRNA-1	PHI:2282	MeaB	J9MHC1	2e-57	192	Fusarium oxysporum	Increased virulence (Hypervirulence)
maker-contig_186-snap-gene-0.289-mRNA-1	PHI:2284	Msb2	J9N257	5e-49	186	Fusarium oxysporum	Reduced virulence
maker-contig_1-fgenesh-gene-2.140-mRNA-1	PHI:2290	BcBOA6	B1GVX7	0	621	Botrytis cinerea	Reduced virulence
maker-contig_127-fgenesh-gene-0.354-mRNA-1	PHI:2293	cycA	B0XTA5	1e-51	163	Aspergillus fumigatus	Reduced virulence
augustus_masked-contig_113-processed-gene-0.134-mRNA-1	PHI:2297	tmpL	B0YAP6	3e-52	196	Aspergillus fumigatus	Reduced virulence
fgenesh_masked-contig_135-processed-gene-0.122-mRNA-1	PHI:2297	tmpL	B0YAP6	1e-18	87.4	Aspergillus fumigatus	Reduced virulence
fgenesh_masked-contig_181-processed-gene-0.58-mRNA-1	PHI:2297	tmpL	B0YAP6	1e-85	286	Aspergillus fumigatus	Reduced virulence
maker-contig_301-fgenesh-gene-0.83-mRNA-1	PHI:2297	tmpL	B0YAP6	2e-37	138	Aspergillus fumigatus	Reduced virulence
snap_masked-contig_71-processed-gene-2.136-mRNA-1	PHI:2301	CHS7	B5M4A8	0	885	Magnaporthe oryzae (related: Magnaporthe grisea)	Reduced virulence
genemark-contig_1-processed-gene-3.67-mRNA-1	PHI:2302	CHS5	G4XVC0	0	2073	Magnaporthe oryzae (related: Magnaporthe grisea)	Loss of pathogenicity
snap_masked-contig_60-processed-gene-3.124-mRNA-1	PHI:2302	CHS5	G4XVC0	2e-22	99.4	Magnaporthe oryzae (related: Magnaporthe grisea)	Loss of pathogenicity
fgenesh_masked-contig_48-processed-gene-0.14-mRNA-1	PHI:2305	BcFKBP12		6e-14	67	Botrytis cinerea	Mixed outcome
maker-contig_135-augustus-gene-0.353-mRNA-1	PHI:2305	BcFKBP12		5e-15	70.1	Botrytis cinerea	Mixed outcome
maker-contig_150-fgenesh-gene-1.230-mRNA-1	PHI:2305	BcFKBP12		1e-36	121	Botrytis cinerea	Mixed outcome
maker-contig_5-fgenesh-gene-3.208-mRNA-1	PHI:2305	BcFKBP12		3e-27	98.2	Botrytis cinerea	Mixed outcome
maker-contig_137-fgenesh-gene-1.189-mRNA-1	PHI:2309	BcatrB	Q9UW03	2e-61	221	Botrytis cinerea	Reduced virulence
maker-contig_186-fgenesh-gene-0.238-mRNA-1	PHI:2309	BcatrB	Q9UW03	0	2094	Botrytis cinerea	Reduced virulence
maker-contig_3-augustus-gene-0.185-mRNA-1	PHI:2309	BcatrB	Q9UW03	0	1912	Botrytis cinerea	Reduced virulence
fgenesh_masked-contig_107-processed-gene-2.133-mRNA-1	PHI:231	RPK1	AAK31209	2e-11	64.3	Colletotrichum lagenarium	Loss of pathogenicity
fgenesh_masked-scaffold_m24-processed-gene-1.107-mRNA-1	PHI:2313	SCD	F8R4X8	4e-67	203	Metarhizium anisopliae	Increased virulence (Hypervirulence)
maker-contig_12-fgenesh-gene-0.151-mRNA-1	PHI:2313	SCD	F8R4X8	9e-103	296	Metarhizium anisopliae	Increased virulence (Hypervirulence)
maker-contig_17-fgenesh-gene-5.334-mRNA-1	PHI:2313	SCD	F8R4X8	6e-59	182	Metarhizium anisopliae	Increased virulence (Hypervirulence)
augustus_masked-contig_149-processed-gene-0.266-mRNA-1	PHI:2315	ChLae1	G4XKY9	1e-20	86.7	Cochliobolus heterostrophus	Mixed outcome
fgenesh_masked-scaffold_m42-processed-gene-1.77-mRNA-1	PHI:2315	ChLae1	G4XKY9	1e-14	68.9	Cochliobolus heterostrophus	Mixed outcome
genemark-contig_180-processed-gene-0.2-mRNA-1	PHI:2315	ChLae1	G4XKY9	2e-12	63.5	Cochliobolus heterostrophus	Mixed outcome
genemark-contig_1-processed-gene-1.48-mRNA-1	PHI:2315	ChLae1	G4XKY9	1e-43	153	Cochliobolus heterostrophus	Mixed outcome
maker-contig_107-fgenesh-gene-2.322-mRNA-1	PHI:2315	ChLae1	G4XKY9	6e-60	195	Cochliobolus heterostrophus	Mixed outcome
maker-contig_148-augustus-gene-0.270-mRNA-1	PHI:2315	ChLae1	G4XKY9	9e-50	168	Cochliobolus heterostrophus	Mixed outcome
maker-scaffold_m21-augustus-gene-3.185-mRNA-1	PHI:2315	ChLae1	G4XKY9	7e-67	212	Cochliobolus heterostrophus	Mixed outcome
maker-contig_1-fgenesh-gene-1.186-mRNA-1	PHI:2316	ChVel1	G4XKY8	2e-97	310	Cochliobolus heterostrophus	Mixed outcome
genemark-contig_133-processed-gene-0.55-mRNA-1	PHI:2317	aapk1	B0LW64	0	622	Alternaria alternata	Reduced virulence
maker-contig_38-snap-gene-0.334-mRNA-1	PHI:2318	AaSLT2	D3J127	0	728	Alternaria alternata	Reduced virulence
augustus_masked-contig_177-processed-gene-0.220-mRNA-1	PHI:2321	SidI	Q4WR83	1e-136	409	Aspergillus fumigatus	Reduced virulence
augustus_masked-contig_182-processed-gene-0.88-mRNA-1	PHI:2321	SidI	Q4WR83	2e-18	85.9	Aspergillus fumigatus	Reduced virulence
fgenesh_masked-contig_107-processed-gene-2.150-mRNA-1	PHI:2321	SidI	Q4WR83	4e-21	97.1	Aspergillus fumigatus	Reduced virulence
fgenesh_masked-contig_51-processed-gene-6.95-mRNA-1	PHI:2321	SidI	Q4WR83	6e-44	167	Aspergillus fumigatus	Reduced virulence
fgenesh_masked-contig_60-processed-gene-4.110-mRNA-1	PHI:2321	SidI	Q4WR83	1e-26	112	Aspergillus fumigatus	Reduced virulence
genemark-contig_113-processed-gene-1.33-mRNA-1	PHI:2321	SidI	Q4WR83	5e-15	75.5	Aspergillus fumigatus	Reduced virulence
maker-contig_137-fgenesh-gene-2.354-mRNA-1	PHI:2321	SidI	Q4WR83	2e-14	73.6	Aspergillus fumigatus	Reduced virulence
maker-contig_137-fgenesh-gene-2.384-mRNA-1	PHI:2321	SidI	Q4WR83	4e-25	107	Aspergillus fumigatus	Reduced virulence
maker-contig_13-fgenesh-gene-0.366-mRNA-1	PHI:2321	SidI	Q4WR83	6e-141	423	Aspergillus fumigatus	Reduced virulence
maker-contig_1-fgenesh-gene-3.348-mRNA-1	PHI:2321	SidI	Q4WR83	3e-14	73.2	Aspergillus fumigatus	Reduced virulence
maker-contig_51-fgenesh-gene-3.170-mRNA-1	PHI:2321	SidI	Q4WR83	4e-18	85.5	Aspergillus fumigatus	Reduced virulence
maker-scaffold_m21-fgenesh-gene-4.207-mRNA-1	PHI:2321	SidI	Q4WR83	1e-21	96.3	Aspergillus fumigatus	Reduced virulence
maker-scaffold_m21-snap-gene-4.258-mRNA-1	PHI:2321	SidI	Q4WR83	5e-22	97.8	Aspergillus fumigatus	Reduced virulence
maker-scaffold_m42-fgenesh-gene-0.99-mRNA-1	PHI:2321	SidI	Q4WR83	0	706	Aspergillus fumigatus	Reduced virulence
maker-scaffold_m42-fgenesh-gene-3.193-mRNA-1	PHI:2321	SidI	Q4WR83	3e-23	100	Aspergillus fumigatus	Reduced virulence
maker-scaffold_m42-fgenesh-gene-5.203-mRNA-1	PHI:2321	SidI	Q4WR83	1e-48	176	Aspergillus fumigatus	Reduced virulence
snap_masked-contig_37-processed-gene-1.117-mRNA-1	PHI:2321	SidI	Q4WR83	2e-13	70.1	Aspergillus fumigatus	Reduced virulence
augustus_masked-contig_51-processed-gene-5.139-mRNA-1	PHI:2322	SidH	Q4WF54	5e-24	95.9	Aspergillus fumigatus	Reduced virulence
fgenesh_masked-contig_174-processed-gene-0.39-mRNA-1	PHI:2322	SidH	Q4WF54	1e-64	222	Aspergillus fumigatus	Reduced virulence
fgenesh_masked-contig_37-processed-gene-10.68-mRNA-1	PHI:2322	SidH	Q4WF54	2e-35	128	Aspergillus fumigatus	Reduced virulence
fgenesh_masked-contig_95-processed-gene-0.105-mRNA-1	PHI:2322	SidH	Q4WF54	1e-26	104	Aspergillus fumigatus	Reduced virulence
maker-contig_103-fgenesh-gene-0.305-mRNA-1	PHI:2322	SidH	Q4WF54	4e-13	66.6	Aspergillus fumigatus	Reduced virulence
maker-contig_104-augustus-gene-0.117-mRNA-1	PHI:2322	SidH	Q4WF54	4e-71	221	Aspergillus fumigatus	Reduced virulence
maker-contig_235-fgenesh-gene-0.247-mRNA-1	PHI:2322	SidH	Q4WF54	6e-98	290	Aspergillus fumigatus	Reduced virulence
maker-contig_236-fgenesh-gene-0.219-mRNA-1	PHI:2322	SidH	Q4WF54	1e-10	58.2	Aspergillus fumigatus	Reduced virulence
maker-contig_37-fgenesh-gene-4.193-mRNA-1	PHI:2322	SidH	Q4WF54	2e-22	91.7	Aspergillus fumigatus	Reduced virulence
maker-contig_5-fgenesh-gene-3.224-mRNA-1	PHI:2322	SidH	Q4WF54	4e-18	79	Aspergillus fumigatus	Reduced virulence
snap_masked-contig_107-processed-gene-0.83-mRNA-1	PHI:2322	SidH	Q4WF54	3e-23	93.6	Aspergillus fumigatus	Reduced virulence
maker-contig_129-fgenesh-gene-0.201-mRNA-1	PHI:2323	mhk1	E9F082	2e-42	164	Metarhizium robertsii	Reduced virulence
maker-contig_1-fgenesh-gene-3.344-mRNA-1	PHI:2324	ZIF1	G4N9G2	2e-49	178	Magnaporthe oryzae (related: Magnaporthe grisea)	Reduced virulence
genemark-contig_42-processed-gene-0.25-mRNA-1	PHI:2327	HOG1	P0C431	1e-12	65.9	Gibberella zeae (related: Fusarium graminearum)	Reduced virulence
augustus_masked-contig_129-processed-gene-0.152-mRNA-1	PHI:2329	CTB4	A0ST42	1e-75	258	Cercospora nicotianae	Reduced virulence
maker-contig_113-fgenesh-gene-3.238-mRNA-1	PHI:2329	CTB4	A0ST42	4e-20	90.9	Cercospora nicotianae	Reduced virulence
maker-contig_118-snap-gene-3.265-mRNA-1	PHI:2329	CTB4	A0ST42	3e-70	234	Cercospora nicotianae	Reduced virulence
maker-contig_123-augustus-gene-0.162-mRNA-1	PHI:2329	CTB4	A0ST42	5e-38	144	Cercospora nicotianae	Reduced virulence
maker-contig_140-fgenesh-gene-0.247-mRNA-1	PHI:2329	CTB4	A0ST42	5e-41	153	Cercospora nicotianae	Reduced virulence
maker-contig_155-fgenesh-gene-0.259-mRNA-1	PHI:2329	CTB4	A0ST42	6e-91	288	Cercospora nicotianae	Reduced virulence
maker-contig_18-fgenesh-gene-0.214-mRNA-1	PHI:2329	CTB4	A0ST42	1e-62	213	Cercospora nicotianae	Reduced virulence
maker-contig_5-fgenesh-gene-2.172-mRNA-1	PHI:2329	CTB4	A0ST42	3e-153	450	Cercospora nicotianae	Reduced virulence
maker-contig_60-fgenesh-gene-2.162-mRNA-1	PHI:2329	CTB4	A0ST42	1e-45	166	Cercospora nicotianae	Reduced virulence
maker-contig_61-snap-gene-0.208-mRNA-1	PHI:2329	CTB4	A0ST42	3e-100	316	Cercospora nicotianae	Reduced virulence
fgenesh_masked-contig_111-processed-gene-0.23-mRNA-1	PHI:2334	BcNma	E2GL14	0	1424	Botrytis cinerea	Reduced virulence
maker-contig_172-fgenesh-gene-0.209-mRNA-1	PHI:2337	SUR7	Q5A4M8	1e-24	97.8	Candida albicans	Reduced virulence
fgenesh_masked-contig_172-processed-gene-0.83-mRNA-1	PHI:2347	PGIP2	Q5TIP4	3e-10	57.4	Botrytis cinerea	Effector (plant avirulence determinant)
maker-scaffold_m21-fgenesh-gene-2.190-mRNA-1	PHI:235	VPH1	AAK81705	0	816	Cryptococcus neoformans	Reduced virulence
maker-contig_37-fgenesh-gene-0.165-mRNA-1	PHI:2351	AMT1	XP_381310	0	552	Gibberella zeae (related: Fusarium graminearum)	Reduced virulence
maker-contig_137-fgenesh-gene-2.358-mRNA-1	PHI:2353	AMT1	XP_381310	0	569	Gibberella zeae (related: Fusarium graminearum)	Reduced virulence
maker-contig_84-fgenesh-gene-2.198-mRNA-1	PHI:2354	AMT2	XP_390894	8e-20	84	Gibberella zeae (related: Fusarium graminearum)	Reduced virulence
fgenesh_masked-contig_112-processed-gene-0.88-mRNA-1	PHI:2356	MoHYR1	G4N178	2e-87	254	Magnaporthe oryzae (related: Magnaporthe grisea)	Reduced virulence
augustus_masked-contig_14-processed-gene-0.64-mRNA-1	PHI:2357	CYP52X1	E2EAF6	6e-57	197	Beauveria bassiana	Reduced virulence
augustus_masked-contig_166-processed-gene-1.134-mRNA-1	PHI:2357	CYP52X1	E2EAF6	4e-75	246	Beauveria bassiana	Reduced virulence
fgenesh_masked-contig_206-processed-gene-0.69-mRNA-1	PHI:2357	CYP52X1	E2EAF6	1e-50	181	Beauveria bassiana	Reduced virulence
genemark-contig_116-processed-gene-0.56-mRNA-1	PHI:2357	CYP52X1	E2EAF6	1e-119	361	Beauveria bassiana	Reduced virulence
maker-contig_116-fgenesh-gene-0.262-mRNA-1	PHI:2357	CYP52X1	E2EAF6	1e-27	114	Beauveria bassiana	Reduced virulence
maker-contig_132-fgenesh-gene-0.150-mRNA-1	PHI:2357	CYP52X1	E2EAF6	1e-12	67	Beauveria bassiana	Reduced virulence
maker-contig_20-fgenesh-gene-0.275-mRNA-1	PHI:2357	CYP52X1	E2EAF6	7e-166	483	Beauveria bassiana	Reduced virulence
maker-contig_37-fgenesh-gene-7.182-mRNA-1	PHI:2357	CYP52X1	E2EAF6	5e-27	112	Beauveria bassiana	Reduced virulence
maker-contig_51-fgenesh-gene-4.181-mRNA-1	PHI:2357	CYP52X1	E2EAF6	1e-94	299	Beauveria bassiana	Reduced virulence
maker-contig_51-fgenesh-gene-5.158-mRNA-1	PHI:2357	CYP52X1	E2EAF6	5e-21	95.5	Beauveria bassiana	Reduced virulence
maker-contig_86-fgenesh-gene-0.367-mRNA-1	PHI:2357	CYP52X1	E2EAF6	1e-15	76.6	Beauveria bassiana	Reduced virulence
maker-contig_95-augustus-gene-0.354-mRNA-1	PHI:2357	CYP52X1	E2EAF6	1e-20	92.4	Beauveria bassiana	Reduced virulence
maker-scaffold_m17-snap-gene-0.293-mRNA-1	PHI:2357	CYP52X1	E2EAF6	3e-111	341	Beauveria bassiana	Reduced virulence
genemark-scaffold_m41-processed-gene-0.25-mRNA-1	PHI:2358	PLD	Q4WZL4	3e-87	303	Aspergillus fumigatus	Reduced virulence
maker-contig_103-snap-gene-0.396-mRNA-1	PHI:2358	PLD	Q4WZL4	0	617	Aspergillus fumigatus	Reduced virulence
maker-contig_58-fgenesh-gene-1.167-mRNA-1	PHI:236	WdCHS2	AAC34496	0	1206	Wangiella (Exophiala) dermatitidis	Reduced virulence
fgenesh_masked-contig_239-processed-gene-0.96-mRNA-1	PHI:2363	Ubc2	Q96X32	4e-10	60.5	Ustilago maydis	Loss of pathogenicity
augustus_masked-contig_71-processed-gene-2.221-mRNA-1	PHI:2365	Hog1	Q4W6D3	0	681	Cochliobolus heterostrophus	Reduced virulence
maker-contig_85-fgenesh-gene-0.205-mRNA-1	PHI:2368	bac	Q9P880	0	1938	Botrytis cinerea	Reduced virulence
maker-contig_95-fgenesh-gene-0.314-mRNA-1	PHI:2368	bac	Q9P880	4e-12	67	Botrytis cinerea	Reduced virulence
fgenesh_masked-contig_58-processed-gene-2.169-mRNA-1	PHI:2371	bcpkaR	C0H5W5	3e-168	484	Botrytis cinerea	Reduced virulence
maker-contig_10-snap-gene-2.444-mRNA-1	PHI:2377	DEP3	D2E9W8	3e-77	249	Alternaria brassicicola	Mixed outcome
maker-contig_60-fgenesh-gene-3.197-mRNA-1	PHI:2377	DEP3	D2E9W8	8e-13	67.4	Alternaria brassicicola	Mixed outcome
snap_masked-contig_10-processed-gene-2.202-mRNA-1	PHI:2377	DEP3	D2E9W8	4e-32	117	Alternaria brassicicola	Mixed outcome
maker-contig_152-fgenesh-gene-1.301-mRNA-1	PHI:2378	DEP4	D2E9W9	3e-77	255	Alternaria brassicicola	Mixed outcome
maker-contig_187-snap-gene-0.262-mRNA-1	PHI:2379	DEP5	D2E9X0	2e-98	347	Alternaria brassicicola	Mixed outcome
snap_masked-contig_118-processed-gene-3.158-mRNA-1	PHI:2379	DEP5	D2E9X0	9e-122	405	Alternaria brassicicola	Mixed outcome
snap_masked-contig_187-processed-gene-0.130-mRNA-1	PHI:2379	DEP5	D2E9X0	0	806	Alternaria brassicicola	Mixed outcome
fgenesh_masked-contig_178-processed-gene-0.109-mRNA-1	PHI:2385	MYT2	I1RTN5	1e-40	143	Gibberella zeae (related: Fusarium graminearum)	Reduced virulence
maker-contig_147-augustus-gene-0.146-mRNA-1	PHI:2386	ACL1	I1S7N4	0	734	Gibberella zeae (related: Fusarium graminearum)	Loss of pathogenicity
maker-contig_147-fgenesh-gene-0.139-mRNA-1	PHI:2387	ACL2	I1RPR1	0	798	Gibberella zeae (related: Fusarium graminearum)	Loss of pathogenicity
augustus_masked-contig_179-processed-gene-0.170-mRNA-1	PHI:2388	Chi2	0	2e-48	167	Metarhizium anisopliae	Mixed outcome
genemark-contig_20-processed-gene-0.69-mRNA-1	PHI:2388	Chi2	0	1e-16	79.7	Metarhizium anisopliae	Mixed outcome
maker-contig_37-fgenesh-gene-1.203-mRNA-1	PHI:2388	Chi2	0	5e-30	117	Metarhizium anisopliae	Mixed outcome
maker-scaffold_m18-fgenesh-gene-2.363-mRNA-1	PHI:2392	Gat2	Q5ALK1	1e-13	70.1	Candida albicans	Reduced virulence
maker-scaffold_m46-fgenesh-gene-0.135-mRNA-1	PHI:2395	GzSYN1	I1RBM2	4e-85	262	Gibberella zeae (related: Fusarium graminearum)	Reduced virulence
maker-contig_17-fgenesh-gene-5.339-mRNA-1	PHI:2396	GzSYN2	I1RZS5	9e-83	254	Gibberella zeae (related: Fusarium graminearum)	Reduced virulence
fgenesh_masked-contig_92-processed-gene-1.83-mRNA-1	PHI:2399	Fgp1	I1S5P3	1e-61	206	Gibberella zeae (related: Fusarium graminearum)	Reduced virulence
maker-contig_129-snap-gene-0.237-mRNA-1	PHI:2401	CaRING1	G0T3B3	6e-11	58.5	Xanthomonas campestris pv vesicatoria	Mixed outcome
maker-contig_137-fgenesh-gene-2.361-mRNA-1	PHI:2403	CSN1	A9QUB2	7e-83	251	Fusarium solani	Mixed outcome
maker-contig_37-fgenesh-gene-9.187-mRNA-1	PHI:2405	MoSSK1	G5EH08	2e-17	85.5	Magnaporthe oryzae (related: Magnaporthe grisea)	Reduced virulence
snap_masked-contig_123-processed-gene-2.94-mRNA-1	PHI:2405	MoSSK1	G5EH08	2e-148	449	Magnaporthe oryzae (related: Magnaporthe grisea)	Reduced virulence
fgenesh_masked-contig_37-processed-gene-8.62-mRNA-1	PHI:241	CAC1	AAG60619	3e-23	104	Cryptococcus neoformans	Loss of pathogenicity
maker-contig_140-fgenesh-gene-0.245-mRNA-1	PHI:2411	Ss-ggt1	A7F946	3e-145	430	Sclerotinia sclerotiorum	Reduced virulence
maker-scaffold_m24-augustus-gene-1.267-mRNA-1	PHI:2412	lipA	B9VSG8	1e-10	60.1	Xanthomonas campestris	Reduced virulence
genemark-contig_153-processed-gene-0.33-mRNA-1	PHI:2419	CID1	I1RKF3	1e-100	300	Gibberella zeae (related: Fusarium graminearum)	Reduced virulence
augustus_masked-contig_113-processed-gene-3.222-mRNA-1	PHI:242	CaTPS2	CAC17748	7e-124	398	Candida albicans	Reduced virulence
maker-contig_135-augustus-gene-0.342-mRNA-1	PHI:242	CaTPS2	CAC17748	0	775	Candida albicans	Reduced virulence
fgenesh_masked-contig_107-processed-gene-2.162-mRNA-1	PHI:243	CHIP6	AAD00894	0	590	Colletotrichum gloeosporioides	Reduced virulence
fgenesh_masked-contig_37-processed-gene-2.68-mRNA-1	PHI:243	CHIP6	AAD00894	0	709	Colletotrichum gloeosporioides	Reduced virulence
genemark-contig_143-processed-gene-0.17-mRNA-1	PHI:243	CHIP6	AAD00894	4e-171	520	Colletotrichum gloeosporioides	Reduced virulence
maker-contig_237-fgenesh-gene-0.17-mRNA-1	PHI:243	CHIP6	AAD00894	7e-164	499	Colletotrichum gloeosporioides	Reduced virulence
maker-contig_13-fgenesh-gene-0.358-mRNA-1	PHI:2431	ACTT2	C9K1M7	1e-18	82.8	Alternaria alternata	Reduced virulence
fgenesh_masked-contig_32-processed-gene-1.118-mRNA-1	PHI:2432	FgRgsA	I1RKA4	7e-42	148	Gibberella zeae (related: Fusarium graminearum)	Reduced virulence
maker-contig_51-fgenesh-gene-6.262-mRNA-1	PHI:2438	MgFus3	Q29YB0	0	716	Mycosphaerella graminicola (related: Zymoseptoria triticii)	Loss of pathogenicity
fgenesh_masked-contig_12-processed-gene-0.61-mRNA-1	PHI:244	CLAP1	AAN62846	0	1379	Colletotrichum lindemuthianum	Loss of pathogenicity
snap_masked-scaffold_m42-processed-gene-1.96-mRNA-1	PHI:244	CLAP1	AAN62846	4e-77	271	Colletotrichum lindemuthianum	Loss of pathogenicity
maker-contig_13-fgenesh-gene-0.336-mRNA-1	PHI:2441	MgAlg2	F9XJV5	0	600	Mycosphaerella graminicola (related: Zymoseptoria triticii)	Loss of pathogenicity
maker-contig_118-fgenesh-gene-1.171-mRNA-1	PHI:2453	Snt2	D9J222	0	859	Fusarium oxysporum f.sp. melonis	Reduced virulence
maker-contig_166-fgenesh-gene-0.154-mRNA-1	PHI:2453	Snt2	D9J222	4e-15	77.8	Fusarium oxysporum f.sp. melonis	Reduced virulence
augustus_masked-contig_246-processed-gene-0.284-mRNA-1	PHI:2464	HsvA	Q58PW8	4e-38	138	Erwinia amylovora	Mixed outcome
augustus_masked-contig_55-processed-gene-3.215-mRNA-1	PHI:2464	HsvA	Q58PW8	7e-62	202	Erwinia amylovora	Mixed outcome
maker-contig_170-fgenesh-gene-0.323-mRNA-1	PHI:2474	imd1	E3P6S0	0	685	Cryptococcus neoformans	Reduced virulence
genemark-contig_183-processed-gene-0.51-mRNA-1	PHI:2482	AlHK1	Q09JB7	0	1724	Alternaria longipes	Increased virulence (Hypervirulence)
fgenesh_masked-contig_107-processed-gene-0.53-mRNA-1	PHI:249	CYP1	AAG13968	3e-39	132	Magnaporthe oryzae	Reduced virulence
maker-contig_118-fgenesh-gene-2.173-mRNA-1	PHI:249	CYP1	AAG13968	2e-31	120	Magnaporthe oryzae	Reduced virulence
maker-contig_114-fgenesh-gene-0.163-mRNA-1	PHI:2490	MCA	E9B636	1e-35	132	Leishmania mexicana	Mixed outcome
maker-contig_124-fgenesh-gene-0.288-mRNA-1	PHI:2490	MCA	E9B636	2e-56	192	Leishmania mexicana	Mixed outcome
augustus_masked-contig_123-processed-gene-2.130-mRNA-1	PHI:2491	FgPTC1	I1RJS9	8e-16	77.4	Gibberella zeae (related: Fusarium graminearum)	Reduced virulence
maker-scaffold_m17-snap-gene-0.298-mRNA-1	PHI:2491	FgPTC1	I1RJS9	3e-25	105	Gibberella zeae (related: Fusarium graminearum)	Reduced virulence
maker-scaffold_m9-fgenesh-gene-0.252-mRNA-1	PHI:2491	FgPTC1	I1RJS9	0	537	Gibberella zeae (related: Fusarium graminearum)	Reduced virulence
fgenesh_masked-contig_150-processed-gene-1.91-mRNA-1	PHI:2500	rcsC	D4I7B7	2e-30	126	Erwinia amylovora	Loss of pathogenicity
maker-contig_240-fgenesh-gene-0.76-mRNA-1	PHI:2506	Amr1	G3F820	0	1101	Alternaria brassicicola	Increased virulence (Hypervirulence)
maker-contig_340-snap-gene-0.1-mRNA-1	PHI:2506	Amr1	G3F820	3e-13	65.1	Alternaria brassicicola	Increased virulence (Hypervirulence)
maker-contig_340-snap-gene-0.2-mRNA-1	PHI:2506	Amr1	G3F820	3e-34	128	Alternaria brassicicola	Increased virulence (Hypervirulence)
fgenesh_masked-contig_115-processed-gene-0.90-mRNA-1	PHI:2509	CrzA	Q4WJ81	4e-117	372	Aspergillus fumigatus	Loss of pathogenicity
augustus_masked-contig_163-processed-gene-0.152-mRNA-1	PHI:2511	Pes1	Q4WT66	0	844	Aspergillus fumigatus	Reduced virulence
augustus_masked-contig_207-processed-gene-0.46-mRNA-1	PHI:2511	Pes1	Q4WT66	8e-119	395	Aspergillus fumigatus	Reduced virulence
augustus_masked-contig_245-processed-gene-0.245-mRNA-1	PHI:2511	Pes1	Q4WT66	2e-97	343	Aspergillus fumigatus	Reduced virulence
augustus_masked-scaffold_m42-processed-gene-0.88-mRNA-1	PHI:2511	Pes1	Q4WT66	0	1267	Aspergillus fumigatus	Reduced virulence
fgenesh_masked-contig_113-processed-gene-2.65-mRNA-1	PHI:2511	Pes1	Q4WT66	2e-81	293	Aspergillus fumigatus	Reduced virulence
fgenesh_masked-contig_175-processed-gene-0.41-mRNA-1	PHI:2511	Pes1	Q4WT66	0	975	Aspergillus fumigatus	Reduced virulence
maker-contig_30-snap-gene-0.204-mRNA-1	PHI:2511	Pes1	Q4WT66	2e-22	99.4	Aspergillus fumigatus	Reduced virulence
maker-scaffold_m42-snap-gene-0.127-mRNA-1	PHI:2511	Pes1	Q4WT66	1e-130	461	Aspergillus fumigatus	Reduced virulence
snap_masked-contig_100-processed-gene-0.54-mRNA-1	PHI:2511	Pes1	Q4WT66	6e-128	428	Aspergillus fumigatus	Reduced virulence
snap_masked-contig_245-processed-gene-0.164-mRNA-1	PHI:2511	Pes1	Q4WT66	1e-62	225	Aspergillus fumigatus	Reduced virulence
maker-contig_159-fgenesh-gene-0.135-mRNA-1	PHI:2513	GFA1	E9R5E2	0	1205	Aspergillus fumigatus	Mixed outcome
fgenesh_masked-contig_107-processed-gene-2.157-mRNA-1	PHI:252	FKH2	EAK98810	2e-15	75.5	Candida albicans	Loss of pathogenicity
maker-contig_189-fgenesh-gene-0.281-mRNA-1	PHI:2527	SEC31	Q4X0M4	0	1184	Aspergillus fumigatus	Mixed outcome
maker-contig_108-snap-gene-0.317-mRNA-1	PHI:253	FOS1	AAK27436	4e-24	105	Aspergillus fumigatus	Reduced virulence
maker-contig_133-fgenesh-gene-0.225-mRNA-1	PHI:253	FOS1	AAK27436	4e-29	121	Aspergillus fumigatus	Reduced virulence
maker-contig_148-fgenesh-gene-0.241-mRNA-1	PHI:253	FOS1	AAK27436	2e-31	129	Aspergillus fumigatus	Reduced virulence
maker-contig_17-fgenesh-gene-0.153-mRNA-1	PHI:253	FOS1	AAK27436	7e-25	105	Aspergillus fumigatus	Reduced virulence
maker-contig_51-fgenesh-gene-1.142-mRNA-1	PHI:253	FOS1	AAK27436	3e-62	227	Aspergillus fumigatus	Reduced virulence
maker-contig_61-snap-gene-2.321-mRNA-1	PHI:253	FOS1	AAK27436	3e-36	144	Aspergillus fumigatus	Reduced virulence
maker-contig_206-augustus-gene-0.159-mRNA-1	PHI:2530	TUB1	Q4WKG5	0	849	Aspergillus fumigatus	Mixed outcome
augustus_masked-scaffold_m24-processed-gene-1.235-mRNA-1	PHI:2534	ERG11A	Q4WNT5	4e-10	59.3	Aspergillus fumigatus	Mixed outcome
snap_masked-contig_132-processed-gene-0.83-mRNA-1	PHI:2537	TRR1	Q4WQJ0	9e-149	427	Aspergillus fumigatus	Mixed outcome
augustus_masked-contig_51-processed-gene-2.138-mRNA-1	PHI:2538	AUR1	Q4WXL8	0	539	Aspergillus fumigatus	Mixed outcome
maker-contig_155-fgenesh-gene-0.254-mRNA-1	PHI:2539	CDS1	Q4WJ71	0	647	Aspergillus fumigatus	Mixed outcome
maker-scaffold_m15-snap-gene-0.172-mRNA-1	PHI:254	FOW1	BAB85760	1e-163	459	Fusarium oxysporum	Reduced virulence
maker-scaffold_m5-fgenesh-gene-1.165-mRNA-1	PHI:2540	IPP1	Q4WX65	0	520	Aspergillus fumigatus	Mixed outcome
augustus_masked-contig_150-processed-gene-0.117-mRNA-1	PHI:2542	ERG12	Q4WP25	0	567	Aspergillus fumigatus	Mixed outcome
augustus_masked-contig_51-processed-gene-6.217-mRNA-1	PHI:2543	GCD6	Q4WLS1	0	606	Aspergillus fumigatus	Mixed outcome
maker-contig_152-fgenesh-gene-1.288-mRNA-1	PHI:2543	GCD6	Q4WLS1	5e-11	61.2	Aspergillus fumigatus	Mixed outcome
augustus_masked-contig_206-processed-gene-1.240-mRNA-1	PHI:2544	PAB1	Q4WK03	5e-14	65.1	Aspergillus fumigatus	Mixed outcome
augustus_masked-contig_51-processed-gene-1.119-mRNA-1	PHI:2544	PAB1	Q4WK03	4e-11	61.2	Aspergillus fumigatus	Mixed outcome
genemark-scaffold_m5-processed-gene-1.33-mRNA-1	PHI:2544	PAB1	Q4WK03	1e-10	57	Aspergillus fumigatus	Mixed outcome
maker-contig_127-fgenesh-gene-0.356-mRNA-1	PHI:2544	PAB1	Q4WK03	5e-15	77.8	Aspergillus fumigatus	Mixed outcome
maker-contig_12-fgenesh-gene-0.160-mRNA-1	PHI:2544	PAB1	Q4WK03	1e-18	85.5	Aspergillus fumigatus	Mixed outcome
maker-contig_135-fgenesh-gene-0.323-mRNA-1	PHI:2544	PAB1	Q4WK03	1e-16	80.1	Aspergillus fumigatus	Mixed outcome
maker-contig_181-fgenesh-gene-0.125-mRNA-1	PHI:2544	PAB1	Q4WK03	6e-30	119	Aspergillus fumigatus	Mixed outcome
maker-contig_189-fgenesh-gene-0.269-mRNA-1	PHI:2544	PAB1	Q4WK03	1e-11	64.7	Aspergillus fumigatus	Mixed outcome
maker-contig_51-fgenesh-gene-4.188-mRNA-1	PHI:2544	PAB1	Q4WK03	4e-12	64.7	Aspergillus fumigatus	Mixed outcome
maker-contig_80-fgenesh-gene-0.94-mRNA-1	PHI:2544	PAB1	Q4WK03	7e-17	81.3	Aspergillus fumigatus	Mixed outcome
maker-scaffold_m24-augustus-gene-1.276-mRNA-1	PHI:2544	PAB1	Q4WK03	0	797	Aspergillus fumigatus	Mixed outcome
maker-scaffold_m41-fgenesh-gene-1.175-mRNA-1	PHI:2544	PAB1	Q4WK03	6e-18	84.7	Aspergillus fumigatus	Mixed outcome
maker-scaffold_m9-fgenesh-gene-0.245-mRNA-1	PHI:2544	PAB1	Q4WK03	3e-30	121	Aspergillus fumigatus	Mixed outcome
maker-contig_235-augustus-gene-0.270-mRNA-1	PHI:2545	TIF35	Q4X1I3	6e-121	351	Aspergillus fumigatus	Mixed outcome
maker-contig_92-fgenesh-gene-1.192-mRNA-1	PHI:2546	BRX1	Q4WKJ9	1e-94	286	Aspergillus fumigatus	Mixed outcome
fgenesh_masked-contig_5-processed-gene-3.82-mRNA-1	PHI:2547	ESF1	Q4WHH1	2e-124	388	Aspergillus fumigatus	Mixed outcome
augustus_masked-contig_245-processed-gene-0.221-mRNA-1	PHI:2549	MAK5	Q4WMS3	1e-26	112	Aspergillus fumigatus	Mixed outcome
augustus_masked-contig_78-processed-gene-0.140-mRNA-1	PHI:2549	MAK5	Q4WMS3	7e-19	89	Aspergillus fumigatus	Mixed outcome
augustus_masked-scaffold_m42-processed-gene-4.161-mRNA-1	PHI:2549	MAK5	Q4WMS3	0	629	Aspergillus fumigatus	Mixed outcome
maker-contig_84-fgenesh-gene-1.180-mRNA-1	PHI:2549	MAK5	Q4WMS3	3e-47	176	Aspergillus fumigatus	Mixed outcome
snap_masked-contig_5-processed-gene-3.153-mRNA-1	PHI:2549	MAK5	Q4WMS3	5e-48	179	Aspergillus fumigatus	Mixed outcome
snap_masked-contig_181-processed-gene-0.66-mRNA-1	PHI:2550	NOB1	Q4WES1	4e-46	165	Aspergillus fumigatus	Mixed outcome
fgenesh_masked-contig_116-processed-gene-0.96-mRNA-1	PHI:2552	NOP4	Q4WNM3	3e-17	81.6	Aspergillus fumigatus	Mixed outcome
fgenesh_masked-contig_116-processed-gene-0.96-mRNA-1	PHI:2552	NOP4	Q4WNM3	6e-13	68.6	Aspergillus fumigatus	Mixed outcome
fgenesh_masked-contig_61-processed-gene-0.57-mRNA-1	PHI:2552	NOP4	Q4WNM3	0	653	Aspergillus fumigatus	Mixed outcome
maker-contig_37-fgenesh-gene-2.191-mRNA-1	PHI:2552	NOP4	Q4WNM3	3e-17	83.2	Aspergillus fumigatus	Mixed outcome
maker-contig_322-fgenesh-gene-0.125-mRNA-1	PHI:2553	VPS4	Q5AG40	0	612	Candida albicans	Loss of pathogenicity
maker-contig_95-fgenesh-gene-0.307-mRNA-1	PHI:2553	VPS4	Q5AG40	6e-75	251	Candida albicans	Loss of pathogenicity
maker-scaffold_m41-augustus-gene-1.195-mRNA-1	PHI:2558	DUR31	Q59P00	2e-175	508	Candida albicans	Reduced virulence
maker-contig_51-snap-gene-2.208-mRNA-1	PHI:2560	CNB1	Q6FLU4	6e-22	87	Candida glabrata	Reduced virulence
fgenesh_masked-scaffold_m40-processed-gene-1.93-mRNA-1	PHI:2562	Cwt1	Q59M50	1e-11	65.5	Candida albicans	Reduced virulence
maker-contig_172-augustus-gene-0.231-mRNA-1	PHI:2562	Cwt1	Q59M50	4e-102	320	Candida albicans	Reduced virulence
maker-contig_96-fgenesh-gene-0.145-mRNA-1	PHI:2563	DPP3	Q5AH74	2e-52	174	Candida albicans	Reduced virulence
maker-scaffold_m21-fgenesh-gene-3.164-mRNA-1	PHI:2563	DPP3	Q5AH74	2e-20	88.6	Candida albicans	Reduced virulence
snap_masked-contig_103-processed-gene-0.209-mRNA-1	PHI:2563	DPP3	Q5AH74	8e-15	70.5	Candida albicans	Reduced virulence
maker-scaffold_m31-fgenesh-gene-0.185-mRNA-1	PHI:2568	CAP2	Q5AMP9	2e-78	240	Candida albicans	Reduced virulence
augustus_masked-contig_109-processed-gene-1.115-mRNA-1	PHI:2570	CYB2	Q6FM61	6e-40	149	Candida glabrata	Reduced virulence
augustus_masked-contig_19-processed-gene-1.310-mRNA-1	PHI:2570	CYB2	Q6FM61	4e-10	60.1	Candida glabrata	Reduced virulence
genemark-contig_72-processed-gene-1.20-mRNA-1	PHI:2570	CYB2	Q6FM61	7e-55	189	Candida glabrata	Reduced virulence
maker-contig_107-fgenesh-gene-2.345-mRNA-1	PHI:2570	CYB2	Q6FM61	9e-12	64.3	Candida glabrata	Reduced virulence
maker-contig_122-fgenesh-gene-0.247-mRNA-1	PHI:2570	CYB2	Q6FM61	1e-65	219	Candida glabrata	Reduced virulence
maker-contig_152-augustus-gene-1.346-mRNA-1	PHI:2570	CYB2	Q6FM61	1e-110	340	Candida glabrata	Reduced virulence
maker-contig_166-fgenesh-gene-0.155-mRNA-1	PHI:2570	CYB2	Q6FM61	7e-94	309	Candida glabrata	Reduced virulence
maker-contig_37-fgenesh-gene-8.167-mRNA-1	PHI:2570	CYB2	Q6FM61	0	529	Candida glabrata	Reduced virulence
maker-contig_95-fgenesh-gene-0.300-mRNA-1	PHI:2570	CYB2	Q6FM61	4e-61	207	Candida glabrata	Reduced virulence
maker-contig_98-fgenesh-gene-0.201-mRNA-1	PHI:2570	CYB2	Q6FM61	2e-103	322	Candida glabrata	Reduced virulence
maker-scaffold_m21-fgenesh-gene-4.190-mRNA-1	PHI:2570	CYB2	Q6FM61	2e-54	191	Candida glabrata	Reduced virulence
maker-scaffold_m42-fgenesh-gene-4.182-mRNA-1	PHI:2570	CYB2	Q6FM61	9e-10	58.2	Candida glabrata	Reduced virulence
snap_masked-contig_175-processed-gene-0.65-mRNA-1	PHI:2570	CYB2	Q6FM61	3e-93	296	Candida glabrata	Reduced virulence
snap_masked-contig_78-processed-gene-0.99-mRNA-1	PHI:2570	CYB2	Q6FM61	6e-52	182	Candida glabrata	Reduced virulence
fgenesh_masked-scaffold_m41-processed-gene-2.93-mRNA-1	PHI:259	GPI7	AAL83897	2e-45	174	Candida albicans	Reduced virulence
maker-contig_181-fgenesh-gene-0.135-mRNA-1	PHI:259	GPI7	AAL83897	3e-158	489	Candida albicans	Reduced virulence
maker-contig_74-snap-gene-0.334-mRNA-1	PHI:259	GPI7	AAL83897	5e-13	70.5	Candida albicans	Reduced virulence
fgenesh_masked-contig_235-processed-gene-0.101-mRNA-1	PHI:2594	SET3	Q59ZX1	1e-14	75.5	Aspergillus fumigatus	Mixed outcome
augustus_masked-contig_160-processed-gene-0.167-mRNA-1	PHI:26	CaMDR1	CAA37820	1e-26	111	Candida albicans	Reduced virulence
augustus_masked-contig_280-processed-gene-0.21-mRNA-1	PHI:26	CaMDR1	CAA37820	1e-48	176	Candida albicans	Reduced virulence
augustus_masked-contig_86-processed-gene-0.279-mRNA-1	PHI:26	CaMDR1	CAA37820	2e-11	63.5	Candida albicans	Reduced virulence
fgenesh_masked-contig_107-processed-gene-0.79-mRNA-1	PHI:26	CaMDR1	CAA37820	5e-54	190	Candida albicans	Reduced virulence
maker-contig_100-fgenesh-gene-0.74-mRNA-1	PHI:26	CaMDR1	CAA37820	8e-34	133	Candida albicans	Reduced virulence
maker-contig_153-fgenesh-gene-0.151-mRNA-1	PHI:26	CaMDR1	CAA37820	4e-76	251	Candida albicans	Reduced virulence
maker-contig_189-fgenesh-gene-0.265-mRNA-1	PHI:26	CaMDR1	CAA37820	2e-120	370	Candida albicans	Reduced virulence
maker-contig_233-fgenesh-gene-0.150-mRNA-1	PHI:26	CaMDR1	CAA37820	2e-60	208	Candida albicans	Reduced virulence
maker-contig_32-fgenesh-gene-1.234-mRNA-1	PHI:26	CaMDR1	CAA37820	6e-60	206	Candida albicans	Reduced virulence
maker-contig_51-fgenesh-gene-4.193-mRNA-1	PHI:26	CaMDR1	CAA37820	4e-21	95.1	Candida albicans	Reduced virulence
maker-contig_58-fgenesh-gene-2.382-mRNA-1	PHI:26	CaMDR1	CAA37820	1e-74	247	Candida albicans	Reduced virulence
fgenesh_masked-contig_128-processed-gene-0.46-mRNA-1	PHI:2600	GAT1	Q4WZG4	0	632	Aspergillus fumigatus	Mixed outcome
fgenesh_masked-contig_165-processed-gene-0.76-mRNA-1	PHI:2601	Asc1	P83774	3e-28	112	Aspergillus fumigatus	Mixed outcome
maker-contig_107-fgenesh-gene-2.335-mRNA-1	PHI:2601	Asc1	P83774	3e-145	413	Aspergillus fumigatus	Mixed outcome
maker-contig_51-fgenesh-gene-6.260-mRNA-1	PHI:2606	SKN7	I3QHH8	0	754	Alternaria alternata	Reduced virulence
maker-contig_85-snap-gene-0.259-mRNA-1	PHI:2607	DVRA	Q4WXK4	3e-104	333	Aspergillus fumigatus	Mixed outcome
fgenesh_masked-contig_109-processed-gene-1.49-mRNA-1	PHI:2608	ACRTS2	F8R4Y0	5e-33	129	Alternaria alternata	Reduced virulence
fgenesh_masked-contig_118-processed-gene-2.74-mRNA-1	PHI:2609	KRR1	AAB96910.2	1e-174	491	Aspergillus fumigatus	Mixed outcome
fgenesh_masked-contig_30-processed-gene-0.55-mRNA-1	PHI:261	ICL1	AAM89498	8e-162	502	Leptosphaeria maculans	Reduced virulence
maker-contig_13-fgenesh-gene-0.377-mRNA-1	PHI:261	ICL1	AAM89498	3e-13	67.8	Leptosphaeria maculans	Reduced virulence
maker-contig_148-fgenesh-gene-0.264-mRNA-1	PHI:261	ICL1	AAM89498	0	917	Leptosphaeria maculans	Reduced virulence
fgenesh_masked-contig_133-processed-gene-0.95-mRNA-1	PHI:2611	CMLE	H9C592	6e-25	101	Fusarium oxysporum f. sp. Lycopersici	Loss of pathogenicity
maker-contig_182-fgenesh-gene-0.105-mRNA-1	PHI:2611	CMLE	H9C592	9e-170	481	Fusarium oxysporum f. sp. Lycopersici	Loss of pathogenicity
augustus_masked-contig_6-processed-gene-0.188-mRNA-1	PHI:262	MAD2	EAK94586	3e-12	60.8	Candida albicans	Reduced virulence
maker-contig_127-fgenesh-gene-0.385-mRNA-1	PHI:262	MAD2	EAK94586	5e-59	186	Candida albicans	Reduced virulence
augustus_masked-contig_58-processed-gene-2.290-mRNA-1	PHI:2624	aroA	P07637	8e-79	267	Salmonella enterica serovar Typhimurium	Reduced virulence
maker-contig_157-snap-gene-0.258-mRNA-1	PHI:2625	purA	P65882	9e-107	323	Salmonella enterica serovar Typhimurium	Reduced virulence
maker-contig_123-augustus-gene-2.155-mRNA-1	PHI:2638	Ilv3A	Q4X099	0	902	Aspergillus fumigatus	Reduced virulence
snap_masked-contig_37-processed-gene-12.176-mRNA-1	PHI:2638	Ilv3A	Q4X099	6e-73	246	Aspergillus fumigatus	Reduced virulence
maker-contig_170-fgenesh-gene-0.304-mRNA-1	PHI:2639	Ilv3B	Q4WK65	0	839	Aspergillus fumigatus	Mixed outcome
maker-contig_123-augustus-gene-0.147-mRNA-1	PHI:2640	CNB1	C4XXN5	8e-21	82.8	Candida lusitaniae	Reduced virulence
augustus_masked-contig_57-processed-gene-0.344-mRNA-1	PHI:2643	CFAS	A4HTK3	1e-25	104	Leishmania infantum	Reduced virulence
fgenesh_masked-contig_204-processed-gene-0.126-mRNA-1	PHI:2643	CFAS	A4HTK3	1e-39	147	Leishmania infantum	Reduced virulence
genemark-contig_165-processed-gene-0.17-mRNA-1	PHI:2643	CFAS	A4HTK3	3e-30	120	Leishmania infantum	Reduced virulence
fgenesh_masked-contig_71-processed-gene-2.134-mRNA-1	PHI:2645	ClpV	Q7WP75	8e-122	392	Bordetella bronchiseptica	Reduced virulence
maker-contig_61-augustus-gene-1.224-mRNA-1	PHI:2645	ClpV	Q7WP75	2e-122	389	Bordetella bronchiseptica	Reduced virulence
fgenesh_masked-contig_130-processed-gene-0.50-mRNA-1	PHI:265	MET3	AAL92174	0	757	Cryptococcus neoformans	Loss of pathogenicity
maker-contig_17-fgenesh-gene-4.221-mRNA-1	PHI:265	MET3	AAL92174	1e-22	93.6	Cryptococcus neoformans	Loss of pathogenicity
augustus_masked-contig_37-processed-gene-12.268-mRNA-1	PHI:2654	DUR1,2	Q59VF3	8e-16	77.8	Candida albicans	Reduced virulence
augustus_masked-contig_58-processed-gene-2.333-mRNA-1	PHI:2654	DUR1,2	Q59VF3	1e-10	61.6	Candida albicans	Reduced virulence
fgenesh_masked-contig_13-processed-gene-0.124-mRNA-1	PHI:2654	DUR1,2	Q59VF3	1e-118	390	Candida albicans	Reduced virulence
fgenesh_masked-contig_206-processed-gene-1.93-mRNA-1	PHI:2654	DUR1,2	Q59VF3	3e-71	252	Candida albicans	Reduced virulence
genemark-scaffold_m18-processed-gene-1.43-mRNA-1	PHI:2654	DUR1,2	Q59VF3	3e-21	95.5	Candida albicans	Reduced virulence
genemark-scaffold_m5-processed-gene-2.51-mRNA-1	PHI:2654	DUR1,2	Q59VF3	0	813	Candida albicans	Reduced virulence
maker-contig_118-augustus-gene-0.174-mRNA-1	PHI:2654	DUR1,2	Q59VF3	1e-14	73.6	Candida albicans	Reduced virulence
maker-contig_163-fgenesh-gene-0.179-mRNA-1	PHI:2654	DUR1,2	Q59VF3	2e-21	97.4	Candida albicans	Reduced virulence
maker-contig_177-fgenesh-gene-0.281-mRNA-1	PHI:2654	DUR1,2	Q59VF3	6e-100	339	Candida albicans	Reduced virulence
maker-contig_206-fgenesh-gene-1.293-mRNA-1	PHI:2654	DUR1,2	Q59VF3	2e-11	63.9	Candida albicans	Reduced virulence
maker-contig_235-fgenesh-gene-0.237-mRNA-1	PHI:2654	DUR1,2	Q59VF3	3e-23	100	Candida albicans	Reduced virulence
maker-contig_282-augustus-gene-0.137-mRNA-1	PHI:2654	DUR1,2	Q59VF3	3e-12	66.6	Candida albicans	Reduced virulence
maker-contig_378-augustus-gene-0.74-mRNA-1	PHI:2654	DUR1,2	Q59VF3	1e-18	90.1	Candida albicans	Reduced virulence
maker-contig_37-fgenesh-gene-10.180-mRNA-1	PHI:2654	DUR1,2	Q59VF3	4e-12	66.2	Candida albicans	Reduced virulence
maker-contig_78-snap-gene-0.189-mRNA-1	PHI:2654	DUR1,2	Q59VF3	1e-18	87.8	Candida albicans	Reduced virulence
maker-contig_86-fgenesh-gene-0.359-mRNA-1	PHI:2654	DUR1,2	Q59VF3	2e-12	67.4	Candida albicans	Reduced virulence
maker-contig_87-augustus-gene-0.149-mRNA-1	PHI:2654	DUR1,2	Q59VF3	1e-68	254	Candida albicans	Reduced virulence
maker-scaffold_m21-fgenesh-gene-4.192-mRNA-1	PHI:2654	DUR1,2	Q59VF3	7e-11	62.4	Candida albicans	Reduced virulence
snap_masked-contig_37-processed-gene-7.107-mRNA-1	PHI:2654	DUR1,2	Q59VF3	2e-17	83.2	Candida albicans	Reduced virulence
genemark-contig_109-processed-gene-0.26-mRNA-1	PHI:2655	lon	K1C7N5	5e-130	413	Pseudomonas aeruginosa	Reduced virulence
maker-contig_74-fgenesh-gene-0.246-mRNA-1	PHI:2655	lon	K1C7N5	4e-162	501	Pseudomonas aeruginosa	Reduced virulence
maker-contig_37-fgenesh-gene-10.183-mRNA-1	PHI:2656	pmrF	D0ZPP5	2e-18	80.1	Salmonella enterica serovar Typhimurium	Reduced virulence
genemark-contig_71-processed-gene-1.46-mRNA-1	PHI:2661	MedA	Q4X0J5	6e-117	369	Aspergillus fumigatus	Reduced virulence
augustus_masked-contig_172-processed-gene-0.180-mRNA-1	PHI:267	MLT1	AAD51594	1e-101	359	Candida albicans	Reduced virulence
augustus_masked-scaffold_m24-processed-gene-0.110-mRNA-1	PHI:267	MLT1	AAD51594	6e-66	243	Candida albicans	Reduced virulence
fgenesh_masked-contig_150-processed-gene-1.107-mRNA-1	PHI:267	MLT1	AAD51594	0	611	Candida albicans	Reduced virulence
fgenesh_masked-contig_161-processed-gene-0.60-mRNA-1	PHI:267	MLT1	AAD51594	4e-72	263	Candida albicans	Reduced virulence
fgenesh_masked-contig_163-processed-gene-0.57-mRNA-1	PHI:267	MLT1	AAD51594	9e-104	362	Candida albicans	Reduced virulence
maker-contig_37-snap-gene-6.246-mRNA-1	PHI:267	MLT1	AAD51594	1e-92	327	Candida albicans	Reduced virulence
maker-contig_86-fgenesh-gene-0.373-mRNA-1	PHI:267	MLT1	AAD51594	0	1006	Candida albicans	Reduced virulence
maker-scaffold_m9-snap-gene-0.323-mRNA-1	PHI:267	MLT1	AAD51594	4e-61	228	Candida albicans	Reduced virulence
maker-contig_135-fgenesh-gene-0.308-mRNA-1	PHI:269	RAS2	AAO19639	6e-92	270	Ustilago maydis	Loss of pathogenicity
maker-contig_84-fgenesh-gene-1.187-mRNA-1	PHI:2693	GcABC-G1	F0XP73	0	1919	Grosmannia clavigera	Reduced virulence
maker-scaffold_m18-snap-gene-0.187-mRNA-1	PHI:2693	GcABC-G1	F0XP73	0	1597	Grosmannia clavigera	Reduced virulence
maker-contig_60-fgenesh-gene-3.205-mRNA-1	PHI:27	CAP20	AAA77678	2e-25	98.2	Colletotrichum gloeosporioides	Loss of pathogenicity
maker-contig_134-fgenesh-gene-0.310-mRNA-1	PHI:270	RHO1	BAA24262	6e-79	235	Candida albicans	Loss of pathogenicity
maker-contig_19-snap-gene-1.399-mRNA-1	PHI:270	RHO1	BAA24262	6e-105	301	Candida albicans	Loss of pathogenicity
maker-contig_87-fgenesh-gene-1.204-mRNA-1	PHI:270	RHO1	BAA24262	7e-73	223	Candida albicans	Loss of pathogenicity
maker-contig_118-fgenesh-gene-3.229-mRNA-1	PHI:2700	lac2	J7MF98	1e-75	251	Colletotrichum orbiculare	Reduced virulence
maker-contig_98-snap-gene-0.273-mRNA-1	PHI:2700	lac2	J7MF98	4e-12	60.1	Colletotrichum orbiculare	Reduced virulence
snap_masked-contig_118-processed-gene-3.134-mRNA-1	PHI:2700	lac2	J7MF98	3e-41	154	Colletotrichum orbiculare	Reduced virulence
maker-contig_73-augustus-gene-1.148-mRNA-1	PHI:2704	Tri12	F6MFB4	5e-24	103	Fusarium graminearum	Reduced virulence
maker-contig_189-fgenesh-gene-0.268-mRNA-1	PHI:2714	PEX5	I1RC71	1e-178	523	Fusarium graminearum	Reduced virulence
fgenesh_masked-contig_222-processed-gene-0.39-mRNA-1	PHI:2728	FgERG4	I1RZZ3	5e-26	107	Fusarium graminearum	Reduced virulence
fgenesh_masked-contig_233-processed-gene-0.70-mRNA-1	PHI:2728	FgERG4	I1RZZ3	0	652	Fusarium graminearum	Reduced virulence
maker-contig_5-fgenesh-gene-2.175-mRNA-1	PHI:2728	FgERG4	I1RZZ3	1e-32	131	Fusarium graminearum	Reduced virulence
maker-contig_111-augustus-gene-0.58-mRNA-1	PHI:273	SPT3	AAD33888	5e-101	303	Candida albicans	Loss of pathogenicity
augustus_masked-contig_148-processed-gene-0.206-mRNA-1	PHI:2731	VdSge1	G2XD29	5e-24	103	Verticillium dahliae	Loss of pathogenicity
maker-contig_17-fgenesh-gene-5.312-mRNA-1	PHI:2731	VdSge1	G2XD29	3e-107	333	Verticillium dahliae	Loss of pathogenicity
maker-contig_58-snap-gene-0.226-mRNA-1	PHI:2731	VdSge1	G2XD29	9e-50	172	Verticillium dahliae	Loss of pathogenicity
maker-scaffold_m42-fgenesh-gene-1.167-mRNA-1	PHI:2731	VdSge1	G2XD29	2e-123	374	Verticillium dahliae	Loss of pathogenicity
snap_masked-contig_58-processed-gene-0.113-mRNA-1	PHI:2731	VdSge1	G2XD29	7e-29	107	Verticillium dahliae	Loss of pathogenicity
fgenesh_masked-contig_135-processed-gene-0.144-mRNA-1	PHI:2735	RsmA	D0KML5	3e-22	92.8	Pectobacterium wasabiae	Increased virulence (hypervirulence)
fgenesh_masked-scaffold_m42-processed-gene-2.60-mRNA-1	PHI:274	USX1	AAM22494	1e-100	303	Cryptococcus neoformans	Loss of pathogenicity
maker-contig_74-fgenesh-gene-0.263-mRNA-1	PHI:274	USX1	AAM22494	3e-14	71.2	Cryptococcus neoformans	Loss of pathogenicity
maker-scaffold_m41-snap-gene-1.210-mRNA-1	PHI:274	USX1	AAM22494	1e-18	83.6	Cryptococcus neoformans	Loss of pathogenicity
maker-contig_113-fgenesh-gene-0.167-mRNA-1	PHI:2745	treY	Q02LV5	7e-10	58.5	Pseudomonas aeruginosa	Mixed outcome
maker-contig_103-augustus-gene-0.354-mRNA-1	PHI:2746	treZ	Q02LV7	1e-18	87	Pseudomonas aeruginosa	Mixed outcome
maker-contig_51-fgenesh-gene-2.167-mRNA-1	PHI:2747	Cnt	A8YZD7	2e-31	125	Staphylococcus aureus	Reduced virulence
fgenesh_masked-contig_228-processed-gene-0.57-mRNA-1	PHI:2748	snf1	Q4PF20	2e-53	193	Ustilago maydis	Reduced virulence
augustus_masked-contig_193-processed-gene-1.174-mRNA-1	PHI:277	BCP1	AAQ16572	1e-21	91.3	Botrytis cinerea	Reduced virulence
maker-contig_177-snap-gene-0.353-mRNA-1	PHI:277	BCP1	AAQ16572	4e-31	111	Botrytis cinerea	Reduced virulence
maker-contig_84-fgenesh-gene-2.206-mRNA-1	PHI:277	BCP1	AAQ16572	1e-87	259	Botrytis cinerea	Reduced virulence
fgenesh_masked-contig_161-processed-gene-0.52-mRNA-1	PHI:279	CaSPA2	EAK92427	2e-26	113	Candida albicans	Loss of pathogenicity
augustus_masked-scaffold_m18-processed-gene-2.306-mRNA-1	PHI:280	CCN1	AAG36938	0	726	Cryptococcus neoformans	Reduced virulence
fgenesh_masked-scaffold_m24-processed-gene-1.121-mRNA-1	PHI:280	CCN1	AAG36938	1e-10	62	Cryptococcus neoformans	Reduced virulence
maker-contig_245-fgenesh-gene-0.268-mRNA-1	PHI:2804	ecp6	Q2FDM5	6e-19	87.8	Setosphaeria turcica	Reduced virulence
fgenesh_masked-scaffold_m42-processed-gene-5.73-mRNA-1	PHI:281	CDC10	CAA81090	4e-142	409	Candida albicans	Reduced virulence
maker-scaffold_m21-fgenesh-gene-0.158-mRNA-1	PHI:2819	CaEss1	G1UA02	2e-42	141	Candida albicans	Reduced virulence
augustus_masked-contig_124-processed-gene-0.245-mRNA-1	PHI:2821	SNF2	Q5ALP9	3e-13	70.9	Candida albicans	Reduced virulence
fgenesh_masked-contig_177-processed-gene-0.115-mRNA-1	PHI:2821	SNF2	Q5ALP9	5e-67	246	Candida albicans	Reduced virulence
fgenesh_masked-contig_37-processed-gene-0.53-mRNA-1	PHI:2821	SNF2	Q5ALP9	1e-82	295	Candida albicans	Reduced virulence
fgenesh_masked-contig_92-processed-gene-1.69-mRNA-1	PHI:2821	SNF2	Q5ALP9	2e-36	146	Candida albicans	Reduced virulence
maker-contig_137-augustus-gene-1.195-mRNA-1	PHI:2821	SNF2	Q5ALP9	2e-23	105	Candida albicans	Reduced virulence
maker-contig_148-fgenesh-gene-0.245-mRNA-1	PHI:2821	SNF2	Q5ALP9	2e-23	104	Candida albicans	Reduced virulence
maker-contig_187-augustus-gene-0.230-mRNA-1	PHI:2821	SNF2	Q5ALP9	4e-67	244	Candida albicans	Reduced virulence
maker-contig_193-augustus-gene-1.251-mRNA-1	PHI:2821	SNF2	Q5ALP9	0	1085	Candida albicans	Reduced virulence
maker-scaffold_m21-augustus-gene-4.217-mRNA-1	PHI:2821	SNF2	Q5ALP9	8e-80	290	Candida albicans	Reduced virulence
snap_masked-contig_107-processed-gene-2.178-mRNA-1	PHI:2821	SNF2	Q5ALP9	4e-61	229	Candida albicans	Reduced virulence
snap_masked-contig_107-processed-gene-2.178-mRNA-1	PHI:2821	SNF2	Q5ALP9	1e-39	158	Candida albicans	Reduced virulence
snap_masked-contig_118-processed-gene-2.99-mRNA-1	PHI:2821	SNF2	Q5ALP9	2e-80	288	Candida albicans	Reduced virulence
fgenesh_masked-contig_160-processed-gene-0.104-mRNA-1	PHI:2822	Cxt1p	Q5K8R6	3e-33	132	Cryptococcus neoformans	Reduced virulence
maker-contig_144-fgenesh-gene-0.102-mRNA-1	PHI:2822	Cxt1p	Q5K8R6	4e-39	152	Cryptococcus neoformans	Reduced virulence
maker-scaffold_m24-fgenesh-gene-1.241-mRNA-1	PHI:2822	Cxt1p	Q5K8R6	9e-37	146	Cryptococcus neoformans	Reduced virulence
maker-contig_229-fgenesh-gene-0.156-mRNA-1	PHI:2823	PES1	Q59X38	9e-147	441	Candida albicans	Reduced virulence
fgenesh_masked-contig_228-processed-gene-1.111-mRNA-1	PHI:2825	SET1	Q5ABG1	1e-14	73.9	Candida albicans	Reduced virulence
maker-contig_159-snap-gene-0.173-mRNA-1	PHI:2825	SET1	Q5ABG1	1e-77	275	Candida albicans	Reduced virulence
maker-scaffold_m41-fgenesh-gene-2.217-mRNA-1	PHI:2825	SET1	Q5ABG1	2e-21	97.8	Candida albicans	Reduced virulence
snap_masked-contig_204-processed-gene-0.138-mRNA-1	PHI:2825	SET1	Q5ABG1	1e-14	75.9	Candida albicans	Reduced virulence
snap_masked-scaffold_m42-processed-gene-2.94-mRNA-1	PHI:2825	SET1	Q5ABG1	8e-20	92	Candida albicans	Reduced virulence
maker-contig_148-fgenesh-gene-0.253-mRNA-1	PHI:2826	Fgb1	Q6XPX0	4e-10	57.4	Fusarium oxysporum f. sp. Lycopersici	Mixed outcome
maker-contig_6-fgenesh-gene-0.211-mRNA-1	PHI:283	CDC24	AAO25556	4e-49	185	Candida albicans	Loss of pathogenicity
maker-contig_289-exonerate_est2genome-gene-0.0-mRNA-1	PHI:2831	AKTR-1	Q9P4V0	2e-11	62.8	Alternaria alternata	Loss of pathogenicity
fgenesh_masked-contig_177-processed-gene-0.124-mRNA-1	PHI:2832	AKT3-1	Q9P4U9	3e-12	65.1	Alternaria alternata	Loss of pathogenicity
maker-contig_235-fgenesh-gene-0.234-mRNA-1	PHI:2832	AKT3-1	Q9P4U9	6e-77	238	Alternaria alternata	Loss of pathogenicity
maker-contig_320-fgenesh-gene-0.27-mRNA-1	PHI:2834	LAM1	C3PTB1	1e-11	62.4	Cochliobolus heterostrophus	Reduced virulence
maker-contig_71-snap-gene-2.316-mRNA-1	PHI:2834	LAM1	C3PTB1	1e-118	362	Cochliobolus heterostrophus	Reduced virulence
fgenesh_masked-contig_312-processed-gene-0.34-mRNA-1	PHI:2835	RED2	C3JXE8	8e-11	58.9	Cochliobolus heterostrophus	Reduced virulence
maker-contig_170-augustus-gene-0.337-mRNA-1	PHI:2835	RED2	C3JXE8	4e-27	106	Cochliobolus heterostrophus	Reduced virulence
maker-contig_229-fgenesh-gene-0.160-mRNA-1	PHI:2835	RED2	C3JXE8	8e-11	58.5	Cochliobolus heterostrophus	Reduced virulence
maker-contig_46-fgenesh-gene-0.35-mRNA-1	PHI:2835	RED2	C3JXE8	2e-43	151	Cochliobolus heterostrophus	Reduced virulence
maker-contig_84-fgenesh-gene-1.169-mRNA-1	PHI:2835	RED2	C3JXE8	5e-55	182	Cochliobolus heterostrophus	Reduced virulence
snap_masked-scaffold_m18-processed-gene-1.101-mRNA-1	PHI:2836	RED3	C3JXE9	1e-11	59.7	Cochliobolus heterostrophus	Reduced virulence
maker-contig_144-fgenesh-gene-0.95-mRNA-1	PHI:2837	OXI1	D2SZX7	1e-15	70.9	Cochliobolus heterostrophus	Reduced virulence
maker-contig_37-fgenesh-gene-4.189-mRNA-1	PHI:2837	OXI1	D2SZX7	6e-18	83.6	Cochliobolus heterostrophus	Reduced virulence
maker-contig_50-fgenesh-gene-0.167-mRNA-1	PHI:2837	OXI1	D2SZX7	3e-16	72.8	Cochliobolus heterostrophus	Reduced virulence
fgenesh_masked-contig_95-processed-gene-0.122-mRNA-1	PHI:2838	TOX9	D2SZX8	4e-40	139	Cochliobolus heterostrophus	Reduced virulence
snap_masked-contig_282-processed-gene-0.95-mRNA-1	PHI:2838	TOX9	D2SZX8	4e-15	70.1	Cochliobolus heterostrophus	Reduced virulence
maker-contig_10-augustus-gene-1.205-mRNA-1	PHI:2839	RED1	Q8NJQ2	6e-37	140	Cochliobolus heterostrophus	Reduced virulence
maker-contig_330-augustus-gene-0.55-mRNA-1	PHI:2839	RED1	Q8NJQ2	1e-135	392	Cochliobolus heterostrophus	Reduced virulence
maker-scaffold_m17-fgenesh-gene-0.247-mRNA-1	PHI:2839	RED1	Q8NJQ2	1e-54	183	Cochliobolus heterostrophus	Reduced virulence
maker-contig_193-snap-gene-1.286-mRNA-1	PHI:284	CHK1	O59892	6e-20	94	Candida albicans	Loss of pathogenicity
maker-contig_282-fgenesh-gene-0.122-mRNA-1	PHI:284	CHK1	O59892	1e-20	95.9	Candida albicans	Loss of pathogenicity
maker-contig_37-fgenesh-gene-4.190-mRNA-1	PHI:2842	CnSFH5	F6K8L7	3e-59	193	Cryptococcus neoformans	Mixed outcome
maker-contig_129-fgenesh-gene-0.195-mRNA-1	PHI:2843	CnPlb1	Q9P8P2	5e-12	66.2	Cryptococcus neoformans	Reduced virulence
augustus_masked-contig_5-processed-gene-3.177-mRNA-1	PHI:286	CLC-A	AAO73005	0	727	Cryptococcus neoformans	Reduced virulence
maker-contig_13-augustus-gene-0.392-mRNA-1	PHI:286	CLC-A	AAO73005	6e-94	326	Cryptococcus neoformans	Reduced virulence
snap_masked-contig_177-processed-gene-0.158-mRNA-1	PHI:286	CLC-A	AAO73005	3e-162	496	Cryptococcus neoformans	Reduced virulence
maker-contig_235-fgenesh-gene-0.254-mRNA-1	PHI:2864	Zcf21	Q59SK6	3e-11	63.5	Candida albicans	Reduced virulence
genemark-contig_231-processed-gene-0.2-mRNA-1	PHI:287	CLNR1	AAN65464	7e-138	437	Colletotrichum lindemuthianum	Loss of pathogenicity
augustus_masked-contig_20-processed-gene-0.252-mRNA-1	PHI:2894	F-avi3342	B9JZT5	8e-64	236	Agrobacterium vitis	Loss of pathogenicity
maker-scaffold_m40-fgenesh-gene-0.149-mRNA-1	PHI:2894	F-avi3342	B9JZT5	3e-32	132	Agrobacterium vitis	Loss of pathogenicity
augustus_masked-contig_212-processed-gene-0.82-mRNA-1	PHI:2895	F-avi4330	B9JV05	2e-11	62.4	Agrobacterium vitis	Loss of pathogenicity
augustus_masked-contig_5-processed-gene-0.137-mRNA-1	PHI:2895	F-avi4330	B9JV05	2e-27	117	Agrobacterium vitis	Loss of pathogenicity
augustus_masked-scaffold_m42-processed-gene-3.173-mRNA-1	PHI:2895	F-avi4330	B9JV05	1e-11	63.5	Agrobacterium vitis	Loss of pathogenicity
fgenesh_masked-contig_37-processed-gene-6.81-mRNA-1	PHI:2895	F-avi4330	B9JV05	8e-10	57.8	Agrobacterium vitis	Loss of pathogenicity
maker-contig_137-fgenesh-gene-2.388-mRNA-1	PHI:2895	F-avi4330	B9JV05	1e-15	75.5	Agrobacterium vitis	Loss of pathogenicity
maker-contig_147-fgenesh-gene-0.136-mRNA-1	PHI:2895	F-avi4330	B9JV05	1e-17	81.6	Agrobacterium vitis	Loss of pathogenicity
maker-contig_238-fgenesh-gene-0.34-mRNA-1	PHI:2895	F-avi4330	B9JV05	9e-11	60.8	Agrobacterium vitis	Loss of pathogenicity
maker-contig_37-fgenesh-gene-5.166-mRNA-1	PHI:2895	F-avi4330	B9JV05	2e-10	59.3	Agrobacterium vitis	Loss of pathogenicity
maker-contig_61-snap-gene-2.323-mRNA-1	PHI:2895	F-avi4330	B9JV05	3e-16	77	Agrobacterium vitis	Loss of pathogenicity
maker-contig_113-fgenesh-gene-3.243-mRNA-1	PHI:2896	BEC1005	CCU82697	5e-30	117	Blumeria graminis f. sp. hordei	Effector (plant avirulence determinant)
maker-contig_151-fgenesh-gene-0.128-mRNA-1	PHI:2896	BEC1005	CCU82697	3e-29	113	Blumeria graminis f. sp. hordei	Effector (plant avirulence determinant)
maker-contig_37-fgenesh-gene-11.182-mRNA-1	PHI:2896	BEC1005	CCU82697	5e-26	104	Blumeria graminis f. sp. hordei	Effector (plant avirulence determinant)
maker-contig_137-fgenesh-gene-0.137-mRNA-1	PHI:2897	BEC1019	KJ571201.1	8e-69	217	Blumeria graminis f. sp. hordei	Effector (plant avirulence determinant)
maker-contig_333-snap-gene-0.45-mRNA-1	PHI:290	CNB1	EAL03139	2e-13	62	Candida albicans	Reduced virulence
fgenesh_masked-contig_17-processed-gene-2.99-mRNA-1	PHI:2901	BEC1040	CCU82707	4e-10	54.3	Blumeria graminis f. sp. hordei	Effector (plant avirulence determinant)
fgenesh_masked-contig_57-processed-gene-0.190-mRNA-1	PHI:2901	BEC1040	CCU82707	6e-13	62.4	Blumeria graminis f. sp. hordei	Effector (plant avirulence determinant)
maker-contig_193-fgenesh-gene-1.232-mRNA-1	PHI:2907	Cyp51A	I6YDU0	1e-14	73.2	Fusarium graminearum	Mixed outcome
augustus_masked-contig_264-processed-gene-0.101-mRNA-1	PHI:2908	CYP51B	I1RBR4	6e-10	58.9	Fusarium graminearum	Mixed outcome
augustus_masked-contig_72-processed-gene-1.147-mRNA-1	PHI:2908	CYP51B	I1RBR4	6e-10	58.5	Fusarium graminearum	Mixed outcome
maker-contig_71-augustus-gene-2.282-mRNA-1	PHI:2908	CYP51B	I1RBR4	4e-17	81.6	Fusarium graminearum	Mixed outcome
snap_masked-contig_246-processed-gene-0.238-mRNA-1	PHI:2908	CYP51B	I1RBR4	6e-11	60.5	Fusarium graminearum	Mixed outcome
fgenesh_masked-contig_71-processed-gene-2.91-mRNA-1	PHI:2911	Ss-pth2	A7F6V9	2e-64	227	Sclerotinia sclerotiorum	Reduced virulence
maker-contig_71-fgenesh-gene-1.170-mRNA-1	PHI:2911	Ss-pth2	A7F6V9	0	890	Sclerotinia sclerotiorum	Reduced virulence
augustus_masked-contig_208-processed-gene-0.80-mRNA-1	PHI:292	CPRa	AAK31936	4e-10	58.5	Cryptococcus neoformans	Reduced virulence
fgenesh_masked-contig_135-processed-gene-0.145-mRNA-1	PHI:2920	FET3-1	E3QRA4	8e-34	133	Colletotrichum graminicola	Reduced virulence
maker-contig_71-fgenesh-gene-0.168-mRNA-1	PHI:2920	FET3-1	E3QRA4	0	749	Colletotrichum graminicola	Reduced virulence
snap_masked-contig_100-processed-gene-0.53-mRNA-1	PHI:2923	AaNPS6	I6YWH2	7e-125	422	Alternaria alternata	Reduced virulence
maker-contig_1-augustus-gene-1.210-mRNA-1	PHI:293	CPS1	AAG53991	0	2393	Cochliobolus heterostrophus	Reduced virulence
genemark-scaffold_m18-processed-gene-2.59-mRNA-1	PHI:2930	ctf2	J9MFF7	0	604	Fusarium oxysporum f. sp. Lycopersici	Reduced virulence
maker-contig_37-augustus-gene-12.380-mRNA-1	PHI:2933	NoxB	J7H173	3e-12	66.6	Alternaria alternata	Loss of pathogenicity
maker-scaffold_m16-snap-gene-0.14-mRNA-1	PHI:2940	MoARK1	G4MV67	9e-10	56.2	Magnaporthe oryzae	Reduced virulence
maker-contig_245-fgenesh-gene-0.250-mRNA-1	PHI:2954	TgNST1	B6KLD2	6e-40	147	Toxoplasma gondii	Reduced virulence
augustus_masked-contig_153-processed-gene-0.135-mRNA-1	PHI:2959	mdh	C5BF98	2e-13	67.4	Edwardsiella ictaluri	Reduced virulence
maker-contig_71-snap-gene-1.214-mRNA-1	PHI:2959	mdh	C5BF98	8e-93	280	Edwardsiella ictaluri	Reduced virulence
snap_masked-contig_10-processed-gene-1.105-mRNA-1	PHI:296	CZK3	AAP72037	0	1928	Cercospora zeae-maydis	Reduced virulence
fgenesh_masked-scaffold_m5-processed-gene-1.72-mRNA-1	PHI:2960	frdA	C5BDL7	9e-63	226	Edwardsiella ictaluri	Reduced virulence
maker-contig_118-fgenesh-gene-2.192-mRNA-1	PHI:2960	frdA	C5BDL7	6e-22	97.4	Edwardsiella ictaluri	Reduced virulence
maker-contig_61-fgenesh-gene-0.163-mRNA-1	PHI:2960	frdA	C5BDL7	1e-130	398	Edwardsiella ictaluri	Reduced virulence
fgenesh_masked-contig_37-processed-gene-3.77-mRNA-1	PHI:2961	gcvP	C5BAT0	0	984	Edwardsiella ictaluri	Reduced virulence
maker-contig_195-augustus-gene-0.151-mRNA-1	PHI:2962	glyA	C5BEV2	2e-100	310	Edwardsiella ictaluri	Reduced virulence
maker-contig_95-fgenesh-gene-0.305-mRNA-1	PHI:2962	glyA	C5BEV2	7e-98	308	Edwardsiella ictaluri	Reduced virulence
augustus_masked-contig_114-processed-gene-0.137-mRNA-1	PHI:2964	AsnB	G7TM01	2e-30	124	Xanthomonas oryzae pv. Oryzicola	Reduced virulence
maker-contig_32-fgenesh-gene-1.239-mRNA-1	PHI:2964	AsnB	G7TM01	9e-173	504	Xanthomonas oryzae pv. Oryzicola	Reduced virulence
augustus_masked-contig_123-processed-gene-3.206-mRNA-1	PHI:2968	Hxs1	J9VQA5	8e-28	114	Cryptococcus neoformans	Reduced virulence
augustus_masked-contig_129-processed-gene-0.138-mRNA-1	PHI:2968	Hxs1	J9VQA5	2e-13	65.9	Cryptococcus neoformans	Reduced virulence
augustus_masked-contig_18-processed-gene-0.168-mRNA-1	PHI:2968	Hxs1	J9VQA5	1e-34	133	Cryptococcus neoformans	Reduced virulence
fgenesh_masked-contig_112-processed-gene-0.60-mRNA-1	PHI:2968	Hxs1	J9VQA5	5e-23	99.4	Cryptococcus neoformans	Reduced virulence
fgenesh_masked-contig_17-processed-gene-2.82-mRNA-1	PHI:2968	Hxs1	J9VQA5	2e-30	121	Cryptococcus neoformans	Reduced virulence
genemark-contig_204-processed-gene-0.39-mRNA-1	PHI:2968	Hxs1	J9VQA5	6e-62	213	Cryptococcus neoformans	Reduced virulence
maker-contig_107-augustus-gene-2.376-mRNA-1	PHI:2968	Hxs1	J9VQA5	2e-29	119	Cryptococcus neoformans	Reduced virulence
maker-contig_109-fgenesh-gene-2.179-mRNA-1	PHI:2968	Hxs1	J9VQA5	2e-39	148	Cryptococcus neoformans	Reduced virulence
maker-contig_122-fgenesh-gene-0.235-mRNA-1	PHI:2968	Hxs1	J9VQA5	7e-32	125	Cryptococcus neoformans	Reduced virulence
maker-contig_123-fgenesh-gene-3.232-mRNA-1	PHI:2968	Hxs1	J9VQA5	9e-58	200	Cryptococcus neoformans	Reduced virulence
maker-contig_123-fgenesh-gene-3.243-mRNA-1	PHI:2968	Hxs1	J9VQA5	9e-39	146	Cryptococcus neoformans	Reduced virulence
maker-contig_124-fgenesh-gene-0.296-mRNA-1	PHI:2968	Hxs1	J9VQA5	8e-57	197	Cryptococcus neoformans	Reduced virulence
maker-contig_137-augustus-gene-2.417-mRNA-1	PHI:2968	Hxs1	J9VQA5	5e-39	147	Cryptococcus neoformans	Reduced virulence
maker-contig_146-fgenesh-gene-0.137-mRNA-1	PHI:2968	Hxs1	J9VQA5	1e-18	85.9	Cryptococcus neoformans	Reduced virulence
maker-contig_147-fgenesh-gene-0.135-mRNA-1	PHI:2968	Hxs1	J9VQA5	3e-60	207	Cryptococcus neoformans	Reduced virulence
maker-contig_152-snap-gene-1.390-mRNA-1	PHI:2968	Hxs1	J9VQA5	1e-20	92.4	Cryptococcus neoformans	Reduced virulence
maker-contig_153-fgenesh-gene-0.159-mRNA-1	PHI:2968	Hxs1	J9VQA5	1e-60	210	Cryptococcus neoformans	Reduced virulence
maker-contig_155-fgenesh-gene-0.246-mRNA-1	PHI:2968	Hxs1	J9VQA5	2e-28	115	Cryptococcus neoformans	Reduced virulence
maker-contig_157-fgenesh-gene-0.198-mRNA-1	PHI:2968	Hxs1	J9VQA5	5e-105	325	Cryptococcus neoformans	Reduced virulence
maker-contig_160-fgenesh-gene-0.208-mRNA-1	PHI:2968	Hxs1	J9VQA5	5e-42	156	Cryptococcus neoformans	Reduced virulence
maker-contig_187-snap-gene-0.261-mRNA-1	PHI:2968	Hxs1	J9VQA5	1e-32	124	Cryptococcus neoformans	Reduced virulence
maker-contig_191-fgenesh-gene-0.72-mRNA-1	PHI:2968	Hxs1	J9VQA5	7e-51	181	Cryptococcus neoformans	Reduced virulence
maker-contig_192-augustus-gene-0.187-mRNA-1	PHI:2968	Hxs1	J9VQA5	7e-40	154	Cryptococcus neoformans	Reduced virulence
maker-contig_19-fgenesh-gene-1.320-mRNA-1	PHI:2968	Hxs1	J9VQA5	2e-33	130	Cryptococcus neoformans	Reduced virulence
maker-contig_1-fgenesh-gene-3.321-mRNA-1	PHI:2968	Hxs1	J9VQA5	2e-41	154	Cryptococcus neoformans	Reduced virulence
maker-contig_1-snap-gene-1.240-mRNA-1	PHI:2968	Hxs1	J9VQA5	4e-86	276	Cryptococcus neoformans	Reduced virulence
maker-contig_1-snap-gene-3.452-mRNA-1	PHI:2968	Hxs1	J9VQA5	4e-25	107	Cryptococcus neoformans	Reduced virulence
maker-contig_229-fgenesh-gene-0.163-mRNA-1	PHI:2968	Hxs1	J9VQA5	2e-29	119	Cryptococcus neoformans	Reduced virulence
maker-contig_289-augustus-gene-0.29-mRNA-1	PHI:2968	Hxs1	J9VQA5	2e-31	124	Cryptococcus neoformans	Reduced virulence
maker-contig_301-fgenesh-gene-0.85-mRNA-1	PHI:2968	Hxs1	J9VQA5	2e-42	156	Cryptococcus neoformans	Reduced virulence
maker-contig_32-fgenesh-gene-0.163-mRNA-1	PHI:2968	Hxs1	J9VQA5	3e-99	313	Cryptococcus neoformans	Reduced virulence
maker-contig_32-fgenesh-gene-0.172-mRNA-1	PHI:2968	Hxs1	J9VQA5	7e-48	172	Cryptococcus neoformans	Reduced virulence
maker-contig_44-fgenesh-gene-0.154-mRNA-1	PHI:2968	Hxs1	J9VQA5	1e-100	314	Cryptococcus neoformans	Reduced virulence
maker-contig_48-fgenesh-gene-0.34-mRNA-1	PHI:2968	Hxs1	J9VQA5	3e-52	185	Cryptococcus neoformans	Reduced virulence
maker-contig_51-augustus-gene-3.203-mRNA-1	PHI:2968	Hxs1	J9VQA5	2e-39	147	Cryptococcus neoformans	Reduced virulence
maker-contig_60-fgenesh-gene-1.177-mRNA-1	PHI:2968	Hxs1	J9VQA5	5e-57	198	Cryptococcus neoformans	Reduced virulence
maker-contig_6-fgenesh-gene-0.220-mRNA-1	PHI:2968	Hxs1	J9VQA5	3e-47	171	Cryptococcus neoformans	Reduced virulence
maker-contig_75-fgenesh-gene-0.190-mRNA-1	PHI:2968	Hxs1	J9VQA5	4e-68	228	Cryptococcus neoformans	Reduced virulence
maker-contig_86-fgenesh-gene-0.368-mRNA-1	PHI:2968	Hxs1	J9VQA5	2e-72	241	Cryptococcus neoformans	Reduced virulence
maker-contig_9-fgenesh-gene-0.268-mRNA-1	PHI:2968	Hxs1	J9VQA5	2e-103	323	Cryptococcus neoformans	Reduced virulence
maker-scaffold_m41-fgenesh-gene-2.210-mRNA-1	PHI:2968	Hxs1	J9VQA5	2e-49	179	Cryptococcus neoformans	Reduced virulence
maker-scaffold_m9-augustus-gene-0.283-mRNA-1	PHI:2968	Hxs1	J9VQA5	4e-109	336	Cryptococcus neoformans	Reduced virulence
snap_masked-contig_178-processed-gene-0.189-mRNA-1	PHI:2968	Hxs1	J9VQA5	1e-19	89	Cryptococcus neoformans	Reduced virulence
snap_masked-contig_58-processed-gene-1.112-mRNA-1	PHI:2968	Hxs1	J9VQA5	3e-53	188	Cryptococcus neoformans	Reduced virulence
maker-contig_170-fgenesh-gene-0.331-mRNA-1	PHI:2969	argEF	Q4WCZ1	0	1198	Aspergillus fumigatus	Reduced virulence
maker-contig_187-fgenesh-gene-0.195-mRNA-1	PHI:2976	CgOPT1	C6ZRH8	6e-51	187	Colletotrichum gloeosporioides f. sp. aeschynomenes	Reduced virulence
maker-contig_51-fgenesh-gene-1.145-mRNA-1	PHI:2976	CgOPT1	C6ZRH8	2e-53	194	Colletotrichum gloeosporioides f. sp. aeschynomenes	Reduced virulence
maker-scaffold_m40-fgenesh-gene-1.268-mRNA-1	PHI:2981	Ctf1	A6N6J8	0	1026	Fusarium oxysporum f. sp. Lycopersici	Reduced virulence
augustus_masked-contig_10-processed-gene-2.272-mRNA-1	PHI:2989	MGG_06243.6	G4N8I4	0	866	Magnaporthe oryzae	Reduced virulence
maker-contig_116-snap-gene-0.329-mRNA-1	PHI:2990	MGG_02474.6	G4MRY7	7e-53	177	Magnaporthe oryzae	Reduced virulence
snap_masked-contig_88-processed-gene-0.77-mRNA-1	PHI:2995	MGG_09263.6	G4MQ91	2e-78	273	Magnaporthe oryzae	Reduced virulence
genemark-contig_123-processed-gene-3.35-mRNA-1	PHI:2996	MGG_06507.6	G4N6W9	2e-81	261	Magnaporthe oryzae	Reduced virulence
augustus_masked-contig_103-processed-gene-0.295-mRNA-1	PHI:3004	ClpX	A6QHK8	5e-70	233	Staphylococcus aureus	Reduced virulence
augustus_masked-contig_103-processed-gene-0.295-mRNA-1	PHI:3004	ClpX	A6QHK8	5e-11	62	Staphylococcus aureus	Reduced virulence
fgenesh_masked-contig_252-processed-gene-0.8-mRNA-1	PHI:3005	ClpP	P63786	9e-64	196	Staphylococcus aureus	Reduced virulence
maker-contig_174-fgenesh-gene-0.83-mRNA-1	PHI:3011	rcsC11	P58662	2e-26	114	Salmonella enterica serovar Typhimurium	Mixed outcome
snap_masked-contig_235-processed-gene-0.126-mRNA-1	PHI:306	KEX2	AAB80929	0	573	Candida albicans	Reduced virulence
maker-contig_235-snap-gene-0.312-mRNA-1	PHI:31	CHS3	BAA02707	0	1209	Candida albicans	Reduced virulence
fgenesh_masked-contig_108-processed-gene-0.100-mRNA-1	PHI:310	MgAtr4	AAK15314	0	2381	Mycosphaerella graminicola	Reduced virulence
maker-contig_322-snap-gene-0.143-mRNA-1	PHI:311	MGB1	BAC01165	7e-19	85.9	Magnaporthe oryzae	Loss of pathogenicity
maker-contig_322-snap-gene-0.143-mRNA-1	PHI:311	MGB1	BAC01165	3e-13	68.9	Magnaporthe oryzae	Loss of pathogenicity
fgenesh_masked-contig_10-processed-gene-1.86-mRNA-1	PHI:316	PiGPB1	AAP55639	1e-11	62.4	Phytophthora infestans	Reduced virulence
snap_masked-contig_55-processed-gene-1.100-mRNA-1	PHI:316	PiGPB1	AAP55639	1e-24	103	Phytophthora infestans	Reduced virulence
maker-contig_86-fgenesh-gene-0.344-mRNA-1	PHI:317	RHBA	AAN17787	1e-96	280	Aspergillus fumigatus	Reduced virulence
fgenesh_masked-contig_19-processed-gene-1.148-mRNA-1	PHI:319	SQL2	AAO19638	4e-77	276	Ustilago maydis	Reduced virulence
maker-contig_1-fgenesh-gene-0.140-mRNA-1	PHI:319	SQL2	AAO19638	5e-71	257	Ustilago maydis	Reduced virulence
maker-contig_55-fgenesh-gene-2.217-mRNA-1	PHI:319	SQL2	AAO19638	7e-18	85.9	Ustilago maydis	Reduced virulence
snap_masked-contig_51-processed-gene-0.95-mRNA-1	PHI:319	SQL2	AAO19638	9e-16	80.5	Ustilago maydis	Reduced virulence
maker-contig_189-fgenesh-gene-0.280-mRNA-1	PHI:320	SSN6	AAL54912	5e-152	476	Candida albicans	Reduced virulence
maker-scaffold_m42-fgenesh-gene-2.144-mRNA-1	PHI:320	SSN6	AAL54912	9e-10	59.3	Candida albicans	Reduced virulence
maker-contig_148-augustus-gene-0.271-mRNA-1	PHI:323	VFGLU1	AAO63562	1e-22	95.5	Verticillium fungicola	Reduced virulence
maker-contig_170-fgenesh-gene-0.320-mRNA-1	PHI:323	VFGLU1	AAO63562	9e-26	105	Verticillium fungicola	Reduced virulence
maker-contig_177-fgenesh-gene-0.287-mRNA-1	PHI:323	VFGLU1	AAO63562	5e-142	414	Verticillium fungicola	Reduced virulence
augustus_masked-contig_14-processed-gene-0.66-mRNA-1	PHI:325	ACE1	CAG28797	0	2205	Magnaporthe oryzae	Effector (plant avirulence determinant)
augustus_masked-contig_75-processed-gene-0.173-mRNA-1	PHI:325	ACE1	CAG28797	2e-12	68.9	Magnaporthe oryzae	Effector (plant avirulence determinant)
fgenesh_masked-contig_30-processed-gene-1.114-mRNA-1	PHI:325	ACE1	CAG28797	0	1670	Magnaporthe oryzae	Effector (plant avirulence determinant)
maker-contig_38-fgenesh-gene-0.269-mRNA-1	PHI:325	ACE1	CAG28797	0	1878	Magnaporthe oryzae	Effector (plant avirulence determinant)
maker-contig_38-fgenesh-gene-0.269-mRNA-1	PHI:325	ACE1	CAG28797	0	867	Magnaporthe oryzae	Effector (plant avirulence determinant)
snap_masked-contig_3-processed-gene-0.104-mRNA-1	PHI:325	ACE1	CAG28797	7e-12	60.8	Magnaporthe oryzae	Effector (plant avirulence determinant)
augustus_masked-contig_51-processed-gene-1.123-mRNA-1	PHI:33	PHR1	AAA68196	3e-174	505	Candida albicans	Reduced virulence
maker-contig_124-augustus-gene-0.310-mRNA-1	PHI:33	PHR1	AAA68196	6e-178	514	Candida albicans	Reduced virulence
maker-contig_32-snap-gene-1.306-mRNA-1	PHI:33	PHR1	AAA68196	1e-75	241	Candida albicans	Reduced virulence
fgenesh_masked-contig_123-processed-gene-2.50-mRNA-1	PHI:330	BcSOD1	CAD88591	5e-88	268	Botrytis cinerea	Reduced virulence
fgenesh_masked-contig_55-processed-gene-1.80-mRNA-1	PHI:334	CGB1	AAO25585	3e-10	57.8	Cochliobolus heterostrophus	Loss of pathogenicity
maker-contig_103-fgenesh-gene-0.307-mRNA-1	PHI:334	CGB1	AAO25585	0	690	Cochliobolus heterostrophus	Loss of pathogenicity
maker-contig_74-fgenesh-gene-0.268-mRNA-1	PHI:334	CGB1	AAO25585	9e-17	79.7	Cochliobolus heterostrophus	Loss of pathogenicity
maker-contig_75-fgenesh-gene-0.197-mRNA-1	PHI:334	CGB1	AAO25585	4e-10	58.2	Cochliobolus heterostrophus	Loss of pathogenicity
maker-contig_30-fgenesh-gene-1.238-mRNA-1	PHI:335	CGRA	AAG28884	3e-42	135	Aspergillus fumigatus	Reduced virulence
snap_masked-contig_235-processed-gene-0.153-mRNA-1	PHI:336	CHS2	AAT77182	0	1330	Fusarium oxysporum	Reduced virulence
maker-contig_241-fgenesh-gene-0.183-mRNA-1	PHI:337	CHS7	AAT77184	3e-23	94.7	Fusarium oxysporum	Reduced virulence
maker-contig_71-fgenesh-gene-2.252-mRNA-1	PHI:337	CHS7	AAT77184	1e-146	418	Fusarium oxysporum	Reduced virulence
augustus_masked-contig_1-processed-gene-2.128-mRNA-1	PHI:338	CLB2	AAP94020	4e-77	255	Ustilago maydis	Reduced virulence
maker-contig_112-fgenesh-gene-0.156-mRNA-1	PHI:338	CLB2	AAP94020	2e-92	294	Ustilago maydis	Reduced virulence
augustus_masked-contig_206-processed-gene-0.117-mRNA-1	PHI:339	CLPT1	CAC41973	3e-82	259	Colletotrichum lindemuthianum	Reduced virulence
fgenesh_masked-contig_175-processed-gene-0.45-mRNA-1	PHI:339	CLPT1	CAC41973	6e-55	174	Colletotrichum lindemuthianum	Reduced virulence
fgenesh_masked-contig_17-processed-gene-2.90-mRNA-1	PHI:339	CLPT1	CAC41973	5e-31	113	Colletotrichum lindemuthianum	Reduced virulence
fgenesh_masked-contig_183-processed-gene-0.76-mRNA-1	PHI:339	CLPT1	CAC41973	7e-31	115	Colletotrichum lindemuthianum	Reduced virulence
fgenesh_masked-contig_37-processed-gene-4.70-mRNA-1	PHI:339	CLPT1	CAC41973	6e-22	89.7	Colletotrichum lindemuthianum	Reduced virulence
fgenesh_masked-contig_37-processed-gene-8.65-mRNA-1	PHI:339	CLPT1	CAC41973	2e-118	367	Colletotrichum lindemuthianum	Reduced virulence
fgenesh_masked-scaffold_m29-processed-gene-0.114-mRNA-1	PHI:339	CLPT1	CAC41973	1e-11	57.8	Colletotrichum lindemuthianum	Reduced virulence
maker-contig_10-augustus-gene-2.387-mRNA-1	PHI:339	CLPT1	CAC41973	5e-36	126	Colletotrichum lindemuthianum	Reduced virulence
maker-contig_6-fgenesh-gene-0.204-mRNA-1	PHI:339	CLPT1	CAC41973	3e-38	131	Colletotrichum lindemuthianum	Reduced virulence
maker-scaffold_m15-augustus-gene-0.154-mRNA-1	PHI:339	CLPT1	CAC41973	6e-18	77.4	Colletotrichum lindemuthianum	Reduced virulence
maker-scaffold_m17-fgenesh-gene-0.252-mRNA-1	PHI:339	CLPT1	CAC41973	5e-22	88.6	Colletotrichum lindemuthianum	Reduced virulence
maker-scaffold_m41-fgenesh-gene-2.221-mRNA-1	PHI:339	CLPT1	CAC41973	1e-29	110	Colletotrichum lindemuthianum	Reduced virulence
maker-scaffold_m42-fgenesh-gene-1.174-mRNA-1	PHI:339	CLPT1	CAC41973	1e-37	129	Colletotrichum lindemuthianum	Reduced virulence
maker-contig_19-fgenesh-gene-1.326-mRNA-1	PHI:343	CPRGS-1	AAT92283	0	530	Cryphonectria parasitica	Loss of pathogenicity
fgenesh_masked-contig_27-processed-gene-0.108-mRNA-1	PHI:346	CRU1	AAN10186	2e-88	286	Ustilago maydis	Reduced virulence
fgenesh_masked-scaffold_m15-processed-gene-0.53-mRNA-1	PHI:346	CRU1	AAN10186	1e-10	60.8	Ustilago maydis	Reduced virulence
maker-contig_141-fgenesh-gene-0.347-mRNA-1	PHI:346	CRU1	AAN10186	3e-151	464	Ustilago maydis	Reduced virulence
snap_masked-contig_84-processed-gene-1.129-mRNA-1	PHI:346	CRU1	AAN10186	5e-24	103	Ustilago maydis	Reduced virulence
maker-contig_150-augustus-gene-0.159-mRNA-1	PHI:348	CSH3	EAK92385	2e-21	88.2	Candida albicans	Reduced virulence
fgenesh_masked-contig_37-processed-gene-9.82-mRNA-1	PHI:35	CON7	AAB69694	5e-78	248	Magnaporthe oryzae	Reduced virulence
maker-contig_193-snap-gene-1.296-mRNA-1	PHI:352	GLO1	CAD79488	6e-41	160	Ustilago maydis	Loss of pathogenicity
genemark-contig_113-processed-gene-2.30-mRNA-1	PHI:358	ILV2	AAR29084	0	649	Cryptococcus neoformans	Loss of pathogenicity
maker-contig_160-augustus-gene-0.253-mRNA-1	PHI:358	ILV2	AAR29084	0	756	Cryptococcus neoformans	Loss of pathogenicity
maker-contig_61-fgenesh-gene-1.185-mRNA-1	PHI:358	ILV2	AAR29084	4e-51	184	Cryptococcus neoformans	Loss of pathogenicity
maker-contig_60-snap-gene-4.355-mRNA-1	PHI:361	KRE5	EAL01265	1e-131	444	Candida albicans	Reduced virulence
augustus_masked-contig_60-processed-gene-4.226-mRNA-1	PHI:364	MIT1	EAK95175	1e-26	108	Candida albicans	Reduced virulence
maker-contig_9-fgenesh-gene-0.265-mRNA-1	PHI:364	MIT1	EAK95175	4e-81	257	Candida albicans	Reduced virulence
snap_masked-contig_37-processed-gene-2.113-mRNA-1	PHI:364	MIT1	EAK95175	5e-36	132	Candida albicans	Reduced virulence
snap_masked-contig_37-processed-gene-2.131-mRNA-1	PHI:364	MIT1	EAK95175	9e-49	170	Candida albicans	Reduced virulence
maker-contig_124-fgenesh-gene-0.289-mRNA-1	PHI:367	MRB1	AAT81148	1e-23	99	Ustilago maydis	Reduced virulence
augustus_masked-scaffold_m42-processed-gene-4.173-mRNA-1	PHI:368	NOT4	AAF66693	2e-86	293	Candida albicans	Reduced virulence
fgenesh_masked-contig_58-processed-gene-2.165-mRNA-1	PHI:373	PLD1	EAK93902	0	817	Candida albicans	Reduced virulence
maker-contig_87-fgenesh-gene-1.219-mRNA-1	PHI:378	SIT4	EAK91146	7e-137	398	Candida albicans	Reduced virulence
genemark-contig_30-processed-gene-0.44-mRNA-1	PHI:383	SOD5	EAL00626	8e-17	75.5	Candida albicans	Loss of pathogenicity
genemark-contig_229-processed-gene-0.40-mRNA-1	PHI:386	TSA1	AAP68994	2e-21	87.4	Cryptococcus neoformans	Reduced virulence
maker-contig_123-fgenesh-gene-1.169-mRNA-1	PHI:387	UGD1	AAK95561	0	549	Cryptococcus neoformans	Loss of pathogenicity
maker-contig_1-fgenesh-gene-3.356-mRNA-1	PHI:390	WdCHS5	AAL79830	0	2608	Wangiella (Exophiala) dermatitidis	Reduced virulence
maker-contig_1-fgenesh-gene-1.187-mRNA-1	PHI:392	CaMNT2	CAA61538	9e-89	281	Candida albicans	Reduced virulence
genemark-contig_228-processed-gene-1.68-mRNA-1	PHI:393	CpCOT1	CAH04535	0	720	Claviceps purpurea	Loss of pathogenicity
maker-contig_178-fgenesh-gene-0.255-mRNA-1	PHI:398	PacC	CAA87390	7e-129	397	Aspergillus nidulans	Reduced virulence
maker-contig_55-fgenesh-gene-0.167-mRNA-1	PHI:399	PMT4	EAK95207	0	716	Candida albicans	Reduced virulence
genemark-contig_17-processed-gene-1.45-mRNA-1	PHI:40	PKS1	BAA18956	2e-13	69.7	Colletotrichum lagenarium	Reduced virulence
augustus_masked-contig_32-processed-gene-1.182-mRNA-1	PHI:404	PTH11	AAD30436	6e-20	92	Magnaporthe oryzae	Reduced virulence
fgenesh_masked-contig_115-processed-gene-0.102-mRNA-1	PHI:404	PTH11	AAD30436	4e-25	107	Magnaporthe oryzae	Reduced virulence
fgenesh_masked-contig_122-processed-gene-0.81-mRNA-1	PHI:404	PTH11	AAD30436	3e-15	75.1	Magnaporthe oryzae	Reduced virulence
fgenesh_masked-contig_84-processed-gene-1.58-mRNA-1	PHI:404	PTH11	AAD30436	9e-14	72.4	Magnaporthe oryzae	Reduced virulence
maker-contig_109-fgenesh-gene-1.154-mRNA-1	PHI:404	PTH11	AAD30436	2e-18	81.6	Magnaporthe oryzae	Reduced virulence
maker-contig_134-fgenesh-gene-0.317-mRNA-1	PHI:404	PTH11	AAD30436	1e-35	140	Magnaporthe oryzae	Reduced virulence
maker-contig_148-snap-gene-0.309-mRNA-1	PHI:404	PTH11	AAD30436	2e-24	102	Magnaporthe oryzae	Reduced virulence
maker-contig_163-fgenesh-gene-0.170-mRNA-1	PHI:404	PTH11	AAD30436	9e-18	83.6	Magnaporthe oryzae	Reduced virulence
maker-contig_169-fgenesh-gene-0.331-mRNA-1	PHI:404	PTH11	AAD30436	1e-28	116	Magnaporthe oryzae	Reduced virulence
maker-contig_17-fgenesh-gene-3.188-mRNA-1	PHI:404	PTH11	AAD30436	3e-30	120	Magnaporthe oryzae	Reduced virulence
maker-contig_206-fgenesh-gene-1.278-mRNA-1	PHI:404	PTH11	AAD30436	5e-11	59.7	Magnaporthe oryzae	Reduced virulence
maker-contig_246-snap-gene-0.401-mRNA-1	PHI:404	PTH11	AAD30436	3e-12	65.5	Magnaporthe oryzae	Reduced virulence
maker-contig_48-fgenesh-gene-0.35-mRNA-1	PHI:404	PTH11	AAD30436	9e-31	123	Magnaporthe oryzae	Reduced virulence
maker-contig_51-augustus-gene-4.217-mRNA-1	PHI:404	PTH11	AAD30436	2e-23	99	Magnaporthe oryzae	Reduced virulence
maker-contig_51-fgenesh-gene-4.179-mRNA-1	PHI:404	PTH11	AAD30436	6e-29	118	Magnaporthe oryzae	Reduced virulence
maker-contig_9-augustus-gene-0.302-mRNA-1	PHI:404	PTH11	AAD30436	8e-28	112	Magnaporthe oryzae	Reduced virulence
maker-scaffold_m21-augustus-gene-2.207-mRNA-1	PHI:404	PTH11	AAD30436	1e-33	130	Magnaporthe oryzae	Reduced virulence
maker-scaffold_m22-fgenesh-gene-0.93-mRNA-1	PHI:404	PTH11	AAD30436	2e-20	91.3	Magnaporthe oryzae	Reduced virulence
maker-contig_3-augustus-gene-0.188-mRNA-1	PHI:405	PDE1	AAK07740	0	1321	Magnaporthe oryzae	Reduced virulence
augustus_masked-contig_187-processed-gene-0.161-mRNA-1	PHI:419	CSH1	AAP93915	2e-22	97.4	Candida albicans	Reduced virulence
fgenesh_masked-contig_118-processed-gene-3.88-mRNA-1	PHI:419	CSH1	AAP93915	2e-13	67.8	Candida albicans	Reduced virulence
maker-contig_109-snap-gene-1.168-mRNA-1	PHI:419	CSH1	AAP93915	5e-23	96.3	Candida albicans	Reduced virulence
maker-contig_113-fgenesh-gene-2.181-mRNA-1	PHI:419	CSH1	AAP93915	4e-101	302	Candida albicans	Reduced virulence
maker-contig_123-augustus-gene-0.146-mRNA-1	PHI:419	CSH1	AAP93915	6e-22	91.7	Candida albicans	Reduced virulence
maker-contig_17-snap-gene-5.421-mRNA-1	PHI:419	CSH1	AAP93915	4e-14	68.9	Candida albicans	Reduced virulence
maker-contig_228-fgenesh-gene-1.298-mRNA-1	PHI:419	CSH1	AAP93915	6e-12	62.8	Candida albicans	Reduced virulence
maker-contig_239-fgenesh-gene-0.240-mRNA-1	PHI:419	CSH1	AAP93915	2e-10	57.8	Candida albicans	Reduced virulence
maker-contig_288-fgenesh-gene-0.76-mRNA-1	PHI:419	CSH1	AAP93915	4e-31	119	Candida albicans	Reduced virulence
maker-contig_32-fgenesh-gene-1.236-mRNA-1	PHI:419	CSH1	AAP93915	5e-21	89.4	Candida albicans	Reduced virulence
maker-contig_55-fgenesh-gene-2.211-mRNA-1	PHI:419	CSH1	AAP93915	1e-14	71.2	Candida albicans	Reduced virulence
maker-scaffold_m24-snap-gene-1.284-mRNA-1	PHI:419	CSH1	AAP93915	2e-102	305	Candida albicans	Reduced virulence
snap_masked-contig_13-processed-gene-0.208-mRNA-1	PHI:419	CSH1	AAP93915	8e-20	84.7	Candida albicans	Reduced virulence
augustus_masked-contig_178-processed-gene-0.205-mRNA-1	PHI:420	SOD2	AAS19620	4e-49	162	Cryptococcus gattii	Loss of pathogenicity
fgenesh_masked-contig_170-processed-gene-0.132-mRNA-1	PHI:423	VAD1	AAV41010	6e-36	139	Cryptococcus neoformans	Reduced virulence
fgenesh_masked-contig_19-processed-gene-1.140-mRNA-1	PHI:423	VAD1	AAV41010	1e-26	112	Cryptococcus neoformans	Reduced virulence
fgenesh_masked-contig_20-processed-gene-0.132-mRNA-1	PHI:423	VAD1	AAV41010	0	647	Cryptococcus neoformans	Reduced virulence
fgenesh_masked-contig_5-processed-gene-0.51-mRNA-1	PHI:423	VAD1	AAV41010	9e-56	196	Cryptococcus neoformans	Reduced virulence
maker-contig_132-augustus-gene-0.163-mRNA-1	PHI:423	VAD1	AAV41010	3e-95	298	Cryptococcus neoformans	Reduced virulence
maker-contig_38-augustus-gene-0.302-mRNA-1	PHI:423	VAD1	AAV41010	1e-36	144	Cryptococcus neoformans	Reduced virulence
maker-contig_57-fgenesh-gene-0.379-mRNA-1	PHI:423	VAD1	AAV41010	5e-87	277	Cryptococcus neoformans	Reduced virulence
maker-contig_58-fgenesh-gene-2.378-mRNA-1	PHI:423	VAD1	AAV41010	3e-67	226	Cryptococcus neoformans	Reduced virulence
maker-contig_61-fgenesh-gene-2.241-mRNA-1	PHI:423	VAD1	AAV41010	9e-54	191	Cryptococcus neoformans	Reduced virulence
maker-contig_84-fgenesh-gene-1.184-mRNA-1	PHI:423	VAD1	AAV41010	8e-42	157	Cryptococcus neoformans	Reduced virulence
maker-contig_58-fgenesh-gene-2.388-mRNA-1	PHI:424	PCK1	EAL19243	0	726	Cryptococcus neoformans	Reduced virulence
genemark-contig_163-processed-gene-0.26-mRNA-1	PHI:432	FGL1	AAQ23181	2e-20	91.3	Fusarium graminearum	Reduced virulence
fgenesh_masked-scaffold_m42-processed-gene-3.79-mRNA-1	PHI:434	GEL2	EAL88984	5e-85	270	Aspergillus fumigatus	Reduced virulence
maker-contig_112-fgenesh-gene-0.169-mRNA-1	PHI:434	GEL2	EAL88984	7e-90	282	Aspergillus fumigatus	Reduced virulence
maker-contig_27-snap-gene-0.338-mRNA-1	PHI:434	GEL2	EAL88984	4e-80	257	Aspergillus fumigatus	Reduced virulence
maker-contig_60-fgenesh-gene-3.201-mRNA-1	PHI:434	GEL2	EAL88984	1e-157	459	Aspergillus fumigatus	Reduced virulence
maker-contig_74-fgenesh-gene-0.267-mRNA-1	PHI:435	VMA7	EAL02110	1e-50	157	Candida albicans	Loss of pathogenicity
fgenesh_masked-scaffold_m38-processed-gene-0.89-mRNA-1	PHI:440	PMR1	CAB87245	2e-161	500	Candida albicans	Reduced virulence
maker-contig_235-fgenesh-gene-0.228-mRNA-1	PHI:440	PMR1	CAB87245	1e-57	212	Candida albicans	Reduced virulence
maker-scaffold_m21-fgenesh-gene-0.171-mRNA-1	PHI:440	PMR1	CAB87245	1e-101	341	Candida albicans	Reduced virulence
maker-scaffold_m29-fgenesh-gene-0.277-mRNA-1	PHI:440	PMR1	CAB87245	0	918	Candida albicans	Reduced virulence
augustus_masked-contig_118-processed-gene-0.119-mRNA-1	PHI:441	BTP1	CAE55153	2e-11	62	Botrytis cinerea	Reduced virulence
fgenesh_masked-contig_149-processed-gene-0.105-mRNA-1	PHI:441	BTP1	CAE55153	8e-18	83.6	Botrytis cinerea	Reduced virulence
fgenesh_masked-contig_212-processed-gene-0.35-mRNA-1	PHI:441	BTP1	CAE55153	7e-25	100	Botrytis cinerea	Reduced virulence
fgenesh_masked-contig_37-processed-gene-10.64-mRNA-1	PHI:441	BTP1	CAE55153	2e-14	71.2	Botrytis cinerea	Reduced virulence
fgenesh_masked-contig_78-processed-gene-0.74-mRNA-1	PHI:441	BTP1	CAE55153	4e-13	67.4	Botrytis cinerea	Reduced virulence
genemark-contig_123-processed-gene-3.38-mRNA-1	PHI:441	BTP1	CAE55153	5e-22	94	Botrytis cinerea	Reduced virulence
maker-contig_107-snap-gene-2.437-mRNA-1	PHI:441	BTP1	CAE55153	4e-19	85.9	Botrytis cinerea	Reduced virulence
maker-contig_13-snap-gene-0.480-mRNA-1	PHI:441	BTP1	CAE55153	3e-24	100	Botrytis cinerea	Reduced virulence
maker-contig_206-fgenesh-gene-0.138-mRNA-1	PHI:441	BTP1	CAE55153	7e-16	75.5	Botrytis cinerea	Reduced virulence
maker-contig_213-snap-gene-0.137-mRNA-1	PHI:441	BTP1	CAE55153	3e-30	118	Botrytis cinerea	Reduced virulence
maker-contig_245-fgenesh-gene-0.276-mRNA-1	PHI:441	BTP1	CAE55153	1e-16	78.6	Botrytis cinerea	Reduced virulence
maker-contig_27-fgenesh-gene-0.270-mRNA-1	PHI:441	BTP1	CAE55153	2e-21	92	Botrytis cinerea	Reduced virulence
maker-contig_5-fgenesh-gene-2.170-mRNA-1	PHI:441	BTP1	CAE55153	1e-34	131	Botrytis cinerea	Reduced virulence
maker-contig_5-fgenesh-gene-3.216-mRNA-1	PHI:441	BTP1	CAE55153	9e-20	87.4	Botrytis cinerea	Reduced virulence
maker-contig_60-fgenesh-gene-2.157-mRNA-1	PHI:441	BTP1	CAE55153	1e-15	75.1	Botrytis cinerea	Reduced virulence
maker-scaffold_m46-augustus-gene-1.190-mRNA-1	PHI:441	BTP1	CAE55153	6e-27	108	Botrytis cinerea	Reduced virulence
genemark-scaffold_m17-processed-gene-0.56-mRNA-1	PHI:442	MSY1		0	1263	Fusarium graminearum	Reduced virulence
fgenesh_masked-contig_169-processed-gene-0.137-mRNA-1	PHI:443	CBL1		0	591	Fusarium graminearum	Reduced virulence
fgenesh_masked-contig_84-processed-gene-2.92-mRNA-1	PHI:443	CBL1		3e-26	106	Fusarium graminearum	Reduced virulence
fgenesh_masked-scaffold_m40-processed-gene-1.138-mRNA-1	PHI:443	CBL1		3e-47	170	Fusarium graminearum	Reduced virulence
maker-contig_1-fgenesh-gene-3.349-mRNA-1	PHI:443	CBL1		7e-43	155	Fusarium graminearum	Reduced virulence
maker-contig_34-fgenesh-gene-0.88-mRNA-1	PHI:443	CBL1		9e-12	64.3	Fusarium graminearum	Reduced virulence
maker-scaffold_m21-fgenesh-gene-3.168-mRNA-1	PHI:443	CBL1		4e-71	231	Fusarium graminearum	Reduced virulence
maker-scaffold_m5-fgenesh-gene-2.219-mRNA-1	PHI:445	NOS1		0	794	Fusarium graminearum	Reduced virulence
maker-contig_30-fgenesh-gene-0.159-mRNA-1	PHI:447	MCSA	CAI61947	0	723	Aspergillus fumigatus	Reduced virulence
maker-scaffold_m15-fgenesh-gene-0.139-mRNA-1	PHI:447	MCSA	CAI61947	6e-168	483	Aspergillus fumigatus	Reduced virulence
maker-contig_60-fgenesh-gene-1.174-mRNA-1	PHI:451	PMT1	AAC31119	0	621	Candida albicans	Loss of pathogenicity
fgenesh_masked-contig_241-processed-gene-0.84-mRNA-1	PHI:454	PMT2	EAL01044	0	728	Candida albicans	Reduced virulence
fgenesh_masked-contig_175-processed-gene-1.94-mRNA-1	PHI:455	CAP59	AAC13946	1e-21	93.2	Cryptococcus neoformans	Loss of pathogenicity
genemark-contig_204-processed-gene-0.66-mRNA-1	PHI:463	HSP90	AAA02743	0	999	Saccharomyces cerevisiae	Increased virulence (Hypervirulence)
augustus_masked-contig_103-processed-gene-0.269-mRNA-1	PHI:465	KIN2	AAB63337	1e-65	231	Ustilago maydis	Reduced virulence
augustus_masked-scaffold_m46-processed-gene-1.136-mRNA-1	PHI:465	KIN2	AAB63337	2e-60	220	Ustilago maydis	Reduced virulence
fgenesh_masked-contig_141-processed-gene-0.156-mRNA-1	PHI:465	KIN2	AAB63337	2e-68	246	Ustilago maydis	Reduced virulence
fgenesh_masked-contig_169-processed-gene-0.119-mRNA-1	PHI:465	KIN2	AAB63337	2e-23	99.8	Ustilago maydis	Reduced virulence
fgenesh_masked-contig_51-processed-gene-6.93-mRNA-1	PHI:465	KIN2	AAB63337	3e-38	150	Ustilago maydis	Reduced virulence
fgenesh_masked-contig_61-processed-gene-0.85-mRNA-1	PHI:465	KIN2	AAB63337	3e-68	248	Ustilago maydis	Reduced virulence
maker-contig_133-snap-gene-0.264-mRNA-1	PHI:465	KIN2	AAB63337	5e-44	170	Ustilago maydis	Reduced virulence
maker-contig_37-snap-gene-1.238-mRNA-1	PHI:465	KIN2	AAB63337	3e-18	86.7	Ustilago maydis	Reduced virulence
maker-contig_58-fgenesh-gene-2.370-mRNA-1	PHI:465	KIN2	AAB63337	0	896	Ustilago maydis	Reduced virulence
maker-contig_87-fgenesh-gene-1.217-mRNA-1	PHI:465	KIN2	AAB63337	3e-54	204	Ustilago maydis	Reduced virulence
maker-contig_61-fgenesh-gene-1.175-mRNA-1	PHI:469	TOXG	AAD47837	9e-99	301	Cochliobolus carbonum	Reduced virulence
maker-scaffold_m17-fgenesh-gene-0.245-mRNA-1	PHI:471	CDC42	AAB69764	8e-18	76.3	Candida albicans	Loss of pathogenicity
genemark-contig_129-processed-gene-0.32-mRNA-1	PHI:479	MEP1	AAQ07436	9e-69	215	Coccidioides posadasii	Reduced virulence
maker-contig_117-fgenesh-gene-0.76-mRNA-1	PHI:479	MEP1	AAQ07436	5e-66	208	Coccidioides posadasii	Reduced virulence
maker-contig_179-fgenesh-gene-0.206-mRNA-1	PHI:479	MEP1	AAQ07436	4e-62	199	Coccidioides posadasii	Reduced virulence
maker-contig_42-augustus-gene-0.217-mRNA-1	PHI:479	MEP1	AAQ07436	2e-82	250	Coccidioides posadasii	Reduced virulence
maker-contig_13-snap-gene-0.442-mRNA-1	PHI:480	SAP7	EAK94461	4e-16	77.4	Candida albicans	Reduced virulence
maker-contig_61-fgenesh-gene-0.164-mRNA-1	PHI:481	KLAP1	AAX14039	7e-39	148	Colletotrichum acutatum	Loss of pathogenicity
maker-contig_13-fgenesh-gene-0.378-mRNA-1	PHI:482	LAEA	AAR01218	1e-59	198	Aspergillus fumigatus	Reduced virulence
maker-contig_157-fgenesh-gene-0.221-mRNA-1	PHI:482	LAEA	AAR01218	3e-15	72	Aspergillus fumigatus	Reduced virulence
snap_masked-contig_71-processed-gene-0.94-mRNA-1	PHI:485	FTR1	AAF69680	8e-128	374	Candida albicans	Loss of pathogenicity
augustus_masked-scaffold_m42-processed-gene-0.93-mRNA-1	PHI:486	SIDA	AAX40989	2e-58	200	Aspergillus fumigatus	Loss of pathogenicity
fgenesh_masked-contig_134-processed-gene-0.124-mRNA-1	PHI:486	SIDA	AAX40989	2e-171	495	Aspergillus fumigatus	Loss of pathogenicity
augustus_masked-contig_9-processed-gene-0.254-mRNA-1	PHI:487	MHP1	O94196	1e-15	67.8	Magnaporthe grisea	Reduced virulence
maker-contig_229-augustus-gene-0.173-mRNA-1	PHI:487	MHP1	O94196	5e-10	52.4	Magnaporthe grisea	Reduced virulence
augustus_masked-contig_71-processed-gene-0.125-mRNA-1	PHI:488	IRS4	EAK93583	4e-24	105	Candida albicans	Reduced virulence
maker-contig_38-augustus-gene-0.321-mRNA-1	PHI:489	TRX1	AAW46720	1e-19	77.8	Cryptococcus neoformans	Reduced virulence
maker-contig_19-augustus-gene-1.354-mRNA-1	PHI:491	YVH1	EAK96144	6e-52	175	Candida albicans	Reduced virulence
snap_masked-contig_241-processed-gene-0.105-mRNA-1	PHI:491	YVH1	EAK96144	2e-25	98.2	Candida albicans	Reduced virulence
fgenesh_masked-contig_51-processed-gene-1.65-mRNA-1	PHI:494	PPOA	EAL89712	0	568	Aspergillus fumigatus	Increased virulence (Hypervirulence)
maker-scaffold_m21-snap-gene-3.210-mRNA-1	PHI:494	PPOA	EAL89712	0	1033	Aspergillus fumigatus	Increased virulence (Hypervirulence)
maker-scaffold_m31-augustus-gene-0.207-mRNA-1	PHI:500	YHB1	EAK91807	3e-11	63.2	Candida albicans	Reduced virulence
maker-scaffold_m40-augustus-gene-0.172-mRNA-1	PHI:502	ADE4	CAA89133	0	550	Saccharomyces cerevisiae	Reduced virulence
fgenesh_masked-contig_96-processed-gene-0.68-mRNA-1	PHI:503	COX15	AAB64668	5e-126	377	Saccharomyces cerevisiae	Reduced virulence
maker-contig_150-fgenesh-gene-1.227-mRNA-1	PHI:504	LEU2	CAA42366	3e-44	156	Saccharomyces cerevisiae	Reduced virulence
maker-contig_175-augustus-gene-1.264-mRNA-1	PHI:504	LEU2	CAA42366	1e-27	109	Saccharomyces cerevisiae	Reduced virulence
maker-contig_179-fgenesh-gene-0.223-mRNA-1	PHI:504	LEU2	CAA42366	8e-37	135	Saccharomyces cerevisiae	Reduced virulence
maker-contig_239-fgenesh-gene-0.252-mRNA-1	PHI:504	LEU2	CAA42366	2e-19	88.6	Saccharomyces cerevisiae	Reduced virulence
maker-contig_71-fgenesh-gene-0.155-mRNA-1	PHI:504	LEU2	CAA42366	7e-165	467	Saccharomyces cerevisiae	Reduced virulence
maker-scaffold_m17-fgenesh-gene-0.229-mRNA-1	PHI:504	LEU2	CAA42366	2e-129	377	Saccharomyces cerevisiae	Reduced virulence
snap_masked-contig_137-processed-gene-2.188-mRNA-1	PHI:504	LEU2	CAA42366	2e-41	148	Saccharomyces cerevisiae	Reduced virulence
augustus_masked-contig_75-processed-gene-0.172-mRNA-1	PHI:505	MIP1	AAA17543	0	974	Saccharomyces cerevisiae	Reduced virulence
maker-contig_71-augustus-gene-0.190-mRNA-1	PHI:506	URA3	AAA34824	5e-37	135	Saccharomyces cerevisiae	Reduced virulence
maker-contig_27-augustus-gene-0.296-mRNA-1	PHI:507	CaRAS1	AAF03566	2e-33	121	Candida albicans	Reduced virulence
genemark-contig_117-processed-gene-0.13-mRNA-1	PHI:508	AFT1	BAB69076	2e-39	149	Alternaria alternata	Loss of pathogenicity
maker-contig_146-fgenesh-gene-0.131-mRNA-1	PHI:508	AFT1	BAB69076	3e-128	390	Alternaria alternata	Loss of pathogenicity
maker-contig_150-fgenesh-gene-0.150-mRNA-1	PHI:508	AFT1	BAB69076	5e-71	238	Alternaria alternata	Loss of pathogenicity
maker-contig_151-fgenesh-gene-1.190-mRNA-1	PHI:508	AFT1	BAB69076	6e-59	210	Alternaria alternata	Loss of pathogenicity
maker-contig_34-fgenesh-gene-0.90-mRNA-1	PHI:508	AFT1	BAB69076	1e-37	144	Alternaria alternata	Loss of pathogenicity
maker-scaffold_m40-augustus-gene-1.308-mRNA-1	PHI:508	AFT1	BAB69076	4e-58	203	Alternaria alternata	Loss of pathogenicity
maker-contig_127-augustus-gene-0.399-mRNA-1	PHI:509	AFT3	BAB69078	4e-89	270	Alternaria alternata	Loss of pathogenicity
maker-contig_148-fgenesh-gene-0.247-mRNA-1	PHI:509	AFT3	BAB69078	3e-17	77	Alternaria alternata	Loss of pathogenicity
augustus_masked-contig_44-processed-gene-0.128-mRNA-1	PHI:510	CaNAG3	EAK93097	9e-36	138	Candida albicans	Reduced virulence
augustus_masked-contig_51-processed-gene-2.134-mRNA-1	PHI:510	CaNAG3	EAK93097	4e-27	111	Candida albicans	Reduced virulence
genemark-contig_61-processed-gene-1.35-mRNA-1	PHI:510	CaNAG3	EAK93097	3e-65	222	Candida albicans	Reduced virulence
maker-contig_10-fgenesh-gene-1.181-mRNA-1	PHI:510	CaNAG3	EAK93097	1e-27	110	Candida albicans	Reduced virulence
maker-contig_135-augustus-gene-0.363-mRNA-1	PHI:510	CaNAG3	EAK93097	1e-27	114	Candida albicans	Reduced virulence
maker-contig_13-augustus-gene-0.406-mRNA-1	PHI:510	CaNAG3	EAK93097	7e-63	214	Candida albicans	Reduced virulence
maker-contig_148-fgenesh-gene-0.251-mRNA-1	PHI:510	CaNAG3	EAK93097	5e-33	130	Candida albicans	Reduced virulence
maker-contig_206-fgenesh-gene-1.306-mRNA-1	PHI:510	CaNAG3	EAK93097	1e-62	213	Candida albicans	Reduced virulence
maker-contig_264-fgenesh-gene-0.130-mRNA-1	PHI:510	CaNAG3	EAK93097	1e-23	101	Candida albicans	Reduced virulence
maker-contig_95-augustus-gene-0.356-mRNA-1	PHI:510	CaNAG3	EAK93097	0	524	Candida albicans	Reduced virulence
maker-scaffold_m21-augustus-gene-0.175-mRNA-1	PHI:510	CaNAG3	EAK93097	2e-71	238	Candida albicans	Reduced virulence
snap_masked-contig_13-processed-gene-0.247-mRNA-1	PHI:510	CaNAG3	EAK93097	8e-11	56.6	Candida albicans	Reduced virulence
fgenesh_masked-contig_172-processed-gene-0.93-mRNA-1	PHI:511	CaNAG4	EAK93098	3e-74	249	Candida albicans	Reduced virulence
fgenesh_masked-contig_195-processed-gene-0.60-mRNA-1	PHI:511	CaNAG4	EAK93098	3e-76	252	Candida albicans	Reduced virulence
fgenesh_masked-contig_222-processed-gene-0.63-mRNA-1	PHI:511	CaNAG4	EAK93098	1e-54	197	Candida albicans	Reduced virulence
fgenesh_masked-scaffold_m17-processed-gene-0.109-mRNA-1	PHI:511	CaNAG4	EAK93098	3e-50	184	Candida albicans	Reduced virulence
maker-contig_150-fgenesh-gene-1.222-mRNA-1	PHI:511	CaNAG4	EAK93098	2e-10	60.5	Candida albicans	Reduced virulence
maker-contig_187-fgenesh-gene-0.215-mRNA-1	PHI:511	CaNAG4	EAK93098	4e-43	159	Candida albicans	Reduced virulence
maker-contig_229-fgenesh-gene-0.145-mRNA-1	PHI:511	CaNAG4	EAK93098	4e-50	181	Candida albicans	Reduced virulence
maker-contig_264-fgenesh-gene-1.280-mRNA-1	PHI:511	CaNAG4	EAK93098	2e-80	272	Candida albicans	Reduced virulence
maker-contig_55-fgenesh-gene-3.257-mRNA-1	PHI:511	CaNAG4	EAK93098	2e-106	335	Candida albicans	Reduced virulence
maker-contig_61-fgenesh-gene-2.253-mRNA-1	PHI:511	CaNAG4	EAK93098	6e-36	137	Candida albicans	Reduced virulence
maker-contig_85-snap-gene-0.257-mRNA-1	PHI:511	CaNAG4	EAK93098	5e-68	231	Candida albicans	Reduced virulence
maker-scaffold_m29-fgenesh-gene-0.263-mRNA-1	PHI:511	CaNAG4	EAK93098	1e-17	83.2	Candida albicans	Reduced virulence
maker-scaffold_m29-fgenesh-gene-0.287-mRNA-1	PHI:511	CaNAG4	EAK93098	4e-37	141	Candida albicans	Reduced virulence
maker-scaffold_m40-fgenesh-gene-1.257-mRNA-1	PHI:511	CaNAG4	EAK93098	2e-72	247	Candida albicans	Reduced virulence
maker-scaffold_m42-snap-gene-4.221-mRNA-1	PHI:511	CaNAG4	EAK93098	2e-25	107	Candida albicans	Reduced virulence
snap_masked-contig_112-processed-gene-0.108-mRNA-1	PHI:511	CaNAG4	EAK93098	9e-62	213	Candida albicans	Reduced virulence
snap_masked-contig_148-processed-gene-0.144-mRNA-1	PHI:511	CaNAG4	EAK93098	1e-68	228	Candida albicans	Reduced virulence
maker-contig_241-fgenesh-gene-0.184-mRNA-1	PHI:512	CaNAG6	BAB43823	2e-164	499	Candida albicans	Reduced virulence
fgenesh_masked-scaffold_m21-processed-gene-4.81-mRNA-1	PHI:524	CLN1	AAY42143	3e-60	204	Ustilago maydis	Loss of pathogenicity
maker-contig_152-fgenesh-gene-1.311-mRNA-1	PHI:546	XYN11A	AAZ03776	8e-86	255	Botrytis cinerea	Reduced virulence
maker-contig_182-fgenesh-gene-0.106-mRNA-1	PHI:546	XYN11A	AAZ03776	7e-56	178	Botrytis cinerea	Reduced virulence
augustus_masked-contig_280-processed-gene-0.23-mRNA-1	PHI:55	PKS1	AAB08104	0	906	Cochliobolus heterostrophus	Reduced virulence
fgenesh_masked-contig_112-processed-gene-1.91-mRNA-1	PHI:55	PKS1	AAB08104	1e-18	84.7	Cochliobolus heterostrophus	Reduced virulence
fgenesh_masked-contig_27-processed-gene-0.105-mRNA-1	PHI:55	PKS1	AAB08104	2e-19	87	Cochliobolus heterostrophus	Reduced virulence
genemark-contig_58-processed-gene-0.40-mRNA-1	PHI:55	PKS1	AAB08104	0	789	Cochliobolus heterostrophus	Reduced virulence
maker-contig_220-fgenesh-gene-0.8-mRNA-1	PHI:55	PKS1	AAB08104	3e-107	356	Cochliobolus heterostrophus	Reduced virulence
maker-contig_301-snap-gene-0.98-mRNA-1	PHI:55	PKS1	AAB08104	0	920	Cochliobolus heterostrophus	Reduced virulence
maker-contig_12-fgenesh-gene-0.158-mRNA-1	PHI:565	chsG	CAA63928	0	1396	Aspergillus fumigatus	Reduced virulence
augustus_masked-contig_71-processed-gene-2.196-mRNA-1	PHI:574	BCG3	BAD93277	0	629	Botrytis cinerea	Reduced virulence
genemark-contig_118-processed-gene-3.37-mRNA-1	PHI:58	SCD1	BAA13009	3e-38	129	Colletotrichum lagenarium	Reduced virulence
augustus_masked-scaffold_m24-processed-gene-1.188-mRNA-1	PHI:59	THR1	BAA18962	1e-18	80.9	Colletotrichum lagenarium	Reduced virulence
fgenesh_masked-contig_37-processed-gene-11.78-mRNA-1	PHI:59	THR1	BAA18962	6e-11	58.9	Colletotrichum lagenarium	Reduced virulence
maker-contig_55-fgenesh-gene-1.170-mRNA-1	PHI:59	THR1	BAA18962	2e-10	58.5	Colletotrichum lagenarium	Reduced virulence
fgenesh_masked-contig_17-processed-gene-0.63-mRNA-1	PHI:597	LOPB	AAP40632	2e-69	226	Leptosphaeria maculans	Reduced virulence
augustus_masked-contig_123-processed-gene-0.114-mRNA-1	PHI:598	THIOL	ABB55459	1e-89	285	Leptosphaeria maculans	Reduced virulence
fgenesh_masked-contig_246-processed-gene-0.137-mRNA-1	PHI:598	THIOL	ABB55459	8e-138	400	Leptosphaeria maculans	Reduced virulence
maker-contig_155-fgenesh-gene-0.252-mRNA-1	PHI:598	THIOL	ABB55459	7e-90	277	Leptosphaeria maculans	Reduced virulence
maker-contig_84-augustus-gene-2.224-mRNA-1	PHI:598	THIOL	ABB55459	3e-81	254	Leptosphaeria maculans	Reduced virulence
maker-contig_107-fgenesh-gene-0.149-mRNA-1	PHI:599	TCO1	ABD49452	7e-29	123	Cryptococcus neoformans	Reduced virulence
maker-contig_228-fgenesh-gene-1.290-mRNA-1	PHI:61	BGL2	AAA21151	5e-70	220	Candida albicans	Reduced virulence
maker-contig_141-fgenesh-gene-0.343-mRNA-1	PHI:616	sseA	AAO68047	5e-42	147	Salmonella enterica	Reduced virulence
fgenesh_masked-contig_123-processed-gene-1.72-mRNA-1	PHI:62	caRSR1	AAB81286	1e-63	199	Candida albicans	Reduced virulence
snap_masked-contig_55-processed-gene-0.106-mRNA-1	PHI:624	ssaN	AAO68935	5e-36	137	Salmonella enterica	Reduced virulence
augustus_masked-contig_149-processed-gene-0.262-mRNA-1	PHI:645	invC	AAL21774	2e-28	117	Salmonella enterica	Reduced virulence
maker-contig_17-fgenesh-gene-2.199-mRNA-1	PHI:645	invC	AAL21774	8e-30	118	Salmonella enterica	Reduced virulence
maker-scaffold_m41-fgenesh-gene-2.232-mRNA-1	PHI:645	invC	AAL21774	5e-35	133	Salmonella enterica	Reduced virulence
fgenesh_masked-contig_112-processed-gene-1.109-mRNA-1	PHI:66	CPP1	AAC05307	1e-23	103	Candida albicans	Reduced virulence
maker-contig_172-snap-gene-0.253-mRNA-1	PHI:668	GNO1	AAP41027	3e-48	167	Cryptococcus neoformans	Reduced virulence
maker-contig_175-fgenesh-gene-1.234-mRNA-1	PHI:668	GNO1	AAP41027	1e-43	156	Cryptococcus neoformans	Reduced virulence
maker-contig_37-snap-gene-5.194-mRNA-1	PHI:668	GNO1	AAP41027	2e-15	73.6	Cryptococcus neoformans	Reduced virulence
maker-contig_51-snap-gene-4.240-mRNA-1	PHI:668	GNO1	AAP41027	1e-29	115	Cryptococcus neoformans	Reduced virulence
maker-contig_55-fgenesh-gene-2.209-mRNA-1	PHI:668	GNO1	AAP41027	0	565	Cryptococcus neoformans	Reduced virulence
maker-contig_50-fgenesh-gene-0.170-mRNA-1	PHI:675	ROM2	AAW45289	3e-74	270	Cryptococcus neoformans	Increased virulence (Hypervirulence)
maker-contig_181-augustus-gene-0.150-mRNA-1	PHI:693	GCS1	AAX55972	6e-53	186	Cryptococcus neoformans	Loss of pathogenicity
fgenesh_masked-contig_155-processed-gene-0.132-mRNA-1	PHI:72	SAP2	AAM21050	2e-55	190	Candida albicans	Reduced virulence
snap_masked-contig_141-processed-gene-0.201-mRNA-1	PHI:72	SAP2	AAM21050	2e-21	93.2	Candida albicans	Reduced virulence
genemark-contig_1-processed-gene-1.52-mRNA-1	PHI:734	FOW2	BAE98264	0	545	Fusarium oxysporum	Loss of pathogenicity
maker-scaffold_m46-snap-gene-1.202-mRNA-1	PHI:734	FOW2	BAE98264	3e-24	105	Fusarium oxysporum	Loss of pathogenicity
genemark-scaffold_m21-processed-gene-0.52-mRNA-1	PHI:781	MGG_00131	EDK03302	2e-55	193	Magnaporthe oryzae	Reduced virulence
maker-contig_177-snap-gene-0.365-mRNA-1	PHI:781	MGG_00131	EDK03302	3e-20	90.5	Magnaporthe oryzae	Reduced virulence
augustus_masked-contig_37-processed-gene-1.179-mRNA-1	PHI:784	MGG_00056	EDK03390	1e-20	85.9	Magnaporthe oryzae	Reduced virulence
augustus_masked-contig_58-processed-gene-2.288-mRNA-1	PHI:784	MGG_00056	EDK03390	1e-10	58.2	Magnaporthe oryzae	Reduced virulence
fgenesh_masked-contig_10-processed-gene-2.146-mRNA-1	PHI:784	MGG_00056	EDK03390	6e-37	132	Magnaporthe oryzae	Reduced virulence
maker-contig_114-fgenesh-gene-0.174-mRNA-1	PHI:784	MGG_00056	EDK03390	4e-23	94.4	Magnaporthe oryzae	Reduced virulence
maker-contig_137-fgenesh-gene-1.169-mRNA-1	PHI:784	MGG_00056	EDK03390	1e-28	110	Magnaporthe oryzae	Reduced virulence
maker-contig_160-fgenesh-gene-0.198-mRNA-1	PHI:784	MGG_00056	EDK03390	4e-24	96.7	Magnaporthe oryzae	Reduced virulence
maker-contig_183-fgenesh-gene-0.174-mRNA-1	PHI:784	MGG_00056	EDK03390	3e-20	85.1	Magnaporthe oryzae	Reduced virulence
maker-contig_1-fgenesh-gene-3.358-mRNA-1	PHI:784	MGG_00056	EDK03390	3e-35	127	Magnaporthe oryzae	Reduced virulence
maker-contig_235-augustus-gene-0.278-mRNA-1	PHI:784	MGG_00056	EDK03390	1e-24	97.8	Magnaporthe oryzae	Reduced virulence
maker-contig_341-fgenesh-gene-0.23-mRNA-1	PHI:784	MGG_00056	EDK03390	6e-15	70.5	Magnaporthe oryzae	Reduced virulence
maker-contig_51-fgenesh-gene-4.178-mRNA-1	PHI:784	MGG_00056	EDK03390	3e-22	90.9	Magnaporthe oryzae	Reduced virulence
maker-contig_58-augustus-gene-0.199-mRNA-1	PHI:784	MGG_00056	EDK03390	1e-39	139	Magnaporthe oryzae	Reduced virulence
maker-contig_8-snap-gene-0.181-mRNA-1	PHI:784	MGG_00056	EDK03390	1e-11	62	Magnaporthe oryzae	Reduced virulence
maker-scaffold_m18-fgenesh-gene-2.335-mRNA-1	PHI:784	MGG_00056	EDK03390	2e-23	99.8	Magnaporthe oryzae	Reduced virulence
maker-scaffold_m40-snap-gene-0.199-mRNA-1	PHI:784	MGG_00056	EDK03390	2e-20	85.5	Magnaporthe oryzae	Reduced virulence
maker-scaffold_m41-fgenesh-gene-1.167-mRNA-1	PHI:784	MGG_00056	EDK03390	4e-120	347	Magnaporthe oryzae	Reduced virulence
snap_masked-contig_60-processed-gene-4.207-mRNA-1	PHI:784	MGG_00056	EDK03390	7e-11	59.3	Magnaporthe oryzae	Reduced virulence
genemark-contig_177-processed-gene-0.80-mRNA-1	PHI:785	MGG_04128	EDJ99431	0	659	Magnaporthe oryzae	Reduced virulence
genemark-scaffold_m15-processed-gene-0.22-mRNA-1	PHI:785	MGG_04128	EDJ99431	2e-138	412	Magnaporthe oryzae	Reduced virulence
maker-contig_27-fgenesh-gene-0.272-mRNA-1	PHI:785	MGG_04128	EDJ99431	1e-127	388	Magnaporthe oryzae	Reduced virulence
maker-contig_118-fgenesh-gene-0.149-mRNA-1	PHI:789	MGG_04116	EDJ99418	9e-94	326	Magnaporthe oryzae	Reduced virulence
maker-contig_32-snap-gene-0.221-mRNA-1	PHI:790	MGG_07259	EDK03989	6e-33	128	Magnaporthe oryzae	Reduced virulence
augustus_masked-contig_228-processed-gene-0.143-mRNA-1	PHI:792	MGG_09250	EDJ97946	1e-66	226	Magnaporthe oryzae	Reduced virulence
genemark-contig_246-processed-gene-0.37-mRNA-1	PHI:792	MGG_09250	EDJ97946	4e-31	123	Magnaporthe oryzae	Reduced virulence
maker-contig_170-fgenesh-gene-0.305-mRNA-1	PHI:796	MGG_02423	EDJ98620	3e-36	130	Magnaporthe oryzae	Reduced virulence
maker-scaffold_m41-augustus-gene-0.163-mRNA-1	PHI:796	MGG_02423	EDJ98620	1e-102	297	Magnaporthe oryzae	Reduced virulence
maker-contig_108-fgenesh-gene-0.263-mRNA-1	PHI:799	MGG_03530	EDJ94565	8e-160	493	Magnaporthe oryzae	Reduced virulence
maker-contig_235-augustus-gene-0.264-mRNA-1	PHI:799	MGG_03530	EDJ94565	2e-37	147	Magnaporthe oryzae	Reduced virulence
maker-scaffold_m40-snap-gene-0.186-mRNA-1	PHI:799	MGG_03530	EDJ94565	1e-38	150	Magnaporthe oryzae	Reduced virulence
augustus_masked-contig_152-processed-gene-1.227-mRNA-1	PHI:800	MGG_13324	EDK00897	4e-65	240	Magnaporthe oryzae	Reduced virulence
maker-contig_159-snap-gene-0.178-mRNA-1	PHI:801	MGG_04621	EDJ95977	3e-106	332	Magnaporthe oryzae	Reduced virulence
maker-scaffold_m24-fgenesh-gene-1.244-mRNA-1	PHI:801	MGG_04621	EDJ95977	2e-11	63.9	Magnaporthe oryzae	Reduced virulence
fgenesh_masked-contig_72-processed-gene-1.48-mRNA-1	PHI:803	MGG_04629	EDJ95969	0	700	Magnaporthe oryzae	Reduced virulence
fgenesh_masked-contig_134-processed-gene-0.138-mRNA-1	PHI:805	MGG_00124	EDK03309	4e-52	196	Magnaporthe oryzae	Reduced virulence
maker-contig_8-fgenesh-gene-0.138-mRNA-1	PHI:806	MGG_04137	EDJ99440	8e-61	192	Magnaporthe oryzae	Reduced virulence
maker-contig_150-fgenesh-gene-1.233-mRNA-1	PHI:807	MGG_06951	EDJ98115	0	522	Magnaporthe oryzae	Reduced virulence
snap_masked-contig_222-processed-gene-0.71-mRNA-1	PHI:807	MGG_06951	EDJ98115	1e-14	65.9	Magnaporthe oryzae	Reduced virulence
fgenesh_masked-contig_58-processed-gene-1.86-mRNA-1	PHI:810	MGG_02436	EDJ98604	1e-19	77.4	Magnaporthe oryzae	Reduced virulence
augustus_masked-contig_95-processed-gene-0.273-mRNA-1	PHI:811	MGG_10510	EDK06580	6e-34	131	Magnaporthe oryzae	Reduced virulence
maker-contig_157-fgenesh-gene-0.194-mRNA-1	PHI:811	MGG_10510	EDK06580	4e-101	300	Magnaporthe oryzae	Reduced virulence
augustus_masked-contig_100-processed-gene-0.58-mRNA-1	PHI:812	MGG_10702	EDJ94108	7e-88	272	Magnaporthe oryzae	Reduced virulence
augustus_masked-scaffold_m21-processed-gene-4.188-mRNA-1	PHI:812	MGG_10702	EDJ94108	8e-52	186	Magnaporthe oryzae	Reduced virulence
fgenesh_masked-contig_134-processed-gene-0.102-mRNA-1	PHI:812	MGG_10702	EDJ94108	3e-93	288	Magnaporthe oryzae	Reduced virulence
genemark-contig_55-processed-gene-3.69-mRNA-1	PHI:812	MGG_10702	EDJ94108	7e-35	132	Magnaporthe oryzae	Reduced virulence
maker-contig_108-fgenesh-gene-0.267-mRNA-1	PHI:812	MGG_10702	EDJ94108	2e-40	149	Magnaporthe oryzae	Reduced virulence
maker-contig_112-fgenesh-gene-1.237-mRNA-1	PHI:812	MGG_10702	EDJ94108	3e-62	206	Magnaporthe oryzae	Reduced virulence
maker-contig_133-fgenesh-gene-0.211-mRNA-1	PHI:812	MGG_10702	EDJ94108	9e-62	206	Magnaporthe oryzae	Reduced virulence
maker-contig_148-snap-gene-0.325-mRNA-1	PHI:812	MGG_10702	EDJ94108	8e-37	138	Magnaporthe oryzae	Reduced virulence
maker-contig_149-fgenesh-gene-0.294-mRNA-1	PHI:812	MGG_10702	EDJ94108	7e-22	94	Magnaporthe oryzae	Reduced virulence
maker-contig_14-augustus-gene-0.87-mRNA-1	PHI:812	MGG_10702	EDJ94108	4e-45	160	Magnaporthe oryzae	Reduced virulence
maker-contig_32-snap-gene-0.224-mRNA-1	PHI:812	MGG_10702	EDJ94108	2e-48	171	Magnaporthe oryzae	Reduced virulence
maker-contig_51-augustus-gene-6.282-mRNA-1	PHI:812	MGG_10702	EDJ94108	2e-70	228	Magnaporthe oryzae	Reduced virulence
maker-contig_51-augustus-gene-6.291-mRNA-1	PHI:812	MGG_10702	EDJ94108	3e-86	273	Magnaporthe oryzae	Reduced virulence
maker-contig_60-augustus-gene-2.167-mRNA-1	PHI:812	MGG_10702	EDJ94108	1e-78	250	Magnaporthe oryzae	Reduced virulence
maker-contig_84-fgenesh-gene-2.216-mRNA-1	PHI:812	MGG_10702	EDJ94108	1e-74	240	Magnaporthe oryzae	Reduced virulence
maker-contig_92-fgenesh-gene-0.154-mRNA-1	PHI:812	MGG_10702	EDJ94108	1e-23	99	Magnaporthe oryzae	Reduced virulence
maker-scaffold_m24-fgenesh-gene-0.145-mRNA-1	PHI:812	MGG_10702	EDJ94108	9e-76	241	Magnaporthe oryzae	Reduced virulence
snap_masked-contig_137-processed-gene-2.231-mRNA-1	PHI:812	MGG_10702	EDJ94108	4e-91	282	Magnaporthe oryzae	Reduced virulence
maker-contig_51-fgenesh-gene-2.171-mRNA-1	PHI:815	MGG_04685	EDJ95941	6e-120	405	Magnaporthe oryzae	Reduced virulence
augustus_masked-contig_153-processed-gene-0.143-mRNA-1	PHI:816	MGG_04582	EDJ95999	2e-14	73.2	Magnaporthe oryzae	Reduced virulence
fgenesh_masked-contig_118-processed-gene-3.89-mRNA-1	PHI:816	MGG_04582	EDJ95999	9e-81	259	Magnaporthe oryzae	Reduced virulence
maker-contig_241-snap-gene-0.249-mRNA-1	PHI:816	MGG_04582	EDJ95999	9e-38	140	Magnaporthe oryzae	Reduced virulence
maker-contig_86-snap-gene-0.453-mRNA-1	PHI:817	MGG_12252	EDK03444	1e-10	59.7	Magnaporthe oryzae	Reduced virulence
fgenesh_masked-scaffold_m9-processed-gene-0.118-mRNA-1	PHI:819	MGG_07061	EDK03750	8e-42	158	Magnaporthe oryzae	Reduced virulence
augustus_masked-contig_95-processed-gene-0.268-mRNA-1	PHI:854	um01947	EAK82380	3e-10	57.8	Ustilago maydis	Reduced virulence
maker-contig_51-snap-gene-1.189-mRNA-1	PHI:854	um01947	EAK82380	1e-84	286	Ustilago maydis	Reduced virulence
maker-contig_17-augustus-gene-4.235-mRNA-1	PHI:860	MSP1	AAX07670	1e-45	169	Magnaporthe oryzae	Reduced virulence
maker-contig_186-fgenesh-gene-0.239-mRNA-1	PHI:860	MSP1	AAX07670	5e-147	426	Magnaporthe oryzae	Reduced virulence
fgenesh_masked-contig_163-processed-gene-0.88-mRNA-1	PHI:862	ClaSSD1	BAE66713	2e-60	222	Colletotrichum lagenarium	Loss of pathogenicity
maker-contig_61-fgenesh-gene-2.225-mRNA-1	PHI:862	ClaSSD1	BAE66713	0	1248	Colletotrichum lagenarium	Loss of pathogenicity
genemark-contig_17-processed-gene-1.25-mRNA-1	PHI:872	MGG_03284	EDK00201	4e-55	203	Magnaporthe oryzae	Reduced virulence
augustus_masked-contig_165-processed-gene-0.133-mRNA-1	PHI:873	MGG_02443	EDJ98595	1e-78	269	Magnaporthe oryzae	Reduced virulence
maker-contig_30-augustus-gene-0.184-mRNA-1	PHI:875	MGG_04587	EDK05593	3e-50	189	Magnaporthe oryzae	Loss of pathogenicity
maker-contig_195-fgenesh-gene-0.126-mRNA-1	PHI:877	MGG_00383	EDK03005	0	640	Magnaporthe oryzae	Reduced virulence
augustus_masked-contig_37-processed-gene-0.142-mRNA-1	PHI:881	MGG_04556	EDJ96020	5e-11	60.5	Magnaporthe oryzae	Reduced virulence
fgenesh_masked-contig_113-processed-gene-0.81-mRNA-1	PHI:881	MGG_04556	EDJ96020	2e-26	105	Magnaporthe oryzae	Reduced virulence
fgenesh_masked-contig_74-processed-gene-0.90-mRNA-1	PHI:881	MGG_04556	EDJ96020	1e-32	123	Magnaporthe oryzae	Reduced virulence
genemark-contig_10-processed-gene-1.36-mRNA-1	PHI:881	MGG_04556	EDJ96020	8e-22	95.1	Magnaporthe oryzae	Reduced virulence
maker-contig_107-fgenesh-gene-1.184-mRNA-1	PHI:881	MGG_04556	EDJ96020	6e-32	121	Magnaporthe oryzae	Reduced virulence
maker-contig_109-fgenesh-gene-0.109-mRNA-1	PHI:881	MGG_04556	EDJ96020	8e-42	148	Magnaporthe oryzae	Reduced virulence
maker-contig_127-augustus-gene-0.442-mRNA-1	PHI:881	MGG_04556	EDJ96020	6e-38	137	Magnaporthe oryzae	Reduced virulence
maker-contig_172-augustus-gene-0.213-mRNA-1	PHI:881	MGG_04556	EDJ96020	4e-28	110	Magnaporthe oryzae	Reduced virulence
maker-contig_17-fgenesh-gene-4.199-mRNA-1	PHI:881	MGG_04556	EDJ96020	1e-32	123	Magnaporthe oryzae	Reduced virulence
maker-contig_17-fgenesh-gene-4.210-mRNA-1	PHI:881	MGG_04556	EDJ96020	7e-39	140	Magnaporthe oryzae	Reduced virulence
maker-scaffold_m21-augustus-gene-3.169-mRNA-1	PHI:881	MGG_04556	EDJ96020	9e-30	115	Magnaporthe oryzae	Reduced virulence
maker-scaffold_m29-augustus-gene-0.308-mRNA-1	PHI:881	MGG_04556	EDJ96020	8e-10	56.6	Magnaporthe oryzae	Reduced virulence
maker-scaffold_m42-augustus-gene-2.162-mRNA-1	PHI:881	MGG_04556	EDJ96020	2e-31	119	Magnaporthe oryzae	Reduced virulence
augustus_masked-contig_175-processed-gene-0.96-mRNA-1	PHI:882	MGG_04985	EDJ95433	2e-31	129	Magnaporthe oryzae	Reduced virulence
maker-contig_103-fgenesh-gene-0.337-mRNA-1	PHI:882	MGG_04985	EDJ95433	3e-97	325	Magnaporthe oryzae	Reduced virulence
maker-contig_8-fgenesh-gene-0.136-mRNA-1	PHI:882	MGG_04985	EDJ95433	4e-13	70.9	Magnaporthe oryzae	Reduced virulence
maker-scaffold_m41-augustus-gene-2.259-mRNA-1	PHI:882	MGG_04985	EDJ95433	3e-48	182	Magnaporthe oryzae	Reduced virulence
maker-contig_30-snap-gene-1.350-mRNA-1	PHI:885	MGG_02240	EDJ98842	6e-48	181	Magnaporthe oryzae	Reduced virulence
genemark-scaffold_m21-processed-gene-2.32-mRNA-1	PHI:887	MGG_05174	EDJ95219	2e-24	102	Magnaporthe oryzae	Reduced virulence
fgenesh_masked-scaffold_m31-processed-gene-0.80-mRNA-1	PHI:888	MGG_01707	EDK04578	4e-98	290	Magnaporthe oryzae	Reduced virulence
maker-contig_17-snap-gene-4.267-mRNA-1	PHI:890	MGG_07015	EDJ98043	3e-128	392	Magnaporthe oryzae	Reduced virulence
maker-contig_172-snap-gene-0.234-mRNA-1	PHI:893	MGG_02986	EDK01543	0	1253	Magnaporthe oryzae	Reduced virulence
maker-contig_206-fgenesh-gene-1.289-mRNA-1	PHI:893	MGG_02986	EDK01543	1e-70	256	Magnaporthe oryzae	Reduced virulence
maker-contig_37-augustus-gene-4.217-mRNA-1	PHI:893	MGG_02986	EDK01543	7e-24	107	Magnaporthe oryzae	Reduced virulence
fgenesh_masked-contig_177-processed-gene-0.133-mRNA-1	PHI:911	um11451		3e-23	97.1	Ustilago maydis	Reduced virulence
genemark-contig_241-processed-gene-0.54-mRNA-1	PHI:911	um11451		2e-14	70.9	Ustilago maydis	Reduced virulence
maker-contig_247-fgenesh-gene-0.52-mRNA-1	PHI:96	FAS2	AAA34345	0	2449	Candida albicans	Loss of pathogenicity
maker-contig_247-snap-gene-0.61-mRNA-1	PHI:97	TOXC	AAC62818	0	2246	Cochliobolus carbonum	Reduced virulence
fgenesh_masked-contig_115-processed-gene-0.103-mRNA-1	PHI:981	hopI1	AAL84247	1e-10	58.9	Pseudomonas syringae	Effector (plant avirulence determinant)
fgenesh_masked-contig_8-processed-gene-0.71-mRNA-1	PHI:981	hopI1	AAL84247	1e-11	62	Pseudomonas syringae	Effector (plant avirulence determinant)
fgenesh_masked-scaffold_m21-processed-gene-4.93-mRNA-1	PHI:981	hopI1	AAL84247	2e-12	66.2	Pseudomonas syringae	Effector (plant avirulence determinant)
