# Supplementary material for: The genome of the emerging barley pathogen Ramularia collo-cygni
Source: BMC Genomics. 2016 Aug 9;17:584. doi: 10.1186/s12864-016-2928-3 (PMC4979122; doi:10.1186/s12864-016-2928-3)
Supplement: Additional file 6: Table S5. — Carbohydrate active enzyme (CAZyme) complement of Ramularia collo-cygni genome compared to selected other fungi. (XLSX 43 kb) [file 12864_2016_2928_MOESM6_ESM.xlsx]

## Sheet: AA
AA family	D.septosporum	Z.tritici	Bgh	P.fijiensis	R.collo-cygni	Ptt	L.bicolor	P.nodorum	M.oryzae	F.graminearum	A.brassicicola	C.fulvum	Ptr	U.maydis	Pgt	L.maculans	B.compniacensis	S.turcica	R.rufulum	H.publicare	C.satvius	B.cinerea	S.sclerotiorum	V.dahliae	Mlp	F.oxysporum	M.perniciosa	P.semeniperda
AA1	4	3	2	3	4	3	0	2	3	6	2	4	5	2	1	3	6	4	3	8	3	5	6	3	5	8	1	2
AA2	5	6	4	4	5	7	3	8	12	9	8	6	8	5	2	8	5	9	6	6	10	4	3	12	2	16	5	4
AA3	22	18	1	19	23	20	10	29	20	21	15	21	24	10	7	17	15	25	37	29	25	25	19	24	8	32	9	11
AA4	2	1	1	2	1	2	0	4	1	4	2	1	3	1	0	2	3	3	6	6	3	3	3	0	1	4	0	2
AA5	3	1	2	2	1	5	10	3	5	5	3	3	4	4	4	4	2	4	3	3	4	5	3	2	4	5	0	2
AA6	1	2	0	2	1	1	2	1	1	2	2	1	1	1	1	0	1	1	1	2	2	1	1	1	1	1	1	1
AA7	13	17	0	26	13	39	10	41	31	37	32	24	40	6	5	20	7	40	43	39	39	26	22	29	17	56	13	22
AA8	2	1	0	2	2	3	0	4	5	5	3	2	3	0	0	2	0	3	3	1	3	4	4	2	0	5	1	2
AA9	4	4	2	6	5	26	5	30	23	14	23	4	25	0	3	21	1	28	29	22	26	11	9	27	4	17	15	18
AA10	0	0	0	0	0	0	0	0	0	0	0	0	0	1	0	0	0	0	0	0	0	0	0	0	0	0	0	0
Total	56	53	12	66	55	106	40	122	101	103	90	66	113	30	23	77	40	117	131	116	115	84	70	100	42	144	45	64

## Sheet: CBM
CBM family	D.septosporum	Z.tritici	Bgh	P.fijiensis	R.collo-cygni	Ptt	L.bicolor	P.nodorum	M.oryzae	F.graminearum	A.brassicicola	C.fulvum	Ptr	U.maydis	Pgt	L.maculans	B.compniacensis	S.turcica	R.rufulum	H.publicare	C.satvius	B.cinerea	S.scelorotiorum	V.dahliae	Mlp	F.oxysporum	M.perniciosa	P.semeniperda
CBM1	1	0	0	1	6	12	1	10	21	11	9	0	11	0	0	5	4	10	11	10	11	15	18	28	0	13	5	4
CBM4	0	0	0	1	0	0	0	0	0	0	0	0	0	1	0	0	2	0	1	0	0	0	0	0	0	0	0	0
CBM5	0	0	0	0	0	0	1	0	0	0	0	0	0	0	0	0	0	0	0	0	0	0	0	0	0	0	1	0
CBM6	0	0	0	0	0	1	0	1	2	1	0	0	2	0	0	1	0	0	0	0	1	0	0	0	0	1	0	1
CBM8	0	0	0	0	0	0	0	0	0	0	0	0	0	0	0	0	0	0	1	0	0	0	0	0	0	0	0	0
CBM9	1	0	0	0	1	0	0	0	0	1	0	1	0	0	0	0	0	0	0	0	0	0	0	0	0	0	0	0
CBM12	0	0	0	0	0	0	2	0	0	0	0	0	0	0	1	0	0	0	0	0	0	0	0	0	1	4	1	0
CBM13	1	0	0	0	0	2	10	1	2	4	2	3	1	1	1	1	0	2	4	5	2	3	3	1	0	2	3	0
CBM14	1	0	0	1	0	0	0	0	0	0	0	1	0	0	0	0	0	0	0	0	0	0	0	0	0	0	0	0
CBM16	0	0	0	0	0	0	0	2	0	4	0	0	0	0	0	0	0	1	3	0	0	0	0	0	0	3	0	0
CBM18	4	2	3	2	6	16	1	22	53	22	24	6	13	0	0	27	2	18	12	12	25	14	21	23	0	25	2	12
CBM19	2	0	0	0	2	2	0	1	1	0	2	4	2	0	0	3	1	2	3	3	2	0	0	0	3	0	1	2
CBM20	3	3	0	3	3	3	1	3	4	2	2	4	3	0	0	3	1	2	3	1	2	3	4	4	0	2	3	1
CBM21	1	1	3	1	1	1	2	1	1	2	1	1	1	0	1	1	1	1	1	1	1	1	1	0	1	9	1	1
CBM22	0	0	0	0	0	0	0	1	0	3	0	0	0	0	0	0	0	0	3	2	0	0	0	0	0	4	0	0
CBM23	0	0	0	0	0	0	0	0	1	0	0	0	1	0	0	0	0	1	0	0	0	0	0	0	0	0	0	0
CBM24	0	0	0	0	0	0	0	0	0	2	1	0	0	0	0	0	0	0	0	0	0	11	9	4	0	2	0	0
CBM32	0	0	0	1	0	1	0	1	0	2	1	2	1	0	1	0	1	1	0	0	1	2	0	0	0	0	1	1
CBM35	1	1	0	1	1	3	0	1	2	2	2	1	3	1	0	2	0	4	2	2	4	2	1	3	3	3	0	1
CBM37	0	0	0	0	0	0	0	0	0	0	0	0	1	0	0	1	0	0	0	0	1	0	0	0	0	0	0	0
CBM38	0	0	0	0	0	0	0	0	0	0	0	0	0	0	0	0	0	0	0	0	0	0	0	1	0	3	0	0
CBM40	0	0	0	0	0	0	0	0	1	0	0	0	0	0	0	0	0	0	0	0	0	0	0	0	0	0	0	0
CBM42	1	0	0	1	1	1	0	1	2	1	1	1	1	0	0	0	0	1	0	0	1	1	1	2	0	1	0	1
CBM43	1	1	1	2	2	2	4	1	2	1	2	1	2	1	1	2	1	2	1	2	2	1	1	1	1	0	0	2
CBM46	0	0	0	0	0	1	0	1	0	0	1	0	1	0	0	1	0	1	1	1	1	1	1	1	0	0	0	0
CBM48	1	1	1	1	1	1	1	2	1	1	1	1	1	1	2	1	0	2	2	2	1	1	1	1	1	0	1	0
CBM50	4	4	0	5	3	8	3	3	8	10	6	7	3	1	0	6	1	12	7	1	21	2	1	6	1	16	4	10
CBM52	0	1	0	0	0	0	1	0	1	0	0	1	0	0	0	0	1	0	0	0	0	0	0	0	0	0	0	0
CBM61	0	0	0	0	0	0	0	1	0	2	0	0	0	0	0	0	0	1	4	0	1	0	2	0	0	4	0	0
CBM63	1	2	0	1	1	1	0	1	1	3	1	1	1	1	7	1	0	2	1	1	2	0	1	1	7	2	0	0
CBM66	0	0	0	0	1	0	0	0	1	1	0	0	0	0	0	0	1	1	1	0	1	1	0	0	0	0	0	0
CBM67	0	1	0	2	0	1	0	3	1	4	1	2	3	0	0	2	1	2	1	2	1	3	1	6	0	10	2	2
Total	23	17	8	23	29	56	27	57	105	79	57	37	51	7	14	57	17	66	62	45	81	61	66	82	18	104	25	38

## Sheet: CE
CE family	D.septosporum	Z.tritici	Bgh	P.fijiensis	R.collo-cygni	Ptt	L.bicolor	P.nodorum	M.oryzae	F.graminearum	A.brassicicola	C.fulvum	Ptr	U.maydis	Pgt	L.maculans	B.compniacensis	S.turcica	R.rufulum	H.publicare	C.satvius	B.cinerea	S.scelorotiorum	V.dahliae	Mlp	F.oxysporum	M.perniciosa	P.semeniperda
CE1	23	18	9	28	18	30	11	34	31	25	26	30	29	14	11	22	25	30	34	34	39	22	14	22	12	31	8	21
CE2	1	0	0	2	0	1	0	1	2	1	1	1	1	0	0	1	0	0	1	2	0	2	1	1	0	1	0	1
CE3	4	3	2	5	6	4	0	3	7	6	6	3	4	0	0	3	0	3	21	6	3	3	4	9	0	8	0	3
CE4	6	6	4	6	6	12	11	14	12	9	8	6	13	8	16	12	9	14	9	10	14	6	5	9	20	11	12	9
CE5	4	6	2	7	10	11	1	10	18	12	9	11	10	4	9	8	3	11	0	2	14	12	8	14	14	12	2	10
CE7	0	1	0	1	0	1	0	0	0	0	0	1	1	0	0	0	0	3	0	0	0	1	1	1	0	1	0	0
CE8	3	1	0	2	1	3	4	6	1	7	7	2	2	1	8	2	1	3	4	7	3	5	5	8	5	9	2	2
CE9	1	0	0	2	2	1	0	2	1	1	2	2	2	1	0	2	2	2	1	3	3	2	2	1	0	1	1	1
CE10	41	45	14	51	54	48	36	55	47	63	42	55	45	31	10	42	48	53	53	53	49	55	42	44	36	98	21	27
CE11	0	0	0	0	0	0	0	0	0	0	1	0	0	0	0	0	0	0	0	0	0	0	0	0	0	0	0	0
CE12	2	1	1	3	1	5	1	4	3	5	5	3	4	0	1	4	0	5	3	4	5	4	5	5	1	5	2	3
CE13	0	0	0	0	0	0	0	0	0	0	0	0	0	2	0	0	0	0	0	0	0	0	1	0	0	0	0	0
CE14	1	1	1	1	1	1	1	1	1	0	1	1	1	1	2	1	1	1	1	1	1	1	2	1	2	1	0	0
CE15	0	0	0	0	0	1	0	1	1	0	2	0	1	0	0	2	1	1	3	2	1	0	0	2	0	0	1	1
CE16	5	2	1	3	2	3	3	2	2	5	3	7	3	0	5	4	2	3	4	7	3	6	6	3	21	5	4	3
Total	91	84	34	111	101	121	68	133	126	134	113	122	116	62	62	103	92	129	134	131	135	119	96	120	111	183	53	81

## Sheet: GH
GH family	D.septosporum	Z.tritici	Bgh	P.fijiensis	R.collo-cygni	Ptt	L.bicolor	P.nodorum	M.oryzae	F.graminearum	A.brassicicola	C.fulvum	Ptr	U.maydis	Pgt	L.maculans	B.compniacensis	S.turcica	R.rufulum	H.publicare	C.satvius	B.cinerea	S.scelorotiorum	V.dahliae	Mlp	F.oxysporum	M.perniciosa	P.semeniperda
GH1	2	2	0	4	5	3	0	2	2	3	2	3	3	0	0	3	3	3	3	3	3	4	3	2	0	6	2	3
GH2	4	8	0	7	4	6	2	10	8	10	7	5	7	2	7	7	5	7	8	5	7	2	2	6	4	8	2	1
GH3	10	16	1	16	14	12	2	15	18	22	12	20	12	3	2	13	9	14	17	14	15	16	13	16	3	32	11	11
GH4	0	0	0	0	0	0	0	0	0	3	0	0	0	0	0	0	0	0	0	0	0	0	0	0	0	0	0	0
GH5	11	9	4	10	15	13	20	19	13	14	15	15	13	13	28	13	16	13	20	21	15	16	14	13	27	22	11	10
GH6	0	0	0	0	0	3	0	4	3	1	3	0	3	0	0	3	1	3	2	2	3	1	2	4	0	1	2	3
GH7	1	1	0	1	0	3	0	5	7	2	5	2	3	0	10	3	2	4	4	4	6	3	3	6	8	3	3	4
GH8	0	0	0	0	0	0	0	0	0	0	0	0	0	1	0	0	0	0	0	0	0	0	0	0	0	0	0	0
GH9	0	0	0	1	1	0	1	0	0	0	0	0	0	1	0	0	2	0	0	0	0	0	0	0	1	0	0	0
GH10	0	2	0	1	4	4	0	8	6	5	4	2	4	2	5	3	4	5	4	3	5	2	2	4	5	5	4	4
GH11	2	1	0	0	2	4	0	7	5	2	4	2	3	1	0	2	2	5	2	4	5	2	3	5	0	3	2	3
GH12	3	1	0	2	3	2	3	3	3	4	2	4	2	0	3	3	1	3	3	2	3	3	4	6	10	4	4	3
GH13	12	13	3	12	14	7	9	6	9	7	6	14	6	3	4	6	7	6	8	9	6	9	9	7	6	11	1	5
GH15	2	1	1	2	2	2	2	4	2	3	2	2	2	1	3	3	1	2	4	4	2	3	4	4	4	3	1	2
GH16	14	11	9	16	16	15	46	14	18	21	17	14	15	27	10	15	13	16	19	19	16	22	18	13	14	28	13	8
GH17	8	5	6	7	7	8	3	6	7	4	5	9	7	2	2	6	6	6	6	7	5	5	6	7	2	6	1	3
GH18	9	9	9	9	12	10	11	11	15	18	9	12	10	4	16	10	4	10	14	10	17	10	14	17	15	29	12	11
GH20	1	1	1	2	2	3	1	3	3	3	3	2	3	2	2	2	1	4	4	5	3	1	1	3	3	4	1	2
GH22	0	0	0	0	0	0	0	0	0	0	0	0	0	0	0	1	0	0	0	0	0	0	0	0	0	0	0	0
GH23	0	0	0	1	0	0	1	0	0	0	0	1	0	2	1	0	0	0	1	0	0	1	1	0	1	0	0	0
GH24	1	0	0	0	0	0	3	0	1	0	0	2	0	0	0	0	0	1	1	0	0	0	0	1	0	1	0	0
GH25	1	0	0	1	0	0	0	0	0	0	0	0	1	1	0	0	0	0	0	0	0	1	1	0	0	0	1	0
GH26	0	0	0	0	0	0	0	0	0	0	1	0	0	1	6	1	0	1	1	0	1	2	1	1	7	0	0	0
GH27	2	1	0	2	1	4	1	2	3	2	1	1	4	1	7	3	1	4	4	4	3	4	3	4	5	3	1	1
GH28	4	2	0	5	3	5	6	5	3	6	7	14	6	1	1	7	6	6	7	7	4	20	17	12	3	15	3	5
GH29	1	1	0	1	1	4	0	0	4	1	1	1	0	0	0	1	0	1	1	1	1	0	0	0	0	2	1	0
GH30	2	1	0	1	1	3	7	2	1	0	2	1	2	2	0	2	3	2	3	3	2	0	0	1	0	3	1	4
GH31	8	7	1	10	9	8	4	10	6	8	8	13	9	3	2	8	6	8	10	10	9	5	6	6	3	8	4	7
GH32	2	4	0	4	5	3	0	4	4	6	2	4	3	2	2	2	2	2	2	1	5	3	1	4	2	15	1	3
GH33	1	0	0	1	0	0	0	0	2	1	0	0	0	0	0	0	0	1	1	0	1	0	1	2	0	1	1	0
GH35	1	2	0	3	1	4	1	4	0	3	5	6	4	1	1	4	3	4	5	5	4	4	4	4	1	6	2	1
GH36	1	1	0	2	1	1	0	1	0	2	1	1	2	0	0	1	1	1	0	0	1	0	0	0	0	2	0	1
GH37	0	2	1	2	1	2	2	2	2	3	2	2	2	2	3	2	1	2	2	2	2	1	1	2	2	2	4	2
GH38	1	1	1	1	1	1	1	1	2	1	1	1	1	2	1	1	1	1	1	1	1	1	1	2	1	1	0	0
GH39	0	0	0	0	1	0	0	0	1	0	0	0	0	0	0	1	0	0	0	2	0	0	0	0	0	1	0	0
GH42	1	0	0	1	0	0	0	0	0	0	0	1	0	1	0	0	0	0	0	0	0	0	0	0	0	0	0	0
GH43	11	9	0	15	9	16	0	13	20	19	18	21	16	2	2	11	5	14	17	11	16	6	5	21	7	30	3	11
GH44	0	0	0	0	0	0	0	0	0	0	0	0	0	0	0	0	0	0	0	0	0	0	0	0	0	0	1	0
GH45	1	1	0	0	2	3	0	2	1	1	2	1	3	3	0	2	0	2	2	2	3	2	2	2	0	1	2	2
GH47	8	8	4	11	8	12	8	9	9	10	9	8	12	3	11	8	10	10	11	12	10	10	8	7	14	9	6	11
GH49	0	0	0	0	0	0	0	0	0	0	0	0	0	0	0	0	0	0	0	0	0	0	0	1	0	1	0	0
GH51	1	2	0	3	2	2	0	1	3	2	2	2	2	2	0	3	3	2	4	4	2	2	2	2	3	3	1	1
GH53	1	2	0	2	1	1	0	1	1	1	1	2	1	0	0	1	0	1	1	1	1	2	2	1	0	2	0	1
GH54	1	1	0	1	1	1	0	1	1	1	2	1	1	0	0	0	0	1	0	0	1	1	1	1	0	1	0	1
GH55	4	3	1	4	6	4	2	3	4	3	3	4	4	1	0	3	3	4	2	2	3	4	4	3	0	2	0	2
GH61	4	5	2	6	1	26	5	30	24	15	24	4	25	0	3	21	2	28	29	22	26	12	10	28	4	17	15	18
GH62	1	1	0	1	1	2	0	3	4	1	2	0	2	1	0	1	1	2	1	0	2	1	0	0	0	1	0	2
GH63	2	2	2	2	2	3	2	2	1	1	2	2	3	1	2	2	1	3	2	3	3	1	1	1	2	1	0	2
GH64	6	4	0	4	5	1	0	1	2	2	1	5	1	0	0	1	3	1	1	1	1	2	2	2	0	4	0	1
GH65	1	1	0	1	0	2	0	1	0	0	1	1	1	0	1	1	1	1	1	2	1	2	1	0	0	1	0	0
GH67	1	0	0	1	1	1	0	1	1	1	0	1	1	0	0	1	1	1	1	1	1	0	0	1	0	2	0	0
GH71	1	1	0	2	2	0	4	1	1	0	0	2	0	0	4	1	1	0	2	1	1	8	8	2	5	2	2	0
GH72	7	6	3	7	7	7	5	7	5	3	5	8	6	1	1	6	4	6	5	5	7	6	6	4	1	3	0	4
GH74	1	1	2	1	1	3	4	3	6	4	3	2	1	2	2	1	1	3	2	3	3	1	2	8	1	5	3	1
GH75	1	1	0	0	1	0	0	1	1	1	0	1	0	0	0	0	0	0	0	0	0	0	0	1	0	2	1	0
GH76	8	6	8	9	8	7	1	7	9	8	10	9	7	1	7	6	8	10	8	8	8	10	12	8	3	12	5	6
GH78	1	3	1	8	2	1	0	4	3	7	1	5	4	0	0	1	3	4	2	6	5	7	4	9	0	16	0	1
GH79	4	4	0	3	3	3	10	2	2	1	1	5	3	1	1	1	1	2	3	4	3	2	2	2	2	6	4	2
GH81	1	1	1	1	1	2	0	1	2	1	2	1	2	0	1	2	1	2	2	2	2	1	1	2	2	1	0	2
GH85	0	1	0	0	1	1	1	1	0	0	1	0	1	1	1	1	0	1	1	1	1	0	0	0	1	0	1	1
GH88	0	0	0	0	0	1	1	1	1	1	1	3	1	0	0	1	0	1	3	0	1	1	0	4	0	3	3	1
GH89	0	0	0	1	0	0	0	0	0	0	0	0	0	0	0	0	1	0	1	1	0	2	1	0	0	0	0	0
GH92	7	7	2	7	7	6	2	7	6	0	3	6	5	3	0	6	3	3	5	6	4	5	5	3	2	0	2	6
GH93	1	1	1	1	0	3	0	3	1	2	1	2	2	0	0	2	2	2	3	2	1	1	1	1	0	5	0	1
GH94	0	0	0	0	0	1	0	1	1	0	1	0	1	0	0	0	0	1	1	1	1	0	0	0	0	0	0	1
GH95	0	0	0	1	0	2	1	2	2	2	1	0	3	0	0	1	0	1	1	1	2	3	2	2	0	2	1	1
GH97	0	0	0	0	0	0	0	0	0	0	0	0	0	0	0	0	1	0	0	0	0	0	0	0	0	0	0	0
GH99	0	0	0	0	0	0	1	0	0	0	0	0	0	0	0	0	0	0	0	0	0	0	0	1	0	0	0	0
GH105	3	3	0	4	5	3	9	2	3	3	4	6	3	2	2	3	1	4	3	4	4	2	1	5	4	3	10	3
GH106	0	0	0	0	0	0	0	0	1	1	0	2	0	0	0	0	0	0	4	2	1	1	1	1	0	2	0	0
GH109	11	9	0	11	6	7	4	12	8	14	10	12	10	6	1	6	12	11	19	14	9	5	5	13	2	17	5	5
GH114	1	1	1	0	1	2	0	1	1	2	1	1	2	0	0	2	0	1	5	10	1	1	1	3	0	3	1	3
GH115	0	1	0	3	1	2	0	2	3	3	3	1	2	1	0	2	1	2	5	5	3	2	1	3	0	1	1	1
GH120	0	0	0	0	0	0	0	0	0	0	0	0	0	0	0	0	0	0	0	0	0	0	0	1	0	0	0	0
GH121	0	0	0	1	1	0	0	0	0	1	0	0	0	0	0	0	0	0	0	0	0	0	0	0	0	1	0	0
GH125	2	2	2	3	3	3	0	4	4	2	1	3	3	1	0	3	2	3	3	3	3	4	3	1	0	4	0	3
GH127	0	1	0	2	0	0	0	1	2	2	0	1	0	0	0	1	1	1	2	3	1	1	0	1	0	2	0	1
GH128	3	4	2	4	6	5	5	4	4	4	5	5	5	5	0	3	4	5	3	4	5	4	3	4	0	4	1	3
GH130	0	0	0	0	0	0	0	0	0	0	0	1	0	0	0	0	0	0	0	0	0	0	0	0	0	0	0	0
GH131	1	1	1	1	1	5	0	5	8	1	2	1	6	0	4	3	0	5	3	4	5	2	2	2	8	1	1	6
GH132	1	1	2	1	1	1	0	1	2	2	1	1	1	0	0	1	1	1	1	1	1	2	0	2	0	2	0	1
Total	201	196	72	247	223	269	191	289	295	277	251	284	267	118	159	234	179	274	316	300	287	257	234	305	188	397	158	202

## Sheet: GT
GT family	D.septosporum	Z.tritici	Bgh	P.fijiensis	R.collo-cygni	Ptt	L.bicolor	P.nodorum	M.oryzae	F.graminearum	A.brassicicola	C.fulvum	Ptr	U.maydis	Pgt	L.maculans	B.compniacensis	S.turcica	R.rufulum	H.publicare	C.satvius	B.cinerea	S.scelorotiorum	V.dahliae	Mlp	F.oxysporum	M.perniciosa	P.semeniperda
GT1	3	4	2	3	6	4	3	7	11	14	6	4	4	3	5	5	5	6	7	6	7	12	7	10	3	18	2	3
GT2	15	13	11	19	21	15	15	11	10	16	13	16	17	11	8	15	19	16	11	12	17	18	17	18	10	17	2	13
GT3	1	1	1	1	1	1	1	1	1	1	1	1	1	1	1	1	1	1	1	1	1	1	1	1	1	1	0	1
GT4	5	4	4	4	4	6	4	0	4	5	4	5	6	4	3	5	5	5	5	6	5	5	5	6	4	9	3	4
GT5	2	3	0	2	3	0	1	0	1	0	0	2	0	0	2	0	1	0	3	3	0	1	1	0	2	0	1	0
GT8	9	8	2	10	9	8	6	6	2	6	4	9	6	2	1	9	6	8	7	9	7	6	5	4	3	12	1	4
GT10	0	0	0	0	0	0	0	0	0	0	0	0	0	0	1	0	0	0	0	0	0	0	0	0	0	0	0	0
GT15	4	3	2	4	3	3	7	3	4	3	2	3	3	2	2	3	3	3	3	3	4	3	5	5	2	4	6	4
GT17	3	2	0	1	2	0	1	0	1	1	0	3	0	1	0	0	1	0	0	0	0	2	2	0	0	1	1	0
GT18	0	0	0	0	0	0	0	0	0	0	0	0	0	0	0	0	0	0	0	0	0	0	0	0	1	0	0	0
GT20	3	3	3	3	3	3	3	3	3	3	4	3	3	4	2	3	3	3	3	3	3	3	3	3	2	3	3	3
GT21	1	2	1	1	1	1	1	1	2	1	1	1	1	1	1	1	1	1	2	2	2	1	1	1	1	1	1	1
GT22	4	4	4	4	4	4	2	4	5	4	4	4	4	4	4	4	4	4	3	4	4	4	3	4	4	5	1	4
GT23	0	0	0	1	0	0	1	1	0	0	0	0	0	0	0	1	0	0	1	1	1	0	0	0	3	0	0	1
GT24	1	1	1	1	1	1	1	1	1	1	1	1	1	1	1	1	1	1	1	1	1	1	1	1	1	1	1	1
GT25	5	3	0	4	0	2	0	3	8	0	2	2	2	0	5	2	0	1	5	6	3	2	3	0	4	0	0	1
GT26	0	0	0	0	0	0	0	0	0	0	0	0	0	0	2	0	0	0	0	0	0	0	0	0	2	1	0	0
GT28	1	1	1	1	1	0	1	1	1	1	1	1	1	1	0	0	1	1	0	0	1	1	1	1	1	1	1	0
GT31	3	5	2	5	4	5	2	5	1	2	5	6	3	4	5	4	3	4	3	6	3	2	2	5	3	2	0	4
GT32	8	9	4	7	7	9	4	6	10	6	8	7	8	2	5	6	3	7	6	5	8	6	5	4	6	6	2	8
GT33	1	1	1	1	1	1	1	1	1	1	1	1	1	1	1	1	1	1	1	1	1	1	1	1	1	1	0	1
GT34	5	9	2	4	7	12	0	9	2	5	10	6	10	0	0	10	3	9	7	8	9	2	2	6	0	7	0	4
GT35	1	1	1	1	1	1	1	1	1	1	1	1	1	0	0	1	1	1	1	1	1	0	1	1	0	1	1	0
GT39	3	3	2	3	3	3	4	3	3	3	3	3	3	1	3	3	3	4	4	3	3	3	3	3	3	3	0	4
GT41	0	0	1	1	0	0	0	0	0	1	0	0	0	0	0	0	0	0	0	0	0	0	0	1	0	1	0	0
GT43	0	0	0	0	0	0	0	0	0	0	0	0	0	0	4	0	0	0	0	0	0	0	0	0	1	0	0	0
GT44	0	0	0	0	0	0	0	0	0	0	0	0	0	0	2	0	0	0	0	0	0	0	0	0	0	0	0	0
GT48	1	1	1	1	1	1	2	1	1	1	0	1	1	1	2	1	1	1	1	1	1	1	1	1	1	1	1	1
GT49	0	0	0	0	0	0	0	0	0	0	0	0	0	0	2	0	0	0	0	0	0	0	0	0	2	0	0	0
GT50	1	1	1	1	1	1	1	1	1	1	0	1	1	1	1	1	1	1	2	1	1	1	2	1	1	1	0	1
GT54	0	0	0	0	1	1	0	1	0	1	0	0	1	0	0	1	0	1	0	1	0	0	0	0	0	1	0	1
GT55	0	0	0	0	0	1	0	1	1	0	1	0	1	0	0	1	0	0	0	0	0	0	0	0	0	0	0	0
GT57	2	3	3	2	3	3	2	3	3	3	2	3	3	4	2	3	3	3	3	2	3	1	1	3	2	3	0	1
GT58	1	1	1	1	1	1	1	1	1	1	1	1	1	1	1	1	1	1	0	1	1	0	0	2	2	1	1	1
GT59	1	1	1	1	1	1	1	1	1	1	1	0	1	1	0	1	1	1	1	1	1	1	1	1	1	1	0	0
GT62	3	3	3	3	3	4	0	2	3	3	2	3	3	0	0	3	4	2	3	3	3	3	3	3	0	3	0	3
GT64	0	1	0	0	1	0	0	0	0	2	0	0	0	0	0	0	0	0	0	0	0	0	0	2	1	2	0	0
GT65	0	0	0	0	0	0	1	0	0	0	0	0	0	0	0	0	0	0	0	0	0	1	0	0	0	0	1	0
GT66	1	1	1	1	1	1	1	1	1	1	1	1	1	1	1	1	1	1	1	1	1	1	1	1	1	1	0	1
GT68	0	0	2	0	0	0	3	0	0	0	0	0	0	0	2	0	0	0	0	0	0	3	3	0	2	0	1	0
GT69	2	1	1	2	1	4	2	3	4	2	3	2	4	3	4	2	1	3	4	7	3	4	2	2	5	4	2	2
GT71	3	2	0	0	1	1	0	1	5	4	1	4	1	2	1	2	3	1	1	0	1	5	2	0	2	3	0	1
GT76	1	1	1	1	1	0	1	1	1	1	0	0	1	1	1	1	1	1	0	0	1	1	1	1	0	1	0	1
GT77	1	0	0	0	0	0	0	0	0	1	0	1	0	0	0	1	0	1	1	0	1	0	0	1	0	0	0	0
GT87	0	0	0	0	0	0	0	0	0	0	0	0	0	0	0	0	0	0	0	0	0	0	0	0	1	0	0	0
GT90	15	8	3	12	9	5	8	4	7	6	6	11	7	6	10	5	6	6	3	6	5	5	5	4	10	6	2	6
GT91	1	0	0	0	0	0	0	0	0	0	0	0	0	0	0	0	0	0	0	0	0	0	0	0	0	0	0	0
GT92	0	0	0	0	0	0	0	0	0	0	0	0	0	0	0	0	0	0	0	0	0	1	1	0	0	0	0	0
Total	111	104	63	106	107	103	82	88	101	103	89	107	101	64	85	99	88	99	94	105	103	102	92	97	89	123	34	80

## Sheet: PL
PL family	D.septosporum	Z.tritici	Bgh	P.fijiensis	R.collo-cygni	Ptt	L.bicolor	P.nodorum	M.oryzae	F.graminearum	A.brassicicola	C.fulvum	Ptr	U.maydis	Pgt	L.maculans	B.compniacensis	S.turcica	R.rufulum	H.publicare	C.satvius	B.cinerea	S.scelorotiorum	V.dahliae	Mlp	F.oxysporum	M.perniciosa	P.semeniperda
PL1	1	1	0	2	3	3	0	4	2	9	8	3	3	1	2	8	0	5	6	2	6	7	4	17	4	12	9	3
PL3	0	2	0	1	1	3	0	2	1	8	12	4	3	0	0	7	0	5	4	0	5	2	0	12	0	7	2	3
PL4	2	0	0	2	0	4	0	4	1	2	3	2	4	0	0	4	0	4	4	1	4	0	0	4	0	3	0	5
PL7	0	0	0	0	0	0	0	0	0	0	0	1	0	0	0	0	0	0	0	0	0	1	1	0	0	0	0	0
PL8	0	0	0	0	0	0	1	0	0	0	0	0	0	0	0	0	0	0	0	0	0	0	0	0	0	0	0	0
PL9	0	0	0	0	0	0	0	0	0	1	1	0	0	0	0	0	0	0	1	0	0	0	0	2	0	2	0	0
PL11	0	0	0	0	0	0	0	0	0	0	0	0	0	0	0	0	0	0	0	0	0	0	0	1	0	0	0	0
PL12	0	0	0	0	0	0	1	0	0	0	0	0	0	1	0	0	0	0	0	0	0	0	0	0	0	0	0	0
PL14	1	0	0	0	1	0	6	0	0	0	0	0	0	0	1	0	0	0	0	0	0	0	0	0	2	0	1	0
PL15	0	0	0	0	0	0	0	0	0	0	0	0	0	0	0	0	0	0	0	0	0	0	0	0	1	0	1	0
PL20	0	0	0	0	0	0	0	0	1	1	0	0	0	0	0	0	0	0	1	1	0	0	0	0	0	0	0	0
PL22	1	0	0	1	0	0	0	0	0	0	0	1	0	0	0	0	0	0	1	0	0	1	0	0	0	0	0	0
Total	5	3	0	6	5	10	8	10	5	21	24	11	10	2	3	19	0	14	17	4	15	11	5	36	7	24	13	11

## Sheet: Sheet7
GH1					GH	1
GH2					GH	2
GH3					GH	3
GH4					GH	4
GH5					GH	5
GH6					GH	6
GH7					GH	7
GH8					GH	8
GH9					GH	9
GH10					GH	10
GH11					GH	11
GH12					GH	12
GH13					GH	13
GH15					GH	15
GH16					GH	16
GH17					GH	17
GH18					GH	18
GH20					GH	20
GH22					GH	22
GH23					GH	23
GH24					GH	24
GH25					GH	25
GH26					GH	26
GH27					GH	27
GH28					GH	28
GH29					GH	29
GH30					GH	30
GH31					GH	31
GH32					GH	32
GH33					GH	33
GH35					GH	35
GH36					GH	36
GH37					GH	37
GH38					GH	38
GH39					GH	39
GH42					GH	42
GH43					GH	43
GH44					GH	44
GH45					GH	45
GH47					GH	47
GH49					GH	49
GH51					GH	51
GH53					GH	53
GH54					GH	54
GH55					GH	55
GH61					GH	61
GH62					GH	62
GH63					GH	63
GH64					GH	64
GH65					GH	65
GH67					GH	67
GH71					GH	71
GH72					GH	72
GH74					GH	74
GH75					GH	75
GH76					GH	76
GH78					GH	78
GH79					GH	79
GH81					GH	81
GH85					GH	85
GH88					GH	88
GH89					GH	89
GH92					GH	92
GH93					GH	93
GH94					GH	94
GH95					GH	95
GH97					GH	97
GH99					GH	99
GH105					GH	105
GH106					GH	106
GH109					GH	109
GH114					GH	114
GH115					GH	115
GH120					GH	120
GH121					GH	121
GH125					GH	125
GH127					GH	127
GH128					GH	128
GH130					GH	130
GH131					GH	131
GH132					GH	132
