# Supplementary material for: The genome of the emerging barley pathogen Ramularia collo-cygni
Source: BMC Genomics. 2016 Aug 9;17:584. doi: 10.1186/s12864-016-2928-3 (PMC4979122; doi:10.1186/s12864-016-2928-3)
Supplement: Additional file 7: Table S6. — Homologs of dothistromin and aflatoxin biosynthesis genes in Ramularia collo-cygni genome. (XLSX 12 kb) [file 12864_2016_2928_MOESM7_ESM.xlsx]

## Sheet: Dothistromin
Table S8 Dothistromin biosynthetic pathway genes in Ramularia collo-cygni
	Dothistromin biosynthesis gene	Dothistroma septosporum acc.	Ramularia collo-cygni gene model	E-value	Reciprocal blastP	E-value
Ver1 cluster	Ver1 (dotA)	EME39778.1	snap masked-contig 240-processed-gene-0.40-mRNA-1	3.48e-139	EME39778.1	0
	dotC	EME38645.1	maker-contig 169-fgenesh-gene-0.317-mRNA-1	0	EME38338.1	0
PksA cluster	PksA	EME39092.1	augustus masked-scaffold m24-processed-gene-1.219-mRNA-1	0	EME39782.1	0
	CypX	EME45021.1	maker-contig 1-fgenesh-gene-2.134-mRNA-1	7.49e-84	EME45021.1	2e-103
	AvfA	EME38862.1	augustus masked-scaffold m24-processed-gene-1.237-mRNA-1	5.45e-14	EME39028.1	4e-57
	MoxY	EME39601.1	maker-contig 113-snap-gene-3.302-mRNA-1	0	EME39601.1	0
AflR/J cluster	AflR	EME38895.1	augustus masked-scaffold m24-processed-gene-1.232-mRNA-1	1.9e-12	EME38895.1	5e-11
	AflJ	EME38896.1	augustus masked-contig 17-processed-gene-5.256-mRNA-1	5.58e-75	EME38896.1	4e-75
VbsA cluster	OrdB	EME39028.1	augustus masked-contig 17-processed-gene-5.291-mRNA-1	1.18e-61	EME39028.1	2e-63
	AvnA	EME39031.1	maker-contig 10-fgenesh-gene-1.176-mRNA-1	3.95e-104	EME49135.1	0
	HexB	EME39032.1	maker-contig 247-snap-gene-0.61-mRNA-1	0	EME41649.1	0
	HexA	EME39096.1	maker-contig 247-fgenesh-gene-0.52-mRNA-1	0	EME41648.1	0
	HypC	EME39098.1	augustus masked-scaffold m24-processed-gene-1.211-mRNA-1	9.07e-11	EME39098.1	8e-11
	VbsA	EME44923.1	maker-contig 118-fgenesh-gene-2.176-mRNA-1	5.83e-145	EME44923.1	1e-176
Nor1 cluster	Nor1	EME39084.1	maker-contig 13-fgenesh-gene-0.348-mRNA-1	3.64e-12	EME41137.1	3e-16
	AdhA	EME39085.1	maker-contig 228-fgenesh-gene-1.316-mRNA-1	8.97e-68	EME39085.1	1e-63
	VerB	EME39087.1	maker-contig 10-fgenesh-gene-1.176-mRNA-1	7.91e-104	EME49135.1	0
	EST1	EME38960.1	maker-contig_148-fgenesh-gene-0.255-mRNA-1	3.66e-44	EME44667.1	1e-60
Reciprocal hits are those R.collo-cygni gene models that when used as a query sequence in blastP analysis of the Dothistroma septosporum genome identified the corresponding accession as the top hit
Reciprocal hits are shaded light grey

## Sheet: Aflatoxin
Table S8 Aflatoxin biosynthetic pathway genes in Ramularia collo-cygni
Dothistromin biosynthesis gene	Aflatoxin biosynthesis gene	Aspergilus flavus acc.	Ramularia collo-cygni gene model	E-value	Reciprocal blastP	E-value
Ver1 (dotA)	ver-1	XP_002379941.1	snap masked-contig 240-processed-gene-0.40-mRNA-1	7.77e-138	XP_002379941.1	8e-138
dotC	aflT	XP_002373572.1	maker-contig 169-fgenesh-gene-0.317-mRNA-1	0	XP_002373572.1	0
PksA	pksA	AAS89999.1	augustus masked-scaffold m24-processed-gene-1.219-mRNA-1	0	XP_002376725.1	0
CypX	cypX	XP_002379929.1	maker-contig 1-fgenesh-gene-2.134-mRNA-1	9.59e-86	XP_002372335.1	5e-105
AvfA	avfA	XP_002379934.1	augustus masked-contig 17-processed-gene-5.291-mRNA-1	2.41e-14	AAS90038.1	6e-66
MoxY	moxY	AAS90083.1	maker-contig 113-snap-gene-3.302-mRNA-1	0	AAS90083.1	0
AflR	AflR	AAT38628.1	augustus masked-scaffold m24-processed-gene-1.212-mRNA-1	3.56e-12	AAT38628.1	5e-12
AflJ	AflJ	XP_002379945.1	augustus masked-contig 34-processed-gene-0.74-mRNA-1	1.83e-54	AAS90027.1	4e-51
OrdB	ordB	AAS90038.1	augustus masked-contig 17-processed-gene-5.291-mRNA-1	4.64e-62	AAS90038.1	6e-66
AvnA	avnA	AAS90101.1	maker-contig 10-fgenesh-gene-1.176-mRNA-1	4.33e-95	XP_002380000.1	7e-123
HexB	fas-2	AAS90085.1	maker-contig 247-snap-gene-0.61-mRNA-1	0	XP_002380737.1	0
HexA	fas-1	AAS90001.1	maker-contig 247-fgenesh-gene-0.52-mRNA-1	0	XP_002384449.1	0
VbsA	vbs	AAS90042.1	maker-scaffold m42-fgenesh-gene-3.186-mRNA-1	3.29e-144	XP_002373928.1	0
Nor1	nor-1	AAS90023.1	maker-contig 13-fgenesh-gene-0.348-mRNA-1	2.72e-08	XP_002378709.1	4e-72
AdhA	adhA	XP_002379944.1	maker-contig 228-fgenesh-gene-1.316-mRNA-1	8.41e-61	XP_002379944.1	2e-53
VerB	verB	XP_002379936.1	maker-contig 10-fgenesh-gene-1.176-mRNA-1	4.63e-97	XP_002380000.1	7e-123
EST	estA	AAS90006.1	maker-contig 148-fgenesh-gene-0.255-mRNA-1	3.34e-29	XP_002373471.1	3e-46
Reciprocal hits are those R.collo-cygni gene models that when used as a query sequence in blastP analysis of the Aspergilus flavus genome identified the corresponding accession as the top hit
Reciprocal hits are shaded light grey
