# Supplementary material for: The genome of the emerging barley pathogen Ramularia collo-cygni
Source: BMC Genomics. 2016 Aug 9;17:584. doi: 10.1186/s12864-016-2928-3 (PMC4979122; doi:10.1186/s12864-016-2928-3)
Supplement: Additional file 9: Table S7. — RT-PCR analysis of Ramularia collo-cygni homologs of dothistromin biosynthesis genes and predicted secondary metabolism genes on Contig17. (XLSX 13 kb) [file 12864_2016_2928_MOESM9_ESM.xlsx]

## Sheet: Dothistromin biosynthesis
Table S9. RT-PCR expression analysis of Ramularia collo-cygni putative orthologs of dothistromin biosynthesis genes
			RT-PCR expression data
	Dothistromin biosynthesis gene	Ramularia collo-cygni gene model	In vitro 5d	In vitro 10d	In vitro 15d	In vitro 20d	GS78	GS83	RNA seq evidence
Ver1 cluster	Ver1 (dotA)	snap masked-contig 240-processed-gene-0.40-mRNA-1	+	+	+	+	-	-	Yes
	dotC	maker-contig 169-fgenesh-gene-0.317-mRNA-1	+	+	+	+	-	-	Yes
PksA cluster	PksA	augustus masked-scaffold m24-processed-gene-1.219-mRNA-1	-	-	-	+	+	+	Yes
	CypX	maker-contig 1-fgenesh-gene-2.134-mRNA-1	+	+	+	+	+	-	Yes
	AvfA	augustus masked-scaffold m24-processed-gene-1.237-mRNA-1	+	+	+	-	+	-	No
	MoxY	maker-contig 113-snap-gene-3.302-mRNA-1	+	+	+	+	+	-	Yes
AflR/J cluster	AflR	augustus masked-scaffold m24-processed-gene-1.232-mRNA-1	+	+	+	+	-	-	No
	AflJ	augustus masked-contig 17-processed-gene-5.256-mRNA-1	+	-	+	+	+	-	No
VbsA cluster	OrdB	augustus masked-contig 17-processed-gene-5.291-mRNA-1	+	+	+	+	+	-	No
	AvnA	maker-contig 10-fgenesh-gene-1.176-mRNA-1	+	+	+	+	-	-	Yes
	HexB	maker-contig 247-snap-gene-0.61-mRNA-1	+	+	+	+	+	+	Yes
	HexA	maker-contig 247-fgenesh-gene-0.52-mRNA-1	+	+	+	-	+	+	Yes
	HypC	augustus masked-scaffold m24-processed-gene-1.211-mRNA-1	+	-	-	-	+	-	No
	VbsA	maker-contig 118-fgenesh-gene-2.176-mRNA-1	+	+	+	+	-	-	Yes
Nor1 cluster	Nor1	maker-contig 13-fgenesh-gene-0.348-mRNA-1	+	+	+	+	-	-	Yes
	AdhA	maker-contig 228-fgenesh-gene-1.316-mRNA-1	+	+	+	+	+	-	Yes
	VerB	maker-contig 10-fgenesh-gene-1.176-mRNA-1	see data for DsAvnA/maker-contig 10-fgenesh-gene-1.176-mRNA-1						Yes
	EST1	maker-contig_148-fgenesh-gene-0.255-mRNA-1	-	+	+	+	-	-	Yes
Note/ DsVerB had the same top blast hit in the Ramularia collo-cygni genome as DsAvnA so only one primer set tested

## Sheet: Contig17 metabolic cluster
Table S9. RT-PCR expression analysis of Ramularia collo-cygni genes identified in putative seconday metabolism cluster on Contig17
		RT-PCR expression data
Gene name	Ramularia collo-cygni gene model	In vitro 5d	In vitro 10d	In vitro 15d	In vitro 20d	GS78	GS83	RNAseq evidence
Hyp1	No match	+	+	+	+	+	-	n/a
Hyp2	maker-contig 17-fgenesh-gene-5.336-mRNA-1	+	+	+	+	+	-	Yes
AflB1	maker-contig 17-snap-gene-5.421-mRNA-1	+	+	+	+	+	+	Yes
Hyp3	snap masked-contig 17-processed-gene-5.187-mRNA-1	+	+	+	+	+	-	No
OrdB	augustus masked-contig 17-processed-gene-5.291-mRNA-1	+	+	+	+	+	-	No
AflJ	augustus masked-contig 17-processed-gene-5.256-mRNA-1	+	-	+	+	+	-	No
AflM	maker-contig 17-fgenesh-gene-5.314-mRNA-1	+	-	-	-	+	-	Yes
AflC	No significant matches	-	-	-	-	+	-	n/a
AflR	augustus masked-contig 17-processed-gene-5.254-mRNA-1	+	+	+	+	+	-	No
ScDehydrogenase	augustus masked-contig 17-processed-gene-5.253-mRNA-1	+	+	+	+	+	-	No
MFS transporter	maker-contig 17-fgenesh-gene-5.312-mRNA-1	+	+	+	+	+	+	Yes
p450 superfamily	maker-contig 17-snap-gene-5.395-mRNA-1	-	-	-	-	+	-	Yes
GST	maker-contig 17-fgenesh-gene-5.311-mRNA-1	+	+	+	+	+	-	Yes
Scytalone dehyrdratase	maker-contig 17-fgenesh-gene-5.334-mRNA-1	-	-	-	-	+	-	Yes
ABC transporter	maker-contig 17-fgenesh-gene-5.333-mRNA-1	+	+	+	+	+	-	Yes
