# Supplementary material for: The genome of the emerging barley pathogen Ramularia collo-cygni
Source: BMC Genomics. 2016 Aug 9;17:584. doi: 10.1186/s12864-016-2928-3 (PMC4979122; doi:10.1186/s12864-016-2928-3)
Supplement: Additional file 10: Table S8. — BLASTp top hits for putative metabolic cluster genes on Contig17. (XLSX 11 kb) [file 12864_2016_2928_MOESM10_ESM.xlsx]

## Sheet: Sheet1
Table S10. Contig17 blastP analysis
Gene name	Top blastP hit description	Acc. No.	E-value	Identity (%)	Ramularia collo-cygni gene model	RNAseq evidence	Conserved domain	Interval	E-value
Hyp1	hypothetical protein MYCGRDRAFT_102387 [Zymoseptoria tritici IPO323]	XP_003856251.1	1e-19	41	No match	n/a	None
Hyp2	hypothetical protein MYCGRDRAFT_107165 [Zymoseptoria tritici IPO323]	XP_003856253.1	2e-46	41	maker-contig 17-fgenesh-gene-5.336-mRNA-1	Yes	None
AflB1	hypothetical protein MYCGRDRAFT_34411 [Zymoseptoria tritici IPO323]	XP_003856254.1	2e-61	65	maker-contig 17-snap-gene-5.421-mRNA-1	Yes	Aldo_ket_red	16-133	1.31e-30
Hyp3	hypothetical protein SEPMUDRAFT_146388 [Sphaerulina musiva SO2202]	EMF17337.1	4e-49	45	snap masked-contig 17-processed-gene-5.187-mRNA-1	No	None
OrdB	hypothetical protein PEXP_093240 [Penicillium expansum]	KGO43753.1	1e-104	59	augustus masked-contig 17-processed-gene-5.291-mRNA-1	No	SDR superfamily	10-215	9.64e-18
AflJ	hypothetical protein MYCFIDRAFT_190109 [Pseudocercospora fijiensis CIRAD86]	XP_007929877.1	3e-49	51	augustus masked-contig 17-processed-gene-5.256-mRNA-1	No	None
AflM	Short-chain dehydrogenase/reductase SDR [Macrophomina phaseolina MS6]	EKG11395.1	5e-40	61	maker-contig 17-fgenesh-gene-5.314-mRNA-1	Yes	SDR superfamily	11-116	6.98e-39
AflC	hypothetical protein [Passalora arachidicola]	ADN06238.1	7e-39	47	No significant matches e-5	n/a	DUFF1772 superfamily	1-136	2.44e-15
AflR	hypothetical protein V491_00708 [Pseudogymnoascus pannorum VKM F-3775]	KFY27883.1	1e-16	27	augustus masked-contig 17-processed-gene-5.254-mRNA-1	No	GAL4	22-61	1.17e-08
Short chain dehydrogenase	short-chain dehydrogenase/reductase [Aspergillus sp. MF297-2]	ADM34148.1	1e-121	55	augustus masked-contig 17-processed-gene-5.253-mRNA-1	No	SDR superfamily	22-284	5.49e-15
MFS transporter	hypothetical protein A1O1_03544 [Capronia coronata CBS 617.96]	XP_007722636.1	1e-63	58	maker-contig 17-fgenesh-gene-5.312-mRNA-1	Yes	MFS superfamily	48-192	1.13e-11
p450 superfamily	hypothetical protein MYCTH_2049011 [Myceliophthora thermophila ATCC 42464]	XP_003663607.1	1e-131	43	maker-contig 17-snap-gene-5.395-mRNA-1	Yes	p450 superfamily	45-522	1.32e-58
GST	hypothetical protein PFICI_13150 [Pestalotiopsis fici W106-1]	XP_007839922.1	9e-25	53	maker-contig 17-fgenesh-gene-5.311-mRNA-1	Yes	GST (Glutathione S-transferase)	1-104	2.16e-06
Scytalone dehyrdratase	scytalone dehydratase [Cladophialophora yegresii CBS 114405]	XP_007754619.1	2e-43	59	maker-contig 17-fgenesh-gene-5.334-mRNA-1	Yes	Scytalone_dh (Scytalone dehydratases)	1-109	3.6e-39
ABC transporter	putative ABC transporter [Zymoseptoria tritici IPO323]	XP_003857231.1	0	87	maker-contig 17-fgenesh-gene-5.333-mRNA-1	Yes	ABC_membrane_2 (ABC transporter transmembrane region)	1-197	1.71e-84
Note/ top blast hits that match Dothidomycetes highlighted light grey
