# Supplementary material for: The genome of the emerging barley pathogen Ramularia collo-cygni
Source: BMC Genomics. 2016 Aug 9;17:584. doi: 10.1186/s12864-016-2928-3 (PMC4979122; doi:10.1186/s12864-016-2928-3)
Supplement: Additional file 12: Table S9. — Details of fungal genomes used for comparative genomics in this study. (XLSX 17 kb) [file 12864_2016_2928_MOESM12_ESM.xlsx]

## Sheet: Fungal genomes
Fungal species	Class	Order	Lifestyle	Host/substrate	Isolate	Sequencing centre	Version	Reference
Baudoinia compniacensis	Dothideomycetes	Capnodiales	Saprotroph, extremophile	Airborne ethanol, hard surfaces	UMAH10762	JGI (USA)	v1.0	Ohm et al 2012
Cladosporium fulvum	Dothideomycetes	Capnodiales	Biotroph	Tomato	race 0WU	Wageningen University & Research centre (The Netherlands)	v1.0	de Wit et al 2012
Dothistroma septosporum	Dothideomycetes	Capnodiales	Hemibiotroph	Pines and conifer trees	NZE10	JGI (USA)	v1.0	de Wit et al 2012
Pseudocercospora fijiensis	Dothideomycetes	Capnodiales	Hemibiotroph	Banana	CIRAD86	JGI (USA)	v2.0	Unpublished
Zymoseptoria tritici	Dothideomycetes	Capnodiales	Hemibiotroph	Wheat	IPO323	JGI (USA)	v2.0	Goodwin et al 2011
Alternaria brassiciola	Dothideomycetes	Pleosporales	Necrotroph	Brassica species	ATCC96836	Washington State University (USA)	v1.0	Ohm et al 2012
Cochliobolus sativus	Dothideomycetes	Pleosporales	Hemibiotroph	Wheat, barley and other grasses	ND90Pr	JGI (USA)	v1.0	Ohm et al 2012
Leptosphaeria maculans	Dothideomycetes	Pleosporales	Hemibiotroph	Brassica species	v23.1.3	INRA/Genoscope (France)	v1.0	Rouxel et al 2011
Phaesosphaeria nodorum	Dothideomycetes	Pleosporales	Necrotroph	Wheat	SN15	BROAD Institute (USA)	v2.0	Hane et al. 2007
Pyrenophora teres f.sp. teres	Dothideomycetes	Pleosporales	Necrotroph	Barley	0-1	Curtin University, (Australia)	v1.0	Ellwood et al. 2010
Pyrenophora semeniperda	Dothideomycetes	Pleosporales	Necrotroph	Wide range of grass species	CCB06	Brigham Young University (USA)	v1.0	Soliai et al 2014
Pyrenophora tritici-repentis	Dothideomycetes	Pleosporales	Necrotroph	Wheat	Pt-1C-BFP (race 1)	BROAD Institute (USA)	v1.0	Manning et al 2013
Setosphaeria turcica	Dothideomycetes	Pleosporales	Hemibiotroph	Maize	Et28A	JGI (USA)	v1.0	Ohm et al 2012
Hysterium pulicare	Dothideomycetes	Hysteriales	Saprotroph	Living tree bark or dead wood of numerous species of angiosperms and gymnosperms	E. Boehm 0238	Oregon State University (USA)	v1.0	Ohm et al 2012
Rhystidhysteron rufulum	Dothideomycetes	Hysteriales	Saprotroph	Many different substrates including wood of dead or decaying dicot plants	CBS 306.38	Oregon State University (USA)	v1.0	Ohm et al 2012
Blumeria graminis f.sp. hordei	Leotiomycetes	Erysiphales	Obligate biotroph	Barley	DH14	Agencourt Biosciences (Beckman Coulter Genomics, France), Roche and the Institute of Synthetic and Systems Biology (IoSSB, Imperial College London, UK)	v1.0	Spanu et al. 2010
Botrytis cinerea	Leotiomycetes	Helotiales	Necrotroph	Many plant species	B05.10	BROAD Institute	v1.0	Amselem et al. 2011
Sclerotinia sclerotiorum	Leotiomycetes	Helotiales	Necrotroph	Many plant species primarily dicots	1980	BROAD Institute	v1.0	Amselem et al. 2011
Magnaporthe oryzae	Sordariomycetes	Magnaporthales	Hemibiotroph	Rice	70-15	BROAD Institute	v1.0	Dean et al 2005
Fusarium graminearum	Sordariomycetes	Hypocreales	Necrotroph	Wheat, barley	PH-1	BROAD Institute	v.1.0	Cuomo et al 2007
Fusarium oxysporum f. sp. lycopersici	Sordariomycetes	Hypocreales	Hemibiotroph	Many plant species	4287 (race 2, VCG 0030)	BROAD Institute	v1.0	Ma et al. 2010
Verticillium dahliae	Sordariomycetes	Hypocreales	Necrotroph	Many plant species primarily dicots	VdLs.17	BROAD Institute	v1.0	Klosterman et al. 2011
Laccaria bicolor	Agaricomycetes	Agaricales	Ectomycorrhizal	Wide range of tree species	S238N-H82	JGI (USA)	v2.0	Martin et al. 2008
Moniliophthora perniciosa	Basidiomycetes	Agaricales	Hemibiotroph	Cocoa tree	FA553	Universidade Estadual de Campinas (UNICAMP, Brazil)	v1.0	Mondego et al 2008
Melampsora larici-populina	Urediniomycetes	Uredinales	Obligate biotroph	Poplar trees	98AG31	BROAD Institute (USA)	v1.0	Duplessis et al 2011
Puccinia graminis	Urediniomycetes	Uredinales	Obligate biotroph	Wheat	CDL75-36–700-3, race SCCL	BROAD Institute (USA)	v1.0	Duplessis et al 2011
Ustilago maydis	Ustilaginomycetes	Ustilaginales	Biotroph	Maize	521	BROAD Institute (USA)	v1.0	Kamper et al 2006
Cochliobolus heterostrophus C5	Dothideomycetes	Pleosporales	Necrotroph	Maize	C5_ATCC 48332	JGI (USA)	v1.0	Ohm et al 2012, Condon et al., 2013
Cochliobolus heterostrophus C4	Dothideomycetes	Pleosporales	Necrotroph	Maize	C4_ATCC 48331	JGI (USA)	v2.0	Ohm et al 2012, Condon et al., 2013
Cochliobolus victoriae	Dothideomycetes	Pleosporales	Necrotroph	Oats	FI3	JGI (USA)	v1.0	Condon et al., 2013
Cochliobolus carbonum	Dothideomycetes	Pleosporales	Necrotroph	Maize	26-R-13	JGI (USA)	v1.0	Condon et al., 2013
Cochliobolus miyabeanus	Dothideomycetes	Pleosporales	Necrotroph	Rice	WK1C_ATCC 44560	JGI (USA)	v1.0	Condon et al., 2013
Macrophomina phaseolina	Dothideomycetes	Botryosphaeriales	Necrotroph	Many plant species	MS6	Bangladesh Jute Research Institute (Bangladesh)	v1.0	Islam et al., 2012
Neofusicoccum parvum	Dothideomycetes	Botryosphaeriales	Necrotroph	Grapevine	UCR-NP2	Department of Viticulture and Enology at University of California Davis (USA)	v1.0	Blanco-Ulate et al., 2013
Aureobasidium pullans var pullans	Dothideomycetes	Dothidales	Endophyte, epiphyte	Many plant species	EXF-150	JGI (USA)	v1.0	Gostincar et al., 2014
Aureobasidium pullans var subglaciale	Dothideomycetes	Dothidales	Endophyte, epiphyte	Many plant species	EXF-2481	JGI (USA)	v1.0	Gostincar et al., 2014
Aureobasidium pullans var namibiae	Dothideomycetes	Dothidales	Endophyte, epiphyte	Many plant species	CBS 147.97	JGI (USA)	v1.0	Gostincar et al., 2014
Aureobasidium pullans var melanogenum	Dothideomycetes	Dothidales	Endophyte, epiphyte	Many plant species	CBS 110374	JGI (USA)	v1.0	Gostincar et al., 2014
Fusarium fujikuroi	Sordariomycetes	Hypocreales	Necrotroph	Rice	IMI 58289	JGI (USA)	v1.0	Wiemann et al., 2013
Eurotium rubrum	Eurotiomycetes	Eurotiales	Saprotroph, halophilic	Marine invertebrates, soft coral	CBS 135680	JGI (USA)	v1.0	Kis-papo et al., 2014
Arthroderma benhamiae	Eurotiomycetes	Onygenales	Dermatophyte	Animals, Humans	CBS 112371	BROAD Institute (USA)	v1.0	Burmester et al., 2011
