# Supplementary material for: The genome of the emerging barley pathogen Ramularia collo-cygni
Source: BMC Genomics. 2016 Aug 9;17:584. doi: 10.1186/s12864-016-2928-3 (PMC4979122; doi:10.1186/s12864-016-2928-3)
Supplement: Additional file 13: Table S10. — RT-PCR primer details. (XLSX 13 kb) [file 12864_2016_2928_MOESM13_ESM.xlsx]

## Sheet: Sheet1
R.collo-cygni gene model	Putative function	Forward Primer	Reverse Primer	Amplicon size (bp)
Putative dothistromin orthologs
snap masked-contig 240-processed-gene-0.40-mRNA-1	Ver1 (dotA)	ACCAGCTCCATCACAGACTC	TGAGGGGCAGACATGATGTT	123
maker-contig 169-fgenesh-gene-0.317-mRNA-1	dotC	AGATGGCGGTTGAGAGTTGA	TTCAAGCTCCGATCATTGCG	103
augustus masked-scaffold m24-processed-gene-1.219-mRNA-1	PksA	GTGGGTCACGGTCAAGAGAT	TGGAAGGAAGAGCAACGACT	124
maker-contig 1-fgenesh-gene-2.134-mRNA-1	CypX	ACGCGAGCAGTACAAAGGAT	CGGACTCCAAGAGATTGAGC	136
augustus masked-scaffold m24-processed-gene-1.237-mRNA-1	AvfA	GACTTCCACTCGGGTTGTGT	AACTGCGGACTGGCACTACT	129
maker-contig 113-snap-gene-3.302-mRNA-1	MoxY	TTGCCCTTGAACTTGTCCTT	CAGACTCAACCTGGACAGCA	128
augustus masked-scaffold m24-processed-gene-1.232-mRNA-1	AflR	GGATGTGCCGGATGTTCATC	AAAACCAAACAGCGCCAGAT	138
augustus masked-contig 17-processed-gene-5.256-mRNA-1	AflJ	TGGAGAGCGGGGGCTACACC	CGCACGGGGAGATCACGCAA	324
augustus masked-contig 17-processed-gene-5.291-mRNA-1	OrdB	ACCCAAACTGAGGCGCCAGC	GGCGGGCCCGTGGGTAGATA	577
maker-contig 10-fgenesh-gene-1.176-mRNA-1	AvnA	TCAACTGCACGACTTTCGAC	AGCATGTGCAAGTCTGTTGG	113
maker-contig 247-snap-gene-0.61-mRNA-1	HexB	GTCATCAACCAGGACTCCGG	GGTGTTCTCGAAGTCGGTGT	107
maker-contig 247-fgenesh-gene-0.52-mRNA-1	HexA	AACTTCCTCACCATCTGCGG	GTTGAAGGCCATCTCCTGC	120
augustus masked-scaffold m24-processed-gene-1.211-mRNA-1	HypC	ATGATATCCAGGCCATGCTC	AGATGCCATGTAGCCAAACC	103
maker-contig 118-fgenesh-gene-2.176-mRNA-1	VbsA	GAACGAAGGTGGCAATAGGA	TTGTGGTTGGACTTTGGTCA	100
maker-contig 13-fgenesh-gene-0.348-mRNA-1	Nor1	CGCACGTCCTCTCTTCTTTC	TACTATACGGAGCCGCAACC	171
maker-contig 228-fgenesh-gene-1.316-mRNA-1	AdhA	CTCATCCGGTCGTTCAATTT	AATTCGCTGTTCGAGGAATG	137
maker-contig 10-fgenesh-gene-1.176-mRNA-1	VerB
maker-contig_148-fgenesh-gene-0.255-mRNA-1	EST1	TCGGGAGAAAGAAGGAGTCA	CAAATTTCTGAGCGGCTTTC	101
NB/ DsAvnA and DsVerB match the same Rcc gene model
Contig17
No match	Hyp1	AAACCCGAGAACGCGAGCGG	CACCACCAAGGGCTGCCGAG	326
maker-contig_17-fgenesh-gene-5.336-mRNA-1	Hyp2	GACCGTCCACTGCCAAGGGC	CGGCGCGGATCCCAGTCATC	516
maker-contig_17-snap-gene-5.421-mRNA-1	AflB1	TTCGGCGTCTCCAACTTCAA	TACTTCTTGAGGCGCTGCTC	70
snap_masked-contig_17-processed-gene-5.187-mRNA-1	Hyp3	TATGCGTCCTGGCTACGTTC	CGACGAACATCGATCCGGAT	103
augustus_masked-contig_17-processed-gene-5.291-mRNA-1	OrdB	ACCCAAACTGAGGCGCCAGC	GGCGGGCCCGTGGGTAGATA	577
augustus_masked-contig_17-processed-gene-5.256-mRNA-1	AflJ	TGGAGAGCGGGGGCTACACC	CGCACGGGGAGATCACGCAA	324
maker-contig_17-fgenesh-gene-5.314-mRNA-1	AflM	TGCGTCCCCCTTCGCGGATA	GTTCCGGTCGCGGTATCGGC	449
No significant matches e-5	AflC	ACGTGTCGCAGCAGGGGAGA	ACCACAGCACCCACAAGCGG	245
augustus_masked-contig_17-processed-gene-5.254-mRNA-1	AflR	TGCTTCGCTGTCTCTTCGTT	TCTTGCGGGGAATCCAAGAC	133
augustus_masked-contig_17-processed-gene-5.253-mRNA-1	Short chain dehydrogenase	GGTCTTGGTTCCCTGTCCAG	ATCCAACAAGCTTCTCGGCA	203
maker-contig_17-fgenesh-gene-5.312-mRNA-1	MFS transporter	CACCCACACCCTGAACCGCC	CCTGGCAACTCTGACCGCCG	283
maker-contig_17-snap-gene-5.395-mRNA-1	CPX	CGCTGGATGGCCCACACGTT	CAGTCGAGGCCTTTGGGCGG	631
maker-contig_17-fgenesh-gene-5.311-mRNA-1	GST	GGGTCGAGTTCCGTGGCAGC	CACAGGGTCTCACCGTGT	392
maker-contig_17-fgenesh-gene-5.334-mRNA-1	Scytalone dehyrdratase	TCAAGTCCCAGCACTTCGTC	GTGGGTGCCGATGATGTAGT	71
maker-contig_17-fgenesh-gene-5.333-mRNA-1	ABC transporter	GCGACTTCTCCTTTCGTCCA	CGTTGAATGTCCGCGATGAC	126
Control gene
genemark-scaffold_m40-processed-gene-1.40-mRNA-1	Elongation 1-alpha	GAGGTCAAGTCCGTCGAGAT	TTCTTGACGTTGAAGCCGAC	80
